# Supplementary material for: Construction of a High-Density Genetic Map Based on Large-Scale Marker Development in Mango Using Specific-Locus Amplified Fragment Sequencing (SLAF-seq)
Source: Front Plant Sci. 2016 Aug 30;7:1310. doi: 10.3389/fpls.2016.01310 (PMC5003885; doi:10.3389/fpls.2016.01310)
Supplement: Supplementary Material Presentation 2 — Heat map of the integrated maps. Markers of each row and column are ranked according to the map order; each small square represents the rate of recombination (r) between the two markers. [file Presentation2.ZIP]

Archive with 21 entries (20 files):
- Supplementary Material Presentation 2/
- Supplementary Material Presentation 2/LG1.heatMap.png
- Supplementary Material Presentation 2/LG10.heatMap.png
- Supplementary Material Presentation 2/LG11.heatMap.png
- Supplementary Material Presentation 2/LG12.heatMap.png
- Supplementary Material Presentation 2/LG13.heatMap.png
- Supplementary Material Presentation 2/LG14.heatMap.png
- Supplementary Material Presentation 2/LG15.heatMap.png
- Supplementary Material Presentation 2/LG16.heatMap.png
- Supplementary Material Presentation 2/LG17.heatMap.png
- Supplementary Material Presentation 2/LG18.heatMap.png
- Supplementary Material Presentation 2/LG19.heatMap.png
- Supplementary Material Presentation 2/LG2.heatMap.png
- Supplementary Material Presentation 2/LG20.heatMap.png
- Supplementary Material Presentation 2/LG3.heatMap.png
- Supplementary Material Presentation 2/LG4.heatMap.png
- Supplementary Material Presentation 2/LG5.heatMap.png
- Supplementary Material Presentation 2/LG6.heatMap.png
- Supplementary Material Presentation 2/LG7.heatMap.png
- Supplementary Material Presentation 2/LG8.heatMap.png
- Supplementary Material Presentation 2/LG9.heatMap.png
