# Supplementary material for: Construction of a High-Density Genetic Map Based on Large-Scale Marker Development in Mango Using Specific-Locus Amplified Fragment Sequencing (SLAF-seq)
Source: Front Plant Sci. 2016 Aug 30;7:1310. doi: 10.3389/fpls.2016.01310 (PMC5003885; doi:10.3389/fpls.2016.01310)
Supplement: Table S1 — Summary of the sequencing data. [file Table1.XLSX]

## Sheet: Sheet1
Table S1 Summary of the sequencing data
Plant accession	Reads No.	Base No.	GC (%)	Q20 (%)	Q30 (%)
Irwin mango	10407769	2075314468	36.16	92.59	86.78
Jin-Hwang mango	9403617	1876128844	36.29	92.15	86.09
13004	1663610	332180692	36.01	91.81	85.56
13019	1764702	352445568	36.22	91.13	84.26
13095	2084633	416343572	36.25	92.24	86.19
13097	1671748	333672244	36.65	92.16	86.14
13093	1743881	348462438	35.56	90.85	84.01
13020	1584822	316424876	36	92.05	85.9
13025	1527922	304928356	36.21	91.88	85.64
13016	1775877	354630162	35.98	92.03	85.85
13015	1621425	323610336	36.67	91.96	85.85
13011	1634499	326527242	36.61	92.34	86.24
13012	1365164	272750886	36.42	91.74	85.33
13036	1578363	315322150	36.42	90.91	83.79
13039	1771757	354039158	36.61	91.99	85.67
13047	1693324	338277198	36.23	92.44	86.36
13055	1895184	378535024	36.5	91.4	84.81
13057	1535890	306937444	35.92	91.99	85.8
13060	1935337	386477648	36.55	91.76	85.51
13061	1916049	382816854	36.36	91.91	85.66
13068	1690776	337765444	36.18	91.85	85.63
13073	1733454	346216522	36.12	92.42	86.54
13075	1830689	365616488	36.23	91.75	85.41
13080	1783485	356157388	36.09	92.2	86.09
13081	1643999	328340336	36.4	92.55	86.69
13086	1776461	354771270	36.99	91.77	85.48
13087	1526139	304833344	36.26	92.09	85.86
13088	2067041	412976320	36.61	91.87	85.54
13091	1847231	368955976	36.53	92.16	85.98
13099	1706039	340763082	36.7	91.76	85.51
13104	1721622	343695566	37.09	91.96	85.67
13107	1178049	235266452	36.37	91.2	84.31
13108	1604329	320349330	36.51	92.78	86.95
13109	1592249	317952316	37.73	91.74	85.35
13113	1597225	318765426	36.46	92.6	86.77
13114	1998895	399298366	36.33	91.07	84.31
13127	1890535	377668910	35.99	92.19	86.1
13128	1595684	318758000	36.09	92.16	86.02
13131	2091085	418010364	37.59	91.55	85.03
13133	1479881	295709718	36.63	91.7	85.31
13144	1557525	310919646	37.47	92.6	86.78
13167	1868261	373257012	36.48	92.44	86.53
13173	1650090	329628988	35.76	92.27	86.31
13181	1640495	328017698	40.42	91.6	85.02
13001	1937104	386856264	36.04	92.29	86.35
13002	1245836	248608364	35.94	92.16	86.2
13003	1576536	314980634	35.98	92	85.91
13005	1406917	280971902	35.74	92.65	86.97
13006	1543158	308035052	36.04	92.7	87.09
13007	1747168	349023884	35.63	92.22	86.21
13008	1644912	328471322	36.3	92.41	86.42
13009	1530486	305489700	36.85	91.77	85.5
13010	1945878	388545424	36.45	90.82	83.92
13017	1940634	387508340	36.21	92.26	86.29
13018	1878406	375177736	36.64	92.39	86.45
13021	1653556	330293296	37.01	92.26	86.25
13022	1787990	357077800	36.87	92.18	86.12
13023	1840575	367578288	36.96	92.15	86.11
13024	1829687	365160890	36.46	92.03	85.86
13026	1810562	361585090	36.5	92.1	85.98
13027	1778424	355106472	36.68	92.11	85.98
13028	1696430	338716644	36.65	91.86	85.56
13029	1794102	358432084	36.45	92.03	85.87
13030	1714864	342541018	36.33	91.97	85.74
13031	2027246	404733610	36.73	91.12	84.39
13032	1828656	365209130	36.65	92.16	86.03
13033	1907760	381080410	36.69	92.01	85.85
13034	2121308	423660944	36.21	91.92	85.67
13035	1700764	339560210	36.53	92.15	86.05
13037	1778079	355091208	36.69	92.06	85.88
13038	2085992	416729164	36.22	91.87	85.57
13040	1572747	313991186	36.33	91.89	85.67
13041	1726071	344609500	36.49	91.77	85.42
13042	1586770	316803666	36.63	91.37	84.8
13043	1875450	374380366	36.93	91.08	84.29
13044	1890936	377627540	36.57	91.76	85.44
13045	1620658	323526954	37.09	92.34	86.22
13046	1596289	318398726	37.01	92.33	86.27
13048	1382571	275662838	36.51	92.29	86.27
13049	2335046	466226088	36.91	91.93	85.64
13050	1875167	374379368	36.69	91.98	85.8
13051	2023806	403929936	36.64	91.24	84.58
13052	2018013	402456976	36.55	91.41	84.87
13053	1789381	357037514	37.46	91.57	85.14
13054	2149158	429047340	36.33	91.48	85.01
13056	1793518	358113704	36.37	90.94	84.07
13058	2175388	434268718	36.54	91.11	84.37
13062	2363336	472056518	36.47	90.62	83.58
13063	2203846	439978176	36.53	90.93	84.12
13064	2134262	426225424	36.23	91.27	84.57
13065	2022614	403753114	36.94	91.09	84.31
13066	2019645	403193776	36.29	91.01	84.24
13067	1888108	376901024	36.39	91.74	85.29
13069	1739346	347338266	36.43	91.48	84.91
13070	1997345	398857726	36.16	92.35	86.24
13071	1877163	374736892	36.61	91.62	85.1
13072	2301003	459674522	36.14	92.25	86.09
13074	2099563	419510486	36.63	91.82	85.4
13076	2229866	445672596	36.07	91.68	85.26
13077	2058324	411095936	36.68	91.42	84.92
13078	2201757	439861146	36.01	91.41	84.9
13079	1920693	383704760	35.73	91.59	85.18
13082	1963535	392254986	36.17	91.44	84.95
13089	1830975	365646754	36.06	91.72	85.39
13090	1697978	339142542	35.68	91.47	85.04
13092	1904733	380426668	36.03	91.59	85.15
13094	1647465	328904288	36.26	91.7	85.28
13098	1744356	348460722	35.75	92.05	85.85
13100	1832272	365985460	36.56	91.05	84.3
13101	1942607	387906238	36.28	91.52	85.09
13103	1985044	396596532	36.12	91.69	85.28
13105	1838031	367093044	36.2	91.58	85.16
13106	2247044	448678794	36.22	92.2	85.98
13110	1971608	393666746	36.04	92.11	85.86
13112	2162626	431989434	36.03	91.93	85.54
13115	1711376	341628910	36.16	91.99	85.66
13116	1777276	355106456	35.77	91.79	85.34
13117	1672966	334078452	35.99	92.26	86.03
13118	1735006	346508440	35.78	92.59	86.57
13119	1847697	368750564	35.86	92.33	86.18
13120	1722339	343790402	36.44	91.67	85.37
13121	1871709	373965010	36.03	91.81	85.6
13122	2293189	458544064	38.73	91.47	84.92
13123	1835662	367074496	39.05	91.67	85.22
13124	1793879	358632284	38.05	91.57	85.13
13125	2146843	429240416	37.8	91.67	85.27
13126	2016525	403159276	36.45	91.55	85.17
13129	1720604	343872374	36.56	91.52	85.14
13130	1820611	363557228	36.58	92.24	86.31
13132	1714761	342382340	36.12	92.35	86.52
13134	1582348	315986840	36.32	91.86	85.61
13135	1473902	294193666	36.52	92.36	86.37
13136	1762817	352230886	36.48	91.38	84.84
13137	1942955	388256674	35.89	91.67	85.39
13138	1882204	376015486	35.79	91.73	85.43
13139	1598892	319423020	35.96	91.61	85.33
13140	1890123	377867760	36.75	92.08	85.96
13141	1867623	373196470	36.19	92.35	86.47
13142	1803867	360566286	37.87	91.94	85.72
13143	1887514	377263990	38.27	92.09	85.96
13145	1561941	312279202	40.13	91.64	85.18
13146	1799115	359721400	40	92.21	86.11
13147	1747846	349049214	37.17	92.19	86.11
13148	1759511	351620976	37.82	91.59	85.17
13150	2238254	447349332	37.63	91.97	85.8
13151	2281646	456170494	37.44	92.2	86.09
13152	1782189	355663208	36.47	92.2	86.15
13153	1691084	337476700	37.24	92.17	86.15
13154	1728735	344997866	36.24	91.83	85.58
13155	1619484	322644202	36.4	92.22	86.25
13156	1767243	352298194	36.93	91.99	85.86
13157	1523193	303766574	36.5	91.83	85.62
13158	1683907	335819900	36.72	92.47	86.67
13159	1693602	338033284	36.27	91.9	85.67
13160	1717545	342809188	36.32	92.02	85.9
13161	1432072	285504568	36.61	91.4	84.92
13162	1845137	368207122	36.25	92.1	85.97
13163	1620473	323405400	36.26	92.05	85.91
13164	2049464	409281444	36.45	91.77	85.46
13165	1983839	396148796	36.51	91.7	85.36
13166	1901934	379701156	36.56	91.66	85.34
13168	1888305	376833688	36.46	91.55	85.13
13170	2031786	405264620	36.24	92.17	86.16
13171	1844861	368272554	36.34	91.65	85.35
13172	1684602	336148964	36.5	91.54	85.18
13174	1784353	356157086	36.3	91.36	84.9
13175	1835648	366083202	36.53	92.26	86.35
13176	1811577	361619854	36.13	91.83	85.57
13178	1633878	325986036	36.24	91.51	85.07
13179	1679502	335133134	36.12	91.78	85.56
13180	1515602	302159730	36.63	92.05	85.9
13182	1386029	276255980	36.54	91.87	85.64
13183	1340725	267244476	36.37	92.36	86.5
13184	1305435	260160480	36.84	91.99	85.86
13186	1464478	292208274	36.56	92.17	86.05
