# Supplementary material for: Construction of a High-Density Genetic Map Based on Large-Scale Marker Development in Mango Using Specific-Locus Amplified Fragment Sequencing (SLAF-seq)
Source: Front Plant Sci. 2016 Aug 30;7:1310. doi: 10.3389/fpls.2016.01310 (PMC5003885; doi:10.3389/fpls.2016.01310)
Supplement: Table S2 — SLAF markers and SNP loci on the map. The SNPs within the SLAF marker allele sequences were marked in lowercase letters. The SLAF markers separated by linkage groups are shown in different sheets and the parent from which the alleles were derived are shown. [file Table2.XLSX]

## Sheet: all markers
Table S2 SLAF markers and SNP loci on the map.
SLAF marker name	SLAF sequences (SNP loci was marked in lowercase letters)
Marker10004	TGACAAATGGTTCCTTTTCATGGATTTTTCAGGAGACATCTTTGCACCCTCTCAGGTTATCATGATCGAACAATTTTTTCTGTTCATTGGTCAAGGTAGTXXXXXXXXXXTGGTTTAAGAATTGGTTCTAcAATTTTGGTTTGTAGAAAAAGGAACCTATGGTTTGAGATTGTATAGGGtTTGTGGAAAACTTTGTTTCATGGTAAAACT
Marker10004	TGACAAATGGTTCCTTTTCATGGATTTTTCAGGAGACATCTTTGCACCCTCTCAGGTTATCATGATCGAACAATTTTTTCTGTTCATTGGTCAAGGTAGTXXXXXXXXXXTGGTTTAAGAATTGGTTCTAgAATTTTGGTTTGTAGAAAAAGGAACCTATGGTTTGAGATTGTATAGGGcTTGTGGAAAACTTTGTTTCATGGTAAAACT
Marker100041	ATAAAAATCAACTGGGcAAATGTTCCCCTGCATTTCAAGAGAAaTCCTAACACATATATTTCCATAAACCAAGTACTGACCATTACCCATTTATACTTTGXXXXXXXXXXTCTTCACCCTGTTTTAGACTTTTTCATCCTCCATTTCTAAGTTGAGTTGCcATTCCTCATCATTCCCTaTTAGGATAAGGAATCGGCTCTTGCAACAATG
Marker100041	ATAAAAATCAACTGGGcAAATGTTCCCCTGCATTTCAAGAGAAaTCCTAACACATATATTTCCATAAACCAAGTACTGACCATTACCCATTTATACTTTGXXXXXXXXXXTCTTCACCCTGTTTTAGACTTTTTCATCCTCCATTTCTAAGTTGAGTTGCtATTCCTCATCATTCCCTaTTAGGATAAGGAATCGGCTCTTGCAACAATG
Marker100041	ATAAAAATCAACTGGGaAAATGTTCCCCTGCATTTCAAGAGAAgTCCTAACACATATATTTCCATAAACCAAGTACTGACCATTACCCATTTATACTTTGXXXXXXXXXXTCTTCACCCTGTTTTAGACTTTTTCATCCTCCATTTCTAAGTTGAGTTGCcATTCCTCATCATTCCCTcTTAGGATAAGGAATCGGCTCTTGCAACAATG
Marker10007	AATAGATTGAAATCCGTTAAGGCTGCAGCCACAGCTACGCCTTGAATGCCAAGACtTAGATGATAGACTAAGATGTAGTTCAGTGGTGCATGCAGAGCAAXXXXXXXXXXAGGGAGAATACGAGATAAGTAGAAGCGATGGATGAGATAACAGAATCTTGGCCACAAAAGAGAAGTATGGGTTCGAAGTTTAGCCACAAAAGAGAGATGG
Marker10007	AATAGATTGAAATCCGTTAAGGCTGCAGCCACAGCTACGCCTTGAATGCCAAGACcTAGATGATAGACTAAGATGTAGTTCAGTGGTGCATGCAGAGCAAXXXXXXXXXXAGGGAGAATACGAGATAAGTAGAAGCGATGGATGAGATAACAGAATCTTGGCCACAAAAGAGAAGTATGGGTTCGAAGTTTAGCCACAAAAGAGAGATGG
Marker10010	TTTATCTCTAGTCGTGCCAGAGCCCGACTTACTAACTCAATTTGCTCTCGATTTAGTTTTGTCTGAATCTCTCTTTGAATCATTAACTATGATAAAAACAXXXXXXXXXXCATGTTAAGCTCTTTTTGAATGAAAAAGTATCTAAGACTtTTATGATCAAaGTATAGATTGCATTTTTCCCTATTTAAGTATTGTCTCCAAATCTTCAGG
Marker10010	TTTATCTCTAGTCGTGCCAGAGCCCGACTTACTAACTCAATTTGCTCTCGATTTAGTTTTGTCTGAATCTCTCTTTGAATCATTAACTATGATAAAAACAXXXXXXXXXXCATGTTAAGCTCTTTTTGAATGAAAAAGTATCTAAGACTtTTATGATCAAtGTATAGATTGCATTTTTCCCTATTTAAGTATTGTCTCCAAATCTTCAGG
Marker10010	TTTATCTCTAGTCGTGCCAGAGCCCGACTTACTAACTCAATTTGCTCTCGATTTAGTTTTGTCTGAATCTCTCTTTGAATCATTAACTATGATAAAAACAXXXXXXXXXXCATGTTAAGCTCTTTTTGAATGAAAAAGTATCTAAGACTcTTATGATCAAtGTATAGATTGCATTTTTCCCTATTTAAGTATTGTCTCCAAATCTTCAGG
Marker100113	TTTGTGTAGTTTCATTTTATAATTTTGTGCTCTGTaATAAACATGGAAGATTTTTGCTAGCTGTTGTCCAAAAATGTTAAAATGTGAAACTTATATTGTGXXXXXXXXXXGTTTATATGTGTAGGTTTATTCGTAGAACTTATTTAATGTCTAAAAGGGAAATTCATCAATCAATATGTTGGCTGGAAACAAAATTCTATGAAGTAGGAG
Marker100113	TTTGTGTAGTTTCATTTTATAATTTTGTGCTCTGTgATAAACATGGAAGATTTTTGCTAGCTGTTGTCCAAAAATGTTAAAATGTGAAACTTATATTGTGXXXXXXXXXXGTTTATATGTGTAGGTTTATTCGTAGAACTTATTTAATGTCTAAAAGGGAAATTCATCAATCAATATGTTGGCTGGAAACAAAATTCTATGAAGTAGGAG
Marker100138	CATTGAACTTCCTTGAAGTTGTATTGGCTGTACTGAGAAATACAATCGCTGGGAATCTTCTTGTGTTGAAAATTCTTCCATTATTGAATCTTCCATCCTTXXXXXXXXXXTACAATTAGAAAAATAGCACAAAACAAACAATTTGGCTTGTCAAAACAATCTTAGAAAGCAAAGCAAGAAAGGCgCCAGCAATGAAAGATACCTTAGTCA
Marker100138	CATTGAACTTCCTTGAAGTTGTATTGGCTGTACTGAGAAATACAATCGCTGGGAATCTTCTTGTGTTGAAAATTCTTCCATTATTGAATCTTCCATCCTTXXXXXXXXXXTACAATTAGAAAAATAGCACAAAACAAACAATTTGGCTTGTCAAAACAATCTTAGAAAGCAAAGCAAGAAAGGCaCCAGCAATGAAAGATACCTTAGTCA
Marker100204	TTTACTCATTCGGAAAGAATGAGATGCCAAATCTTTCAAAATTTGATTTAGATAATCAAAACCTTTTTCGCCTTGATCAAAGATATGAGTTAGATTCTCAXXXXXXXXXXCTGGTCCAGCCATCTTAAGTaTCACAAGAATAGCTGGTCAGATGTATAGAAAGAAGTAAATGGTGGAAAAAGTCTGTGGTGAAGAAGAGAAGAGACGCAA
Marker100204	TTTACTCATTCGGAAAGAATGAGATGCCAAATCTTTCAAAATTTGATTTAGATAATCAAAACCTTTTTCGCCTTGATCAAAGATATGAGTTAGATTCTCAXXXXXXXXXXCTGGTCCAGCCATCTTAAGTgTCACAAGAATAGCTGGTCAGATGTATAGAAAGAAGTAAATGGTGGAAAAAGTCTGTGGTGAAGAAGAGAAGAGACGCAA
Marker10029	TCAAACTATCTGATTCATCCCCATCATAAGGAAAACACCTATTCCCAAATCGACCCCTTAAGATGGAAGAAGAAAGGTAAGGTGTCATGTCCAAcGAAAGXXXXXXXXXXCAATGGAAGCTTTCTTATGGACATCTGTTTAAGAGACTCCTGCCTAACCTGACATTGTTGGCAGAAaAACTTTTGGTCAGAcCCCAATCTTTCAGGTCTT
Marker10029	TCAAACTATCTGATTCATCCCCATCATAAGGAAAACACCTATTCCCAAATCGACCCCTTAAGATGGAAGAAGAAAGGTAAGGTGTCATGTCCAAcGAAAGXXXXXXXXXXCAATGGAAGCTTTCTTATGGACATCTGTTTAAGAGACTCCTGCCTAACCTGACATTGTTGGCAGAAgAACTTTTGGTCAGAcCCCAATCTTTCAGGTCTT
Marker10029	TCAAACTATCTGATTCATCCCCATCATAAGGAAAACACCTATTCCCAAATCGACCCCTTAAGATGGAAGAAGAAAGGTAAGGTGTCATGTCCAAtGAAAGXXXXXXXXXXCAATGGAAGCTTTCTTATGGACATCTGTTTAAGAGACTCCTGCCTAACCTGACATTGTTGGCAGAAgAACTTTTGGTCAGAaCCCAATCTTTCAGGTCTT
Marker10039	TGTGATAAGCCTTATAGAGAGATTTTACACTCCGGATTCTGGCCAAATATTTTTAGACGTAGAAATAGAAAAGTTCCAACTAAGTTGGTTGAGACAACAGXXXXXXXXXXACaaCAGAAGATGAGATCATTGCAGCAACAAAGGCATCAAATGCACATCAATTTATATCTGCACTGCCACAAGGTTACGACACCAACAAAGGAGAAAGGG
Marker10039	TGTGATAAGCCTTATAGAGAGATTTTACACTCCGGATTCTGGCCAAATATTTTTAGACGTAGAAATAGAAAAGTTCCAACTAAGTTGGTTGAGACAACAGXXXXXXXXXXACtgCAGAAGATGAGATCATTGCAGCAACAAAGGCATCAAATGCACATCAATTTATATCTGCACTGCCACAAGGTTACGACACCAACAAAGGAGAAAGGG
Marker10039	TGTGATAAGCCTTATAGAGAGATTTTACACTCCGGATTCTGGCCAAATATTTTTAGACGTAGAAATAGAAAAGTTCCAACTAAGTTGGTTGAGACAACAGXXXXXXXXXXACtaCAGAAGATGAGATCATTGCAGCAACAAAGGCATCAAATGCACATCAATTTATATCTGCACTGCCACAAGGTTACGACACCAACAAAGGAGAAAGGG
Marker10045	CAAATTATCCTCACTTAAAATTTTTAAACCAATTCTAACACCaAATcCATCATTGTCGAAATCAATCTTTCCATAATTCCTCAATAACTCATGTCCTAGAXXXXXXXXXXATTGAGGAAGAGGCCAAATTCGTAAAATCCAAAAAAGGAAAAGGGTCCCAAGAAGAAACAAAGCAACTTGGtACTGCGAGGGATTAGTGCATGCGGGGGA
Marker10045	CAAATTATCCTCACTTAAAATTTTTAAACCAATTCTAACACCgAATgCATCATTGTCGAAATCAATCTTTCCATAATTCCTCAATAACTCATGTCCTAGAXXXXXXXXXXATTGAGGAAGAGGCCAAATTCGTAAAATCCAAAAAAGGAAAAGGGTCCCAAGAAGAAACAAAGCAACTTGGcACTGCGAGGGATTAGTGCATGCGGGGGA
Marker100503	ATGTAGGATTCCCCTGTCTTTAATTACATCAACTGTCTTTCACCCATTGAACCAGTTAAGTCCATACACACTGGtCACTCCCTCAACTTGCTGAATTTTAXXXXXXXXXXAATCAATCCCCAGAACCATTGAAGCCTGAGCTTCtGCTTTCTGGAAATGAAATCAAGCCAAGTGAAGGGGATTCAGAAGTTGCTCAACCATTTGTTTGTT
Marker100503	ATGTAGGATTCCCCTGTCTTTAATTACATCAACTGTCTTTCACCCATTGAACCAGTTAAGTCCATACACACTGGgCACTCCCTCAACTTGCTGAATTTTAXXXXXXXXXXAATCAATCCCCAGAACCATTGAAGCCTGAGCTTCcGCTTTCTGGAAATGAAATCAAGCCAAGTGAAGGGGATTCAGAAGTTGCTCAACCATTTGTTTGTT
Marker10053	TGCTTCTTGACTTGAATTGACTATATtATTCACGTAGCTTAGTGGAAAATGACAAAGTGATAATTCcCTTCACTTTTGCAATGGGTGGAAGACTATGAACXXXXXXXXXXGCTTAGAAAGTGAATATTCAAAAAATAAGCTGCtAAAAAGTGTAATTTTGAAATTATGTAGAGGTATTCcAAAATGGCCaCTAACTAGACAAATAATGTT
Marker10053	TGCTTCTTGACTTGAATTGACTATATcATTCACGTAGCTTAGTGGAAAATGACAAAGTGATAATTCgCTTCACTTTTGCAATGGGTGGAAGACTATGAACXXXXXXXXXXGCTTAGAAAGTGAATATTCAAAAAATAAGCTGCcAAAAAGTGTAATTTTGAAATTATGTAGAGGTATTCaAAAATGGCCgCTAACTAGACAAATAATGTT
Marker10054	CATTTGATAAGAATGATTAAATTTGTATGATTTAGATAATAAGTGTATAGCGATAATAAGTGCATTGTATTGTTTAGTGGGAAACAGAaAATAATAAGTGXXXXXXXXXXGCCGAGAAAGTTTGAGGAGGGAAAATAAATTCTGAAACATGGAATACAAACTTAGTATATTGAGTTTTAAGTGGGACTTGAAGACATTAGACAGAAGATT
Marker10054	CATTTGATAAGAATGATTAAATTTGTATGATTTAGATAATAAGTGTATAGCGATAATAAGTGCATTGTATTGTTTAGTGGGAAACAGAtAATAATAAGTGXXXXXXXXXXGCCGAGAAAGTTTGAGGAGGGAAAATAAATTCTGAAACATGGAATACAAACTTAGTATATTGAGTTTTAAGTGGGACTTGAAGACATTAGACAGAAGATT
Marker10055	TTCGTAGCCCTTGTCGAGGAGGAATTCGGTTAGATAAGAACCGTCTTGGCCGGTAATACCCGTGATCAAGGCAATTTTGCGTAGAGGATTGGCGGcGTCGXXXXXXXXXXAACTGTTTTATAGAGACAGGCGACGTTTATAAGTCAAGGTGAGGTATGAATGAGCTGTTAAAAATGGCCGACTCATGGTGTCATGTTAGTTAGTGGTGCA
Marker10055	TTCGTAGCCCTTGTCGAGGAGGAATTCGGTTAGATAAGAACCGTCTTGGCCGGTAATACCCGTGATCAAGGCAATTTTGCGTAGAGGATTGGCGGaGTCGXXXXXXXXXXAACTGTTTTATAGAGACAGGCGACGTTTATAAGTCAAGGTGAGGTATGAATGAGCTGTTAAAAATGGCCGACTCATGGTGTCATGTTAGTTAGTGGTGCA
Marker100560	ACAGAATCAAGCAGGATGTTAGAAGTCTTGAAATCCCGATATATAACTTTTGTTTCAGCACTGTGAAGAAAGGCAAGCCCCTTAGCAGCACCTAGAGCAAXXXXXXXXXXTGCCTCGAGGCATGAACTCATACACCAAAAGTCTGTGCTCATCCTCCAAGCAGTATCCAATCAATTTCACAAGATGAGcGTGGTAAAGCTGTCCCAGATA
Marker100560	ACAGAATCAAGCAGGATGTTAGAAGTCTTGAAATCCCGATATATAACTTTTGTTTCAGCACTGTGAAGAAAGGCAAGCCCCTTAGCAGCACCTAGAGCAAXXXXXXXXXXTGCCTCGAGGCATGAACTCATACACCAAAAGTCTGTGCTCATCCTCCAAGCAGTATCCAATCAATTTCACAAGATGAGgGTGGTAAAGCTGTCCCAGATA
Marker100578	gGTGCAGACACAAATGTTAAATTGCTATCCAAGAAGGTTGGAGAGATTGAAAAAATTATCAAGAGGGGAGATTATGCAATAGCAGCTGCCAAGGCTATCCXXXXXXXXXXATTTTTCTTTGTCTTTgGGCTAAGCTGGCTGTATCTCAATAACTACATGTATTACTTACgGTTTCAATCAAAATCCAAAGTGTCACTATGGCATGCATGA
Marker100578	tGTGCAGACACAAATGTTAAATTGCTATCCAAGAAGGTTGGAGAGATTGAAAAAATTATCAAGAGGGGAGATTATGCAATAGCAGCTGCCAAGGCTATCCXXXXXXXXXXATTTTTCTTTGTCTTTtGGCTAAGCTGGCTGTATCTCAATAACTACATGTATTACTTACtGTTTCAATCAAAATCCAAAGTGTCACTATGGCATGCATGA
Marker10060	TTCCTAGaAGATGTACATTTTTGTTTGATGCTTAAGTTGTGCTTTGTTTCAATCTTTGAGTCTGAATTGTTCTTCTCAGTTATGCTGTTCATGGGAATGGXXXXXXXXXX-----TGATTTTGTGGCGCTATGTTTTAGTTGGAAGTGGTAGTATAGAGTAGTTTTAAACTTCTTATCTGATTTTAACTTTTGACTTGTTAAGTTGTGTAAAGTA
Marker10060	TTCCTAGgAGATGTACATTTTTGTTTGATGCTTAAGTTGTGCTTTGTTTCAATCTTTGAGTCTGAATTGTTCTTCTCAGTTATGCTGTTCATGGGAATGGXXXXXXXXXXGTGAATGATTTTGTGGCGCTATGTTTTAGTTGGAAGTGGTAGTATAGAGTAGTTTTAAACTTCTTATCTGATTTTAACTTTTGACTTG-----TTGTGTAAAGTA
Marker10072	CCCAATGGAGAGTAAGAAGTTCAAATCCTGTGAAACAGGGGGTGGGCTTGTGTTAGATAAGGGTTTGAGTAGATTGTTTAAGAATTGTAGTAATTTGTTAXXXXXXXXXXAGGATGTGAGGCTTACATTTAACAATGCCATCTTGTATAAtCCAAAGGGTCAGGATGTGCATATAATGGCTGAGCAATTGTTAATGATATTTGAAGAGAA
Marker10072	CCCAATGGAGAGTAAGAAGTTCAAATCCTGTGAAACAGGGGGTGGGCTTGTGTTAGATAAGGGTTTGAGTAGATTGTTTAAGAATTGTAGTAATTTGTTAXXXXXXXXXXAGGATGTGAGGCTTACATTTAACAATGCCATCTTGTATAAcCCAAAGGGTCAGGATGTGCATATAATGGCTGAGCAATTGTTAATGATATTTGAAGAGAA
Marker100768	TTTTGAGGAGcgACATAAATAGGTGACAAAAGATTGAAATAAAgAACCCTATAATTCAAAGTGATGTGAAAACACAACAAACCAAGCCTAAACCAATAAAXXXXXXXXXXGAAATTCATTAACTTGTCATGAAAAAAGAGGATGGAAAAGAATTTAAAGAAGACAACATTGAAGAGGAAGAAAAGATAgAGAAAGTGATAAAAGAACAAG
Marker100768	TTTTGAGGAGtaACATAAATAGGTGACAAAAGATTGAAATAAAaAACCCTATAATTCAAAGTGATGTGAAAACACAACAAACCAAGCCTAAACCAATAAAXXXXXXXXXXGAAATTCATTAACTTGTCATGAAAAAAGAGGATGGAAAAGAATTTAAAGAAGACAACATTGAAGAGGAAGAAAAGATAcAGAAAGTGATAAAAGAACAAG
Marker10084	AAGGACTTCGCAAGACACATGAAAGAGGTAGTGGATAAGTTGTTCAGAACTCTTTCATTAGGGTTAGGGGTTGAAGGTGATGTGGTAAAAGAATCAGAGGXXXXXXXXXXTAATAGCATAAATCTTCCTCATAATTTGAATAAGAATTTCCTATGGTGGTCGCAGATTCTGAGCAA----TGGaAGGTACAAGGCAGTgCTACACAGAACAACG
Marker10084	AAGGACTTCGCAAGACACATGAAAGAGGTAGTGGATAAGTTGTTCAGAACTCTTTCATTAGGGTTAGGGGTTGAAGGTGATGTGGTAAAAGAATCAGAGGXXXXXXXXXX----AGCATAAATCTTCCTCATAATTTGAATAAGAATTTCCTATGGTGGTCGCAGATTCTGAGCAATGGCTGGcAGGTACAAGGCAGTaCTACACAGAACAACG
Marker10085	CACACTGACAAAGCAAAAATTGCACAAAcATGACTGCATTACCTGTTTCCTGATTAACATAGATTGCaTCCTGCATTTGGTAATTCTGGAAATTAGAGTAXXXXXXXXXXTACACATAGAAACTGAAGATGATATGATTTTGGAGATGATAGATCAACTTCACGGTCAAATTGCTGTAAAGCAAAAGAACAAGAACAACTGAAAGAAAAG
Marker10085	CACACTGACAAAGCAAAAATTGCACAAAtATGACTGCATTACCTGTTTCCTGATTAACATAGATTGCgTCCTGCATTTGGTAATTCTGGAAATTAGAGTAXXXXXXXXXXTACACATAGAAACTGAAGATGATATGATTTTGGAGATGATAGATCAACTTCACGGTCAAATTGCTGTAAAGCAAAAGAACAAGAACAACTGAAAGAAAAG
Marker10086	ATAATACTATCAACAAAATAAACACCATAACcGAAATCATCATAATTTAAGACTGATTTTCAATGATTTCATCCAGATTTTTTATGAGCTACTCCCCATGXXXXXXXXXXACATTATGCAAGACtTTTAAGAGGTCAAAAGTGATTTGATTAAAAGAAAAGAATTTAACCTCTTCTTTATCATAAAGAAATTCTTCTTCATCAAAGCGAG
Marker10086	ATAATACTATCAACAAAATAAACACCATAACgGAAATCATCATAATTTAAGACTGATTTTCAATGATTTCATCCAGATTTTTTATGAGCTACTCCCCATGXXXXXXXXXXACATTATGCAAGACaTTTAAGAGGTCAAAAGTGATTTGATTAAAAGAAAAGAATTTAACCTCTTCTTTATCATAAAGAAATTCTTCTTCATCAAAGCGAG
Marker10086	ATAATACTATCAACAAAATAAACACCATAACcGAAATCATCATAATTTAAGACTGATTTTCAATGATTTCATCCAGATTTTTTATGAGCTACTCCCCATGXXXXXXXXXXACATTATGCAAGACaTTTAAGAGGTCAAAAGTGATTTGATTAAAAGAAAAGAATTTAACCTCTTCTTTATCATAAAGAAATTCTTCTTCATCAAAGCGAG
Marker100884	TCTtATATTATCAAAGAAAACTAAAGAACTCAAGAAGATAAAGACTCAATCACTTCCTAGATGTGAGAAAATTGAATTGTTATGTTCTCCAAGAATAAACXXXXXXXXXXCACTACTTGAGACATTGTTGTCAaAAAATATCATTGAATCTCTTGAATCTCgATGTGTTGTCTATCGAGGTATAAAGGCAAAAAGTTTCTAATGTATTAC
Marker100884	TCTtATATTATCAAAGAAAACTAAAGAACTCAAGAAGATAAAGACTCAATCACTTCCTAGATGTGAGAAAATTGAATTGTTATGTTCTCCAAGAATAAACXXXXXXXXXXCACTACTTGAGACATTGTTGTCAcAAAATATCATTGAATCTCTTGAATCTCcATGTGTTGTCTATCGAGGTATAAAGGCAAAAAGTTTCTAATGTATTAC
Marker100884	TCTcATATTATCAAAGAAAACTAAAGAACTCAAGAAGATAAAGACTCAATCACTTCCTAGATGTGAGAAAATTGAATTGTTATGTTCTCCAAGAATAAACXXXXXXXXXXCACTACTTGAGACATTGTTGTCAaAAAATATCATTGAATCTCTTGAATCTCgATGTGTTGTCTATCGAGGTATAAAGGCAAAAAGTTTCTAATGTATTAC
Marker10091	CATCTATTGATTCTCGTCATTCTTTTTTGAGTTTAGCAAGCGCAGATGCAGCTTCAGAACATCCAAATATGCAATTAAGAACAAGTGTTGGAGATGGTTTXXXXXXXXXXTCTGATGGTTCTCTTAGCTTGAAGGCTACGATGATTGATGTGTTGATTCCTAAGCCaTTAGAATCAAATGTAGTTCTTGATGTTCAGCAGATTGCTTGTG
Marker10091	CATCTATTGATTCTCGTCATTCTTTTTTGAGTTTAGCAAGCGCAGATGCAGCTTCAGAACATCCAAATATGCAATTAAGAACAAGTGTTGGAGATGGTTTXXXXXXXXXXTCTGATGGTTCTCTTAGCTTGAAGGCTACGATGATTGATGTGTTGATTCCTAAGCCgTTAGAATCAAATGTAGTTCTTGATGTTCAGCAGATTGCTTGTG
Marker10092	AAGTGCAGGCATtTCTGAACACTTTGAAAGAAGAAGCCTCCACAGAGGAAAAAAACTTGCAACCAAAGCAAAGtGAAGAACACGAGAAAGCAGATGAGATXXXXXXXXXXTAAGTGAGTAGGGAAAAAAGGAAGGGAAAAAGGCTATGAAATAGAGAGTTTTCAGAGAATGTGCATAAGATATGCCTTGACCAAGAAAACACAGAAACTG
Marker10092	AAGTGCAGGCATgTCTGAACACTTTGAAAGAAGAAGCCTCCACAGAGGAAAAAAACTTGCAACCAAAGCAAAGcGAAGAACACGAGAAAGCAGATGAGATXXXXXXXXXXTAAGTGAGTAGGGAAAAAAGGAAGGGAAAAAGGCTATGAAATAGAGAGTTTTCAGAGAATGTGCATAAGATATGCCTTGACCAAGAAAACACAGAAACTG
Marker100960	AACCAGGACACTTCACCCATGCTTTCTTCTCAGCAAGCTGCCCAAACAAAaTATCATtGTGGTCCCTTATAGTTCTACTTTCTTCACATCCCTACCCTGCXXXXXXXXXXCTCTCAAGCCCTGAAACATAATTATCACACAGAAAATCACACCACTTTGCAAAAACACTTTGTGGGATAATTTCTCTGCAAGAAATGGGATCTAAAATTT
Marker100960	AACCAGGACACTTCACCCATGCTTTCTTCTCAGCAAGCTGCCCAAACAAAtTATCATcGTGGTCCCTTATAGTTCTACTTTCTTCACATCCCTACCCTGCXXXXXXXXXXCTCTCAAGCCCTGAAACATAATTATCACACAGAAAATCACACCACTTTGCAAAAACACTTTGTGGGATAATTTCTCTGCAAGAAATGGGATCTAAAATTT
Marker10098	GGTTGTTCATGGAAGAGTGCATGACTATGCATTGAAGAAAAGTTTAAAGAGATGTCAAGAATCAAGTGCTTAAGATTTAGTCTCGAAGGATAATATAGACXXXXXXXXXXAAGCTTGAGTTGAGTTAATGACTtGAGATGTATATATGCTACTCCATGACTTTAGTTATGAGGTTATCAAAGGGTACCTATGAGATTTTCTTCCTACAGC
Marker10098	GGTTGTTCATGGAAGAGTGCATGACTATGCATTGAAGAAAAGTTTAAAGAGATGTCAAGAATCAAGTGCTTAAGATTTAGTCTCGAAGGATAATATAGACXXXXXXXXXXAAGCTTGAGTTGAGTTAATGACTcGAGATGTATATATGCTACTCCATGACTTTAGTTATGAGGTTATCAAAGGGTACCTATGAGATTTTCTTCCTACAGC
Marker10100	TTATTTTGGTGGGTTGTGTAAgATTGTGAAGGTGAGTCCAAAGGCTTTTGTGGATGATGTGGTGAAGGGGTATGAGAAGTTGAGTGATGAGGGAAAGTCTXXXXXXXXXXGGATGGTGGTCGTGGTAAAAATGCTGGTGTGACTGAGATTGTGGATTGGATTGAGGATGATGGTGAC---------AATGA---------TGATGGTGATGATCAGGATGATGTAGTT
Marker10100	TTATTTTGGTGGGTTGTGTAAgATTGTGAAGGTGAGTCCAAAGGCTTTTGTGGATGATGTGGTGAAGGGGTATGAGAAGTTGAGTGATGAGGGAAAGTCTXXXXXXXXXX---------TCGTGGTAAAAATGCTGGTGTGACTGAGATTGTGGATTGGATTGAGGATGATGGTGACAATGATGGCAATGA---------TGATGGTGATGATCAGGATGATGTAGTT
Marker10100	TTATTTTGGTGGGTTGTGTAAaATTGTGAAGGTGAGTCCAAAGGCTTTTGTGGATGATGTGGTGAAGGGGTATGAGAAGTTGAGTGATGAGGGAAAGTCTXXXXXXXXXX---------TCGTGGTAAAAATGCTGGTGTGACTGAGATTGTGGATTGGATTGAGGATGATGGTGAC---------AATGATGGCAACGATGATGGTGATGATCAGGATGATGTAGTT
Marker101000	ATAACAATTAATTGAGCAGCATATATAATGATAAGAATAATATGATAACTGTTACACAACCATCTTTCATCCAATGTATaTTACAATAAACAAGGATTTTXXXXXXXXXXAAAAATCGGATAATGACGTTATAAAATGAGACAAAAGCTTGTCAATCCTATAATCTAACAAGAAGCTGATGAAGGGGATAGGGGCCAAATTAATTTTCTC
Marker101000	ATAACAATTAATTGAGCAGCATATATAATGATAAGAATAATATGATAACTGTTACACAACCATCTTTCATCCAATGTATgTTACAATAAACAAGGATTTTXXXXXXXXXXAAAAATCGGATAATGACGTTATAAAATGAGACAAAAGCTTGTCAATCCTATAATCTAACAAGAAGCTGATGAAGGGGATAGGGGCCAAATTAATTTTCTC
Marker10101	TTTGTTCCATATGAGGTAGGGGAACTTCtTCACTATGATCAACCATCTATGATGACACATAATCTTGTCTAGAATTTGTGATATCTTATGATATTTGAACXXXXXXXXXXATCCCAC-AAAAATATACTTTTCAAATTTGGTGTTCAGCTTATTCGAAGTCAATTTCTTGATATAAGCTTCACAACCTCAAATCTTCAAGTAATCTAGGTT
Marker10101	TTTGTTCCATATGAGGTAGGGGAACTTCcTCACTATGATCAACCATCTATGATGACACATAATCTTGTCTAGAATTTGTGATATCTTATGATATTTGAACXXXXXXXXXX-TCCCACAAAAAATATACTTTTCAAATTTGGTGTTCAGCTTATTCGAAGTCAATTTCTTGATATAAGCTTCACAACCTCAAATCTTCAAGTAATCTAGGTT
Marker10102	CTAATTGTTTATTGAAAAATTTTGTCAAATATAGTTGTATATATGTATTTTGGAAAAATAAAGTTAATAGTTTGGTTCAGTTTGAAAATCGCCTAAACCAXXXXXXXXXXAAAAAAACCATAATTTTTAGATGGTTcGGTATAGTTTTACGATTTAAACTAAATTATGTGCATCTCTAGGTGTAACTATCATTTTTTAAATTATTAGGGG
Marker10102	CTAATTGTTTATTGAAAAATTTTGTCAAATATAGTTGTATATATGTATTTTGGAAAAATAAAGTTAATAGTTTGGTTCAGTTTGAAAATCGCCTAAACCAXXXXXXXXXXAAAAAAACCATAATTTTTAGATGGTTtGGTATAGTTTTACGATTTAAACTAAATTATGTGCATCTCTAGGTGTAACTATCATTTTTTAAATTATTAGGGG
Marker10104	TTCGATAGCAGCCGTGcCACCAAATATTTTGTTGCAAACAGTCTCCATAAAGTGGATATAGCGCTTGTAAATGAGCTCCCGGTTGTAGTAAAAGAAGCTGXXXXXXXXXXTCAATGGTTTTGTTATCCAAGGAATGAATGGTTCGAATCAAGTCATGATAGCCAATCTCCTCTAGCACAAGCCAAAgAGCTATGGTTCTTTTAACTTCTT
Marker10104	TTCGATAGCAGCCGTGtCACCAAATATTTTGTTGCAAACAGTCTCCATAAAGTGGATATAGCGCTTGTAAATGAGCTCCCGGTTGTAGTAAAAGAAGCTGXXXXXXXXXXTCAATGGTTTTGTTATCCAAGGAATGAATGGTTCGAATCAAGTCATGATAGCCAATCTCCTCTAGCACAAGCCAAAaAGCTATGGTTCTTTTAACTTCTT
Marker10104	TTCGATAGCAGCCGTGcCACCAAATATTTTGTTGCAAACAGTCTCCATAAAGTGGATATAGCGCTTGTAAATGAGCTCCCGGTTGTAGTAAAAGAAGCTGXXXXXXXXXXTCAATGGTTTTGTTATCCAAGGAATGAATGGTTCGAATCAAGTCATGATAGCCAATCTCCTCTAGCACAAGCCAAAaAGCTATGGTTCTTTTAACTTCTT
Marker10108	TCAGTTTGGTTAGACATTTCTTTGCTGTCGCAATCTATGGTGTCGGACGTGTATTGCTTCCCTTTCCTTCGCCTAAACGTATGTTGATTGGTGCTAGATTXXXXXXXXXXCAAACTATATTCATCAAATTTGCAGGATTTGTTCTTAAAATATGACACAGTTAGCATTGTTTGTGCAATCTGAACTcAAACTAGACATTGTTTGTGCAAT
Marker10108	TCAGTTTGGTTAGACATTTCTTTGCTGTCGCAATCTATGGTGTCGGACGTGTATTGCTTCCCTTTCCTTCGCCTAAACGTATGTTGATTGGTGCTAGATTXXXXXXXXXXCAAACTATATTCATCAAATTTGCAGGATTTGTTCTTAAAATATGACACAGTTAGCATTGTTTGTGCAATCTGAACTgAAACTAGACATTGTTTGTGCAAT
Marker10112	AAAGTTCATGATCCGAAGCTTCATCCTTTGAAGGATTCTCCTCcACCTGCTCCAAAtTTGTAGGTTCAGCCACACTTGATATTATGGTGTTGGATGAAGAXXXXXXXXXXCATTGGTGGCTAAGGCTGCAAATTTGTTATTATTCAATGCCCCCATACTATTGTCATAGTTCTCCTTTCCAATCACTAGCTTTCTCCTTGGGGTCTCTAA
Marker10112	AAAGTTCATGATCCGAAGCTTCATCCTTTGAAGGATTCTCCTCtACCTGCTCCAAAcTTGTAGGTTCAGCCACACTTGATATTATGGTGTTGGATGAAGAXXXXXXXXXXCATTGGTGGCTAAGGCTGCAAATTTGTTATTATTCAATGCCCCCATACTATTGTCATAGTTCTCCTTTCCAATCACTAGCTTTCTCCTTGGGGTCTCTAA
Marker101146	CTGATGTAGTcATTTTACTGGTCTTTTAAGCATAAAGGCAcGTAGAAACTACTGTAGTGTTTAATTTTGTATTTTTATTCCCCCATGAATTTTTCTTCTTXXXXXXXXXXGTGTCTCTGCGTAATCCTCACCCGAAAGAAATTTACATCACCTCCCATGCACAGGTCATTAGTGCAGAATGTGTTGATGGTCCTGCCATAGTCTTAACTC
Marker101146	CTGATGTAGTaATTTTACTGGTCTTTTAAGCATAAAGGCAtGTAGAAACTACTGTAGTGTTTAATTTTGTATTTTTATTCCCCCATGAATTTTTCTTCTTXXXXXXXXXXGTGTCTCTGCGTAATCCTCACCCGAAAGAAATTTACATCACCTCCCATGCACAGGTCATTAGTGCAGAATGTGTTGATGGTCCTGCCATAGTCTTAACTC
Marker10120	CTAGACgAAAATGCACAAATTTAAAACTTGTAAGATAATATcACATACACGATACATGCCAAcAAACAAAAAGATCCATGTATAGTGATTCCTCAGGTGAXXXXXXXXXXCAGAAATTTAAATCTTAACTTTCACCgGGTTCTACACAAATAGTAACCATGGACAAAAAATGTGTTTTAGATCAGGAAAACTGAACTACCTGATATAATT
Marker10120	CTAGACaAAAATGCACAAATTTAAAACTTGTAAGATAATATtACATACACGATACATGCCAAaAAACAAAAAGATCCATGTATAGTGATTCCTCAGGTGAXXXXXXXXXXCAGAAATTTAAATCTTAACTTTCACCaGGTTCTACACAAATAGTAACCATGGACAAAAAATGTGTTTTAGATCAGGAAAACTGAACTACCTGATATAATT
Marker10128	CCTTGCATGATGTGGGTTTCGATTAGGCAATTTTCTTTCTCTTCTTTTCTTTTCTTTTTTTCTTCCATTATGATGTGGGTTTCCACGCTTTACTGTTTGCXXXXXXXXXXATTTATGGTCTCATGCAATGGTTGTTTAAGTTTGTTCGGGCTCATTTTAGTGAGAAATtGATGCTATGGTCAGATCTGATTTAGAAACTAGAGTCTTTAG
Marker10128	CCTTGCATGATGTGGGTTTCGATTAGGCAATTTTCTTTCTCTTCTTTTCTTTTCTTTTTTTCTTCCATTATGATGTGGGTTTCCACGCTTTACTGTTTGCXXXXXXXXXXATTTATGGTCTCATGCAATGGTTGTTTAAGTTTGTTCGGGCTCATTTTAGTGAGAAATcGATGCTATGGTCAGATCTGATTTAGAAACTAGAGTCTTTAG
Marker101291	TGAATCAAGCTGTATTCATCTAAATTCATTATTACCTCATAACCAAACTTACGCCtATGAATTGGCTTGAATTTCCGAACATCCAATATTGTTAGCTCATXXXXXXXXXXAGAGATTTGATTGTATGGCATACCCTATTACCAATAGCAATGTGTGTCCCATCAGGTTTATAAGTTATGTTGATGTTCTCACCACTAAGTTCAGCCTGCT
Marker101291	TGAATCAAGCTGTATTCATCTAAATTCATTATTACCTCATAACCAAACTTACGCCcATGAATTGGCTTGAATTTCCGAACATCCAATATTGTTAGCTCATXXXXXXXXXXAGAGATTTGATTGTATGGCATACCCTATTACCAATAGCAATGTGTGTCCCATCAGGTTTATAAGTTATGTTGATGTTCTCACCACTAAGTTCAGCCTGCT
Marker10160	TACAAAGTCAATACAGTAGAAGCTAAAACAGTCTTGACCCAATGGTAgGTGGTTAATGCTAAGACTTGGATAAATTGGTTTAACTCAAATTAAACAACCGXXXXXXXXXXATGcGAAGGCAAGGAAGAAGAATACCTGAAGAAGTGCAGTCATGAACATGTGGAAGGCCTGTGTATTTTGGTCAATAAGGATTGAGATCCGGCCAAAAAA
Marker10160	TACAAAGTCAATACAGTAGAAGCTAAAACAGTCTTGACCCAATGGTAgGTGGTTAATGCTAAGACTTGGATAAATTGGTTTAACTCAAATTAAACAACCGXXXXXXXXXXATGtGAAGGCAAGGAAGAAGAATACCTGAAGAAGTGCAGTCATGAACATGTGGAAGGCCTGTGTATTTTGGTCAATAAGGATTGAGATCCGGCCAAAAAA
Marker10160	TACAAAGTCAATACAGTAGAAGCTAAAACAGTCTTGACCCAATGGTAaGTGGTTAATGCTAAGACTTGGATAAATTGGTTTAACTCAAATTAAACAACCGXXXXXXXXXXATGcGAAGGCAAGGAAGAAGAATACCTGAAGAAGTGCAGTCATGAACATGTGGAAGGCCTGTGTATTTTGGTCAATAAGGATTGAGATCCGGCCAAAAAA
Marker10162	TGTTTTACCCGACTCTGCTTTACAATGTTGTTAGGAACAAGTTTCAGGCCGAGTTCCGATGGTGGGATCGTGTTGGTGAGGTATAATTTCTTTAAATaTgXXXXXXXXXXCTGTAATTGTTTTAAGTTGCGTGGTTGTGTGATTTtGATAATATTCTTATCAGTTTCCCTTGAATGTGGTGTGGTGGGTGAAGCATAGGCTAATGTACTC
Marker10162	TGTTTTACCCGACTCTGCTTTACAATGTTGTTAGGAACAAGTTTCAGGCCGAGTTCCGATGGTGGGATCGTGTTGGTGAGGTATAATTTCTTTAAATgTcXXXXXXXXXXCTGTAATTGTTTTAAGTTGCGTGGTTGTGTGATTTaGATAATATTCTTATCAGTTTCCCTTGAATGTGGTGTGGTGGGTGAAGCATAGGCTAATGTACTC
Marker10163	TGAAGCTATTCATTTCCAGTTGTGATGAATTTTTTTCGTCTTTCAAGTGATTCAGCTCAGGTTAATGCAAGAATACTCTTGCAGAATTAACAAATGATGAXXXXXXXXXXGTCCCCACCATCCTTTTACTGCTGCTACTCATGCCAACcGAGTCAGCGGGCCCAAATTTCCCAGGAAGCTCGGTTTCCACTGGTCTTGGTACCTCTGGTG
Marker10163	TGAAGCTATTCATTTCCAGTTGTGATGAATTTTTTTCGTCTTTCAAGTGATTCAGCTCAGGTTAATGCAAGAATACTCTTGCAGAATTAACAAATGATGAXXXXXXXXXXGTCCCCACCATCCTTTTACTGCTGCTACTCATGCCAACtGAGTCAGCGGGCCCAAATTTCCCAGGAAGCTCGGTTTCCACTGGTCTTGGTACCTCTGGTG
Marker10167	TTCTGCCAAGTATCTCCTTATTTCAGCATTCCTTGCTTCAAGAAATCCAGCtACTCTTGATGCATCACTTTTTGATTCAACAGGGGGTTCTGACAGTCGCXXXXXXXXXXGAAAACCATGGAACTATCTTTTAGGATATATAAATATTTTCACTTCTTGGGCTATTTTTCATAGTATTAATTATGAGGCTTATTTTGCAAAATGATgAAT
Marker10167	TTCTGCCAAGTATCTCCTTATTTCAGCATTCCTTGCTTCAAGAAATCCAGCcACTCTTGATGCATCACTTTTTGATTCAACAGGGGGTTCTGACAGTCGCXXXXXXXXXXGAAAACCATGGAACTATCTTTTAGGATATATAAATATTTTCACTTCTTGGGCTATTTTTCATAGTATTAATTATGAGGCTTATTTTGCAAAATGATaAAT
Marker10174	CTCTCTTAGCATGTTAGTCGTAGCCTTTGTCTCGTATTGCTCAGAGATTGGAGAACTCTGTTGTGAGATAAAAGGAGACAAAAGGAATCTCTTCCACATAXXXXXXXXXXAATAATTTTTAGCTTAAAATTCGTAGTGGTAGCTTCACATCAGTTAATAATACAGCAATAATAGCTGaTTGATCCGAAAACAATGCAATTCATGGATGGA
Marker10174	CTCTCTTAGCATGTTAGTCGTAGCCTTTGTCTCGTATTGCTCAGAGATTGGAGAACTCTGTTGTGAGATAAAAGGAGACAAAAGGAATCTCTTCCACATAXXXXXXXXXXAATAATTTTTAGCTTAAAATTCGTAGTGGTAGCTTCACATCAGTTAATAATACAGCAATAATAGCTGgTTGATCCGAAAACAATGCAATTCATGGATGGA
Marker10181	ATAAGTTTTCAGTATAAATCATTATGtATATATGGCATTAGCTACAGAAGCACTTCAAAAATTCAAACTAAGAACAGCTTTGAAAAGGAAACTGCATTAAXXXXXXXXXXTTCAGCATTTTCTGCAGCCTCAATTTCAGCAGCCCTTTTTTGCTCCTCTAGCACGGCAATCTACATTGTAAAAGAACCAACACCATCATCCATCCAAATA
Marker10181	ATAAGTTTTCAGTATAAATCATTATGcATATATGGCATTAGCTACAGAAGCACTTCAAAAATTCAAACTAAGAACAGCTTTGAAAAGGAAACTGCATTAAXXXXXXXXXXTTCAGCATTTTCTGCAGCCTCAATTTCAGCAGCCCTTTTTTGCTCCTCTAGCACGGCAATCTACATTGTAAAAGAACCAACACCATCATCCATCCAAATA
Marker10186	TTCATAGTGAAATAGAGAAGGGGCTAAGGCTGGAAaAGCTTGCAAATTGCAATTGAATCTAAGCCGGAAAATGATGGGCATGAAGGAAAGGGaAGTGGGAXXXXXXXXXXTCAGTCTCGGGCAGGCTATTTCGGGTTCTCTTGAATTGTTTATAGATAATGTTATGATGACTCATTTTGTACTGGAAACATGGTAcCGATGGGGGTCAAG
Marker10186	TTCATAGTGAAATAGAGAAGGGGCTAAGGCTGGAAgAGCTTGCAAATTGCAATTGAATCTAAGCCGGAAAATGATGGGCATGAAGGAAAGGGtAGTGGGAXXXXXXXXXXTCAGTCTCGGGCAGGCTATTTCGGGTTCTCTTGAATTGTTTATAGATAATGTTATGATGACTCATTTTGTACTGGAAACATGGTAtCGATGGGGGTCAAG
Marker10189	TTACCACCTCACCTAGCATTGTCATAGGGTGAAAAGGTAGGCCAACTGTTTATAGGGGGTAAATGGATTTTTGTCAGATCTGGTTTGCCACTGTTAAGGGXXXXXXXXXXTGTTCAGCGTTTCGGTAACAGAATTAACGGTGTCGAGCCATAgTAATTAAAGATTAGAAATCATTTCTTGTTAGGAATAGTATAATTCCTGTTGCCTGGA
Marker10189	TTACCACCTCACCTAGCATTGTCATAGGGTGAAAAGGTAGGCCAACTGTTTATAGGGGGTAAATGGATTTTTGTCAGATCTGGTTTGCCACTGTTAAGGGXXXXXXXXXXTGTTCAGCGTTTCGGTAACAGAATTAACGGTGTCGAGCCATAtTAATTAAAGATTAGAAATCATTTCTTGTTAGGAATAGTATAATTCCTGTTGCCTGGA
Marker10196	CTTATTGGTCTCCTATAGAATGGACTTCCTCAATCCTCTGAAGATGGGAATAAATGTCTTGCCTAGTGGTTGTGGTTCTGTGTATTATGTTTGAAGGAGAXXXXXXXXXXTAGATGCTACAAGATCACGTGTTaATGAGAgGGCTATGATCACAAGCTAGTTAAAGCTtATCCAATCCGGCCACCAACTGCCACCTCAGCACTGGTCAAG
Marker10196	CTTATTGGTCTCCTATAGAATGGACTTCCTCAATCCTCTGAAGATGGGAATAAATGTCTTGCCTAGTGGTTGTGGTTCTGTGTATTATGTTTGAAGGAGAXXXXXXXXXXTAGATGCTACAAGATCACGTGTTgATGAGAgGGCTATGATCACAAGCTAGTTAAAGCTtATCCAATCCGGCCACCAACTGCCACCTCAGCACTGGTCAAG
Marker10196	CTTATTGGTCTCCTATAGAATGGACTTCCTCAATCCTCTGAAGATGGGAATAAATGTCTTGCCTAGTGGTTGTGGTTCTGTGTATTATGTTTGAAGGAGAXXXXXXXXXXTAGATGCTACAAGATCACGTGTTgATGAGAaGGCTATGATCACAAGCTAGTTAAAGCTgATCCAATCCGGCCACCAACTGCCACCTCAGCACTGGTCAAG
Marker102003	GTTTTGGTTGGTGGAGATGATCAGGATTTAAACTTGAATAGGTCTAGTTCTGTTAATTCTAGTGTAGTAAAAGGAATtGGAGAAGTTTCAGCCAAATCAAXXXXXXXXXXTGGGGTTTCGATGAAGATGCCAGAGAAGtTTCAGTTCAATCAAAAAATTTTaCTGATGAAGGACCTTCAATCTACAAGCCTAATTCAGCCCATGGGCATG
Marker102003	GTTTTGGTTGGTGGAGATGATCAGGATTTAAACTTGAATAGGTCTAGTTCTGTTAATTCTAGTGTAGTAAAAGGAATcGGAGAAGTTTCAGCCAAATCAAXXXXXXXXXXTGGGGTTTCGATGAAGATGCCAGAGAAGgTTCAGTTCAATCAAAAAATTTTgCTGATGAAGGACCTTCAATCTACAAGCCTAATTCAGCCCATGGGCATG
Marker102015	TGAAATGAAAGGCCATGAAACAAGGAACCATGCTCTTGGATGCTTTGGAGGTGCTGGACCACAACAcGCTTGTGCTATTGCCAGGTCTTTGGGCATGAAAXXXXXXXXXXGACATATTTAAATTTGAGGTATGAAGGTACAGATACAGCCATCATGGTAAAGAAACAAATAACTGAAGCTGGTTTGAGcTGTGACTATGCTGTGGAATTT
Marker102015	TGAAATGAAAGGCCATGAAACAAGGAACCATGCTCTTGGATGCTTTGGAGGTGCTGGACCACAACAtGCTTGTGCTATTGCCAGGTCTTTGGGCATGAAAXXXXXXXXXXGACATATTTAAATTTGAGGTATGAAGGTACAGATACAGCCATCATGGTAAAGAAACAAATAACTGAAGCTGGTTTGAGtTGTGACTATGCTGTGGAATTT
Marker102015	TGAAATGAAAGGCCATGAAACAAGGAACCATGCTCTTGGATGCTTTGGAGGTGCTGGACCACAACAcGCTTGTGCTATTGCCAGGTCTTTGGGCATGAAAXXXXXXXXXXGACATATTTAAATTTGAGGTATGAAGGTACAGATACAGCCATCATGGTAAAGAAACAAATAACTGAAGCTGGTTTGAGtTGTGACTATGCTGTGGAATTT
Marker10211	TTgTTTTGGTGACAAAGGTACAAGGCTTATTAACTTATTGTTCATCATGAAGGAATAACTATTTTTAAACCCATCATGTGTCATTTTTCTATCATATTGTXXXXXXXXXXCTACCCATAgACAAAgCCACCACCACTTGTTTATTTACCTTAATCTCTCCATAGTTATTCAACCATTGAAgTTTATAAGGTCTAGGGTGTTTAAGTgTAG
Marker10211	TTaTTTTGGTGACAAAGGTACAAGGCTTATTAACTTATTGTTCATCATGAAGGAATAACTATTTTTAAACCCATCATGTGTCATTTTTCTATCATATTGTXXXXXXXXXXCTACCCATAaACAAAaCCACCACCACTTGTTTATTTACCTTAATCTCTCCATAGTTATTCAACCATTGAAcTTTATAAGGTCTAGGGTGTTTAAGTaTAG
Marker102129	GTTCCTTCTCCAGCCATCTCACAACGATTTCACTTCTTCCACTCAAAATTCCACCATCACTTCCAAACGAACAGGCGAGATCGGAGAAGAGAGAGACAAAXXXXXXXXXXCCCAATATCCGTAATCCGAACCTCTCTCCGAACCTACTGCCTTCAAAACTCAACTACAATAAAAATgTATTTATTTTCAGAGAACcGGGCAGtTTCAACT
Marker102129	GTTCCTTCTCCAGCCATCTCACAACGATTTCACTTCTTCCACTCAAAATTCCACCATCACTTCCAAACGAACAGGCGAGATCGGAGAAGAGAGAGACAAAXXXXXXXXXXCCCAATATCCGTAATCCGAACCTCTCTCCGAACCTACTGCCTTCAAAACTCAACTACAATAAAAATcTATTTATTTTCAGAGAACgGGGCAGgTTCAACT
Marker102129	GTTCCTTCTCCAGCCATCTCACAACGATTTCACTTCTTCCACTCAAAATTCCACCATCACTTCCAAACGAACAGGCGAGATCGGAGAAGAGAGAGACAAAXXXXXXXXXXCCCAATATCCGTAATCCGAACCTCTCTCCGAACCTACTGCCTTCAAAACTCAACTACAATAAAAATgTATTTATTTTCAGAGAACcGGGCAGgTTCAACT
Marker10226	AGGGATTACAATTGCAAAGGAAAATGCTGTTTCGAATTTTGCTTTTGCTTTGACAATTGTAATTACAAAGTTTTTCCGATCCTTATTTATTTTTCTTTAT-XXXXXXXXXXGCTTGATCGATCTGCaCCAAAGTCTAGGAATTTAAGTTGGATAAGTTCTGCTAATGTATGTACCGAAGGTCAAACGGTTGCTGAATTGTCAATTCCTAGT
Marker10226	AGGGATTACAATTGCAAAGGAAAATGCTGTTTCGAATTTTGCTTTTGCTTTGACAATTGTAATTACAAAG-TTTTCCGATCCTTATTTATTTTTCTTTATGXXXXXXXXXXGCTTGATCGATCTGCaCCAAAGTCTAGGAATTTAAGTTGGATAAGTTCTGCTAATGTATGTACCGAAGGTCAAACGGTTGCTGAATTGTCAATTCCTAGT
Marker10226	AGGGATTACAATTGCAAAGGAAAATGCTGTTTCGAATTTTGCTTTTGCTTTGACAATTGTAATTACAAAGTTTTTCCGATCCTTATTTATTTTTCTTTAT-XXXXXXXXXXGCTTGATCGATCTGCgCCAAAGTCTAGGAATTTAAGTTGGATAAGTTCTGCTAATGTATGTACCGAAGGTCAAACGGTTGCTGAATTGTCAATTCCTAGT
Marker10232	TTAAATTTTATTTTATTTTTCTCTTTAAACTCTAAAAACTAATAATTTTCTCAAACTAACAATTTTCTCCgACTCAAATTTTAATCTCAAATTTTATTTTXXXXXXXXXXTATAGTCTTGAGCCTTCAGGTTAGACCGACTAGAAAAATACTTAAGTTCTACGACATGACCCTATGTATATAAGATTGGGTTGAACCGAGCTTTAAATGG
Marker10232	TTAAATTTTATTTTATTTTTCTCTTTAAACTCTAAAAACTAATAATTTTCTCAAACTAACAATTTTCTCCaACTCAAATTTTAATCTCAAATTTTATTTTXXXXXXXXXXTATAGTCTTGAGCCTTCAGGTTAGACCGACTAGAAAAATACTTAAGTTCTACGACATGACCCTATGTATATAAGATTGGGTTGAACCGAGCTTTAAATGG
Marker102327	CCGACTCTGCATTCTAGTTTTCgCATACTTTAAATATGCTGCGAGGTATTGACATGTGTCATTTCCACAATCCCATTTGCCCATGTACTCATTTCTTTTGXXXXXXXXXXTCATCCTgTTGGGTGCAGTTTTGGACATATATaTAATAGTCCAATTGCTACCTAATTGCCATGTAACTGCCATTTGATAGTTTTAATGAAACCAaATTAG
Marker102327	CCGACTCTGCATTCTAGTTTTCaCATACTTTAAATATGCTGCGAGGTATTGACATGTGTCATTTCCACAATCCCATTTGCCCATGTACTCATTTCTTTTGXXXXXXXXXXTCATCCTaTTGGGTGCAGTTTTGGACATATATgTAATAGTCCAATTGCTACCTAATTGCCATGTAACTGCCATTTGATAGTTTTAATGAAACCAgATTAG
Marker10234	AGGGTGGATTGAGGGGGACGAGAGTGCGGAAGATATGCTATCTCGGCTTCTAACTGATGGCTCTCCCTTCTTTTTCCTtCCTCCACTTCACAGGcTTCCTXXXXXXXXXXTTTAAATTATATTAAATCAAATTGAATTTAAGAATTTTAATTATAAAACACGTGCCCTTAGGCTGCAATCAGTTGCATCCTTCCCAAAgaGTGGAATGGG
Marker10234	AGGGTGGATTGAGGGGGACGAGAGTGCGGAAGATATGCTATCTCGGCTTCTAACTGATGGCTCTCCCTTCTTTTTCCTcCCTCCACTTCACAGGtTTCCTXXXXXXXXXXTTTAAATTATATTAAATCAAATTGAATTTAAGAATTTTAATTATAAAACACGTGCCCTTAGGCTGCAATCAGTTGCATCCTTCCCAAAcgGTGGAATGGG
Marker10250	CAGAATGCGaGCTTCCTCGAGAGTCAAGGAGGAAATCTCGGTTCCGAGTTTTTCGATCTTTTCAGGGGCTTCGACGGCGGCGAGAGGACGTAGGTGGAAGXXXXXXXXXXGTGAGGACGAAGTGTGAATCTTGTTGTTGCTGAGAGAGTTGTCGCCATTTTTGAGGATTTGGTTTGGGGGTTTTTCGTTTTGtGTtGAAAATGGAATTTG
Marker10250	CAGAATGCGgGCTTCCTCGAGAGTCAAGGAGGAAATCTCGGTTCCGAGTTTTTCGATCTTTTCAGGGGCTTCGACGGCGGCGAGAGGACGTAGGTGGAAGXXXXXXXXXXGTGAGGACGAAGTGTGAATCTTGTTGTTGCTGAGAGAGTTGTCGCCATTTTTGAGGATTTGGTTTGGGGGTTTTTCGTTTTGtGTcGAAAATGGAATTTG
Marker10250	CAGAATGCGgGCTTCCTCGAGAGTCAAGGAGGAAATCTCGGTTCCGAGTTTTTCGATCTTTTCAGGGGCTTCGACGGCGGCGAGAGGACGTAGGTGGAAGXXXXXXXXXXGTGAGGACGAAGTGTGAATCTTGTTGTTGCTGAGAGAGTTGTCGCCATTTTTGAGGATTTGGTTTGGGGGTTTTTCGTTTTGcGTcGAAAATGGAATTTG
Marker102649	ATCAGCTACAGTTTCAGACCCAAACCGCCGATTTATcCCTGATGCACGCTTTTCAGTTGCCAGAGCAAAAGGCTGAGAGACAGTTTTATTTGTACGGgCAXXXXXXXXXXCCTTTGCTTCAATGAGgTCTTCTGAAATTTTTGGGGCAACATAAACATTATCATGAGATGCACCATTTGACTTCACAACACCATTTGGCTTCTTATCCAT
Marker102649	ATCAGCTACAGTTTCAGACCCAAACCGCCGATTTATgCCTGATGCACGCTTTTCAGTTGCCAGAGCAAAAGGCTGAGAGACAGTTTTATTTGTACGGaCAXXXXXXXXXXCCTTTGCTTCAATGAGaTCTTCTGAAATTTTTGGGGCAACATAAACATTATCATGAGATGCACCATTTGACTTCACAACACCATTTGGCTTCTTATCCAT
Marker102649	ATCAGCTACAGTTTCAGACCCAAACCGCCGATTTATgCCTGATGCACGCTTTTCAGTTGCCAGAGCAAAAGGCTGAGAGACAGTTTTATTTGTACGGaCAXXXXXXXXXXCCTTTGCTTCAATGAGgTCTTCTGAAATTTTTGGGGCAACATAAACATTATCATGAGATGCACCATTTGACTTCACAACACCATTTGGCTTCTTATCCAT
Marker10265	ATGACGATACATGATGAAATCATTCTTGATAACAGAAACAAGTCGTTGTATTGCATCACCGtAGCCAAACTAAATTTTAACAACAGTCACATGCATTCTT-XXXXXXXXXXTGCTTTCCAGAACCGAACAGAATAATATTGAGAAAGAGATATTTACAGGAGTGATGTATTCTTtGCCAGAGACAGTGTGGAGAAGGTCGAAaTCAATGAT
Marker10265	ATGACGATACATGATGAAATCATTCTTGATAACAGAAACAAGTCGTTGTATTGCATCACCGcAG-CAAACTAAATTTTAACAACAGTCACATGCATTCTTAXXXXXXXXXXTGCTTTCCAGAACCGAACAGAATAATATTGAGAAAGAGATATTTACAGGAGTGATGTATTCTTcGCCAGAGACAGTGTGGAGAAGGTCGAAgTCAATGAT
Marker10267	AATGCTGAAACGGAAGACTCCTaAATGGAAGCAGAATGAGAAGGAAAAGAAGTCTCAGGGCCTCAGTTAATACCTCTTCAAGAACAGAATGGATTTTTGGXXXXXXXXXXTTAGATTTGAACCAAGCTTTTGTTGAGGTTTGACTCGAATCTACCTCTACTTGTATAAAACATCTTACATTGCCCATGTCTTAGTATAAGTTCAATACGA
Marker10267	AATGCTGAAACGGAAGACTCCTgAATGGAAGCAGAATGAGAAGGAAAAGAAGTCTCAGGGCCTCAGTTAATACCTCTTCAAGAACAGAATGGATTTTTGGXXXXXXXXXXTTAGATTTGAACCAAGCTTTTGTTGAGGTTTGACTCGAATCTACCTCTACTTGTATAAAACATCTTACATTGCCCATGTCTTAGTATAAGTTCAATACGA
Marker10274	TTTGATCACATTAAACACTTATAGATAACATATTTAACCGAGCGTAGATACAGACATTGTACTAGTCGTATTGTACCGATGTTGTTGATGATTAATTTCAXXXXXXXXXXGTTTGTGGGGGGAAGATGTATAAGAGATAACATTCTCCTTTGCCAAGGATTACTCTATAACTACCACAAGGAAAAGGACAATAATGATTGTGCTCTCaAG
Marker10274	TTTGATCACATTAAACACTTATAGATAACATATTTAACCGAGCGTAGATACAGACATTGTACTAGTCGTATTGTACCGATGTTGTTGATGATTAATTTCAXXXXXXXXXXGTTTGTGGGGGGAAGATGTATAAGAGATAACATTCTCCTTTGCCAAGGATTACTCTATAACTACCACAAGGAAAAGGACAATAATGATTGTGCTCTCgAG
Marker102758	CATTTTTTGCAAG-AAAAAgGGGTGCtCGTGTTCCAAAAGTAACACGTCTATCCCCACAGCACAAAAGCAACACGCCTTTGAAAAAATAGTCGTGTCTCATXXXXXXXXXXTATAGGTTgTCTCAAAAGACATTATAGTTGTTCCAGGTACGTAGTAGTACTTAcTGTGCtCAAGAGATAAGATAATGTTAAGGCACGAGTTATGTTTAAG
Marker102758	CATTTTTTGCAAGAAAAAAaGGGTGCcCGTGTTCCAAAAGTAACACGTCTATCCCCACAGCACAAAAGCAACACGCCTTTGAAAAAATAGTCGTGTCTCA-XXXXXXXXXXTATAGGTTaTCTCAAAAGACATTATAGTTGTTCCAGGTACGTAGTAGTACTTAtTGTGCcCAAGAGATAAGATAATGTTAAGGCACGAGTTATGTTTAAG
Marker10277	TAATTAACTATAACCCATAATGCATTATAGCCTCCTTTGACCCTCATTAATCCAACCACAAAATCTATTGATATGTGTTTCTACTTCCACTTAGGAATACXXXXXXXXXXCAAAGTTTGTAATGTCTTTCTTCATTCTTGGCCAcTAGAACATcTTCCTCATATCGTGACACATCTTTACATTCCTAGGGTGGGCCATGTAAAAGGAACT
Marker10277	TAATTAACTATAACCCATAATGCATTATAGCCTCCTTTGACCCTCATTAATCCAACCACAAAATCTATTGATATGTGTTTCTACTTCCACTTAGGAATACXXXXXXXXXXCAAAGTTTGTAATGTCTTTCTTCATTCTTGGCCAtTAGAACATcTTCCTCATATCGTGACACATCTTTACATTCCTAGGGTGGGCCATGTAAAAGGAACT
Marker10277	TAATTAACTATAACCCATAATGCATTATAGCCTCCTTTGACCCTCATTAATCCAACCACAAAATCTATTGATATGTGTTTCTACTTCCACTTAGGAATACXXXXXXXXXXCAAAGTTTGTAATGTCTTTCTTCATTCTTGGCCAcTAGAACATtTTCCTCATATCGTGACACATCTTTACATTCCTAGGGTGGGCCATGTAAAAGGAACT
Marker102778	ATAAAGGAtCACTTTAAGTCTATAATATGGTTTGTTTAATCATTAAGCAAAACTTTTCATCCAAACTAACAGTTTTAACTTTGAATTGAGGCTTTCTAGAXXXXXXXXXXTTTCCTGTCACTTTGTTTATTATTTCAACGCCATTACCAGTTCCTCACACATTgGCCTTTTCTGTGGCAtGGTTTTGTAATCATGAAGGAAACTAACTTT
Marker102778	ATAAAGGAtCACTTTAAGTCTATAATATGGTTTGTTTAATCATTAAGCAAAACTTTTCATCCAAACTAACAGTTTTAACTTTGAATTGAGGCTTTCTAGAXXXXXXXXXXTTTCCTGTCACTTTGTTTATTATTTCAACGCCATTACCAGTTCCTCACACATTtGCCTTTTCTGTGGCAcGGTTTTGTAATCATGAAGGAAACTAACTTT
Marker102778	ATAAAGGAcCACTTTAAGTCTATAATATGGTTTGTTTAATCATTAAGCAAAACTTTTCATCCAAACTAACAGTTTTAACTTTGAATTGAGGCTTTCTAGAXXXXXXXXXXTTTCCTGTCACTTTGTTTATTATTTCAACGCCATTACCAGTTCCTCACACATTgGCCTTTTCTGTGGCAtGGTTTTGTAATCATGAAGGAAACTAACTTT
Marker10278	AAGGAAGCAGTTCGGCATCTCCAGCATCAGCTCCGCCGcTTTGGTCGGCGTCAGGATTTGTTTGACCTCTCCGCCTGGAAACACCACCTTTGCGTATCTTXXXXXXXXXXTTGAGAGCTGAATTTAGAAGAATAGAAGTTGAGAGGAATATATATAGAGGAGAAAAGGGGAGGTTGAAAAAGATTATAAGGGTGACAGTTGGATGAAGGA
Marker10278	AAGGAAGCAGTTCGGCATCTCCAGCATCAGCTCCGCCGaTTTGGTCGGCGTCAGGATTTGTTTGACCTCTCCGCCTGGAAACACCACCTTTGCGTATCTTXXXXXXXXXXTTGAGAGCTGAATTTAGAAGAATAGAAGTTGAGAGGAATATATATAGAGGAGAAAAGGGGAGGTTGAAAAAGATTATAAGGGTGACAGTTGGATGAAGGA
Marker102826	ATTGCTGGTGTTAAGTGGTAGAAACAATCTTTTCGTAACTTTTTgAGTGGAAATTGTGAAAAAGGAATGAATAATGATCCTTTTGTTGCTTTCAACTGTTXXXXXXXXXXCAACTTTGATGCCCCTTTGACAAAGAGCAAAGGCAACAGCATAAGCAACCTTGGTAAGATTTCCTCTAAGGATCACTTGGGTTGTTTCTTTTGGTATGCT
Marker102826	ATTGCTGGTGTTAAGTGGTAGAAACAATCTTTTCGTAACTTTTTcAGTGGAAATTGTGAAAAAGGAATGAATAATGATCCTTTTGTTGCTTTCAACTGTTXXXXXXXXXXCAACTTTGATGCCCCTTTGACAAAGAGCAAAGGCAACAGCATAAGCAACCTTGGTAAGATTTCCTCTAAGGATCACTTGGGTTGTTTCTTTTGGTATGCT
Marker10283	TTGAATAATGAATGCAATTCTGCAGGACTTGCAAAGAACAAATTCAGCTACTGTTACCGTGAATAATCTTCTTCAAATGTGATTGCTTACATACCTTGATXXXXXXXXXXGGTTAAATCTGTTTGATGTTTGTTATTGTTACGGAAAGATTAAATATTCAGAGCTgAATTCTCTGTACATAAAAGGCAGCTCACTAAaaAGTTGTTCTCA
Marker10283	TTGAATAATGAATGCAATTCTGCAGGACTTGCAAAGAACAAATTCAGCTACTGTTACCGTGAATAATCTTCTTCAAATGTGATTGCTTACATACCTTGATXXXXXXXXXXGGTTAAATCTGTTTGATGTTTGTTATTGTTACGGAAAGATTAAATATTCAGAGCTtAATTCTCTGTACATAAAAGGCAGCTCACTAAtcAGTTGTTCTCA
Marker10293	ATGAAAACCCAGATATAATAAAAAAATAAACTGGTCAATTTCCGGGGACAATTTTTTAGGATATAGTaTTGAtAAGTTCAATGTAACcACACAGAAACTCXXXXXXXXXXCtAACACATTTATTTCTTAGTCAAACATTATCTTTTCTCTGGGTGAAATATTCAAcAACTTGAATAGGAAATTACTAACAAACCCATAATAGACATTTGA
Marker10293	ATGAAAACCCAGATATAATAAAAAAATAAACTGGTCAATTTCCGGGGACAATTTTTTAGGATATAGTtTTGAcAAGTTCAATGTAACtACACAGAAACTCXXXXXXXXXXCcAACACATTTATTTCTTAGTCAAACATTATCTTTTCTCTGGGTGAAATATTCAAcAACTTGAATAGGAAATTACTAACAAACCCATAATAGACATTTGA
Marker10293	ATGAAAACCCAGATATAATAAAAAAATAAACTGGTCAATTTCCGGGGACAATTTTTTAGGATATAGTaTTGAcAAGTTCAATGTAACtACACAGAAACTCXXXXXXXXXXCtAACACATTTATTTCTTAGTCAAACATTATCTTTTCTCTGGGTGAAATATTCAAtAACTTGAATAGGAAATTACTAACAAACCCATAATAGACATTTGA
Marker10299	AGACCAGAAAGTTGGCAGGTGTAGAaGTATCAGCAATTAGCCATATACCCACCGTACATCGCCGgGTTATAGAGACTTCGTATTATACGTTGGTCAAGTCXXXXXXXXXXAAAAAAACGTAAATACTTGATTTCGCTACAGCTTGCcTAATTTCTGAACGAGAAGTAAATGGAAGAGATGACAGTCGtGGTCAGCTAGCTGACCTGGAGa
Marker10299	AGACCAGAAAGTTGGCAGGTGTAGAgGTATCAGCAATTAGCCATATACCCACCGTACATCGCCGcGTTATAGAGACTTCGTATTATACGTTGGTCAAGTCXXXXXXXXXXAAAAAAACGTAAATACTTGATTTCGCTACAGCTTGCtTAATTTCTGAACGAGAAGTAAATGGAAGAGATGACAGTCGtGGTCAGCTAGCTGACCTGGAGa
Marker10299	AGACCAGAAAGTTGGCAGGTGTAGAgGTATCAGCAATTAGCCATATACCCACCGTACATCGCCGgGTTATAGAGACTTCGTATTATACGTTGGTCAAGTCXXXXXXXXXXAAAAAAACGTAAATACTTGATTTCGCTACAGCTTGCtTAATTTCTGAACGAGAAGTAAATGGAAGAGATGACAGTCGcGGTCAGCTAGCTGACCTGGAGg
Marker10300	AATCATTATAATTAAACCGATACAGAGTTCAaTAAAATGGATGAAAAGTGGtATATATTGAACcGGAAAAAGAAATTATGTGGAAACAAAGTGCAAATTTXXXXXXXXXXTTTTCCCCATGTGTAATGGAAGGTATGGTGATGCCCAAACGGTAACATAAATAGATTCTACTGATAAATCTTCAACATCCAGCCTCATGAGCCCAGCAAT
Marker10300	AATCATTATAATTAAACCGATACAGAGTTCAgTAAAATGGATGAAAAGTGGcATATATTGAACtGGAAAAAGAAATTATGTGGAAACAAAGTGCAAATTTXXXXXXXXXXTTTTCCCCATGTGTAATGGAAGGTATGGTGATGCCCAAACGGTAACATAAATAGATTCTACTGATAAATCTTCAACATCCAGCCTCATGAGCCCAGCAAT
Marker10312	TTTCAAAGCATCTTTTGGCCTACCCCTTCTGAGATATGAAGAAACAAGAAGTGTGGCGATCAATGTGAGATGTGAATGTGCTTGAGGaGTGTGTTTGAGTXXXXXXXXXXTAATGTTGTTTGTGAGGCATAAGCGTGGGATTAAGAGGTTGATTTTGGCGAGTTCTTGTTGTGTTAATTGAGGTGTTAAAGTTTCAGTTTTGGATTCTGG
Marker10312	TTTCAAAGCATCTTTTGGCCTACCCCTTCTGAGATATGAAGAAACAAGAAGTGTGGCGATCAATGTGAGATGTGAATGTGCTTGAGGgGTGTGTTTGAGTXXXXXXXXXXTAATGTTGTTTGTGAGGCATAAGCGTGGGATTAAGAGGTTGATTTTGGCGAGTTCTTGTTGTGTTAATTGAGGTGTTAAAGTTTCAGTTTTGGATTCTGG
Marker10317	TTATATTTGTTTTGATTGTAAAATTTTGAGAAGGTGGGCAACGCTAAGAAGTTACTGCTATGCCATGCATTGCCCAGTATGAGATAGTATGGATGGCTACXXXXXXXXXXGATTATTcATAAGGCTGTTTTGTTACAAGTAGAAGAGAAGAATTCTGCCAAAGTACAAACCTCTTGAACAGTGGAAATCCAACTTAACTCATATAACAAA
Marker10317	TTATATTTGTTTTGATTGTAAAATTTTGAGAAGGTGGGCAACGCTAAGAAGTTACTGCTATGCCATGCATTGCCCAGTATGAGATAGTATGGATGGCTACXXXXXXXXXXGATTATTtATAAGGCTGTTTTGTTACAAGTAGAAGAGAAGAATTCTGCCAAAGTACAAACCTCTTGAACAGTGGAAATCCAACTTAACTCATATAACAAA
Marker10318	AAAACTATAAAGCTACAGCACTTGTGGCATTTTAAAAgAATTTGTGATaCGGCATTTTCTaTTTAAAAAATCTTGGGGCATAATTTCAGTTGTGGAAAGTXXXXXXXXXXAATCATCAACCTTATAACTGTTTTTGTTTTTGGTTACAAgTACATTGATGATCGGTCATTGTCAATATCTCCAACACGAGAAGGCTTCAGCACAAGTTCT
Marker10318	AAAACTATAAAGCTACAGCACTTGTGGCATTTTAAAAcAATTTGTGATgCGGCATTTTCTgTTTAAAAAATCTTGGGGCATAATTTCAGTTGTGGAAAGTXXXXXXXXXXAATCATCAACCTTATAACTGTTTTTGTTTTTGGTTACAAaTACATTGATGATCGGTCATTGTCAATATCTCCAACACGAGAAGGCTTCAGCACAAGTTCT
Marker103323	AATATCTtATCAGACCGAGCTAGCCCATGGGCTTAATATTAAAGTCATAACCCAATTGAGAAGGCCCATGGGTCGAGCCCATGATGCTATTGTACCAAATXXXXXXXXXXTGTGAGGGTAAAGTGATATTTTACAATATAGAGGTAAATTGATATTTTTCAAAATTTGTGTAGGATTaTTCAAAGTATATTATTAGATATAATAAACTAT
Marker103323	AATATCTgATCAGACCGAGCTAGCCCATGGGCTTAATATTAAAGTCATAACCCAATTGAGAAGGCCCATGGGTCGAGCCCATGATGCTATTGTACCAAATXXXXXXXXXXTGTGAGGGTAAAGTGATATTTTACAATATAGAGGTAAATTGATATTTTTCAAAATTTGTGTAGGATTcTTCAAAGTATATTATTAGATATAATAAACTAT
Marker10336	CCAATAACGACCGCATACAACATTTCCCATTAATCAAGCACTTTGACTTCAACAATTGGCAGTTTTGTAAAATAATGAGAGAGGAAGACTCGAATTGCTTXXXXXXXXXXCTCCgTCTCCCCCCGAATTCGCAGCTGAGAATTCGGCGGAGCTGGGTTCCGGTGCCGGCAGCGATGAACCCGCCAGAACCCTGAAGCGGCCCAGGCTGGT
Marker10336	CCAATAACGACCGCATACAACATTTCCCATTAATCAAGCACTTTGACTTCAACAATTGGCAGTTTTGTAAAATAATGAGAGAGGAAGACTCGAATTGCTTXXXXXXXXXXCTCCcTCTCCCCCCGAATTCGCAGCTGAGAATTCGGCGGAGCTGGGTTCCGGTGCCGGCAGCGATGAACCCGCCAGAACCCTGAAGCGGCCCAGGCTGGT
Marker10347	CAAAATATCTTCAAACaCATCTATCTACATGTTGCAAATTGAATAAAAAGATATTACTAACGTTTAGGAGAATAAGAAGTAGATTAATAAAACCAGCAACXXXXXXXXXXATATTGAGTTtATCAATCAATGGAGAAAGGATTTGGTTTGTTTCTGTTGAGAATTTGTGTGAAATCTGCAGAGTAAAAATTAAAAATTTATAAACAATGG
Marker10347	CAAAATATCTTCAAACtCATCTATCTACATGTTGCAAATTGAATAAAAAGATATTACTAACGTTTAGGAGAATAAGAAGTAGATTAATAAAACCAGCAACXXXXXXXXXXATATTGAGTTgATCAATCAATGGAGAAAGGATTTGGTTTGTTTCTGTTGAGAATTTGTGTGAAATCTGCAGAGTAAAAATTAAAAATTTATAAACAATGG
Marker10362	CCTACTGTAACGCTATCATTGTCCAACCCTTACTCACTATCACGTGTCGCCGGTTTCAGAAAACACGAGATTGCTTTCGCTCTTTTTGCTTCCAAAATCGXXXXXXXXXXAGCATGCAAAAAGTGCTCCGAAAAGATTGCGGCCAAGGCcTTGAGATTGGGGTCGaTCAGCCGCGGCCCGCAAGGGTTTGACTTGACCAAATGGTATCAT
Marker10362	CCTACTGTAACGCTATCATTGTCCAACCCTTACTCACTATCACGTGTCGCCGGTTTCAGAAAACACGAGATTGCTTTCGCTCTTTTTGCTTCCAAAATCGXXXXXXXXXXAGCATGCAAAAAGTGCTCCGAAAAGATTGCGGCCAAGGCaTTGAGATTGGGGTCGgTCAGCCGCGGCCCGCAAGGGTTTGACTTGACCAAATGGTATCAT
Marker10365	TGGCTGCAACTTGTAGGCTTAGaACACATAATCTGAGAAGATTTTTGCTGTATAATCTGCTCTTGACATGTTTTAGGCCTCAAATaATTGATTGATTGATXXXXXXXXXXTCAAAGCTTCCCTTCATGTGTATAATTTGACTCCATGAGCCTTTGCAGCTTATTGCTTCTCATCCTTTTTACTATCTCAAGAGTCTAATTTTGGATTGTT
Marker10365	TGGCTGCAACTTGTAGGCTTAGgACACATAATCTGAGAAGATTTTTGCTGTATAATCTGCTCTTGACATGTTTTAGGCCTCAAATtATTGATTGATTGATXXXXXXXXXXTCAAAGCTTCCCTTCATGTGTATAATTTGACTCCATGAGCCTTTGCAGCTTATTGCTTCTCATCCTTTTTACTATCTCAAGAGTCTAATTTTGGATTGTT
Marker10365	TGGCTGCAACTTGTAGGCTTAGgACACATAATCTGAGAAGATTTTTGCTGTATAATCTGCTCTTGACATGTTTTAGGCCTCAAATaATTGATTGATTGATXXXXXXXXXXTCAAAGCTTCCCTTCATGTGTATAATTTGACTCCATGAGCCTTTGCAGCTTATTGCTTCTCATCCTTTTTACTATCTCAAGAGTCTAATTTTGGATTGTT
Marker10366	TGCACCTGATCTTCATTATAAATACACATATATTTGCACCAGAAGCCAATACAAGAGAGGGTCTTGAAACTATGTCGTCTTGTTCATGGAGGAAACGTTTXXXXXXXXXXAGTTCGGCAGCATGTATTCTGAGAGGTTACAAAAGGGGCCAGTGTCCCCCGTCGGACCTTCTCCTTGCTCTAATTATCATAATaGTTCTGATGgTaGTCA
Marker10366	TGCACCTGATCTTCATTATAAATACACATATATTTGCACCAGAAGCCAATACAAGAGAGGGTCTTGAAACTATGTCGTCTTGTTCATGGAGGAAACGTTTXXXXXXXXXXAGTTCGGCAGCATGTATTCTGAGAGGTTACAAAAGGGGCCAGTGTCCCCCGTCGGACCTTCTCCTTGCTCTAATTATCATAATgGTTCTGATGaTgGTCA
Marker10369	TCCAACATTCTCTCATGTTCCAACTCAAACCCCAGATCTCTACAAGCCTTCATTTCCTCCATATCCATACACAACGACCTTCTTCCTCCCTTTGGCCTTGXXXXXXXXXXCTTACGATCTTCCTCCTCCTCAAGTTCCTcTTCATCTTTTGTTTTAACTTACCCTTTTGAACTTCATTATCACTTGCATAATCTTTGACAAGAATCAATT
Marker10369	TCCAACATTCTCTCATGTTCCAACTCAAACCCCAGATCTCTACAAGCCTTCATTTCCTCCATATCCATACACAACGACCTTCTTCCTCCCTTTGGCCTTGXXXXXXXXXXCTTACGATCTTCCTCCTCCTCAAGTTCCTtTTCATCTTTTGTTTTAACTTACCCTTTTGAACTTCATTATCACTTGCATAATCTTTGACAAGAATCAATT
Marker10372	TCgTGTTGGTTTTTACTATTAATCTTTTGATTCCTAATTGTGCATTAaACACAATCAAGAAACAAACTAATGGAAAATCTAAGGATCATTCATGTCATGTXXXXXXXXXXGTGTGCTTATTGATAAGATGCCACAACACTGCCATTTCAGACAAAAAgCCTCCTGTTATCCCTTTAGCTAAACACTATCATTTGAAACCAACTTTTTCTT
Marker10372	TCaTGTTGGTTTTTACTATTAATCTTTTGATTCCTAATTGTGCATTAtACACAATCAAGAAACAAACTAATGGAAAATCTAAGGATCATTCATGTCATGTXXXXXXXXXXGTGTGCTTATTGATAAGATGCCACAACACTGCCATTTCAGACAAAAAaCCTCCTGTTATCCCTTTAGCTAAACACTATCATTTGAAACCAACTTTTTCTT
Marker10378	ACTCGTTCGATTTGTGTTTGATTTGTTTGCACAAAAAGATATTTTGCAGCTGCCAGTAATGCGATGCTTGCAAAACATGTTGTTACaGAAAGCACTGGAAXXXXXXXXXXCTTCTCTGCAGAGTCCCTCTAGTTCAGCCCCaGTGAAGAGCTCAGTGTCTTCAGCTATTCTTCTGAGATCAACATCATCTGCAACTTTCATATTAcGTGT
Marker10378	ACTCGTTCGATTTGTGTTTGATTTGTTTGCACAAAAAGATATTTTGCAGCTGCCAGTAATGCGATGCTTGCAAAACATGTTGTTACcGAAAGCACTGGAAXXXXXXXXXXCTTCTCTGCAGAGTCCCTCTAGTTCAGCCCCgGTGAAGAGCTCAGTGTCTTCAGCTATTCTTCTGAGATCAACATCATCTGCAACTTTCATATTAtGTGT
Marker10378	ACTCGTTCGATTTGTGTTTGATTTGTTTGCACAAAAAGATATTTTGCAGCTGCCAGTAATGCGATGCTTGCAAAACATGTTGTTACgGAAAGCACTGGAAXXXXXXXXXXCTTCTCTGCAGAGTCCCTCTAGTTCAGCCCCgGTGAAGAGCTCAGTGTCTTCAGCTATTCTTCTGAGATCAACATCATCTGCAACTTTCATATTAcGTGT
Marker103787	CAAGACGCAATCTACGCTCAAATGTGTGGTCCCCTGTGCCTGCAAATGAAAGATCACAAATTGAAATGCAAAGATAGGGGAATATGGTCTAGGTCACAGCXXXXXXXXXXCAACTGCTATGAAAAAGATCAGAAATTAACATATGCTCTTCTTGAAATATTTGAACTGATAAAATCTTTTTAACTAATACCGAATCTGGCCACAGtATTG
Marker103787	CAAGACGCAATCTACGCTCAAATGTGTGGTCCCCTGTGCCTGCAAATGAAAGATCACAAATTGAAATGCAAAGATAGGGGAATATGGTCTAGGTCACAGCXXXXXXXXXXCAACTGCTATGAAAAAGATCAGAAATTAACATATGCTCTTCTTGAAATATTTGAACTGATAAAATCTTTTTAACTAATACCGAATCTGGCCACAGcATTG
Marker10382	GATAATCAACTCtGTAATCACATTTAGCCCCGGTTGCCATAAATTAACACATACCATTAAGAAAGAGcCTTTcTGACTTTTAGTCATGATACCATATATGXXXXXXXXXXAGCCTTCACAAGCGTAGATTGAAAGAGCAAATGTTACTACTAATACAATGTGGAACCACCATTGAGGTACTGCTTTGTAGTTTTTCTTCATCAGTCTTGT
Marker10382	GATAATCAACTCaGTAATCACATTTAGCCCCGGTTGCCATAAATTAACACATACCATTAAGAAAGAGtCTTTtTGACTTTTAGTCATGATACCATATATGXXXXXXXXXXAGCCTTCACAAGCGTAGATTGAAAGAGCAAATGTTACTACTAATACAATGTGGAACCACCATTGAGGTACTGCTTTGTAGTTTTTCTTCATCAGTCTTGT
Marker1039	AGTTTTTAATCGGAAATGTGCCAGTCGAATTGATGATGAATCTCATATTCATGAATTTGATGAATATTTTCAGGTAATATGTGATCATATGGGATGGGGTXXXXXXXXXXCATTCCTTTCTTCCAATCTGCTGTTCTTCCGAAGGAATGCACTACTGTTCAGACATGCTATCTCGAACTGGCAAAGCAAGTGAAgGCAAAGCTCGATAAG
Marker1039	AGTTTTTAATCGGAAATGTGCCAGTCGAATTGATGATGAATCTCATATTCATGAATTTGATGAATATTTTCAGGTAATATGTGATCATATGGGATGGGGTXXXXXXXXXXCATTCCTTTCTTCCAATCTGCTGTTCTTCCGAAGGAATGCACTACTGTTCAGACATGCTATCTCGAACTGGCAAAGCAAGTGAAaGCAAAGCTCGATAAG
Marker10399	AGTTTATTATTTTAATTGCAAAAATTTCTCATTATAAGCTGGTAAAATAAATTAGTATCTTTCTTTGTAATTGATGATATAGGATGAAAATAGCAAGTTCXXXXXXXXXXAATTTTGGTCTTTGAAATCCcTTTTTTAGTTTTGGTTATTGTTCTTACACTTTTgAAGGGCAATCCACAGGGAAACTCATGGAATTCTTCAAAATATTCT
Marker10399	AGTTTATTATTTTAATTGCAAAAATTTCTCATTATAAGCTGGTAAAATAAATTAGTATCTTTCTTTGTAATTGATGATATAGGATGAAAATAGCAAGTTCXXXXXXXXXXAATTTTGGTCTTTGAAATCCtTTTTTTAGTTTTGGTTATTGTTCTTACACTTTTaAAGGGCAATCCACAGGGAAACTCATGGAATTCTTCAAAATATTCT
Marker104082	AAACACTCACAGCACCTTCCGTTCTGGGATTCATTCCCCTCTTTAGCCTCTCCAGGGGCCTCCAGATTCATCTCCTCCCCCATAACTTACTTTCCCAATAXXXXXXXXXX-ACCCAGTTGATGAACATGAACAGAAAGAGTGAGAAACTTCAATGCAGATCTAAAACCCAGAAAGTTTCAAGGTAGGAaAAgAGTCTCCATCCGTCAcAGA
Marker104082	AAACACTCACAGCACCTTCCGTTCTGGGATTCATTCCCCTCTTTAGCCTCTCCAGGGGCCTCCAGATTCATCTCCTCCCCCATAACTTACTTTCCCAATAXXXXXXXXXXTACCCAGTTGATGAACATGAACAGAAAGAGTGAGAAACTTCAATGCAGATCTAAAACCCAG-AAGTTTCAAGGTAGGAgAAgAGTCTCCATCCGTCAtAGA
Marker104082	AAACACTCACAGCACCTTCCGTTCTGGGATTCATTCCCCTCTTTAGCCTCTCCAGGGGCCTCCAGATTCATCTCCTCCCCCATAACTTACTTTCCCAATAXXXXXXXXXXTACCCAGTTGATGAACATGAACAGAAAGAGTGAGAAACTTCAATGCAGATCTAAAACCCAG-AAGTTTCAAGGTAGGAgAAtAGTCTCCATCCGTCAtAGA
Marker10414	TTTCATTATAAGTATTGTGAGCGTTGATGACTCTTTGCGGCTCCTGTTCAACAATGCTGAGCCCTAGTAATTCTCAAGCAGTTTTtaGAAACGGAAGGTAXXXXXXXXXXTcATCAACAAATCAAGGGATTAACAAATCTCAGTGAAGAGATAAAGAAAATTCGGGATTAGAGTGAGGGATTTATGGGTTGATCACAATTCACAAGAGAG
Marker10414	TTTCATTATAAGTATTGTGAGCGTTGATGACTCTTTGCGGCTCCTGTTCAACAATGCTGAGCCCTAGTAATTCTCAAGCAGTTTTccGAAACGGAAGGTAXXXXXXXXXXTtATCAACAAATCAAGGGATTAACAAATCTCAGTGAAGAGATAAAGAAAATTCGGGATTAGAGTGAGGGATTTATGGGTTGATCACAATTCACAAGAGAG
Marker10419	CATGATACAGGCCTATTTCCCACCAATCTCTCAGCCTGAAGGTTTGCCTCTTAAAGTCCAGGATTCAAAAGGCAAGGAGTGGATATTTCAGTTTCGCTTCXXXXXXXXXXATTAGTTATGTTTATATGTGTTTTTTTCCCTTCAAAGATCTAGTTCTTGCTGTCAATTTTGTTCTCaGAATTCTTGGGACTTGCTTTATCTGCTGCTTGG
Marker10419	CATGATACAGGCCTATTTCCCACCAATCTCTCAGCCTGAAGGTTTGCCTCTTAAAGTCCAGGATTCAAAAGGCAAGGAGTGGATATTTCAGTTTCGCTTCXXXXXXXXXXATTAGTTATGTTTATATGTGTTTTTTTCCCTTCAAAGATCTAGTTCTTGCTGTCAATTTTGTTCTCtGAATTCTTGGGACTTGCTTTATCTGCTGCTTGG
Marker10421	ATAAATTATACACGTAATTTTATTGGTCCAGTGTCATCTACAACTGAAAAAAAAGAGGGACATAATTACTACCAAAAACCCACAATAACATTCATTTtaTXXXXXXXXXXACCATAAAAAGGAAAGGAGGAATCTATAATATTAAGGAATCCAGGATTTCAGCTATCAAATGCATCATAGCCAGACTGGCcAAtGGCAGCCTGCCaGAAG
Marker10421	ATAAATTATACACGTAATTTTATTGGTCCAGTGTCATCTACAACTGAAAAAAAAGAGGGACATAATTACTACCAAAAACCCACAATAACATTCATTTtaTXXXXXXXXXXACCATAAAAAGGAAAGGAGGAATCTATAATATTAAGGAATCCAGGATTTCAGCTATCAAATGCATCATAGCCAGACTGGCtAAtGGCAGCCTGCCaGAAG
Marker10421	ATAAATTATACACGTAATTTTATTGGTCCAGTGTCATCTACAACTGAAAAAAAAGAGGGACATAATTACTACCAAAAACCCACAATAACATTCATTTatTXXXXXXXXXXACCATAAAAAGGAAAGGAGGAATCTATAATATTAAGGAATCCAGGATTTCAGCTATCAAATGCATCATAGCCAGACTGGCtAAcGGCAGCCTGCCgGAAG
Marker104294	AGCCAGGAAGAGTACAGCAAACAACAACTTATCAACAAGAAGGATGTTTGGCTGGATTCATGGTCATCGCAGTCTCTTTCTTTAGAGACACCAAAATTTTXXXXXXXXXXACACACATGGTAATGAATGgAGAAATCAGAAATGGGCCATGGGAGGATAACTCTATCAAAATTAACTGTATTATGCAGTGCCTTGGAACTTGATGACGCT
Marker104294	AGCCAGGAAGAGTACAGCAAACAACAACTTATCAACAAGAAGGATGTTTGGCTGGATTCATGGTCATCGCAGTCTCTTTCTTTAGAGACACCAAAATTTTXXXXXXXXXXACACACATGGTAATGAATGaAGAAATCAGAAATGGGCCATGGGAGGATAACTCTATCAAAATTAACTGTATTATGCAGTGCCTTGGAACTTGATGACGCT
Marker10437	ACTTCTCGTCTCTGATCTCACAGTCTTTCCCTCTCAATTAAGAGAATCTTTTAATTTAAATGGACGGATTCGGGTCGGGTCAGGcGTCATACGGAGGTGAXXXXXXXXXXTCCGCCGCGGGTGACaCGGCCGGGTAATAGTGCGTCTGTAAAACCGTGGGGCTTTAGCGATCCTGAGATGAAGAGAAAGAAGAGGATTGCCAAGTATAAG
Marker10437	ACTTCTCGTCTCTGATCTCACAGTCTTTCCCTCTCAATTAAGAGAATCTTTTAATTTAAATGGACGGATTCGGGTCGGGTCAGGtGTCATACGGAGGTGAXXXXXXXXXXTCCGCCGCGGGTGACtCGGCCGGGTAATAGTGCGTCTGTAAAACCGTGGGGCTTTAGCGATCCTGAGATGAAGAGAAAGAAGAGGATTGCCAAGTATAAG
Marker10440	TCAAAACCACCACAAAAAACAGAAACACCAAAAGCACTTTCTCTGTTTTGCCTTTTGTATGTAAAACTAGGACCTTCCGCTTGTTGTATtACTTATGAAGXXXXXXXXXXCCCTCCCTTTGATCCTTCTTCTCAAGATGATTTCCTCGAACAAATGTTATCTTCTATTAATCCTTCCTGTTCGTGGAGTTCCGAGCTGAAGTCCCCCTGG
Marker10440	TCAAAACCACCACAAAAAACAGAAACACCAAAAGCACTTTCTCTGTTTTGCCTTTTGTATGTAAAACTAGGACCTTCCGCTTGTTGTATcACTTATGAAGXXXXXXXXXXCCCTCCCTTTGATCCTTCTTCTCAAGATGATTTCCTCGAACAAATGTTATCTTCTATTAATCCTTCCTGTTCGTGGAGTTCCGAGCTGAAGTCCCCCTGG
Marker10442	AATCACTTTCACTCAGTaAGTTTCCATGCATGTTGATTCATATTTGCAGGTCTATTTTGCTGGTCTGGGATGCTTAAAAAATGTAAGGGCTGCTCTCTGCXXXXXXXXXXTCGGTGTCCAAAAACTTACCACTTGGTTGGTGTTTGATTTGCTCTTTTgACTTTTTAGCTTCATTTTCTTGCTTTTGACATTTTATAATTGGACAGCCCT
Marker10442	AATCACTTTCACTCAGTgAGTTTCCATGCATGTTGATTCATATTTGCAGGTCTATTTTGCTGGTCTGGGATGCTTAAAAAATGTAAGGGCTGCTCTCTGCXXXXXXXXXXTCGGTGTCCAAAAACTTACCACTTGGTTGGTGTTTGATTTGCTCTTTTaACTTTTTAGCTTCATTTTCTTGCTTTTGACATTTTATAATTGGACAGCCCT
Marker10446	TTTACGGGTTATCCTGTAATTGGATTTCAGAATCGTcTTCAATCGTCGGGAACTTGTCTTGATAGTCCCCAGAATGCATTGATGACAGCATGCCCTTGGGXXXXXXXXXXGATTTTGATATCACATATTACCGAAGCAAAGACCAAATGACTCCAAGGCTTTACGAAGATATTCTTGAAGAAATTGAACAAATGGATGCGTTCAAGTATG
Marker10446	TTTACGGGTTATCCTGTAATTGGATTTCAGAATCGTtTTCAATCGTCGGGAACTTGTCTTGATAGTCCCCAGAATGCATTGATGACAGCATGCCCTTGGGXXXXXXXXXXGATTTTGATATCACATATTACCGAAGCAAAGACCAAATGACTCCAAGGCTTTACGAAGATATTCTTGAAGAAATTGAACAAATGGATGCGTTCAAGTATG
Marker104471	AAGTTTCCTTAATTAGACAGATTGTATAAACTGTTTAATGCTGAAGTgGCAATAgTTTTGCTCTTATTTGTGTTTTGTGTCAGTCAAATATGGAGATAAAXXXXXXXXXXTTTGTTTTAATCAATATTGTAGCTTCACATACATGGATATCGCCTAGTGTGAGAGGTGAAGGACCAGAGGCACGGGAGGGTCATAGTGCAGCCCTTGTTG
Marker104471	AAGTTTCCTTAATTAGACAGATTGTATAAACTGTTTAATGCTGAAGTaGCAATAaTTTTGCTCTTATTTGTGTTTTGTGTCAGTCAAATATGGAGATAAAXXXXXXXXXXTTTGTTTTAATCAATATTGTAGCTTCACATACATGGATATCGCCTAGTGTGAGAGGTGAAGGACCAGAGGCACGGGAGGGTCATAGTGCAGCCCTTGTTG
Marker104471	AAGTTTCCTTAATTAGACAGATTGTATAAACTGTTTAATGCTGAAGTaGCAATAgTTTTGCTCTTATTTGTGTTTTGTGTCAGTCAAATATGGAGATAAAXXXXXXXXXXTTTGTTTTAATCAATATTGTAGCTTCACATACATGGATATCGCCTAGTGTGAGAGGTGAAGGACCAGAGGCACGGGAGGGTCATAGTGCAGCCCTTGTTG
Marker10458	ATTATCATTGACAACTAAGATATCTTATGCTTTTACTtAACGTTTGGGACGTCGATATAtATCATTTGGCTTTAGTCATTCGGGATGACACTGTCATTAGXXXXXXXXXXTAAGATTGTgAAGCAACGGAACGACAAAcGACACATAAGGTGGTGGCATATTAGTCATTTACTCATTtGAATTATATTTATGTATTTTGTGTTCATTTAT
Marker10458	ATTATCATTGACAACTAAGATATCTTATGCTTTTACTcAACGTTTGGGACGTCGATATAcATCATTTGGCTTTAGTCATTCGGGATGACACTGTCATTAGXXXXXXXXXXTAAGATTGTaAAGCAACGGAACGACAAAtGACACATAAGGTGGTGGCATATTAGTCATTTACTCATTcGAATTATATTTATGTATTTTGTGTTCATTTAT
Marker10459	ACAGACTTGAAGAAATTTCTGAGTTGTCATAtTCTTATGGGATGTGATTATGAACTTATTATTGTTGTTTATTTACTTCATCAGTTCATTGAGCATgCTGXXXXXXXXXXGCATTGGATGGTCTTGATTGATGCTGCTAAAGGGTGTGTCACACAACCACCAGATTTATCAAAGTTTCCTGCAGATTTTGTTGTCATGTCTTTCTACAAG
Marker10459	ACAGACTTGAAGAAATTTCTGAGTTGTCATAgTCTTATGGGATGTGATTATGAACTTATTATTGTTGTTTATTTACTTCATCAGTTCATTGAGCATaCTGXXXXXXXXXXGCATTGGATGGTCTTGATTGATGCTGCTAAAGGGTGTGTCACACAACCACCAGATTTATCAAAGTTTCCTGCAGATTTTGTTGTCATGTCTTTCTACAAG
Marker10460	TAACTCTTGGAGAGTTTTGCAGCTCGATTTGGGAATCACCTCTGGTAGGAAAAGGAGAAGGTTAGCTGACGCTCTAGCTACTAACCCAACTTTTAGCAGTXXXXXXXXXXACCAGGGGATCTAACCATCAGATGCaGGATAGTTCCAGCCTATCTACCATGGTAGATCTGACACCATTGAATCTTTCCCCTGTCGAAATGCAACAaTTTA
Marker10460	TAACTCTTGGAGAGTTTTGCAGCTCGATTTGGGAATCACCTCTGGTAGGAAAAGGAGAAGGTTAGCTGACGCTCTAGCTACTAACCCAACTTTTAGCAGTXXXXXXXXXXACCAGGGGATCTAACCATCAGATGCgGGATAGTTCCAGCCTATCTACCATGGTAGATCTGACACCATTGAATCTTTCCCCTGTCGAAATGCAACAcTTTA
Marker10464	TCTGTTTCATGAATAAGTTcAACAGATCTATGAGATAAATTGTTTATAATCAACAcTCAGTCTGTGTCTATGTAACTCGAGAAAATGTATGCAGGGTATTXXXXXXXXXXTTCATAATTTAAGAAGTTCGTTGCTGATCACCTTACATTAAGGCAATACTTAAGTAAAATTTAAACTTATCTGTGAAGGACATTGAAGATTTAACTAGCA
Marker10464	TCTGTTTCATGAATAAGTTtAACAGATCTATGAGATAAATTGTTTATAATCAACAgTCAGTCTGTGTCTATGTAACTCGAGAAAATGTATGCAGGGTATTXXXXXXXXXXTTCATAATTTAAGAAGTTCGTTGCTGATCACCTTACATTAAGGCAATACTTAAGTAAAATTTAAACTTATCTGTGAAGGACATTGAAGATTTAACTAGCA
Marker104687	ATTCTGCAAACTATGGCTTGGGGTCCTTAGCCGAATGGAAAAATATATGAAAGTAAAAGTGAGAGGTAAAAAAAATGAGAAGCTTCTGGAAATAGTTCCTXXXXXXXXXXCAAAATAGGCAGAGTGAAGCAGTTGGAGGTTTGGTGTCTGATCAGATGACgTCTGTTCCATCAAATGAAACCTTGGCTTCATAAGGTGCTATACAATGAG
Marker104687	ATTCTGCAAACTATGGCTTGGGGTCCTTAGCCGAATGGAAAAATATATGAAAGTAAAAGTGAGAGGTAAAAAAAATGAGAAGCTTCTGGAAATAGTTCCTXXXXXXXXXXCAAAATAGGCAGAGTGAAGCAGTTGGAGGTTTGGTGTCTGATCAGATGACaTCTGTTCCATCAAATGAAACCTTGGCTTCATAAGGTGCTATACAATGAG
Marker104783	TTCCATAGCAAATTATGCACCGAGCATTCCATGCACAGTAAGGGTAAAGAGTGTCAGTTAATTTTGAAGCTAAGAGTTAAAATTGTCTGAGTTGATAAAGXXXXXXXXXXATAAGTGATTCCAAAAATGCGTATTGAAGCCAAAGAAAATGAACTTTGATATCAGCTATTTAGTTTGCTCACAAACATAGATGACTTGTTAGGCATAAtC
Marker104783	TTCCATAGCAAATTATGCACCGAGCATTCCATGCACAGTAAGGGTAAAGAGTGTCAGTTAATTTTGAAGCTAAGAGTTAAAATTGTCTGAGTTGATAAAGXXXXXXXXXXATAAGTGATTCCAAAAATGCGTATTGAAGCCAAAGAAAATGAACTTTGATATCAGCTATTTAGTTTGCTCACAAACATAGATGACTTGTTAGGCATAAaC
Marker104818	TTGTATGTAAAGAAGAAGAAAATGGAGCTTACTGTTACCCTTGGAACTGCACTAATTGATTTTTATGCAAAGAGTGGcCTTATAGATGATGCaATTGAAGXXXXXXXXXXTTGTAGTCATGTGGGAATGGTTGATGAGGGTCGGGAATTTTTTGTCAGTATGAGCAGAGATTTTGGTATTGAACCAAGGAGGGATCACTATGGTTGCATG
Marker104818	TTGTATGTAAAGAAGAAGAAAATGGAGCTTACTGTTACCCTTGGAACTGCACTAATTGATTTTTATGCAAAGAGTGGgCTTATAGATGATGCgATTGAAGXXXXXXXXXXTTGTAGTCATGTGGGAATGGTTGATGAGGGTCGGGAATTTTTTGTCAGTATGAGCAGAGATTTTGGTATTGAACCAAGGAGGGATCACTATGGTTGCATG
Marker10487	TGCTTTTAGAAGCACTCATCAAATATAATTATTGTGATGAAGCcAACAGTTTAGAAACAACATGATAATGTTTTTAAACTCAATTGAcTTGAATTGGTCAXXXXXXXXXXATTTTGGGCCTTTGATTgACTGTACGAATGAAAAGGACCTCAAGACATTTGTACTGTGGTATAATCTATATTCACCAGTTCAAAAATGACAGTGGCAGAG
Marker10487	TGCTTTTAGAAGCACTCATCAAATATAATTATTGTGATGAAGCaAACAGTTTAGAAACAACATGATAATGTTTTTAAACTCAATTGAaTTGAATTGGTCAXXXXXXXXXXATTTTGGGCCTTTGATTaACTGTACGAATGAAAAGGACCTCAAGACATTTGTACTGTGGTATAATCTATATTCACCAGTTCAAAAATGACAGTGGCAGAG
Marker10494	AGAACCAGTAAATTTGTGAAAAGTAGGGTTTTGATGGGATGAAGGAGGAGTTTGTTTGAGTTGCAATGCAGATGTAACAAGCCAGGCTTGTCACTGTTCTXXXXXXXXXXTTATTCTCTAGTGATtGATTAGCATTAAGTAAAATATATAGCATCATTAGGTATTTTATGTGGTTAAACTGAACAGTTAATGGAATCAGTAGGGCTGATG
Marker10494	AGAACCAGTAAATTTGTGAAAAGTAGGGTTTTGATGGGATGAAGGAGGAGTTTGTTTGAGTTGCAATGCAGATGTAACAAGCCAGGCTTGTCACTGTTCTXXXXXXXXXXTTATTCTCTAGTGATaGATTAGCATTAAGTAAAATATATAGCATCATTAGGTATTTTATGTGGTTAAACTGAACAGTTAATGGAATCAGTAGGGCTGATG
Marker105013	AATcCCAGGCCAACCTTAGAGAAGAACTCTTCTTCTTTATATTTGGGATGCCCATAAGTTGaAGAAAATCTGTTATTGTcAATGGTATCATAAATAGCcTXXXXXXXXXXAAGCTCCTTCCAGTTAGCCATCCGCTaTCCTGTCCTGTGAAGGCTGTCCCCTAGTGCATGCTATTTATAGAAAATTCATTTAGTTCGGGTTGTCAATTCG
Marker105013	AATgCCAGGCCAACCTTAGAGAAGAACTCTTCTTCTTTATATTTGGGATGCCCATAAGTTGgAGAAAATCTGTTATTGTgAATGGTATCATAAATAGCtTXXXXXXXXXXAAGCTCCTTCCAGTTAGCCATCCGCTcTCCTGTCCTGTGAAGGCTGTCCCCTAGTGCATGCTATTTATAGAAAATTCATTTAGTTCGGGTTGTCAATTCG
Marker10503	TGGTCACAGATCCAGCCTCAGCTAGAGAAACGGCCATGGCCAGCATCATCTGCTCCTCAAAACTCTCAGGAACTATAGCTCCTGGGAAATTTTGGAAGTTXXXXXXXXXXGATCAACACCCCATTCACCTTCATCTCTAGCTGCTCCCACTCTGCCATCAGGTGATGAGTTGATGGAGCTCTCAgCAGGAGGATAGTTCTCTGCATCTTG
Marker10503	TGGTCACAGATCCAGCCTCAGCTAGAGAAACGGCCATGGCCAGCATCATCTGCTCCTCAAAACTCTCAGGAACTATAGCTCCTGGGAAATTTTGGAAGTTXXXXXXXXXXGATCAACACCCCATTCACCTTCATCTCTAGCTGCTCCCACTCTGCCATCAGGTGATGAGTTGATGGAGCTCTCAaCAGGAGGATAGTTCTCTGCATCTTG
Marker10506	TTTTTTGAAAGGTGGATTGCTATTTCACCTTTATGTAATCCTCTTTtGAATGCTTTAATAAATTTTGTTTTTGTTTTCTTACTTAAAAAAAAATGATCACXXXXXXXXXXAGTTTTAGCtGCAATCTTTCACCATCCATTGCCTCTGAAGCAAAAGATGTTAGAGTATGAGAACTCAAAAGAATCGTTGTGACCTTAgATAGCAGGTTTA
Marker10506	TTTTTTGAAAGGTGGATTGCTATTTCACCTTTATGTAATCCTCTTTgGAATGCTTTAATAAATTTTGTTTTTGTTTTCTTACTTAAAAAAAAATGATCACXXXXXXXXXXAGTTTTAGCcGCAATCTTTCACCATCCATTGCCTCTGAAGCAAAAGATGTTAGAGTATGAGAACTCAAAAGAATCGTTGTGACCTTAtATAGCAGGTTTA
Marker10509	ACCTGTCCCTGGTCCTCCAACAGAGAATTAGCTTGCGCCATTGCAACTGAATAGTCGCCaGAAGCATGCGGCTTCAAGTCCATATGCCACAACAGCCCATXXXXXXXXXXACTTAACAAAAAATCAAAAAAaGGGAGATTTGAGGAAAGTTTTTGGCGAGAAAAGTGAAACAGCGTAAATGAAATaGTTCAAAATTCAAAGGCGTTCAAA
Marker10509	ACCTGTCCCTGGTCCTCCAACAGAGAATTAGCTTGCGCCATTGCAACTGAATAGTCGCCgGAAGCATGCGGCTTCAAGTCCATATGCCACAACAGCCCATXXXXXXXXXXACTTAACAAAAAATCAAAAAAgGGGAGATTTGAGGAAAGTTTTTGGCGAGAAAAGTGAAACAGCGTAAATGAAATaGTTCAAAATTCAAAGGCGTTCAAA
Marker10509	ACCTGTCCCTGGTCCTCCAACAGAGAATTAGCTTGCGCCATTGCAACTGAATAGTCGCCaGAAGCATGCGGCTTCAAGTCCATATGCCACAACAGCCCATXXXXXXXXXXACTTAACAAAAAATCAAAAAAaGGGAGATTTGAGGAAAGTTTTTGGCGAGAAAAGTGAAACAGCGTAAATGAAATgGTTCAAAATTCAAAGGCGTTCAAA
Marker10513	TTGATGCTGGTCCTATCATTGCTTGTGAAAGAATGGAAGTTGATGATCAAATTAAGGTgCAAATGATGCTTTTCTGAGATTATGGCCTCAGTTTAAATAAXXXXXXXXXXTATGAAGTTATCTTAGCTGCTTAATGATAACCATATTCTAAAATTATTTTTAACTGGTTCATATGTAATATATTCTCTTTTGTTTCTTATCTGGTGCTTC
Marker10513	TTGATGCTGGTCCTATCATTGCTTGTGAAAGAATGGAAGTTGATGATCAAATTAAGGTaCAAATGATGCTTTTCTGAGATTATGGCCTCAGTTTAAATAAXXXXXXXXXXTATGAAGTTATCTTAGCTGCTTAATGATAACCATATTCTAAAATTATTTTTAACTGGTTCATATGTAATATATTCTCTTTTGTTTCTTATCTGGTGCTTC
Marker10514	GACTAAGTATTATGTGACCAACACAACATATACAGTGAAATCCAATGGAGGTTATGTCTATGATTTGGTTGTGAATGCATATGATGGGCTTGGTTTCTTGXXXXXXXXXXGGATACTTTGCAGTCTTTGGCTAGCAGGTTTGGAATTAGTATGGACAGTATGGAGCTAGTGAATGGGATgGAGAATCCGAATAATGTGACCgTTGGTAAT
Marker10514	GACTAAGTATTATGTGACCAACACAACATATACAGTGAAATCCAATGGAGGTTATGTCTATGATTTGGTTGTGAATGCATATGATGGGCTTGGTTTCTTGXXXXXXXXXXGGATACTTTGCAGTCTTTGGCTAGCAGGTTTGGAATTAGTATGGACAGTATGGAGCTAGTGAATGGGATtGAGAATCCGAATAATGTGACCaTTGGTAAT
Marker10514	GACTAAGTATTATGTGACCAACACAACATATACAGTGAAATCCAATGGAGGTTATGTCTATGATTTGGTTGTGAATGCATATGATGGGCTTGGTTTCTTGXXXXXXXXXXGGATACTTTGCAGTCTTTGGCTAGCAGGTTTGGAATTAGTATGGACAGTATGGAGCTAGTGAATGGGATtGAGAATCCGAATAATGTGACCgTTGGTAAT
Marker10515	CACCTCCACACTCCTCACTTGTTGCCCTTGCCCCGCtgATGATTCATAACTAGTTGTTTCCACCCTTCTCTCACCTCCCTCAACTCCACCTTGTGCAGTTXXXXXXXXXXGATtTATGTTGGATGTTAAAACcGCAAGATAAATATCCCCTTTTGTCGTTGGTTGGTTGATTGCTCAATACAAATTTGTGGTTGGTTGCTTAGTCTTTCA
Marker10515	CACCTCCACACTCCTCACTTGTTGCCCTTGCCCCGCcaATGATTCATAACTAGTTGTTTCCACCCTTCTCTCACCTCCCTCAACTCCACCTTGTGCAGTTXXXXXXXXXXGATaTATGTTGGATGTTAAAACaGCAAGATAAATATCCCCTTTTGTCGTTGGTTGGTTGATTGCTCAATACAAATTTGTGGTTGGTTGCTTAGTCTTTCA
Marker10519	TCCGAACAAAAATaTGATCACAAGGATTATGATCATTAcTTGCTAAAAGGGCGGAATTCGAATTGCAAAAAGcGGTGCTGAGTTGGCGGAGGCGGCGGAAXXXXXXXXXXGAGTTGAGTCTTTCCGGAGCCGCTTTCGGCCACCAGCTCGGTTATTGAGTTGCAGGGAATACCGCCGCCGATGCAGCGGTCgAGGATCGGGCAGCCAAGG
Marker10519	TCCGAACAAAAATgTGATCACAAGGATTATGATCATTAtTTGCTAAAAGGGCGGAATTCGAATTGCAAAAAGaGGTGCTGAGTTGGCGGAGGCGGCGGAAXXXXXXXXXXGAGTTGAGTCTTTCCGGAGCCGCTTTCGGCCACCAGCTCGGTTATTGAGTTGCAGGGAATACCGCCGCCGATGCAGCGGTCcAGGATCGGGCAGCCAAGG
Marker10533	TAATGGATCTAATCCTTCAATCCTCTCAATTTCAAAACTTAACGAGCAGCTAAAGTTTCAGAAAGACAACGCAAACTAATCATATTCTTAAATtTTTTTtXXXXXXXXXXTCTGCAAACCCAAGAAGTTAAAGCTAAAGAAGCAATGAGAAGAACCTAAGAAAAAACAAAAACCACATCTACAAACAATCACATGAGAAAACCTAAAAAG
Marker10533	TAATGGATCTAATCCTTCAATCCTCTCAATTTCAAAACTTAACGAGCAGCTAAAGTTTCAGAAAGACAACGCAAACTAATCATATTCTTAAATcTTTTTcXXXXXXXXXXTCTGCAAACCCAAGAAGTTAAAGCTAAAGAAGCAATGAGAAGAACCTAAGAAAAAACAAAAACCACATCTACAAACAATCACATGAGAAAACCTAAAAAG
Marker10536	TTAATAGATAATGCGACCATTTTTGTAAGGCTAAAACTATAGCCATTAATTCCCGCTCATATATAGATTTTGCTTGACCTTATCACATaAAGGTAAAATTXXXXXXXXXXAACAAAAGAACTCTTTTTCATTAGGTAAAGGGAtCGGCGATTtGACCAAAATTGTAAATGAATTGTCGATAGTACTCCGTGAcGCCTAGAAATCCATGAA
Marker10536	TTAATAGATAATGCGACCATTTTTGTAAGGCTAAAACTATAGCCATTAATTCCCGCTCATATATAGATTTTGCTTGACCTTATCACATcAAGGTAAAATTXXXXXXXXXXAACAAAAGAACTCTTTTTCATTAGGTAAAGGGAgCGGCGATTcGACCAAAATTGTAAATGAATTGTCGATAGTACTCCGTGAgGCCTAGAAATCCATGAA
Marker10537	cTTCTCTTTGCGAGTCTTCAACCGGAAATAAGAAAAAGCTTTTGTGCAAGAGATAAAGAACAAtAGTCGGTTTTTTGGTaGAAGAAAAGTTAAGGTTT-------------C---TXXXXXXXXXXACCCATAAGGGATGCTTGAAGAAAGAGGTTTGCCATGAGAACTTCGTCTGTTGGATTGATTGTACCACCTTCCTCTGAACGTTTCCGAATCTCCATTGCA
Marker10537	tTTCTCTTTGCGAGTCTTCAACCGGAAATAAGAAAAAGCTTTTGTGCAAGAGATAAAGAACAAgAGTCGGTTTTTTGGTgGAAGAAAAGTTAAGGTTT-------------C---TXXXXXXXXXXACCCATAAGGGATGCTTGAAGAAAGAGGTTTGCCATGAGAACTTCGTCTGTTGGATTGATTGTACCACCTTCCTCTGAACGTTTCCGAATCTCCATTGCA
Marker10537	cTTCTCTTTGCGAG---T------G--AT-----AAAGCTTTTGTGCAAGAGATAAAGAACAAtAGTCGGTTTTTTGGTaGAAGAAAAGTTAAGGTTTCTCTTATTAAGTTCTTGTXXXXXXXXXXACCCATAAGGGATGCTTGAAGAAAGAGGTTTGCCATGAGAACTTCGTCTGTTGGATTGATTGTACCACCTTCCTCTGAACGTTTCCGAATCTCCATTGCA
Marker105383	AGTTTATTGTGCGAAAACCTAGTCATGATGATTCTATaGCAGTAAAGGAGTACTACATTCATGCCAAGGTATGGCCACAAATGATTCAATATCTTCCTTTXXXXXXXXXXTGTCGTAATtTGGTACCGTTTTGTTGTAACCATtTATGTAGAAATAATTCCTAAAAATCATTATGTCTGTGGCTTGATTAACATTaACACGCATTATGtG
Marker105383	AGTTTATTGTGCGAAAACCTAGTCATGATGATTCTATtGCAGTAAAGGAGTACTACATTCATGCCAAGGTATGGCCACAAATGATTCAATATCTTCCTTTXXXXXXXXXXTGTCGTAATcTGGTACCGTTTTGTTGTAACCATaTATGTAGAAATAATTCCTAAAAATCATTATGTCTGTGGCTTGATTAACATTcACACGCATTATGcG
Marker105407	AAAGGCTTTGGAGGTCATTAAAAAACTTCACAAGGATCAGAATCAAGAGATAAAGACTTACAAGCTGAAACTGGAGAATCTTCAGACCTTAAAAGATGCTXXXXXXXXXXtTAATGGGTTTCTTGCTGGTTCATAACATAAGAAATTGAAAAATAGAGTTGTGGTGTCTTCACTATACAATTTTTCAGTTTGGCTTATCGGAAGTGTTCT
Marker105407	AAAGGCTTTGGAGGTCATTAAAAAACTTCACAAGGATCAGAATCAAGAGATAAAGACTTACAAGCTGAAACTGGAGAATCTTCAGACCTTAAAAGATGCTXXXXXXXXXXaTAATGGGTTTCTTGCTGGTTCATAACATAAGAAATTGAAAAATAGAGTTGTGGTGTCTTCACTATACAATTTTTCAGTTTGGCTTATCGGAAGTGTTCT
Marker105411	CCAAAAATTGGCCTAAAACAAGCTTAAACCCTAAATATTTTAATAAATCAGGTTTGATGAAAAAATCTAAGGTTCGAATGAGCAAGCCTAAAGCTTGAATXXXXXXXXXXATCAAATGGTTcGACCAAAACTCAATGGTTATGGTTAGTTCAAATAGGATGAATACTAAAAATGGcTTAAGCCATTAGATTGTATTCAATCGTTGGTTCA
Marker105411	CCAAAAATTGGCCTAAAACAAGCTTAAACCCTAAATATTTTAATAAATCAGGTTTGATGAAAAAATCTAAGGTTCGAATGAGCAAGCCTAAAGCTTGAATXXXXXXXXXXATCAAATGGTTtGACCAAAACTCAATGGTTATGGTTAGTTCAAATAGGATGAATACTAAAAATGGtTTAAGCCATTAGATTGTATTCAATCGTTGGTTCA
Marker105518	TTTGAATCTTATCATTTTGCAGTCAAGATCCACAAGACTTTGTTTTTGGATTTTATTACCCAAAACTTGTCTAGCATATGCAATCAAGTTACTCTTCCTGXXXXXXXXXXTAAAAATTAAAAAACTTCTTTTCCTGGTTGGTGTATGATGTCACAATCAAACCCtCTTGCAATCCAGGCGTCCTTGCTTGCAAGACCCTTAGAGAAACTT
Marker105518	TTTGAATCTTATCATTTTGCAGTCAAGATCCACAAGACTTTGTTTTTGGATTTTATTACCCAAAACTTGTCTAGCATATGCAATCAAGTTACTCTTCCTGXXXXXXXXXXTAAAAATTAAAAAACTTCTTTTCCTGGTTGGTGTATGATGTCACAATCAAACCCgCTTGCAATCCAGGCGTCCTTGCTTGCAAGACCCTTAGAGAAACTT
Marker10553	CCAAAAGTTTTTGCTTCTTAATCGTCTGGGTTTTCAATTTTGTGGGTTGTACATAATTAAGAGCTCGCATTACATCTCTCATTCTAATTCTTAAATGTTTXXXXXXXXXXTAATTCCTCTGGGATTTTCTATTaTTTCTTAAAATTTCCCTTTTAaTTGGGGTTTTGTGGAAAATGTTGAATTATTTGTAGGACTGAGTATGATAGAGGa
Marker10553	CCAAAAGTTTTTGCTTCTTAATCGTCTGGGTTTTCAATTTTGTGGGTTGTACATAATTAAGAGCTCGCATTACATCTCTCATTCTAATTCTTAAATGTTTXXXXXXXXXXTAATTCCTCTGGGATTTTCTATTgTTTCTTAAAATTTCCCTTTTAgTTGGGGTTTTGTGGAAAATGTTGAATTATTTGTAGGACTGAGTATGATAGAGGg
Marker10556	ATACTATCTAATCATTTGTACATAAAATATTATTGATACTAGTGTTGATGCGATTTCCCTTTAAAAACTTATGTATGCAATTCAAAGCTTTGTGTAAGACXXXXXXXXXXCTCAAGATTTTTTATGTGGTTTGACCCgATAATTAAAATATCTATATTTATGATGTTTTtAGTAGTCTGAGTGTGAAGATTAAGAATATTGCAAGTTAAT
Marker10556	ATACTATCTAATCATTTGTACATAAAATATTATTGATACTAGTGTTGATGCGATTTCCCTTTAAAAACTTATGTATGCAATTCAAAGCTTTGTGTAAGACXXXXXXXXXXCTCAAGATTTTTTATGTGGTTTGACCCaATAATTAAAATATCTATATTTATGATGTTTTcAGTAGTCTGAGTGTGAAGATTAAGAATATTGCAAGTTAAT
Marker10560	CAAATAATTCTTCCATGATCACCATCCTTTACTCAATTAGTGGCCTGGaAGAGCCTGATAATGATTCGCTTGCATaCAcTTTTCTTTAATAACAAAATGAXXXXXXXXXXAAAGAAcTAATTACAATATGAGTAACATGCTTACATATGCATATTTTTGTGTGAGTG--TATGACTCATAACTGGTATGTATTCTAGAGCCTTGTTTATCTT
Marker10560	CAAATAATTCTTCCATGATCACCATCCTTTACTCAATTAGTGGCCTGGgAGAGCCTGATAATGATTCGCTTGCATcCAgTTTTCTTTAATAACAAAATGAXXXXXXXXXX--AGAAcTAATTACAATATGAGTAACATGCTTACATATGCATATTTTTGTGTGAGTGTCTATGACTCATAACTGGTATGTATTCTAGAGCCTTGTTTATCTT
Marker10560	CAAATAATTCTTCCATGATCACCATCCTTTACTCAATTAGTGGCCTGGaAGAGCCTGATAATGATTCGCTTGCATaCAgTTTTCTTTAATAACAAAATGAXXXXXXXXXX--AGAAtTAATTACAATATGAGTAACATGCTTACATATGCATATTTTTGTGTGAGTGTCTATGACTCATAACTGGTATGTATTCTAGAGCCTTGTTTATCTT
Marker105602	TGGAAAGAAAGAAGAGTACATCAGcaGATGtGGAATGAGAGAGTTGCACtCAAATAAAATTTCTATCATACCTAAAAATGCCACCATGAATTCATTCCTTXXXXXXXXXXAGATTTGAGTGTGTTACTCAACCTGCAATTGCAATGAAATTTTCCATTATGATAGTCCATGATAAAAtTGAAAAGAAGTTATCCCAAAACACAGCCAAGG
Marker105602	TGGAAAGAAAGAAGAGTACATCAGtgGATGcGGAATGAGAGAGTTGCACcCAAATAAAATTTCTATCATACCTAAAAATGCCACCATGAATTCATTCCTTXXXXXXXXXXAGATTTGAGTGTGTTACTCAACCTGCAATTGCAATGAAATTTTCCATTATGATAGTCCATGATAAAAaTGAAAAGAAGTTATCCCAAAACACAGCCAAGG
Marker10562	AGGAGTTACTACAAATCCgCCACCTGCATACACAGGAAATAAAATGAAAAACATATTTAACTTGAACAATAAAATGAACAATGTTTATGTATaATCaAGCXXXXXXXXXXGGCTATGTCTGAGTCAGTCTATAACTCATAAAATTTTAAAGGGATGAGGCATATTTCTTATATATCCTGCTGTAAGTTGAAAGAACTAGCAGAACTAAGA
Marker10562	AGGAGTTACTACAAATCCtCCACCTGCATACACAGGAAATAAAATGAAAAACATATTTAACTTGAACAATAAAATGAACAATGTTTATGTATaATCaAGCXXXXXXXXXXGGCTATGTCTGAGTCAGTCTATAACTCATAAAATTTTAAAGGGATGAGGCATATTTCTTATATATCCTGCTGTAAGTTGAAAGAACTAGCAGAACTAAGA
Marker10562	AGGAGTTACTACAAATCCgCCACCTGCATACACAGGAAATAAAATGAAAAACATATTTAACTTGAACAATAAAATGAACAATGTTTATGTATtATCgAGCXXXXXXXXXXGGCTATGTCTGAGTCAGTCTATAACTCATAAAATTTTAAAGGGATGAGGCATATTTCTTATATATCCTGCTGTAAGTTGAAAGAACTAGCAGAACTAAGA
Marker105628	CTATTTGACTCCAATTGGCTTCTTTTCAACTGACAGAGTGATTAAATCCCATGTGTCATTCTTCTCAATGGCATGAATTTCCTCATCCATTACACGAATCXXXXXXXXXXAACTAGCATTATCTTTGTAGGCAATTAGATGATcCCACAAaACCAACCTaTGTAGAAGAAGATAAAAGATCTCTAAATAGTTCCATAAATTGTCCTTCTT
Marker105628	CTATTTGACTCCAATTGGCTTCTTTTCAACTGACAGAGTGATTAAATCCCATGTGTCATTCTTCTCAATGGCATGAATTTCCTCATCCATTACACGAATCXXXXXXXXXXAACTAGCATTATCTTTGTAGGCAATTAGATGATtCCACAAgACCAACCTgTGTAGAAGAAGATAAAAGATCTCTAAATAGTTCCATAAATTGTCCTTCTT
Marker105654	AACGGTAGATCAgTAGCAGAATCACTCCTCATTATTGAATATATTGATGAAACATGGAAACAGAATCCACTCCTCCCAGAAGATACATATGAAAGAGCTCXXXXXXXXXXTAGGCTTCTTGGACATTGCTGTTGGCTGGGTTGGTATCTGGGGTCGAGTTGTTGAGGAAATTGTAGGTGTGAATCTGATTGACGCAGAGACCATGCCTTT
Marker105654	AACGGTAGATCAtTAGCAGAATCACTCCTCATTATTGAATATATTGATGAAACATGGAAACAGAATCCACTCCTCCCAGAAGATACATATGAAAGAGCTCXXXXXXXXXXTAGGCTTCTTGGACATTGCTGTTGGCTGGGTTGGTATCTGGGGTCGAGTTGTTGAGGAAATTGTAGGTGTGAATCTGATTGACGCAGAGACCATGCCTTT
Marker105678	GTTGGTCATGTAAGAGCTCATACACATGATGTCAGGGCCTTGACAATGgTAGTGCCTAATAGCAAAGAAGGTGTGTCAAGTTTTTAAAAGAAAATTTATGXXXXXXXXXXAGCCCATTGATTTTAGTTACCATAAATGGGCTCAGTCAGGAGTTCCCATGCTTATCTCAGCTGGTGATGACACTAAGCTCTTCGCCTACCCTGCAAAGGa
Marker105678	GTTGGTCATGTAAGAGCTCATACACATGATGTCAGGGCCTTGACAATGtTAGTGCCTAATAGCAAAGAAGGTGTGTCAAGTTTTTAAAAGAAAATTTATGXXXXXXXXXXAGCCCATTGATTTTAGTTACCATAAATGGGCTCAGTCAGGAGTTCCCATGCTTATCTCAGCTGGTGATGACACTAAGCTCTTCGCCTACCCTGCAAAGGg
Marker10569	TTAGCCAGTTAATTTGCATCCATCATTTGGCTTTGGTTGGTTGGACTTCTAAGTGGGTTCAgCTAAAACTATATAGTGTATTTGCATGATGtTACATGGCXXXXXXXXXXAGTTTTCTATCAAAGTGACAGTGTCTAAATTCAAGTTAAATTTAGACATAAATCAAGATTGcTCTCTAGCAAAATGTCATGGCCACTTAGACGATAGAGT
Marker10569	TTAGCCAGTTAATTTGCATCCATCATTTGGCTTTGGTTGGTTGGACTTCTAAGTGGGTTCAaCTAAAACTATATAGTGTATTTGCATGATGcTACATGGCXXXXXXXXXXAGTTTTCTATCAAAGTGACAGTGTCTAAATTCAAGTTAAATTTAGACATAAATCAAGATTGgTCTCTAGCAAAATGTCATGGCCACTTAGACGATAGAGT
Marker105763	TGCGTATGGTTAATTCCACTGAGCTTCCTTCGGgTCCCCTGAAATTCACTAGAAAAGCTTAGACATATCAATATACAGATAAAAAGGGCCAAAGATAAGTXXXXXXXXXXTGTAGCAAGTCTCAAGCTTTTTTTCAATCTTTTTTTATTCAAAACTAGACAGATATTTATTCACAATCAAAACATCCAACCAATAAGGCTGAACTGACTT
Marker105763	TGCGTATGGTTAATTCCACTGAGCTTCCTTCGGcTCCCCTGAAATTCACTAGAAAAGCTTAGACATATCAATATACAGATAAAAAGGGCCAAAGATAAGTXXXXXXXXXXTGTAGCAAGTCTCAAGCTTTTTTTCAATCTTTTTTTATTCAAAACTAGACAGATATTTATTCACAATCAAAACATCCAACCAATAAGGCTGAACTGACTT
Marker105782	CAATTTGCAGCCATGGCCAGCGCTAAAGAATATTTGTAAAAGGAAATGCTTTACTTAAACCAGAAGCAAATGCCAATCAAACATGGcAGCTAGAACATTGXXXXXXXXXXCCCGGCTAAATGTTCTCTTACCTACAGCTACAATCCTTGCCTTCACCATACTTGCTCCTCTCACAACCAATGATGGCAAATGCACCAATTTCAGCCGCTG
Marker105782	CAATTTGCAGCCATGGCCAGCGCTAAAGAATATTTGTAAAAGGAAATGCTTTACTTAAACCAGAAGCAAATGCCAATCAAACATGGtAGCTAGAACATTGXXXXXXXXXXCCCGGCTAAATGTTCTCTTACCTACAGCTACAATCCTTGCCTTCACCATACTTGCTCCTCTCACAACCAATGATGGCAAATGCACCAATTTCAGCCGCTG
Marker10580	ATGGAACTCTGAAGGATTTCTGAACTATTTAAATGTGCCTCTTGTAGCCGGTGGTCATATAACAAGGAAGACAGATCAACAAGCTGTTCCTCGAGGGTCTXXXXXXXXXXTACATCTAAGTACTTCTCCAAcCGATCAACTAATTCATGTGGATAAGGTTCAGGCAGGTTAGTTGTCTTCTTGTAAAACTTCTCCAACCATAGTTCAGTG
Marker10580	ATGGAACTCTGAAGGATTTCTGAACTATTTAAATGTGCCTCTTGTAGCCGGTGGTCATATAACAAGGAAGACAGATCAACAAGCTGTTCCTCGAGGGTCTXXXXXXXXXXTACATCTAAGTACTTCTCCAAaCGATCAACTAATTCATGTGGATAAGGTTCAGGCAGGTTAGTTGTCTTCTTGTAAAACTTCTCCAACCATAGTTCAGTG
Marker105805	AGAGGGAGGGAACTGGCTAGGACCAATTCTTTTGTTAAgGACTATGGGCTTGCcGATGGAAATGTTTTGCATTTGGTGCTTAAACTTTCAGATCTGCAAGXXXXXXXXXXAGGGCTTGTTGATCTCAAGGATCAAGAACTGATATGTAATGGTGAGGAGCTTGAAGATAAGAGACTCATAACTGATTTATGTAAAAATAATGATTCTATT
Marker105805	AGAGGGAGGGAACTGGCTAGGACCAATTCTTTTGTTAAaGACTATGGGCTTGCtGATGGAAATGTTTTGCATTTGGTGCTTAAACTTTCAGATCTGCAAGXXXXXXXXXXAGGGCTTGTTGATCTCAAGGATCAAGAACTGATATGTAATGGTGAGGAGCTTGAAGATAAGAGACTCATAACTGATTTATGTAAAAATAATGATTCTATT
Marker10598	ATCACAATTCAAGAGTACAATGAATTTCTCAAAGAATCTTTAGTCTCGGAAAATAGCATCTGTGGAAGAGCAATCTCTCATCAGATTGTAGGATAAATCCXXXXXXXXXXGTAAAGCCATGTGAAAAAGAAACTAATTGTGTGATATAGAAATACTTTGTTTGTGTAaGGGAATGTGAAAATAAGGTGAAATCAACATTGATGGCCAGAT
Marker10598	ATCACAATTCAAGAGTACAATGAATTTCTCAAAGAATCTTTAGTCTCGGAAAATAGCATCTGTGGAAGAGCAATCTCTCATCAGATTGTAGGATAAATCCXXXXXXXXXXGTAAAGCCATGTGAAAAAGAAACTAATTGTGTGATATAGAAATACTTTGTTTGTGTAgGGGAATGTGAAAATAAGGTGAAATCAACATTGATGGCCAGAT
Marker10605	CTCCTGCAGTTCAGTTATTCTTCTAGCGCAGCAAGGCAATTTCCTACAGGCACCGTTGTCCATCTCCCTAGAAGCAACCTCGAATCATCTCTCTCCACGTXXXXXXXXXXTGTCCATCAAAACCCTTCACACCAGGCTTCTTGTAcTTGTATTTGTCTCCCAGCACTGTACCtGCAGTGCCTCCAGCACCAGCCAATAGGATCCTGCCAT
Marker10605	CTCCTGCAGTTCAGTTATTCTTCTAGCGCAGCAAGGCAATTTCCTACAGGCACCGTTGTCCATCTCCCTAGAAGCAACCTCGAATCATCTCTCTCCACGTXXXXXXXXXXTGTCCATCAAAACCCTTCACACCAGGCTTCTTGTAgTTGTATTTGTCTCCCAGCACTGTACCaGCAGTGCCTCCAGCACCAGCCAATAGGATCCTGCCAT
Marker10607	CTGCTGTTATAGGCATTCTTGGTACCATGAAGACTCCATATTCCTCAAGAGCCTTTGACATGGCTCATTGTTCTCGAtGTTTGATTCCATgGGGAGGAAAXXXXXXXXXXTTTTTCTGCATTCTTTTATTACTATAAGTTGTGATAGCAGCAAGTGAAGGTGATTGGATCTTGtAATTTTCTATTTGCAGGTGGAAGATATATGATGGAA
Marker10607	CTGCTGTTATAGGCATTCTTGGTACCATGAAGACTCCATATTCCTCAAGAGCCTTTGACATGGCTCATTGTTCTCGAcGTTTGATTCCATtGGGAGGAAAXXXXXXXXXXTTTTTCTGCATTCTTTTATTACTATAAGTTGTGATAGCAGCAAGTGAAGGTGATTGGATCTTGcAATTTTCTATTTGCAGGTGGAAGATATATGATGGAA
Marker10616	ATGATTAATAAACTTGCAGATAAAGTTGTTAATTTGGAATATCAaGTCTCTTCTCATGCGGCTATGGTGATGAGATTAAGTTCAGAAAATGATCAGTTTCXXXXXXXXXXAAGTCTCAACCAAATCATTACAGATCAAAACAACAACCTCCAAACAcATCTCACTGAAGTAAGTTGTAATGTTGATTACTTGTCCGAGAAGCTAAAAAGT
Marker10616	ATGATTAATAAACTTGCAGATAAAGTTGTTAATTTGGAATATCAgGTCTCTTCTCATGCGGCTATGGTGATGAGATTAAGTTCAGAAAATGATCAGTTTCXXXXXXXXXXAAGTCTCAACCAAATCATTACAGATCAAAACAACAACCTCCAAACAtATCTCACTGAAGTAAGTTGTAATGTTGATTACTTGTCCGAGAAGCTAAAAAGT
Marker10616	ATGATTAATAAACTTGCAGATAAAGTTGTTAATTTGGAATATCAgGTCTCTTCTCATGCGGCTATGGTGATGAGATTAAGTTCAGAAAATGATCAGTTTCXXXXXXXXXXAAGTCTCAACCAAATCATTACAGATCAAAACAACAACCTCCAAACAcATCTCACTGAAGTAAGTTGTAATGTTGATTACTTGTCCGAGAAGCTAAAAAGT
Marker106180	TTTCTAACTTCCCTATGTGTTTTCACTACTGCTATTGCCTTGTACTACATAACAAAGGAGGAGAATTACCTGTAAGTACTATGGCAGCCTTTTGTATTCAXXXXXXXXXXACTGTTTGAAGAAACAAGATATTGAATTTGACCATTGATGTTTCTTTGCCCTCCAACTAGCAGCTgACCATAAACTGTTGCAATTTGTTTCTTTTTAACT
Marker106180	TTTCTAACTTCCCTATGTGTTTTCACTACTGCTATTGCCTTGTACTACATAACAAAGGAGGAGAATTACCTGTAAGTACTATGGCAGCCTTTTGTATTCAXXXXXXXXXXACTGTTTGAAGAAACAAGATATTGAATTTGACCATTGATGTTTCTTTGCCCTCCAACTAGCAGCTaACCATAAACTGTTGCAATTTGTTTCTTTTTAACT
Marker106207	ATGATTGACAACATAAACAGAGTTTTGATCAGCGTATGTTCATTAATGACACTTACCTGGCCAAGATCCcCCATTATGGTAACTCCAGCGTATGTTCTTTXXXXXXXXXXCCATGCGAGCTGGGCTAACATTGCCAATCAGATATCCTCCTCTCAAGGGCATGAAATCAAACAACCATTCGGGGATAGAATCCGGGATGACATTAAACTT
Marker106207	ATGATTGACAACATAAACAGAGTTTTGATCAGCGTATGTTCATTAATGACACTTACCTGGCCAAGATCCgCCATTATGGTAACTCCAGCGTATGTTCTTTXXXXXXXXXXCCATGCGAGCTGGGCTAACATTGCCAATCAGATATCCTCCTCTCAAGGGCATGAAATCAAACAACCATTCGGGGATAGAATCCGGGATGACATTAAACTT
Marker10621	TTTGTTAATTcTTGTGTATTCTTCGGGAAtCCAGTAATAAAGATTGATACAACAAgCCCAGAAGTGAGTATATGTAGGGTTTTCCTTTTCTTCTTTTGACXXXXXXXXXXGCCTATCTATCTGAAAGGGGAGAAATATCAACTTAAAGGACAAATCAGTGTTGAGTCAAACTCACCTGATGGTGGATATGTGTTACCTGAGAATGTCATT
Marker10621	TTTGTTAATTgTTGTGTATTCTTCGGGAAaCCAGTAATAAAGATTGATACAACAAaCCCAGAAGTGAGTATATGTAGGGTTTTCCTTTTCTTCTTTTGACXXXXXXXXXXGCCTATCTATCTGAAAGGGGAGAAATATCAACTTAAAGGACAAATCAGTGTTGAGTCAAACTCACCTGATGGTGGATATGTGTTACCTGAGAATGTCATT
Marker106254	ATTTAGTTGTTGATGGTGCAACGTGTCTTGCCTGCCcGTTACCTTCACCTTGCATACCGATATCATACATGTGAATGTTATTTGTGTAACTATGCATAATXXXXXXXXXXGTATGAATGATTGATGAATCCAAACCAAATGTGGTTTCTGAATTGATCATAGTTGATATATTGGGAAGATGTAGCTGATTCAAGGCACTGCAATGCTTCG
Marker106254	ATTTAGTTGTTGATGGTGCAACGTGTCTTGCCTGCCtGTTACCTTCACCTTGCATACCGATATCATACATGTGAATGTTATTTGTGTAACTATGCATAATXXXXXXXXXXGTATGAATGATTGATGAATCCAAACCAAATGTGGTTTCTGAATTGATCATAGTTGATATATTGGGAAGATGTAGCTGATTCAAGGCACTGCAATGCTTCG
Marker10627	TGCTCAATGAAAAAAATAATGTTTTACTCAATAATAGATAACATGAATTGAGTTACGAGCTAAGTTTGAACTGAATTGAATTATTcCTTAACTTATAAGTXXXXXXXXXXACAAATTTTATTTGAGCTAAATTGAGTGAGGTAGCTTTTGAGAtCAAgCTAGTTTGATTCGACTCCAACCCTAGGTTCATTACATGTGTGTGTTAGTTAA
Marker10627	TGCTCAATGAAAAAAATAATGTTTTACTCAATAATAGATAACATGAATTGAGTTACGAGCTAAGTTTGAACTGAATTGAATTATTtCTTAACTTATAAGTXXXXXXXXXXACAAATTTTATTTGAGCTAAATTGAGTGAGGTAGCTTTTGAGAcCAAaCTAGTTTGATTCGACTCCAACCCTAGGTTCATTACATGTGTGTGTTAGTTAA
Marker10633	CCATCAAATTATTTTTTCTACCATTAGAAGCAAAAACAAAAGTACAAGCAGCCAACAATGCTGTTTAGATAGTTTTTTTCACATCATCATTTGAAAGATCXXXXXXXXXXTaTATAAGACAGATAATTCAATATCAGTTGCAATTAGATTAAGGACAAAAAGGAAAAGTCATTGGAAGGAAATAACCTGTACATCAAACATGGCATCAGG
Marker10633	CCATCAAATTATTTTTTCTACCATTAGAAGCAAAAACAAAAGTACAAGCAGCCAACAATGCTGTTTAGATAGTTTTTTTCACATCATCATTTGAAAGATCXXXXXXXXXXTgTATAAGACAGATAATTCAATATCAGTTGCAATTAGATTAAGGACAAAAAGGAAAAGTCATTGGAAGGAAATAACCTGTACATCAAACATGGCATCAGG
Marker10634	ACAGATTATACTTGCATTGGGATTTTGCCAATATATCCCTCGTTCCTATGGTCAATTGTAGCAAGTTCTTTCTGTGTTTGCACTGGGAAACGACGTTGTGXXXXXXXXXXGTGTGGGACACTGGCAGAAAAGACAAAGCCAAAGCCTCATGAAAAAGcTCTATTGTTTTTGGCACAGAATCACCCGCATAACTGATAAAATCGGGATTTA
Marker10634	ACAGATTATACTTGCATTGGGATTTTGCCAATATATCCCTCGTTCCTATGGTCAATTGTAGCAAGTTCTTTCTGTGTTTGCACTGGGAAACGACGTTGTGXXXXXXXXXXGTGTGGGACACTGGCAGAAAAGACAAAGCCAAAGCCTCATGAAAAAGtTCTATTGTTTTTGGCACAGAATCACCCGCATAACTGATAAAATCGGGATTTA
Marker10639	CATTATCATTTTCATTTATAGTGTGACGTAGCTAAGACATCTGTTAGAAACTCTGGATGCATCAACTGCCTATTGGAGATTTCTACATTAAaATCCAGTTXXXXXXXXXXCAGAAATAAAACATGCACAACTGGAGTATGAGATATCATGCCTTGACATTAATCCAATTGGTGAGAACCCCAACTATAGTCAGATAGCTGCAGTTGGAAT
Marker10639	CATTATCATTTTCATTTATAGTGTGACGTAGCTAAGACATCTGTTAGAAACTCTGGATGCATCAACTGCCTATTGGAGATTTCTACATTAAcATCCAGTTXXXXXXXXXXCAGAAATAAAACATGCACAACTGGAGTATGAGATATCATGCCTTGACATTAATCCAATTGGTGAGAACCCCAACTATAGTCAGATAGCTGCAGTTGGAAT
Marker10641	AACCACTTCCCACTCCACAAAGTAAGAACACCGAAACCAAGGATCAATCAAATTTCACAATCTAAAGAAAGAAAGGCTGATGTAAATTGAACCAgAAACTXXXXXXXXXXTGCCCATTTTGGGCCAGCAAGCTTTGCACTCCAATAGTAAAGACCACCAGAAGTTGGATAAGACGAACAAATCTCAGCCATGGAAAATCCAACAAACAAA
Marker10641	AACCACTTCCCACTCCACAAAGTAAGAACACCGAAACCAAGGATCAATCAAATTTCACAATCTAAAGAAAGAAAGGCTGATGTAAATTGAACCAtAAACTXXXXXXXXXXTGCCCATTTTGGGCCAGCAAGCTTTGCACTCCAATAGTAAAGACCACCAGAAGTTGGATAAGACGAACAAATCTCAGCCATGGAAAATCCAACAAACAAA
Marker10646	TCTAGCCTcGACCTCACAACTCAATCACTTTAGTGATGAAAGCAAGCCcATGGGTTAAAACGATTGGcTTAATTTAAACTGTCAATGGTAAATGTCATTTXXXXXXXXXXTATAATGACAGCAATGCTTGAAAGCAATTCCCACAGCTGGGAAGATGTATTTGGAAGGACAAAATAGAAAAACTGGGCATAAAATACAGGAAACATCAAT
Marker10646	TCTAGCCTaGACCTCACAACTCAATCACTTTAGTGATGAAAGCAAGCCtATGGGTTAAAACGATTGGtTTAATTTAAACTGTCAATGGTAAATGTCATTTXXXXXXXXXXTATAATGACAGCAATGCTTGAAAGCAATTCCCACAGCTGGGAAGATGTATTTGGAAGGACAAAATAGAAAAACTGGGCATAAAATACAGGAAACATCAAT
Marker10650	ATGACAAGATTCGTGGAGGAGGGGATAAACTGACAAAGACTCAAACCAAGcCCCATTCAAGGAAACACTAAGAACCAATGTTAAGTTATCCATAAACCAGXXXXXXXXXXAACTCCAATTAAAAAATAGAAATCAGCATTCAAAATACCTGTATTCATACCCACCAAGATTAGGAAAATATAAGCCTATCTGTAAAATCTAAGGTTGATT
Marker10650	ATGACAAGATTCGTGGAGGAGGGGATAAACTGACAAAGACTCAAACCAAGgCCCATTCAAGGAAACACTAAGAACCAATGTTAAGTTATCCATAAACCAGXXXXXXXXXXAACTCCAATTAAAAAATAGAAATCAGCATTCAAAATACCTGTATTCATACCCACCAAGATTAGGAAAATATAAGCCTATCTGTAAAATCTAAGGTTGATT
Marker106532	TTCGATATTATAcGTACATCTATTTTTAGAGTTGATGTCATCATGGGATCTCCCATCGATGTAGCTTCAGAAACGCCAGACTACTGTCACAATGTCGATGXXXXXXXXXXGCGATAATATGTCATTGCCCACATTAAAAGTCAAAATAGGATCCTCTCTGGATGGTCCCTCATCAAAGAACTGATGTTGTAACAATATCAACATTTACGA
Marker106532	TTCGATATTATAtGTACATCTATTTTTAGAGTTGATGTCATCATGGGATCTCCCATCGATGTAGCTTCAGAAACGCCAGACTACTGTCACAATGTCGATGXXXXXXXXXXGCGATAATATGTCATTGCCCACATTAAAAGTCAAAATAGGATCCTCTCTGGATGGTCCCTCATCAAAGAACTGATGTTGTAACAATATCAACATTTACGA
Marker106565	CTACAGACATCATTCCTTTTTCTGTAAAGTTGGCCAGTGAGAGGCTGGTGTGCTGAGAAAATaTTCAGGGAAATGTTTCCTCTGTGCTGTAAATTGTTCAXXXXXXXXXXTAGACATGGTATCCATTATtCAGATGAGGTTCCCcATGTGCATTATTTTTGGTGGAAATGGAAGCTATATGTCACCTTATAATCTTCACAGTGATGCATT
Marker106565	CTACAGACATCATTCCTTTTTCTGTAAAGTTGGCCAGTGAGAGGCTGGTGTGCTGAGAAAATgTTCAGGGAAATGTTTCCTCTGTGCTGTAAATTGTTCAXXXXXXXXXXTAGACATGGTATCCATTATaCAGATGAGGTTCCCtATGTGCATTATTTTTGGTGGAAATGGAAGCTATATGTCACCTTATAATCTTCACAGTGATGCATT
Marker106637	ATTATAGATGTATTCATCATACTAACCCCACTAAAGGATATCCATATGAATGATTACTCCAATGTCTATGGAACAAATCCCtTGAACACTAcAGGTGcATXXXXXXXXXXTAAAGTTGTAGCCTAATCCATGTACTGATTAATgTGTATCAACTCATATCATGGAACTACAAAGATAAACATACTCTATGTCTCAGCCTCAAGAGATATG
Marker106637	ATTATAGATGTATTCATCATACTAACCCCACTAAAGGATATCCATATGAATGATTACTCCAATGTCTATGGAACAAATCCCcTGAACACTAtAGGTGtATXXXXXXXXXXTAAAGTTGTAGCCTAATCCATGTACTGATTAATaTGTATCAACTCATATCATGGAACTACAAAGATAAACATACTCTATGTCTCAGCCTCAAGAGATATG
Marker106644	GTTAGGAAAAAGTACTTAGATAAATCAGTTTAGAAACTTAACGTTAATTACCTGAATCAAGTATGCTTCAATCGCCCTTGAAGCAATTCGAGAACGACTAXXXXXXXXXXcCCCAAAACATAATTGTGCAACTTTATAATACACCTTTGGTAACATTCTGAACCAAAACAAGAGCATTGATTTAGAATTAAACCTGGTACATACTCCAAG
Marker106644	GTTAGGAAAAAGTACTTAGATAAATCAGTTTAGAAACTTAACGTTAATTACCTGAATCAAGTATGCTTCAATCGCCCTTGAAGCAATTCGAGAACGACTAXXXXXXXXXXgCCCAAAACATAATTGTGCAACTTTATAATACACCTTTGGTAACATTCTGAACCAAAACAAGAGCATTGATTTAGAATTAAACCTGGTACATACTCCAAG
Marker10668	AAACTGTAGTTCTCAGTCATTTGTTAATGACCATTGCCGAGCTTCAATGGCTCTTTTGCTCCgTTGAATTCTAATTCTAATCTTCCACAGCATTTCCGCCXXXXXXXXXXACAAATATGACAGGAGATGCAGACAGTTTCGTTGCATCATCAAATTATTACACTAGATCAACAGAGACTTAGGCACCaGAATAAGGAATCAGCAAAGAAG
Marker10668	AAACTGTAGTTCTCAGTCATTTGTTAATGACCATTGCCGAGCTTCAATGGCTCTTTTGCTCCaTTGAATTCTAATTCTAATCTTCCACAGCATTTCCGCCXXXXXXXXXXACAAATATGACAGGAGATGCAGACAGTTTCGTTGCATCATCAAATTATTACACTAGATCAACAGAGACTTAGGCACCgGAATAAGGAATCAGCAAAGAAG
Marker10669	TATAATTATGATTACATACTTTTCTTACTACAGATATAATATGGGGCCAAGTTCATATTTCTTCTGTTATTAGTATTCAAGATTATATCCTATATATATGXXXXXXXXXXCAGGGATTTTATGTAGAATGAGTACAAGGTGCGGCTTCTAAGCTTTTCATCTTCTCTTACATAAAGATGGCATTGCcGGGGCTTGAGGCTTATGTTtCTT
Marker10669	TATAATTATGATTACATACTTTTCTTACTACAGATATAATATGGGGCCAAGTTCATATTTCTTCTGTTATTAGTATTCAAGATTATATCCTATATATATGXXXXXXXXXXCAGGGATTTTATGTAGAATGAGTACAAGGTGCGGCTTCTAAGCTTTTCATCTTCTCTTACATAAAGATGGCATTGCtGGGGCTTGAGGCTTATGTTcCTT
Marker10671	TTCAATCAACAATCCATCTCAATCCCTTTGACATAGCATGCAAATTCAATCTCTCACCTCACCTTCTTCATTCCCCACTCCTTTTTTCCACTCAACAACCXXXXXXXXXXCTcAACGTGGGCGATGATCTGGTGGTCTTGTTGTATCATATTCAGTATGCTTGCAAGAGAATTGCTTCTCTTGTGGCTTCTCCTTTTAACTCAAGTCTTG
Marker10671	TTCAATCAACAATCCATCTCAATCCCTTTGACATAGCATGCAAATTCAATCTCTCACCTCACCTTCTTCATTCCCCACTCCTTTTTTCCACTCAACAACCXXXXXXXXXXCTtAACGTGGGCGATGATCTGGTGGTCTTGTTGTATCATATTCAGTATGCTTGCAAGAGAATTGCTTCTCTTGTGGCTTCTCCTTTTAACTCAAGTCTTG
Marker10673	TGTAATATATACAGTACTTTCCCCTGAAACAGGGGTTTGATATGGaTTCATTTTGGTGAATTATGCTATCCACACCCATCCACATAGGCAGTGTTTCCAGXXXXXXXXXXTCCCTCCTAATGAAATCTTGGAAATTCTGTACTAACTTAGACCTTGATTGGTAAGGTCACAAGTATCCATCACTGAACAACAGGAAAAAGCAGCACTCAT
Marker10673	TGTAATATATACAGTACTTTCCCCTGAAACAGGGGTTTGATATGGgTTCATTTTGGTGAATTATGCTATCCACACCCATCCACATAGGCAGTGTTTCCAGXXXXXXXXXXTCCCTCCTAATGAAATCTTGGAAATTCTGTACTAACTTAGACCTTGATTGGTAAGGTCACAAGTATCCATCACTGAACAACAGGAAAAAGCAGCACTCAT
Marker106801	ATGTAAAGGACTTCTATATACATGCTAGATGATTTGTGTGTATGTATAGATGCATGTGCCCTTAcGAAAACTTGCCTCCTCTTAGGAGTTGTTCGTAAATXXXXXXXXXXCCTTCTGGTCACCGTCAGCACGTAACAGCAACTGAAGACTACGAAAATTTGACTGGAATTTTTGAAGGAACGACTTGTTACTGTGAGAAGCCATGGACAT
Marker106801	ATGTAAAGGACTTCTATATACATGCTAGATGATTTGTGTGTATGTATAGATGCATGTGCCCTTAtGAAAACTTGCCTCCTCTTAGGAGTTGTTCGTAAATXXXXXXXXXXCCTTCTGGTCACCGTCAGCACGTAACAGCAACTGAAGACTACGAAAATTTGACTGGAATTTTTGAAGGAACGACTTGTTACTGTGAGAAGCCATGGACAT
Marker10683	CACTTGCATGCTTGTAGGTTACATCAACCAACACAATCCATCTCTATTTTTCAGTTCTTTTAATTCATTATtTTCATTATCCAACTATTCCAACCCcTAAXXXXXXXXXXATGATTTGACAAAGATAGATGAATTGCCAGTAGAAGACATGAAAAACATGGGTCTATATCACATTATAAtTATTTTCCCTCT-AAGGtAAATATGTGAAGA
Marker10683	CACTTGCATGCTTGTAGGTTACATCAACCAACACAATCCATCTCTATTTTTCAGTTCTTTTAATTCATTATaTTCATTATCCAACTATTCCAACCCtTAAXXXXXXXXXX-TGATTTGACAAAGATAGATGAATTGCCAGTAGAAGACATGAAAAACATGGGTCTATATCACATTATAAcTATTTTCCCTCTAAAGGcAAATATGTGAAGA
Marker10690	ATTATATCCACCTAAACAGATTGCCTTGTGGCTACTGGCTGATATTATTAACTATTTTGTGCAGGGTTTGAGGCTGGACATCAGCACGAAGAACCGAATGXXXXXXXXXXAGCAATTGGGTCTTTCtATGTTACGGATGCTTCAGGGCATGAGGTAGATGCGCACACAATAGAATTAGTAAGACAAGAGATAGGAGGATCCGTCTTGGTG
Marker10690	ATTATATCCACCTAAACAGATTGCCTTGTGGCTACTGGCTGATATTATTAACTATTTTGTGCAGGGTTTGAGGCTGGACATCAGCACGAAGAACCGAATGXXXXXXXXXXAGCAATTGGGTCTTTCcATGTTACGGATGCTTCAGGGCATGAGGTAGATGCGCACACAATAGAATTAGTAAGACAAGAGATAGGAGGATCCGTCTTGGTG
Marker10702	TCTTGACGAAGACACCACAAATTAcGGTGCCTATGTTAAAGGTGGTATTGTCACACAGGTGAAGCAGCCCAAGGTGTTGAACTTTAAGCCACTAAGAGAAXXXXXXXXXXGGGTCGCTTCCCTGTTGCTGGCTCAGAAGAGGATGCTCAGAAGCTTATCTCTGTAGCCACTAATATTAATGATAGCTTGGGAGATGGGAAGGTGGAAGAT
Marker10702	TCTTGACGAAGACACCACAAATTAtGGTGCCTATGTTAAAGGTGGTATTGTCACACAGGTGAAGCAGCCCAAGGTGTTGAACTTTAAGCCACTAAGAGAAXXXXXXXXXXGGGTCGCTTCCCTGTTGCTGGCTCAGAAGAGGATGCTCAGAAGCTTATCTCTGTAGCCACTAATATTAATGATAGCTTGGGAGATGGGAAGGTGGAAGAT
Marker10703	ATATGCCATATATACATACTTTTATGCACAAATcACATATATTTAGCTCAAAAATCAACATGCAAtGAGCCAAAATGGCTCTGATACCATTTGAAAGAAAXXXXXXXXXX-TaTTTGATGGAGATAATGGAGAGTAACCTCTCAAGTGAAAAACCTCCAAAGAGATGCATCAAGgAAGCAAAAACACCAAGGCCAAAAGGTGTCCTAAGAG
Marker10703	ATATGCCATATATACATACTTTTATGCACAAATtACATATATTTAGCTCAAAAATCAACATGCAAgGAGCCAAAATGGCTCTGATACCATTTGAAAGAAAXXXXXXXXXXTTcTTTGATGGAGATAATGGAGAGTAACCTCTCAAGTG-AAAACCTCCAAAGAGATGCATCAAGcAAGCAAAAACACCAAGGCCAAAAGGTGTCCTAAGAG
Marker10725	ATTATAAGACTGTCAATAGAGCAGTTCCATATAGATGTGCAAGAGGTTTAAGAAGAGAAAAGTTCTATTTGGATTTGCAGAGCATTTTGTGTGCAATAAAXXXXXXXXXXTTGCAGTTTCCTTTAGTTTCTCGAAGTGGAAGGATTCGTAAATTGTTGTTGGAAGCAAAAGATTCAAAAGTTTCACGCGTTAATCTCTCAGCTGTACCcG
Marker10725	ATTATAAGACTGTCAATAGAGCAGTTCCATATAGATGTGCAAGAGGTTTAAGAAGAGAAAAGTTCTATTTGGATTTGCAGAGCATTTTGTGTGCAATAAAXXXXXXXXXXTTGCAGTTTCCTTTAGTTTCTCGAAGTGGAAGGATTCGTAAATTGTTGTTGGAAGCAAAAGATTCAAAAGTTTCACGCGTTAATCTCTCAGCTGTACCtG
Marker107259	AAgAAACATTACCCACCAGCCTTACATGATGAAGTTTGGAGATTGGATAGAATAGCAAAAGATGGAGCACTGCACAAGAAGTTGGTCAATGCTGACATTCXXXXXXXXXXACGTTTTACAAGAATTTGTTGTTcTTCATTATCTGAAACTTCAATTTTCACAACACAGATCCTCGGGAGTGGAATGTCTAATAGAATGTGGGAGAACACA
Marker107259	AAaAAACATTACCCACCAGCCTTACATGATGAAGTTTGGAGATTGGATAGAATAGCAAAAGATGGAGCACTGCACAAGAAGTTGGTCAATGCTGACATTCXXXXXXXXXXACGTTTTACAAGAATTTGTTGTTgTTCATTATCTGAAACTTCAATTTTCACAACACAGATCCTCGGGAGTGGAATGTCTAATAGAATGTGGGAGAACACA
Marker10728	CTTGACTCAACCAAAACCCTAACTGCTCTGGGCTCAACCTGTTCATTTCAATCACAAACTAACATTCATTTCCaGATCATACACATTTCAGATCAACAGAXXXXXXXXXXAGCAAATTAAACTTTAAAAACATAATAGAACTTACTTACAAATACTTAAAACTTTCAAAATTTCATCTTGAAGATAGAAAaATTACATTTAAAAAaAAAT
Marker10728	CTTGACTCAACCAAAACCCTAACTGCTCTGGGCTCAACCTGTTCATTTCAATCACAAACTAACATTCATTTCCgGATCATACACATTTCAGATCAACAGAXXXXXXXXXXAGCAAATTAAACTTTAAAAACATAATAGAACTTACTTACAAATACTTAAAACTTTCAAAATTTCATCTTGAAGATAGAAAgATTACATTTAAAAAtAAAT
Marker107284	CAACTTCATCGACAAGCATAgAAAAAGAAGAATGAAAAACTCAAGAAAAGACAGTTAATTTAGTTATTCTGGGAACATTTCATAAAAATCTAAaCTCTGAXXXXXXXXXXTGAAAAGCTTATGTTTGGCTcGTTTTGTTTTTCTGGAATTGcAGGCCACGaAAATACACATAATGGATTGTAGATACAGCAACAAATAAGAAGAAATTTT
Marker107284	CAACTTCATCGACAAGCATAgAAAAAGAAGAATGAAAAACTCAAGAAAAGACAGTTAATTTAGTTATTCTGGGAACATTTCATAAAAATCTAAaCTCTGAXXXXXXXXXXTGAAAAGCTTATGTTTGGCTcGTTTTGTTTTTCTGGAATTGcAGGCCACGgAAATACACATAATGGATTGTAGATACAGCAACAAATAAGAAGAAATTTT
Marker107284	CAACTTCATCGACAAGCATAtAAAAAGAAGAATGAAAAACTCAAGAAAAGACAGTTAATTTAGTTATTCTGGGAACATTTCATAAAAATCTAAgCTCTGAXXXXXXXXXXTGAAAAGCTTATGTTTGGCTtGTTTTGTTTTTCTGGAATTGgAGGCCACGaAAATACACATAATGGATTGTAGATACAGCAACAAATAAGAAGAAATTTT
Marker10733	CAGTCCTTCTAACTCTTAAAAAGACCtATCTTTCTCCTCTGTTtTCTCTGTTTGTCGGTTTGTTTTGTTTTTGTTTTTGGTTACAATGGCTTCTAGTGCTXXXXXXXXXXTTTGGGTGTATTATTTAGTGCTTTGATGCATCTGGGTTCAGGAGACGGCAGCTTTTCTGTGCTTTTTCTGACTAACAAAAATTACAAAATTTGCTTTTGT
Marker10733	CAGTCCTTCTAACTCTTAAAAAGACCgATCTTTCTCCTCTGTTcTCTCTGTTTGTCGGTTTGTTTTGTTTTTGTTTTTGGTTACAATGGCTTCTAGTGCTXXXXXXXXXXTTTGGGTGTATTATTTAGTGCTTTGATGCATCTGGGTTCAGGAGACGGCAGCTTTTCTGTGCTTTTTCTGACTAACAAAAATTACAAAATTTGCTTTTGT
Marker10736	AACAcGGCTTCTTGTTTGCCATTAAGAATACCAGTCAAATCAGGGAAGATAAATAACTATCAAATCATAAGCAAGGAACCAAAACTTACTTGAGTTTCTTXXXXXXXXXXTCTCAATCACCTATGCGATTATgATTACCTTAGTTACAACTAATATTATTGGATTTGCACCAGCAAGATCACGAACACGAGACAAAAAGCTGCCATTGAA
Marker10736	AACAtGGCTTCTTGTTTGCCATTAAGAATACCAGTCAAATCAGGGAAGATAAATAACTATCAAATCATAAGCAAGGAACCAAAACTTACTTGAGTTTCTTXXXXXXXXXXTCTCAATCACCTATGCGATTATaATTACCTTAGTTACAACTAATATTATTGGATTTGCACCAGCAAGATCACGAACACGAGACAAAAAGCTGCCATTGAA
Marker10736	AACAtGGCTTCTTGTTTGCCATTAAGAATACCAGTCAAATCAGGGAAGATAAATAACTATCAAATCATAAGCAAGGAACCAAAACTTACTTGAGTTTCTTXXXXXXXXXXTCTCAATCACCTATGCGATTATgATTACCTTAGTTACAACTAATATTATTGGATTTGCACCAGCAAGATCACGAACACGAGACAAAAAGCTGCCATTGAA
Marker107362	ACAACCCATGTTATTAATcACTATGCCAAATGGCCTACAATTCCGATTATTAAGATATGTAAGTCGTTTTATGTGGTATATCAGTCTATTTCAAAAATGAXXXXXXXXXXACGCTCTCACATTCTCCTTCTGCTGCTGATGATAAGTATTCCTATGTATGGCTGCTAGTGAAGGTGGTAGTGTCTTTGGTGAGGAAGCACTGGAATTAAT
Marker107362	ACAACCCATGTTATTAATtACTATGCCAAATGGCCTACAATTCCGATTATTAAGATATGTAAGTCGTTTTATGTGGTATATCAGTCTATTTCAAAAATGAXXXXXXXXXXACGCTCTCACATTCTCCTTCTGCTGCTGATGATAAGTATTCCTATGTATGGCTGCTAGTGAAGGTGGTAGTGTCTTTGGTGAGGAAGCACTGGAATTAAT
Marker10738	TTAATATAAACAGCAAAAGGAAGCCTTCAAAGGCAATATAGGCGGATTATAGCTGTACTCTTCAAAGTTTAAAGAGTTGTTCCATGACTTACAATTAGTTXXXXXXXXXXGTAGCACTGAAGTTGGCAATCACCTATTGAAGCATACACAGAAAATAAACTCATTAAAGAAGAGTCGCAAAATATAAAATTCTCATGCTAAACgGAAGTA
Marker10738	TTAATATAAACAGCAAAAGGAAGCCTTCAAAGGCAATATAGGCGGATTATAGCTGTACTCTTCAAAGTTTAAAGAGTTGTTCCATGACTTACAATTAGTTXXXXXXXXXXGTAGCACTGAAGTTGGCAATCACCTATTGAAGCATACACAGAAAATAAACTCATTAAAGAAGAGTCGCAAAATATAAAATTCTCATGCTAAACtGAAGTA
Marker10739	TACATGTCTGGCCCTGACTGACCAATAGTTCTGAGATCTATATACATGAAAAAATTGCAGAATCTTGATCAAATAATCTGTACAAATGAGTCTTTATTTGXXXXXXXXXXATTCCAATTAATGCTCCCATTATaTCAATAATTGTAACAGATTTTAAGCCCACTGAAAGGAATTTTATGCTCAAATTGGGTGTTATTCATTTTCATCCCG
Marker10739	TACATGTCTGGCCCTGACTGACCAATAGTTCTGAGATCTATATACATGAAAAAATTGCAGAATCTTGATCAAATAATCTGTACAAATGAGTCTTTATTTGXXXXXXXXXXATTCCAATTAATGCTCCCATTATgTCAATAATTGTAACAGATTTTAAGCCCACTGAAAGGAATTTTATGCTCAAATTGGGTGTTATTCATTTTCATCCCG
Marker10751	ATTTTTCCCACTGTTTATAGGTTGTGAAACGAGAAATATGTGCAATAGTCACAAAAGGAACCTTAACTGAGGGAGAGTTGCTATCAGcAAACCCTGATGCXXXXXXXXXXCTTCCTTTCCCTtTCTTCCAATTGTAAATGTTATGTTATGGCTCTATGTTTGACCACATTTaGTTCTTGCTTTACCAGGTTGGAGATGATTTTGATTGCA
Marker10751	ATTTTTCCCACTGTTTATAGGTTGTGAAACGAGAAATATGTGCAATAGTCACAAAAGGAACCTTAACTGAGGGAGAGTTGCTATCAGaAAACCCTGATGCXXXXXXXXXXCTTCCTTTCCCTcTCTTCCAATTGTAAATGTTATGTTATGGCTCTATGTTTGACCACATTTgGTTCTTGCTTTACCAGGTTGGAGATGATTTTGATTGCA
Marker107572	GGAATTTGCAATTTTAAAaTGATTAAAAAATTATTATTTAACCAAATTTCAAGCCCTTAATATTATTACTCATCAATGGGAATATGCACGAAGGCCTTAAXXXXXXXXXXAGTcTAAAACATGAAAACAAAAATTGATGCGTAAAGAGCCTcTAGAGCTACATCTATAAACATGGCAAGAGCCAcCGcGGCCAAAGCTTCATTTATGGTG
Marker107572	GGAATTTGCAATTTTAAAgTGATTAAAAAATTATTATTTAACCAAATTTCAAGCCCTTAATATTATTACTCATCAATGGGAATATGCACGAAGGCCTTAAXXXXXXXXXXAGTtTAAAACATGAAAACAAAAATTGATGCGTAAAGAGCCTaTAGAGCTACATCTATAAACATGGCAAGAGCCAaCGtGGCCAAAGCTTCATTTATGGTG
Marker107590	TTAAAATAATAACGAGATTTACACGGTCCTTTTGTTCGATCCATGAATATATGTTTtTATCCATGGTTTCTTTGATAAAATTACTTTAAGATGACCCTCGXXXXXXXXXXTCATATAGGATTTTGGTTTCCACAAGAACCAAGCCCCCAAAGAAaGAGTTTATTTATTATTTTAGAGGAAATTTTGACATATTTATTGAAAGGATTTTGG
Marker107590	TTAAAATAATAACGAGATTTACACGGTCCTTTTGTTCGATCCATGAATATATGTTTaTATCCATGGTTTCTTTGATAAAATTACTTTAAGATGACCCTCGXXXXXXXXXXTCATATAGGATTTTGGTTTCCACAAGAACCAAGCCCCCAAAGAAgGAGTTTATTTATTATTTTAGAGGAAATTTTGACATATTTATTGAAAGGATTTTGG
Marker10760	AATaTTCAAAAAATGGGATAAgGCCTAAGCTCCACCTACAAGTCTCCCCAAACCCACATTTATTCTTCCTCGATTATTTAACTAAAaGTAATGCCAAACAXXXXXXXXXXTCACTATTTACTGCACTGTTCCATCGTCTCTTTCTTGGACAACCATTGACGTCGTTTTACTTGAGAACAGAGGGAAGAGAAGCGTATAAGTTCGACGAAA
Marker10760	AATcTTCAAAAAATGGGATAAaGCCTAAGCTCCACCTACAAGTCTCCCCAAACCCACATTTATTCTTCCTCGATTATTTAACTAAAgGTAATGCCAAACAXXXXXXXXXXTCACTATTTACTGCACTGTTCCATCGTCTCTTTCTTGGACAACCATTGACGTCGTTTTACTTGAGAACAGAGGGAAGAGAAGCGTATAAGTTCGACGAAA
Marker10762	CATCTGACCACCTGGCAGTTCATCAGTGACAAGGATCTTATTTCCGTATCTGTtGTGTCAGATGTTCAAATAAATTTTGATCATGCAAAGAAAGAGTAACXXXXXXXXXXATCGAGCTTCCATTTGCTCAACCCTAGCCCGGTTGATTCCCTGATTCAAAACAAAAAGACACAACCGATTTGCAAGAAATGTAAGCTATGATATTCACTA
Marker10762	CATCTGACCACCTGGCAGTTCATCAGTGACAAGGATCTTATTTCCGTATCTGTgGTGTCAGATGTTCAAATAAATTTTGATCATGCAAAGAAAGAGTAACXXXXXXXXXXATCGAGCTTCCATTTGCTCAACCCTAGCCCGGTTGATTCCCTGATTCAAAACAAAAAGACACAACCGATTTGCAAGAAATGTAAGCTATGATATTCACTA
Marker107686	CCACTGATTTATGCCAAGTCAGCTAAGAAAAATGATGCAGATGAAACTGAAGCAAGGTACGGAATGGATTTAGAAAGATTTTGCTTCTCTCTACCGTAAGXXXXXXXXXXAATTGTGGTTGATGACGAATCaAAAGCAGTGGCCTACACTTTTGGCGCACGTCCCACTGCTGTCATCGGTTCAAAGGACAGAgAACAGATCCTTTCCTAC
Marker107686	CCACTGATTTATGCCAAGTCAGCTAAGAAAAATGATGCAGATGAAACTGAAGCAAGGTACGGAATGGATTTAGAAAGATTTTGCTTCTCTCTACCGTAAGXXXXXXXXXXAATTGTGGTTGATGACGAATCgAAAGCAGTGGCCTACACTTTTGGCGCACGTCCCACTGCTGTCATCGGTTCAAAGGACAGAgAACAGATCCTTTCCTAC
Marker107686	CCACTGATTTATGCCAAGTCAGCTAAGAAAAATGATGCAGATGAAACTGAAGCAAGGTACGGAATGGATTTAGAAAGATTTTGCTTCTCTCTACCGTAAGXXXXXXXXXXAATTGTGGTTGATGACGAATCaAAAGCAGTGGCCTACACTTTTGGCGCACGTCCCACTGCTGTCATCGGTTCAAAGGACAGAcAACAGATCCTTTCCTAC
Marker10770	ACCGGCTACTCTCTCTTGGCCACCGCTCTTGCTCTTCCTGACGACGGAAAGGTCTTATTTTATATCTTTTTTTCTTGTTTCACtATAAAGAAAGCAT-CCCXXXXXXXXXXTGGGTCTGCCTGTAATTGAAAAAGCTGGAGTTGCACACAAGATTGATTTTCGAGAAGGCCCTGCGATGCCTGTTCTTGACCAAATGATGGAAGATGTAAA
Marker10770	ACCGGCTACTCTCTCTTGGCCACCGCTCTTGCTCTTCCTGACGACGGAAAGGTCTTATTTTATATC-TTTTTTCTTGTTTCACcATAAAGAAAGCATCCCCXXXXXXXXXXTGGGTCTGCCTGTAATTGAAAAAGCTGGAGTTGCACACAAGATTGATTTTCGAGAAGGCCCTGCGATGCCTGTTCTTGACCAAATGATGGAAGATGTAAA
Marker10787	AAGTCTTGGCTGTAGCTGGTGATGGAGGTCAATTGCTACTGTATATGCATTCTGCAAAAAATAGTgCAAATcAATAAGACAAACAAGTTTTGCTATCCATXXXXXXXXXXCTGAATAATTTAAATTACAATGATGATGTAATTTTTATGACCTTGTAAATTCCTCGATTGAGGCATTTTCGAACCCATTGCATTTGTAGAAAAGTTaGAT
Marker10787	AAGTCTTGGCTGTAGCTGGTGATGGAGGTCAATTGCTACTGTATATGCATTCTGCAAAAAATAGTtCAAATtAATAAGACAAACAAGTTTTGCTATCCATXXXXXXXXXXCTGAATAATTTAAATTACAATGATGATGTAATTTTTATGACCTTGTAAATTCCTCGATTGAGGCATTTTCGAACCCATTGCATTTGTAGAAAAGTTtGAT
Marker10787	AAGTCTTGGCTGTAGCTGGTGATGGAGGTCAATTGCTACTGTATATGCATTCTGCAAAAAATAGTgCAAATtAATAAGACAAACAAGTTTTGCTATCCATXXXXXXXXXXCTGAATAATTTAAATTACAATGATGATGTAATTTTTATGACCTTGTAAATTCCTCGATTGAGGCATTTTCGAACCCATTGCATTTGTAGAAAAGTTaGAT
Marker107995	GCCAATCTCCCAATATTGTTGGAGGAAATTCAAAGGCAAAAATAtGCATACTTTGAACAATATCAAGAAGCCACACATTAACTTGGTTGAAACGTTTGAAXXXXXXXXXXCAAAGTGAGCCCAATTTTTCAACTGTGAATTAAGCATCAGCACAACATCAAACTGGCCACCGCAAAACAACTCTGCTACCCAAGTGTTCATTTCTATGTG
Marker107995	GCCAATCTCCCAATATTGTTGGAGGAAATTCAAAGGCAAAAATAaGCATACTTTGAACAATATCAAGAAGCCACACATTAACTTGGTTGAAACGTTTGAAXXXXXXXXXXCAAAGTGAGCCCAATTTTTCAACTGTGAATTAAGCATCAGCACAACATCAAACTGGCCACCGCAAAACAACTCTGCTACCCAAGTGTTCATTTCTATGTG
Marker10807	AATAAGCCATATTCACAATAGTGTGCTTAAAAAATTACGTGCTACAGTCAGTTGATGaGCTGATCTTGTAAGGGATTTTGACGCCACACTTGACGGGAAGXXXXXXXXXXGCAGCAAGCCGGGGGTACAGCCCCGCCCTTTTTgAGGTAGGCGATTTATGAACCCACGCTGGCTGTCACTTGACCACAAGTGATGGTGGcTTGGGCAAGG
Marker10807	AATAAGCCATATTCACAATAGTGTGCTTAAAAAATTACGTGCTACAGTCAGTTGATGgGCTGATCTTGTAAGGGATTTTGACGCCACACTTGACGGGAAGXXXXXXXXXXGCAGCAAGCCGGGGGTACAGCCCCGCCCTTTTTtAGGTAGGCGATTTATGAACCCACGCTGGCTGTCACTTGACCACAAGTGATGGTGGaTTGGGCAAGG
Marker10807	AATAAGCCATATTCACAATAGTGTGCTTAAAAAATTACGTGCTACAGTCAGTTGATGgGCTGATCTTGTAAGGGATTTTGACGCCACACTTGACGGGAAGXXXXXXXXXXGCAGCAAGCCGGGGGTACAGCCCCGCCCTTTTTgAGGTAGGCGATTTATGAACCCACGCTGGCTGTCACTTGACCACAAGTGATGGTGGaTTGGGCAAGG
Marker108070	ATAACtATGaCCATCCATCTTTTTACTTGCTTTCTTCTCAAAAGTAACTATCACACAACCATGATTCTAGAGGGACAAGCAGACAAGTATAATTCAGTTTXXXXXXXXXXACTCAACTTTCACACCAGCATTACATTAATGCATTGAAGTTGAATCTTGAGAAGTAAAGAACTTTCTATGtCACCTAATTTCCATTTGTGGATGTCATAT
Marker108070	ATAACcATGgCCATCCATCTTTTTACTTGCTTTCTTCTCAAAAGTAACTATCACACAACCATGATTCTAGAGGGACAAGCAGACAAGTATAATTCAGTTTXXXXXXXXXXACTCAACTTTCACACCAGCATTACATTAATGCATTGAAGTTGAATCTTGAGAAGTAAAGAACTTTCTATGcCACCTAATTTCCATTTGTGGATGTCATAT
Marker108224	AACAATCTCACTGGACAAATTCCTTCTTCGTTTGGAAATCTCTTTAATCTTCGtTACCTGTTTCTCTATCAAAATAAGCTAACCGGTTCAATTCGTGGAGXXXXXXXXXXTTCACCGGGAAAATTCCAAATTCCTTAaCTTTCTTACCACGtCTGCAAGTCCTTCAATTGTGGTCAAACCAGTTATCAGGTCAGATTCCTaACAATCTTG
Marker108224	AACAATCTCACTGGACAAATTCCTTCTTCGTTTGGAAATCTCTTTAATCTTCGaTACCTGTTTCTCTATCAAAATAAGCTAACCGGTTCAATTCGTGGAGXXXXXXXXXXTTCACCGGGAAAATTCCAAATTCCTTAtCTTTCTTACCACGcCTGCAAGTCCTTCAATTGTGGTCAAACCAGTTATCAGGTCAGATTCCTgACAATCTTG
Marker10827	CAGAATTTCCAAAATTTATAGCGGCATCTATCTACAAAAGCAAATTGAGAAAAAGGATAACAGTACAATCAATACCGTAAATAGGAATGACTAAAGCAACXXXXXXXXXXAGTTGCACCCAATTCCAAATGTAAATCCCTAAATCCAcATTATAGACACAAATATGCATAAACCAAATTCTAAAGTATAACCTGCAGTCCCAGTAGCTCA
Marker10827	CAGAATTTCCAAAATTTATAGCGGCATCTATCTACAAAAGCAAATTGAGAAAAAGGATAACAGTACAATCAATACCGTAAATAGGAATGACTAAAGCAACXXXXXXXXXXAGTTGCACCCAATTCCAAATGTAAATCCCTAAATCCAtATTATAGACACAAATATGCATAAACCAAATTCTAAAGTATAACCTGCAGTCCCAGTAGCTCA
Marker10828	CAGAGTTGGCTGCATCCAAGAAACCATACCCCTCCTTTAAGTCAGATGTATATGCCTTTGGAGTGGTATTGCTGGAACTTCTAACTGGTAGATGTGCTGGXXXXXXXXXXGGTCATGGCTCCGAATGCTTTGACACTGCATTGGTGTCgGAGATGGGGAATCCGGCAGCTGAAAAGGGAATAAAGGAGGTCCTTGGAATAGCTCTACGAT
Marker10828	CAGAGTTGGCTGCATCCAAGAAACCATACCCCTCCTTTAAGTCAGATGTATATGCCTTTGGAGTGGTATTGCTGGAACTTCTAACTGGTAGATGTGCTGGXXXXXXXXXXGGTCATGGCTCCGAATGCTTTGACACTGCATTGGTGTCaGAGATGGGGAATCCGGCAGCTGAAAAGGGAATAAAGGAGGTCCTTGGAATAGCTCTACGAT
Marker108344	CAACTGGCAATGCCATGGTGAGAAGCTCCCCAAGCCATTACGGGTGGAGGACAATGGCTGATGGTGATGGCATTTCAATTTTTGGAGCAAGCCATATTTGXXXXXXXXXXTCATAGAAAATTTTTAATTAATGAAATTACCGAATAGGAGAACTTAAGGTTTCATCGTCTGATAAATTATAcAGGTTATGCTATTGGGACACAGTGACTC
Marker108344	CAACTGGCAATGCCATGGTGAGAAGCTCCCCAAGCCATTACGGGTGGAGGACAATGGCTGATGGTGATGGCATTTCAATTTTTGGAGCAAGCCATATTTGXXXXXXXXXXTCATAGAAAATTTTTAATTAATGAAATTACCGAATAGGAGAACTTAAGGTTTCATCGTCTGATAAATTATAaAGGTTATGCTATTGGGACACAGTGACTC
Marker10835	CTAACCTAATATGCACAGATATTGTTCAATATATTATGTTTAGTGGCCATAAGAGTATGTGTTAGTCTTGATCTTGATGATTGTTGTTGTGATATGTTTTXXXXXXXXXXCTCTTGGGTGTAACAATGTCATGTACTCGTGACTTACcTTGTTGATGTTGTTATGTGAGTGATTTCTTAGtGAATTTGTTCTATTCAATTTTTTGTCTTT
Marker10835	CTAACCTAATATGCACAGATATTGTTCAATATATTATGTTTAGTGGCCATAAGAGTATGTGTTAGTCTTGATCTTGATGATTGTTGTTGTGATATGTTTTXXXXXXXXXXCTCTTGGGTGTAACAATGTCATGTACTCGTGACTTACtTTGTTGATGTTGTTATGTGAGTGATTTCTTAGcGAATTTGTTCTATTCAATTTTTTGTCTTT
Marker10839	AATGTTATGATTCAGGTGCTTGAAAAGATAACATTCGATAACCTGTTAAAACTGCACAATATGACAAACAAGCATAATTCCTTAAGAACTACTGAAATCAXXXXXXXXXXaAAAGACCCTGCTCAAAAACTTCAAAGCTCAAGTATAGCTATCAAAATATCTAGTCCATAGTTTTCTTGATTATCTAAAGCTTATTgCATGACATCTAAC
Marker10839	AATGTTATGATTCAGGTGCTTGAAAAGATAACATTCGATAACCTGTTAAAACTGCACAATATGACAAACAAGCATAATTCCTTAAGAACTACTGAAATCAXXXXXXXXXXtAAAGACCCTGCTCAAAAACTTCAAAGCTCAAGTATAGCTATCAAAATATCTAGTCCATAGTTTTCTTGATTATCTAAAGCTTATTaCATGACATCTAAC
Marker1084	CTTTTTCTTCTTCAGTGGTTCTTGTTTGTTTTTTGAAATTCAATGTAtcATCAAAATTGGTTTTTTTAGATGGGACAAGAGGAGATCAGTGCCAGTGGAAXXXXXXXXXXATCAGATGTGAGTTTTGATGTGTTTTGGTGGCCTAAATAAGTTTTTGACATTTTATAGATTGGGGTGATCACACCATATGAGGGACAGAGAGCATATATT
Marker1084	CTTTTTCTTCTTCAGTGGTTCTTGTTTGTTTTTTGAAATTCAATGTActATCAAAATTGGTTTTTTTAGATGGGACAAGAGGAGATCAGTGCCAGTGGAAXXXXXXXXXXATCAGATGTGAGTTTTGATGTGTTTTGGTGGCCTAAATAAGTTTTTGACATTTTATAGATTGGGGTGATCACACCATATGAGGGACAGAGAGCATATATT
Marker108467	AATCCACgTAAGATAATACTCAGTAAATATTATAGTACTAGAAATTAAAGTTTCATCACTTTATGTGGAATGAGATAATATCATTTTTAGCTCCATgCATXXXXXXXXXXATGCTTGAGTTCCTGATCTAGCTGCCTCAATGGTGtTTGTCCTCTAGTTATATGTGGCAAGAAGTAcTAACAAAAGTCCTTATATTCTCATTGTGGTcAT
Marker108467	AATCCACaTAAGATAATACTCAGTAAATATTATAGTACTAGAAATTAAAGTTTCATCACTTTATGTGGAATGAGATAATATCATTTTTAGCTCCATaCATXXXXXXXXXXATGCTTGAGTTCCTGATCTAGCTGCCTCAATGGTGcTTGTCCTCTAGTTATATGTGGCAAGAAGTAtTAACAAAAGTCCTTATATTCTCATTGTGGTtAT
Marker10849	TTAATTATACATTAACTTCCCTAAACTATAATTAAGAGcAATGAAACTTAGAAATAAACCCACATGGTAAAGTCAGAAATAAACAGACAAACTACTAACAXXXXXXXXXXTTGAAGTCTTTAGGAAGAGAGATAAGATGGACGGTGGATCTTTTATGAAACTGAAGAAGAGAAGGATCGTCATAGTATCTCTCCCATCCGAGAGCCAAGA
Marker10849	TTAATTATACATTAACTTCCCTAAACTATAATTAAGAGtAATGAAACTTAGAAATAAACCCACATGGTAAAGTCAGAAATAAACAGACAAACTACTAACAXXXXXXXXXXTTGAAGTCTTTAGGAAGAGAGATAAGATGGACGGTGGATCTTTTATGAAACTGAAGAAGAGAAGGATCGTCATAGTATCTCTCCCATCCGAGAGCCAAGA
Marker10851	TGAAGCCCTGTTTTGATGATTTCTGTTCATTAATCTTGTGTTATTTGATATCTTGTTACCAAGAATGGTTGTTTTTGgTGTATTGTTGATTATATGCCTCXXXXXXXXXXTTTTTcTTTTCACATTGGAGAGGTTTTCCAcGTTAAAATTCTTATGTTTATTGATTTATTTAATTTTGTTGCATTTGTTTTGCTTGTGGGTTCCTAATAG
Marker10851	TGAAGCCCTGTTTTGATGATTTCTGTTCATTAATCTTGTGTTATTTGATATCTTGTTACCAAGAATGGTTGTTTTTGaTGTATTGTTGATTATATGCCTCXXXXXXXXXXTTTTTtTTTTCACATTGGAGAGGTTTTCCAtGTTAAAATTCTTATGTTTATTGATTTATTTAATTTTGTTGCATTTGTTTTGCTTGTGGGTTCCTAATAG
Marker108770	TTGTTGGTCATCTCCTTGGACGAGGATCTCTGAGAGGGTACCATCGtCTGCAACCATCAATTTAACCTTAATCTGCTCTTTTCTTGATGCTCTTTTCCAGXXXXXXXXXXCTTGCCAGGCTAATGCAAGTGCAGAATGTGAGCAATGCTGCTTGGCCTCGGCTTGGAACCATCATGCCTTCAAACCTTCACCGAAATCAGAAGCTCTAAT
Marker108770	TTGTTGGTCATCTCCTTGGACGAGGATCTCTGAGAGGGTACCATCGaCTGCAACCATCAATTTAACCTTAATCTGCTCTTTTCTTGATGCTCTTTTCCAGXXXXXXXXXXCTTGCCAGGCTAATGCAAGTGCAGAATGTGAGCAATGCTGCTTGGCCTCGGCTTGGAACCATCATGCCTTCAAACCTTCACCGAAATCAGAAGCTCTAAT
Marker10882	ATAAGATGGCTTCCCAACAATAGTTCAGAAAAAATATaTCCAAAAGTGTTTCTTTTACCTCGTGATCGTTCAAATCTGGGATAGCAGGTCTAATGGTTAAXXXXXXXXXXGATAAGACCAAAGGTTGAGCAGAATTATTTTGGTAAGAGCAACGTACTTCATGCTCTGAAATGTAACCACTTCCTTCTGTATCACATTCAGCAAAGGCTA
Marker10882	ATAAGATGGCTTCCCAACAATAGTTCAGAAAAAATATgTCCAAAAGTGTTTCTTTTACCTCGTGATCGTTCAAATCTGGGATAGCAGGTCTAATGGTTAAXXXXXXXXXXGATAAGACCAAAGGTTGAGCAGAATTATTTTGGTAAGAGCAACGTACTTCATGCTCTGAAATGTAACCACTTCCTTCTGTATCACATTCAGCAAAGGCTA
Marker10884	ATaCTTAGCTTTTTTTGCCAATTTTACAGTGACACTTCCAAGAGCCCTTCTTACTGGTCCAAAGTTTGCTTGAATAATATAGCCAGGTTGGCTAAGGAAGXXXXXXXXXXTGAACCTTTTTTTTGGTTTAATCTcTAGGAGAAAACTCCCACCTGTTGCTATCTATCTTGATCAAGCACTTGGATCATAAGAATGTTGCCAAACAGCCTC
Marker10884	ATcCTTAGCTTTTTTTGCCAATTTTACAGTGACACTTCCAAGAGCCCTTCTTACTGGTCCAAAGTTTGCTTGAATAATATAGCCAGGTTGGCTAAGGAAGXXXXXXXXXXTGAACCTTTTTTTTGGTTTAATCTaTAGGAGAAAACTCCCACCTGTTGCTATCTATCTTGATCAAGCACTTGGATCATAAGAATGTTGCCAAACAGCCTC
Marker108865	TTTTTCTCTCATTTCAAAATTaTCTAATCAGATATTACTACACCAGAGTATATGAATAAATTCATACAATTGGTTTAGACAGTACTACTTGTAAAGAAAAXXXXXXXXXXTGGTATCACCATGATAGCATAGACTTTCTTTGCTTTTGATAGAAAGAAGTTTGTGGTCCCAcATATTATTTGCgTTCTTATGCCCCTATTAGGATAAGAA
Marker108865	TTTTTCTCTCATTTCAAAATTgTCTAATCAGATATTACTACACCAGAGTATATGAATAAATTCATACAATTGGTTTAGACAGTACTACTTGTAAAGAAAAXXXXXXXXXXTGGTATCACCATGATAGCATAGACTTTCTTTGCTTTTGATAGAAAGAAGTTTGTGGTCCCAtATATTATTTGCaTTCTTATGCCCCTATTAGGATAAGAA
Marker108975	ACAAGTCGTTTTCATGTCAATCgCTAATCTTGCCCTTTTTcTGAATCCAGCTATGATTAAAGTTGTTATGTATTCTTCTTCTTTTgTCCCTCTACAATGGXXXXXXXXXXATGTATGCATGAATGTACCCCCACCCACCAACTGATTTTAATAGAACAACCAAATCCTCACAGCAGTTAAGATTCCATCTCCTTCTCTCACGACTACAGA
Marker108975	ACAAGTCGTTTTCATGTCAATCgCTAATCTTGCCCTTTTTcTGAATCCAGCTATGATTAAAGTTGTTATGTATTCTTCTTCTTTTcTCCCTCTACAATGGXXXXXXXXXXATGTATGCATGAATGTACCCCCACCCACCAACTGATTTTAATAGAACAACCAAATCCTCACAGCAGTTAAGATTCCATCTCCTTCTCTCACGACTACAGA
Marker108975	ACAAGTCGTTTTCATGTCAATCtCTAATCTTGCCCTTTTTtTGAATCCAGCTATGATTAAAGTTGTTATGTATTCTTCTTCTTTTgTCCCTCTACAATGGXXXXXXXXXXATGTATGCATGAATGTACCCCCACCCACCAACTGATTTTAATAGAACAACCAAATCCTCACAGCAGTTAAGATTCCATCTCCTTCTCTCACGACTACAGA
Marker10900	GAGTTTTGTTTTTAAGTGATTTCTGTTGTTCTAATGAATGTTTTGATGTTGTTATGATTTCTTTCTATTAAATTTCATGCAATTATTGTGTTGATTTCATXXXXXXXXXXGCATCTGAAGAACGCGATGACAGATTGGGAGATAGATTTCTTgAAGTACAGAAAGCTTGGGAAGTCCTCAGCAATTCTAGATCACGAGCAATATATGATA
Marker10900	GAGTTTTGTTTTTAAGTGATTTCTGTTGTTCTAATGAATGTTTTGATGTTGTTATGATTTCTTTCTATTAAATTTCATGCAATTATTGTGTTGATTTCATXXXXXXXXXXGCATCTGAAGAACGCGATGACAGATTGGGAGATAGATTTCTTaAAGTACAGAAAGCTTGGGAAGTCCTCAGCAATTCTAGATCACGAGCAATATATGATA
Marker10901	TTTCTCCAACCAATAActACCAATcCCTGTTCTAGCTTCCTCTTTCTTTtAGAATCCAAAATATCTGCCATGCACCAAAATTGCATTCAAAAAGATAACAXXXXXXXXXXCAGGAGACAGATAGAGACATGTCAAAATACATGAATGTCAATTCTGCCAGTACAACACTACAATCATGAGAATGAGAGCATGATTACTTTTCAAAATAAT
Marker10901	TTTCTCCAACCAATAAttACCAATtCCTGTTCTAGCTTCCTCTTTCTTTcAGAATCCAAAATATCTGCCATGCACCAAAATTGCATTCAAAAAGATAACAXXXXXXXXXXCAGGAGACAGATAGAGACATGTCAAAATACATGAATGTCAATTCTGCCAGTACAACACTACAATCATGAGAATGAGAGCATGATTACTTTTCAAAATAAT
Marker10901	TTTCTCCAACCAATAAccACCAATcCCTGTTCTAGCTTCCTCTTTCTTTtAGAATCCAAAATATCTGCCATGCACCAAAATTGCATTCAAAAAGATAACAXXXXXXXXXXCAGGAGACAGATAGAGACATGTCAAAATACATGAATGTCAATTCTGCCAGTACAACACTACAATCATGAGAATGAGAGCATGATTACTTTTCAAAATAAT
Marker10901	TTTCTCCAACCAATAActACCAATcCCTGTTCTAGCTTCCTCTTTCTTTcAGAATCCAAAATATCTGCCATGCACCAAAATTGCATTCAAAAAGATAACAXXXXXXXXXXCAGGAGACAGATAGAGACATGTCAAAATACATGAATGTCAATTCTGCCAGTACAACACTACAATCATGAGAATGAGAGCATGATTACTTTTCAAAATAAT
Marker10905	ATTTCTTGCAACATGACTCTCATATAAACAATCTCAAAAaCCTTGTTAAAACAGATGAGCTCTCAAGGTTATCaTGCTCACAAATGTGCTATTGTCATTGXXXXXXXXXXATTTGAGCTTCTTTCTTCATATTACTACAATAAAAAATCgTCAAGTGACTTCtATGTTGTTAAGAGAGAGATGCTGAAATAGCCAATaTGAATTCATGAG
Marker10905	ATTTCTTGCAACATGACTCTCATATAAACAATCTCAAAAgCCTTGTTAAAACAGATGAGCTCTCAAGGTTATCgTGCTCACAAATGTGCTATTGTCATTGXXXXXXXXXXATTTGAGCTTCTTTCTTCATATTACTACAATAAAAAATCcTCAAGTGACTTCcATGTTGTTAAGAGAGAGATGCTGAAATAGCCAATgTGAATTCATGAG
Marker109066	GAAGATAATCAGTCCTAACTCTGAGGATGCCAAATATGTCATTAATGTTAAGCAAATTGCCAAGGTATATTTtAGCTTCTGCAAATTCTTCTTCTTTCTTXXXXXXXXXXCTCATAGCATATAAATATGTTTTTGTGCTGTCTCATCTCAAATCAAATTTGAGTATATATTTATGTGCCTCTTATTTGTCATAATATCATtTACGTGGAT
Marker109066	GAAGATAATCAGTCCTAACTCTGAGGATGCCAAATATGTCATTAATGTTAAGCAAATTGCCAAGGTATATTTaAGCTTCTGCAAATTCTTCTTCTTTCTTXXXXXXXXXXCTCATAGCATATAAATATGTTTTTGTGCTGTCTCATCTCAAATCAAATTTGAGTATATATTTATGTGCCTCTTATTTGTCATAATATCATaTACGTGGAT
Marker10910	ACCGGATTGTTGGTAATTAGCAACGACCTCTGTGCTAAGTTCAGTGGAGGTACGAGGGGGATCTTCACTCGGCTTTCTCTTATATTTTGAGTCCTCAACTXXXXXXXXXXGACTTTTCTGCTGAGAAGTTGAAAACCTTGGAAGCACTGAATCAAGCCTCCTACTATGTTTTTTCTCTTGTTTTTGAGAAGGTTTCACCACACTGGCGgA
Marker10910	ACCGGATTGTTGGTAATTAGCAACGACCTCTGTGCTAAGTTCAGTGGAGGTACGAGGGGGATCTTCACTCGGCTTTCTCTTATATTTTGAGTCCTCAACTXXXXXXXXXXGACTTTTCTGCTGAGAAGTTGAAAACCTTGGAAGCACTGAATCAAGCCTCCTACTATGTTTTTTCTCTTGTTTTTGAGAAGGTTTCACCACACTGGCGaA
Marker10911	TAAGCTCCGACTTGGCTTTAACCGGCACAAATGACTCATCATTATCATCAAAACCTTCAATAATATCCCCAGGCAACGGCATGCTCTCATCCCACTCTTCXXXXXXXXXXATGGAATCTGACGAGTTTATATTGAAGAAACAATGATTTCATAGAGaTCATAGAtCTGAGCAATGTTTTACGAACACTTCTAGGATGTCAATTTTTAGGA
Marker10911	TAAGCTCCGACTTGGCTTTAACCGGCACAAATGACTCATCATTATCATCAAAACCTTCAATAATATCCCCAGGCAACGGCATGCTCTCATCCCACTCTTCXXXXXXXXXXATGGAATCTGACGAGTTTATATTGAAGAAACAATGATTTCATAGAGgTCATAGAgCTGAGCAATGTTTTACGAACACTTCTAGGATGTCAATTTTTAGGA
Marker109453	CTATTTTGCTCAATGTATCTTTTCACAAAATGCTCCAAATCCACATCAACTCGATGACCATCAAGAAATCTCTGTCCaGTTAAAAGCTCAAGTAGCAATGXXXXXXXXXXGTTCGACAAACAATAGGTCGAGAGAACCCGCAATGGAGATAcGCAACTGCATCaGCTATCTCCATTGCAACCTTGAACCTgTGTGTTAATGACAAGTGTG
Marker109453	CTATTTTGCTCAATGTATCTTTTCACAAAATGCTCCAAATCCACATCAACTCGATGACCATCAAGAAATCTCTGTCCaGTTAAAAGCTCAAGTAGCAATGXXXXXXXXXXGTTCGACAAACAATAGGTCGAGAGAACCCGCAATGGAGATAcGCAACTGCATCgGCTATCTCCATTGCAACCTTGAACCTaTGTGTTAATGACAAGTGTG
Marker109453	CTATTTTGCTCAATGTATCTTTTCACAAAATGCTCCAAATCCACATCAACTCGATGACCATCAAGAAATCTCTGTCCgGTTAAAAGCTCAAGTAGCAATGXXXXXXXXXXGTTCGACAAACAATAGGTCGAGAGAACCCGCAATGGAGATAtGCAACTGCATCaGCTATCTCCATTGCAACCTTGAACCTaTGTGTTAATGACAAGTGTG
Marker10946	TCTTAcTCCTTCCATTAGcATGTTTGTTCCTTCTATGTGCCTCTCTATTACTATCAATTCCGGTCTCACTGCGCTTCACTTTAGAACTTcGAGAAgAATGXXXXXXXXXXTGGTAAGCCAAATTAGCCACTTTCATTGCAGTTcTAACCGAGTACTGTCCTTCCATTCTAGGGTCTAAAATCCTTAAAAGCTTCTTATTATGGTTCAAAA
Marker10946	TCTTAcTCCTTCCATTAGtATGTTTGTTCCTTCTATGTGCCTCTCTATTACTATCAATTCCGGTCTCACTGCGCTTCACTTTAGAACTTtGAGAAaAATGXXXXXXXXXXTGGTAAGCCAAATTAGCCACTTTCATTGCAGTTtTAACCGAGTACTGTCCTTCCATTCTAGGGTCTAAAATCCTTAAAAGCTTCTTATTATGGTTCAAAA
Marker10946	TCTTAgTCCTTCCATTAGcATGTTTGTTCCTTCTATGTGCCTCTCTATTACTATCAATTCCGGTCTCACTGCGCTTCACTTTAGAACTTcGAGAAgAATGXXXXXXXXXXTGGTAAGCCAAATTAGCCACTTTCATTGCAGTTtTAACCGAGTACTGTCCTTCCATTCTAGGGTCTAAAATCCTTAAAAGCTTCTTATTATGGTTCAAAA
Marker10947	ACTTATGCATTATGCCCATGCATGGTTAGtGCATTTAAATTTTGGATAAGGATACATTTTGGGGGGATTTTAGCAAGTTTCATTAATGGGTAATGACATAXXXXXXXXXXAAAGTTAAGATGAAGATTTTGAGGCTTGGGACGCAGGGAGGAGAGTTTGAGGGATTAATCAAGCCACaTGAGGACTAtTGATTTTCCAGAGGAAAGGTAA
Marker10947	ACTTATGCATTATGCCCATGCATGGTTAGcGCATTTAAATTTTGGATAAGGATACATTTTGGGGGGATTTTAGCAAGTTTCATTAATGGGTAATGACATAXXXXXXXXXXAAAGTTAAGATGAAGATTTTGAGGCTTGGGACGCAGGGAGGAGAGTTTGAGGGATTAATCAAGCCACgTGAGGACTAcTGATTTTCCAGAGGAAAGGTAA
Marker10956	TGATCCACTGACTGATTCAAATCTATTTCCGGCCGCGGTCTTCTCATCCCACTCAACCTCTTCAcGTCAAAGAACTCTAGCTGCAAATGCAACATTTAATXXXXXXXXXXTTTGAGATCTCAAGCTGGGATTTTTACCATACACCTATAGTGTCTTCTTCTAGATATTTGCGAGGTAAATGTTTTGAGAAAACACATTCTTAGACGTCCT
Marker10956	TGATCCACTGACTGATTCAAATCTATTTCCGGCCGCGGTCTTCTCATCCCACTCAACCTCTTCAtGTCAAAGAACTCTAGCTGCAAATGCAACATTTAATXXXXXXXXXXTTTGAGATCTCAAGCTGGGATTTTTACCATACACCTATAGTGTCTTCTTCTAGATATTTGCGAGGTAAATGTTTTGAGAAAACACATTCTTAGACGTCCT
Marker10958	TCTACTTCAGAAATTGTAATATATACTACGAGAAAAAGAACCTATTCTCTTCAAAAAAAGAGTGACCATAATCACCTGCTCTTTCTCCAGAAGTGACTGTXXXXXXXXXXCAAAAgAAATACAGTCAAAAATGAAAAGTATTATGTAAGGAAATCcCATTTTAAGAACACAATTTTGAAATTGTTTCACCAAACCTTGGCAACATGCTAA
Marker10958	TCTACTTCAGAAATTGTAATATATACTACGAGAAAAAGAACCTATTCTCTTCAAAAAAAGAGTGACCATAATCACCTGCTCTTTCTCCAGAAGTGACTGTXXXXXXXXXXCAAAAaAAATACAGTCAAAAATGAAAAGTATTATGTAAGGAAATCtCATTTTAAGAACACAATTTTGAAATTGTTTCACCAAACCTTGGCAACATGCTAA
Marker10966	CGAAACCATCgGGTATCCAGCGATACCCGGACATGGATTCACGAAATGCATGCCGAAAAGCCGGGTATGCATCCGGTGGCAGGCGTGAgACCACGGTACCXXXXXXXXXXAGTCTGCCAAGAGATAGATGACCTACGTGGTTGGGTGAGGAAGGAAGGCAGTAAGAGAAGAACTTATTGTACCTGTATGCAGTTTGAGAGGGGAATGAAA
Marker10966	CGAAACCATCaGGTATCCAGCGATACCCGGACATGGATTCACGAAATGCATGCCGAAAAGCCGGGTATGCATCCGGTGGCAGGCGTGAtACCACGGTACCXXXXXXXXXXAGTCTGCCAAGAGATAGATGACCTACGTGGTTGGGTGAGGAAGGAAGGCAGTAAGAGAAGAACTTATTGTACCTGTATGCAGTTTGAGAGGGGAATGAAA
Marker10969	AATATATTATAGTTAATTTTCAGCTATAAGAACCAACATTCTCCAGTAGAGCTATATTTTCCCTTTAAATTTTGCAGGTTTATTTCTTTCAAATGTACTTXXXXXXXXXXAAgACAATTCTGGATCCTGGAAGAGTACGTTGAGTCAATAACTCCCCACTGCTTTGCTATTTGTAGGTTGTATTAAGCGTGTTCGGTCCGCCTTCAAGAT
Marker10969	AATATATTATAGTTAATTTTCAGCTATAAGAACCAACATTCTCCAGTAGAGCTATATTTTCCCTTTAAATTTTGCAGGTTTATTTCTTTCAAATGTACTTXXXXXXXXXXAAaACAATTCTGGATCCTGGAAGAGTACGTTGAGTCAATAACTCCCCACTGCTTTGCTATTTGTAGGTTGTATTAAGCGTGTTCGGTCCGCCTTCAAGAT
Marker10976	TATATCAGGCAAGCAACCATCAGAAATCATATTATTCAAGTATTCAATTGCCAGATCCAATCTCCCCTGTTTGCAGTATGCAGCAATTATTGGATCATAAXXXXXXXXXXCTAATCAAAATGCTATAtGTAACAACATTAGGCTCACAACCAGTGgAAATCATTTCACTCATTAGCTTCTCTCCAACATCCCATTTCCCATCATTCAAAA
Marker10976	TATATCAGGCAAGCAACCATCAGAAATCATATTATTCAAGTATTCAATTGCCAGATCCAATCTCCCCTGTTTGCAGTATGCAGCAATTATTGGATCATAAXXXXXXXXXXCTAATCAAAATGCTATAaGTAACAACATTAGGCTCACAACCAGTGaAAATCATTTCACTCATTAGCTTCTCTCCAACATCCCATTTCCCATCATTCAAAA
Marker10987	TTCATCTGATCGAAGTCGAAGGACAGTTTTTGGTGCCTTGTGGTAGAGTTGCgCGAGTGACTGACCGACGATGTAAGTTGTCTATACTATATAATTTGGTXXXXXXXXXXTTATGTCAGCACTAGGACGATTATCGTTCGATTGTTTCACAACGCTGGACGACTGCCtACACATTCTTCGTAGGACATATTAGATGgCCTAcAAgAGTTG
Marker10987	TTCATCTGATCGAAGTCGAAGGACAGTTTTTGGTGCCTTGTGGTAGAGTTGCaCGAGTGACTGACCGACGATGTAAGTTGTCTATACTATATAATTTGGTXXXXXXXXXXTTATGTCAGCACTAGGACGATTATCGTTCGATTGTTTCACAACGCTGGACGACTGCCcACACATTCTTCGTAGGACATATTAGATGaCCTAgAAaAGTTG
Marker10990	CATTTTTGTTTTTGGACTTTGATGGATTAATCCCATCCATTTCTCTCATGGATTATGTCATACAAGCGATCCCTACAATTCTGATGAACAGTTCAAAGTAXXXXXXXXXXCATAAGAAATAAGcAGATTCTTTTGTCCTTGCTTACTTTCTGCaTCACAATTTGAAAAATTGCTTATATCTTTCCTGAACCTTAATATGCCaTGTATTAT
Marker10990	CATTTTTGTTTTTGGACTTTGATGGATTAATCCCATCCATTTCTCTCATGGATTATGTCATACAAGCGATCCCTACAATTCTGATGAACAGTTCAAAGTAXXXXXXXXXXCATAAGAAATAAGaAGATTCTTTTGTCCTTGCTTACTTTCTGCgTCACAATTTGAAAAATTGCTTATATCTTTCCTGAACCTTAATATGCCcTGTATTAT
Marker11008	CTTTACTTTTAGCAGAAAGTTTGGATGAAGCAATATTATTATCGCATGAGATCTTTGAGTTGCACACTCTTGGATATGGATGAATGGTTGCCAATTCACGXXXXXXXXXXATCTTTGCCACTTATGAAAAAAAGGTAATTAGGCTACTATTGtATATGATTTAATGATGATGATACACTTGAAAATGCAAAAGATCCAGATTTCAGACAA
Marker11008	CTTTACTTTTAGCAGAAAGTTTGGATGAAGCAATATTATTATCGCATGAGATCTTTGAGTTGCACACTCTTGGATATGGATGAATGGTTGCCAATTCACGXXXXXXXXXXATCTTTGCCACTTATGAAAAAAAGGTAATTAGGCTACTATTGcATATGATTTAATGATGATGATACACTTGAAAATGCAAAAGATCCAGATTTCAGACAA
Marker110175	ATGCTTTAATTCAACTTCTCCACGAAGACGGTCTGATACTACAGTAGCATCCGGATCATCAGGCTCAATTTCTGTTTTGCGGTCAAGAAGTTCAAAGACTXXXXXXXXXXTGGAATTTCAAGGTTGGAGCAGAACAGGCCAACAATCTTCGACTCTGAATTGAAGGCAGCAACAGTCCTTACATTGGCgATTGCTTCTGCTGCTAGTTGA
Marker110175	ATGCTTTAATTCAACTTCTCCACGAAGACGGTCTGATACTACAGTAGCATCCGGATCATCAGGCTCAATTTCTGTTTTGCGGTCAAGAAGTTCAAAGACTXXXXXXXXXXTGGAATTTCAAGGTTGGAGCAGAACAGGCCAACAATCTTCGACTCTGAATTGAAGGCAGCAACAGTCCTTACATTGGCaATTGCTTCTGCTGCTAGTTGA
Marker11019	CTTCTTTCAGTCACTGATCTAGCATAGTCTGTGTTTGTATATGCTTCAAGCATTATTCTTGCATTTCTTTTGAATAAGAcTCCTTTCCCAAGCTTTCCCTXXXXXXXXXXTATAAGACAAATAATAGATGTTGGTATATCTCTCTATCTACATTAGTAACCTCTTGTGCCTCTCCCAGCTTGTGATcGGGATCcATTGGTGTGCTTTTTG
Marker11019	CTTCTTTCAGTCACTGATCTAGCATAGTCTGTGTTTGTATATGCTTCAAGCATTATTCTTGCATTTCTTTTGAATAAGAtTCCTTTCCCAAGCTTTCCCTXXXXXXXXXXTATAAGACAAATAATAGATGTTGGTATATCTCTCTATCTACATTAGTAACCTCTTGTGCCTCTCCCAGCTTGTGATtGGGATCtATTGGTGTGCTTTTTG
Marker11022	TTTCATATCGTTTGAAcAAGAACTTACAaTTACGCCACTATGAATCTAAAGGGTTATACTAATAAATCAAG-TTTTGAAGGGGAGGATTAAtTATCTAAGGXXXXXXXXXXATATACATGCATGGTAAAGCTTCAAATTACGAATTTATTGGGCAAAGTATGATATACATACTTTcGTATCATTTGAAAAAGGACTTACGGTTATGCCACA
Marker11022	TTTCATATCGTTTGAAaAAGAACTTACAgTTACGCCACTATGAATCTAAAGGGTTATACTAATAAATCAAGTTTTTGAAGGGGAGGATTAAcTATCTAA-GXXXXXXXXXXATATACATGCATGGTAAAGCTTCAAATTACGAATTTATTGGGCAAAGTATGATATACATACTTTtGTATCATTTGAAAAAGGACTTACGGTTATGCCACA
Marker110227	ACATTTCTATTAATGCTAAAGTGCAAAAAAATCTTACATAAGTTGTGCTTTTGAGAAACCAGTATGAAGTTTAAGTGTCTCTGTCCAAAtAGGACTCTTGXXXXXXXXXXATTTAAAACCAACTTAAGCTTACTACTACTCACTTGCTGATCGGGAATTGATGCCTTGATGAATCGAGTGAGAAATACATAATGTGTTGGCACTGTCAAA
Marker110227	ACATTTCTATTAATGCTAAAGTGCAAAAAAATCTTACATAAGTTGTGCTTTTGAGAAACCAGTATGAAGTTTAAGTGTCTCTGTCCAAAaAGGACTCTTGXXXXXXXXXXATTTAAAACCAACTTAAGCTTACTACTACTCACTTGCTGATCGGGAATTGATGCCTTGATGAATCGAGTGAGAAATACATAATGTGTTGGCACTGTCAAA
Marker110237	TTCGTGCTTTCTCTAAGAACcAtCCTCATCGTTACCTTCACCGACACCCTGTcTGGTAGGTGAGAAAATCCAAAGAAAATAGGAAATTTGAATCTTTGATXXXXXXXXXXCGACGATGATGTTGAATTcCTACAAAATTCAAACTTGTTCTCCTCCATTTTCTCTATTACAAAATGCCCCAATAAATCCACGGTCTCCACCAAGTTCTCT
Marker110237	TTCGTGCTTTCTCTAAGAACaAcCCTCATCGTTACCTTCACCGACACCCTGTtTGGTAGGTGAGAAAATCCAAAGAAAATAGGAAATTTGAATCTTTGATXXXXXXXXXXCGACGATGATGTTGAATTtCTACAAAATTCAAACTTGTTCTCCTCCATTTTCTCTATTACAAAATGCCCCAATAAATCCACGGTCTCCACCAAGTTCTCT
Marker11029	TCCTCTTCTTTCTCCTCCTCATAGAAGGAGTTGGTTAGGATTCCTTCAATATCATCTTCATCcTCAACTTTCTTTCTCCAGTTGAAGTATCTCCTGGAGAXXXXXXXXXXACTT-AAGGAGAAAAGGAAGTAGGAAAGATAAAAAAGAAAgAGTTTGAGTACGTTGATTTCTTGTATGCAGTTGTAATGTTGGGTGAATTTAcTCTTGGTT
Marker11029	TCCTCTTCTTTCTCCTCCTCATAGAAGGAGTTGGTTAGGATTCCTTCAATATCATCTTCATCtTCAACTTTCTTTCTCCAGTTGAAGTATCTCCTGGAGAXXXXXXXXXX-CTTAAAGGAGAAAAGGAAGTAGGAAAGATAAAAAAGAAAaAGTTTGAGTACGTTGATTTCTTGTATGCAGTTGTAATGTTGGGTGAATTTAtTCTTGGTT
Marker110330	CTGCATATTTTTCACTATTTCAACCGcTATCTTCCCAAATGAAAATTCATTCTCAACATCCCCAAAGGACTTCTAATTGACTTaAAATCAAGATTTTTCCXXXXXXXXXXACAACAAACATAcTAAACAATAACGCTTATAAAACCTATCATATAAGTTTTTGCCTGAGGGTAGTTTCCCGATACCACCCATCCCGCAGGCGTCAGCCAT
Marker110330	CTGCATATTTTTCACTATTTCAACCGtTATCTTCCCAAATGAAAATTCATTCTCAACATCCCCAAAGGACTTCTAATTGACTTgAAATCAAGATTTTTCCXXXXXXXXXXACAACAAACATAtTAAACAATAACGCTTATAAAACCTATCATATAAGTTTTTGCCTGAGGGTAGTTTCCCGATACCACCCATCCCGCAGGCGTCAGCCAT
Marker110367	CCTGGAAGCACTTTCTGATATCACATTAAACTAAGCAACAAACAAACAAAGAAAGCCCAAAAACGTAATACaCACAGTTCTCAAACACCCAGCTTATGAAXXXXXXXXXXACCAAAATGCCACTGTAGAGGCATTTTTATATGCAATCCAGGATTGAGCGGGATGCAATTTCAACCATTTAAGTCAAGTAAATGACACTTGTCGAATGAG
Marker110367	CCTGGAAGCACTTTCTGATATCACATTAAACTAAGCAACAAACAAACAAAGAAAGCCCAAAAACGTAATACgCACAGTTCTCAAACACCCAGCTTATGAAXXXXXXXXXXACCAAAATGCCACTGTAGAGGCATTTTTATATGCAATCCAGGATTGAGCGGGATGCAATTTCAACCATTTAAGTCAAGTAAATGACACTTGTCGAATGAG
Marker11044	AgCCTTAGAAGTGAAT-ATAATAAGTAGCTGTAGTTCTAGAaAGAAGGAAGTCAGCTGGCACAAATGCAACCTCGTACTCGCATGTGCTTATCACCTCACTXXXXXXXXXXCTTTTTTCTGTTTTTATTATTTGTTTATTTCACTTTATAACTCAAGCTCCTTATATTCTTCACATATCAGAGATCAGAATTATAAGGTCAGTATATTTTT
Marker11044	AcCCTTAGAAGTGAATAATAATAAGTAGCTGTAGTTCTAGAgAGAAGGAAGTCAGCTGGCACAAATGCAACCTCGTACTCGCATGTGCTTATCACCTCAC-XXXXXXXXXXCTTTTTTCTGTTTTTATTATTTGTTTATTTCACTTTATAACTCAAGCTCCTTATATTCTTCACATATCAGAGATCAGAATTATAAGGTCAGTATATTTTT
Marker110442	CCTGTACTTCTTAAAGTTGGCCATTTTCTTTCACACCATGCAATGCTTTGGAATAATTGtTTTAATGGTCATTCTATATGGAATTAAGACTTCAGATCAGXXXXXXXXXXCTACATCTTTAAATTTATATTTATCTTACCCATTACGAcAGTTTTACACACTGAATACTTTTCACCCAATCTTCCACAATTAAACACTCTAATAATTTAT
Marker110442	CCTGTACTTCTTAAAGTTGGCCATTTTCTTTCACACCATGCAATGCTTTGGAATAATTGgTTTAATGGTCATTCTATATGGAATTAAGACTTCAGATCAGXXXXXXXXXXCTACATCTTTAAATTTATATTTATCTTACCCATTACGAtAGTTTTACACACTGAATACTTTTCACCCAATCTTCCACAATTAAACACTCTAATAATTTAT
Marker11048	AATCATTTTAATATGGCCTTCTCCTAGCTGTTCTGTTAATTCTCCTGACAAATCTTTAGAGAGAGTGCAAATCAAATTCAATGCAGCTGTCCTGATCTTTXXXXXXXXXXTAGAATGTGCAGCAATGCTATTAAGTGCTTGTAAGAGGTGATACTTAATCGTTGGACtAGAAAGATTTAGAAGGGAAAGCATCTGCTGAGCCACATCTTG
Marker11048	AATCATTTTAATATGGCCTTCTCCTAGCTGTTCTGTTAATTCTCCTGACAAATCTTTAGAGAGAGTGCAAATCAAATTCAATGCAGCTGTCCTGATCTTTXXXXXXXXXXTAGAATGTGCAGCAATGCTATTAAGTGCTTGTAAGAGGTGATACTTAATCGTTGGACaAGAAAGATTTAGAAGGGAAAGCATCTGCTGAGCCACATCTTG
Marker11067	TAAAATAATCGGCGAGAGGATAGAGGGAAACTGCAAGTCGAACGATCGAACGTGTAGGGGGATATTGGacTGTCAAGAGATTAGtGGAGGACAAATGAAGXXXXXXXXXXAACTGGAGGAAGTAACATCCTCCCATGCCGAATTGAACTTGCCATCTTTTTCGGAGAAGACCCAATCCGTTGGATTTTTAGGGTCGAACGATACTCTGCG
Marker11067	TAAAATAATCGGCGAGAGGATAGAGGGAAACTGCAAGTCGAACGATCGAACGTGTAGGGGGATATTGGggTGTCAAGAGATTAGaGGAGGACAAATGAAGXXXXXXXXXXAACTGGAGGAAGTAACATCCTCCCATGCCGAATTGAACTTGCCATCTTTTTCGGAGAAGACCCAATCCGTTGGATTTTTAGGGTCGAACGATACTCTGCG
Marker11067	TAAAATAATCGGCGAGAGGATAGAGGGAAACTGCAAGTCGAACGATCGAACGTGTAGGGGGATATTGGggTGTCAAGAGATTAGtGGAGGACAAATGAAGXXXXXXXXXXAACTGGAGGAAGTAACATCCTCCCATGCCGAATTGAACTTGCCATCTTTTTCGGAGAAGACCCAATCCGTTGGATTTTTAGGGTCGAACGATACTCTGCG
Marker110767	ATAAACTGAATTGAGTGAATGTTATGATAGtGTAAGGCTTGGAAGTTGGAACAGAGAAGGCGAATAACATATACACTTTCTGGTGTAAATTGATCCTATCXXXXXXXXXXTAATTTGAGATCAGTTCAAATCTAAAAGAATTAGTTTgAGATCAACGAACTAAgCTGCAAACTCGGCTCAAATTATGAATCAAAGAACTCTTGATGCTGA
Marker110767	ATAAACTGAATTGAGTGAATGTTATGATAGaGTAAGGCTTGGAAGTTGGAACAGAGAAGGCGAATAACATATACACTTTCTGGTGTAAATTGATCCTATCXXXXXXXXXXTAATTTGAGATCAGTTCAAATCTAAAAGAATTAGTTTaAGATCAACGAACTAAaCTGCAAACTCGGCTCAAATTATGAATCAAAGAACTCTTGATGCTGA
Marker110792	AATAGGGTTATTTTTTATTATATTTCCAGCCCTGCTATCTGAATAGGCTtTCAGTTTTATCTGATAACACAATTTTAAACAGTTGTTAATATCATTCATTXXXXXXXXXXTAGAAAGCAGGCGAGCTTCGATTGATATATTCTTGAAAGCAGCAGGATACCTAGATTGTGCTGTCCGACATGTTCTGCCACAGTTTCCTTCTGAACTCAG
Marker110792	AATAGGGTTATTTTTTATTATATTTCCAGCCCTGCTATCTGAATAGGCTcTCAGTTTTATCTGATAACACAATTTTAAACAGTTGTTAATATCATTCATTXXXXXXXXXXTAGAAAGCAGGCGAGCTTCGATTGATATATTCTTGAAAGCAGCAGGATACCTAGATTGTGCTGTCCGACATGTTCTGCCACAGTTTCCTTCTGAACTCAG
Marker110798	ATGTATTCTACATGTGGGGATATAAAGTCAGCAAAGAAAATCTTTAGCAGAATGCGTTATTTcGATGTTATTTCTTGGACTTCTATGATTGCCGGTTACAXXXXXXXXXXTTCATGTGCTCATTTGGGTGCTCTTGAGCTAGGAGAAAAAGCTCATAACTATGTAGTGCGACATAACTTGACTGTAAATTTGATACTTGGGACAGCTCTG
Marker110798	ATGTATTCTACATGTGGGGATATAAAGTCAGCAAAGAAAATCTTTAGCAGAATGCGTTATTTaGATGTTATTTCTTGGACTTCTATGATTGCCGGTTACAXXXXXXXXXXTTCATGTGCTCATTTGGGTGCTCTTGAGCTAGGAGAAAAAGCTCATAACTATGTAGTGCGACATAACTTGACTGTAAATTTGATACTTGGGACAGCTCTG
Marker110802	ACGTAAGGGAGGGATTGACATGCATTATCTCAGTCAAAGTTCCAAATCCGGAGTTTGAAGGGCAAACAAAGGTATTTTCTTGTTCatGATAATTCCTCCAXXXXXXXXXXATCCAGATGTACTTGACTCAATCCTTTCTAAGTCTTTAAGTGCTCTCAAGGTATCCCTTATCCCTTTTGTAATTCAAATTATCTCTGTTTCAATTTCAAT
Marker110802	ACGTAAGGGAGGGATTGACATGCATTATCTCAGTCAAAGTTCCAAATCCGGAGTTTGAAGGGCAAACAAAGGTATTTTCTTGTTCtcGATAATTCCTCCAXXXXXXXXXXATCCAGATGTACTTGACTCAATCCTTTCTAAGTCTTTAAGTGCTCTCAAGGTATCCCTTATCCCTTTTGTAATTCAAATTATCTCTGTTTCAATTTCAAT
Marker11083	TAGGTTGTTGAGCAGAGTGAGGTTAGAGTTATATTATGAGCTAAGTGTTtAATGGAGAAAGcGGTTCATTTGAATGTCCCCTACCTGTAATTCGGTTTAGXXXXXXXXXXGAGTGGTAGTTGATATGTATGGAGAGTTGAGTTGCCCTGTATGTATGATGTTTTATTTCTCTTCGCTACTTTTATGCTTGGCCTGTGATTTGATGTAGAG
Marker11083	TAGGTTGTTGAGCAGAGTGAGGTTAGAGTTATATTATGAGCTAAGTGTTgAATGGAGAAAGtGGTTCATTTGAATGTCCCCTACCTGTAATTCGGTTTAGXXXXXXXXXXGAGTGGTAGTTGATATGTATGGAGAGTTGAGTTGCCCTGTATGTATGATGTTTTATTTCTCTTCGCTACTTTTATGCTTGGCCTGTGATTTGATGTAGAG
Marker11085	CATGAGGTTTAGAATGAaAGGAGAAGATTATGAGATAATGcTTGAAAATTTTGTTGAATGGTTGAATTGTGATAtTAAGGGTATTTTGAACACTCCTATGXXXXXXXXXXCCAgATGATCACATATTCATTGTATGCCAAAAAAAGTAAAAGTAGGCATGTATTAGTGCAAGATATGGTTTTGTTGAAAGTTGTCATAGATGGAAGGCAA
Marker11085	CATGAGGTTTAGAATGAgAGGAGAAGATTATGAGATAATGcTTGAAAATTTTGTTGAATGGTTGAATTGTGATAaTAAGGGTATTTTGAACACTCCTATGXXXXXXXXXXCCAaATGATCACATATTCATTGTATGCCAAAAAAAGTAAAAGTAGGCATGTATTAGTGCAAGATATGGTTTTGTTGAAAGTTGTCATAGATGGAAGGCAA
Marker11085	CATGAGGTTTAGAATGAgAGGAGAAGATTATGAGATAATGaTTGAAAATTTTGTTGAATGGTTGAATTGTGATAaTAAGGGTATTTTGAACACTCCTATGXXXXXXXXXXCCAgATGATCACATATTCATTGTATGCCAAAAAAAGTAAAAGTAGGCATGTATTAGTGCAAGATATGGTTTTGTTGAAAGTTGTCATAGATGGAAGGCAA
Marker110879	ACATCAGGCTTAGCACCACCAACCCACAACATTCTTTGATACAAACTCAATGCTTCATCGAAAAAACCAGCTTTTGCATACCCACCAATCAAGACATTCCXXXXXXXXXXTACGAGTCACCGTTTTTGAAACAATAGAATgCAAATGAATCCCCTCATCATAACCTCTCTTCCACTCACATAACCTAACCAAATCAACAAAAGCTTCTTC
Marker110879	ACATCAGGCTTAGCACCACCAACCCACAACATTCTTTGATACAAACTCAATGCTTCATCGAAAAAACCAGCTTTTGCATACCCACCAATCAAGACATTCCXXXXXXXXXXTACGAGTCACCGTTTTTGAAACAATAGAATaCAAATGAATCCCCTCATCATAACCTCTCTTCCACTCACATAACCTAACCAAATCAACAAAAGCTTCTTC
Marker11088	TGCTTAAGAGGAACCCGAGAGGCAAAAAGACCAAGTTTATTGAGAGGGAAGATGCTATGTCATATGATTCGGCAGAGGATAATTCTCATCGGCAACCTGGXXXXXXXXXXACCCCTCGGCAAATGAAACAAGGGACTGCCCGaCAGCGTAATACTAAAAGTTTGCAGAATGCCAAACAATTTGATTCATTTATTGAAGAGGAGACTGAGG
Marker11088	TGCTTAAGAGGAACCCGAGAGGCAAAAAGACCAAGTTTATTGAGAGGGAAGATGCTATGTCATATGATTCGGCAGAGGATAATTCTCATCGGCAACCTGGXXXXXXXXXXACCCCTCGGCAAATGAAACAAGGGACTGCCCGgCAGCGTAATACTAAAAGTTTGCAGAATGCCAAACAATTTGATTCATTTATTGAAGAGGAGACTGAGG
Marker11091	ATTATTGATGACATAAAGTGTCTCTGCCAAACCACCATCTCCTGTATTCACCACCACCTCTGCAACTCAATCAAGAAGTTGGAATTGAAAGGAGAAGCACXXXXXXXXXXTCTTGACTGGTGGGAAGCTTCCCAGAAATCTAAAGGAGAGTCATAAGATGTTGGCAAATTCGATGAAATGACAGGTtGAAGATGATCATGATGAAAGTGG
Marker11091	ATTATTGATGACATAAAGTGTCTCTGCCAAACCACCATCTCCTGTATTCACCACCACCTCTGCAACTCAATCAAGAAGTTGGAATTGAAAGGAGAAGCACXXXXXXXXXXTCTTGACTGGTGGGAAGCTTCCCAGAAATCTAAAGGAGAGTCATAAGATGTTGGCAAATTCGATGAAATGACAGGTcGAAGATGATCATGATGAAAGTGG
Marker11092	AATGAAGTTTCACAACATTTCTgACATAAGCCTAATcCAACTGATCATACTTGTGCTATTATTAACTAAGATTAAATACTCAAACCATGGCAAATTATCCXXXXXXXXXXCATTCATCACATGAGCTAGATAACTCGTACATATTTTACTCAGTAtATTCTCGCTTTCTTGTTGTTAATCTTCATaCTCAAGGTTCGACCCTCTTCGAAG
Marker11092	AATGAAGTTTCACAACATTTCTaACATAAGCCTAATtCAACTGATCATACTTGTGCTATTATTAACTAAGATTAAATACTCAAACCATGGCAAATTATCCXXXXXXXXXXCATTCATCACATGAGCTAGATAACTCGTACATATTTTACTCAGTAgATTCTCGCTTTCTTGTTGTTAATCTTCATtCTCAAGGTTCGACCCTCTTCGAAG
Marker11095	TTCATCTGCTTCACAACAGGTATTAAAATTTGTATATGTTTATTGTGCTTTCATGCTCTTACCTGGTTaTTCCAGAAGTaGTGAGAAAATTTGTTCTCACXXXXXXXXXXTCTTACCCGCAGACTCAGGCCTCCCATGTTGGTCAGCTACAGGTTCCTAGTCAGACACCTTTCAGCCAAGCAATGCCATCACAGCATTTACATGGCTTGA
Marker11095	TTCATCTGCTTCACAACAGGTATTAAAATTTGTATATGTTTATTGTGCTTTCATGCTCTTACCTGGTTgTTCCAGAAGTgGTGAGAAAATTTGTTCTCACXXXXXXXXXXTCTTACCCGCAGACTCAGGCCTCCCATGTTGGTCAGCTACAGGTTCCTAGTCAGACACCTTTCAGCCAAGCAATGCCATCACAGCATTTACATGGCTTGA
Marker110970	TATCTTGTTGAATTAATAGAAGTTGATTTGATATCTAACAATGACTAGATATAAAGTGCCTCTCtAATAATTTATTTGGTTAATACTGCAGATAAATTGTXXXXXXXXXXTGGCTTACAACTTCATCAAGTGTAGTGTCAAGCAAGGGAATCTCCATCTTTATGCAGAATATGGATTTCCTGTCTTCTTAGAGATAATTTTCAGCAAGAA
Marker110970	TATCTTGTTGAATTAATAGAAGTTGATTTGATATCTAACAATGACTAGATATAAAGTGCCTCTCaAATAATTTATTTGGTTAATACTGCAGATAAATTGTXXXXXXXXXXTGGCTTACAACTTCATCAAGTGTAGTGTCAAGCAAGGGAATCTCCATCTTTATGCAGAATATGGATTTCCTGTCTTCTTAGAGATAATTTTCAGCAAGAA
Marker11098	AAAGATTGCGGTGGAGAGGTCAAGAAGAAGTCAGTCAGCCGCTTTTCTCTGTCTAAAGGGACAATTTAGAAAcGTTTAAGCATCAAcTAAGATGAGTATTXXXXXXXXXXAAgTCTTTCTTGCATGTAAGCGACGCCGATCACCATTTATGGCCTCCTTTCCTTTTGCTTTATCTTTGTATCAAATAGCAGTTGGGTCCAGCTGCTTCTG
Marker11098	AAAGATTGCGGTGGAGAGGTCAAGAAGAAGTCAGTCAGCCGCTTTTCTCTGTCTAAAGGGACAATTTAGAAAaGTTTAAGCATCAAgTAAGATGAGTATTXXXXXXXXXXAAcTCTTTCTTGCATGTAAGCGACGCCGATCACCATTTATGGCCTCCTTTCCTTTTGCTTTATCTTTGTATCAAATAGCAGTTGGGTCCAGCTGCTTCTG
Marker11108	TGTGTTAAATTCTACGCTTTCCTTTaCCTTTATTTTGTAGAATTACTGAAATAATTTTATCAAAGTTTAGCATGTGTGATAACCCTGTGAGTAGTGCAATXXXXXXXXXXCAATTTTGTGAAGGAAATGACTTTGGACaTGTATGAAAAGCTTCTTGAAGAGAAGAGGAAAGCTTTGCTTGCCTTGAAGACTGAGGAAAGGAAGGTTGAT
Marker11108	TGTGTTAAATTCTACGCTTTCCTTTaCCTTTATTTTGTAGAATTACTGAAATAATTTTATCAAAGTTTAGCATGTGTGATAACCCTGTGAGTAGTGCAATXXXXXXXXXXCAATTTTGTGAAGGAAATGACTTTGGACgTGTATGAAAAGCTTCTTGAAGAGAAGAGGAAAGCTTTGCTTGCCTTGAAGACTGAGGAAAGGAAGGTTGAT
Marker11108	TGTGTTAAATTCTACGCTTTCCTTTgCCTTTATTTTGTAGAATTACTGAAATAATTTTATCAAAGTTTAGCATGTGTGATAACCCTGTGAGTAGTGCAATXXXXXXXXXXCAATTTTGTGAAGGAAATGACTTTGGACgTGTATGAAAAGCTTCTTGAAGAGAAGAGGAAAGCTTTGCTTGCCTTGAAGACTGAGGAAAGGAAGGTTGAT
Marker11111	CGAAGGAGACAATCTTGCTCGATGGTTGCGACTACGAGCACTGGCTCATTGTTATGGAGTTCCCTAACGATCCCAAGCCTACCGAAGACGAGATGATCAAXXXXXXXXXXCAATTTGTGTTATTTTCTTTTATAATTAAGATAAAGTTATTAATTTTGTTATGGgGTTTTGTTGCAGtGAGGAGGAGGCGAAGAAGAAGATATACTCGGT
Marker11111	CGAAGGAGACAATCTTGCTCGATGGTTGCGACTACGAGCACTGGCTCATTGTTATGGAGTTCCCTAACGATCCCAAGCCTACCGAAGACGAGATGATCAAXXXXXXXXXXCAATTTGTGTTATTTTCTTTTATAATTAAGATAAAGTTATTAATTTTGTTATGGcGTTTTGTTGCAGcGAGGAGGAGGCGAAGAAGAAGATATACTCGGT
Marker11112	TATCTCTAATTCTTAATTTGCTTGCTTCTGGTTTAATGAGGAATAAATATCTCTTGACTCCATTGATaTAGCAAATTATCTTTCTGAAAATAGACTTTA-G-XXXXXXXXXXTACCAATGTTGGAGGAGGGTTTTTACGTTAAGTGACAGTGGTGAATCAATTATTGGTTATACATGGGAGTGCTTGAACATTTCAAGAAAACTAGAACAAG
Marker11112	TATCTCTAATTCTTAATTTGCTTGCTTCTGGTTTAATGAGGAATAAATATCTCTTGACTCCATTGATgTAGCAAATTATCTTTCTGAAAATAGACTTTA-G-XXXXXXXXXXTACCAATGTTGGAGGAGGGTTTTTACGTTAAGTGACAGTGGTGAATCAATTATTGGTTATACATGGGAGTGCTTGAACATTTCAAGAAAACTAGAACAAG
Marker11112	TATCTCTAATTCTTAATTTGCTTGCTTCTGGTTTAATGAGGAATAAATATCTC--GACTCCATTGATaTAGCAAATTATCTTTCTGAAAATAGACTTTAGGAXXXXXXXXXXTACCAATGTTGGAGGAGGGTTTTTACGTTAAGTGACAGTGGTGAATCAATTATTGGTTATACATGGGAGTGCTTGAACATTTCAAGAAAACTAGAACAAG
Marker11120	TTACTTTTCTCTTCATCAAGAAATGGTCTTGTGCATCGTGATATTTACTGGGGGTTCTCGTATGGTcACTTGGATCAGTTAAAGTTTATACTTCCTGAAGXXXXXXXXXXGATAGACTGCAATGTTAAGTCAAAATCAGATAGCAAGAAGATGGATGTGAGGAAGGTTTTTCGTGCTCGGCTTATGGATTTCATGAAAGGACATCCTGAG
Marker11120	TTACTTTTCTCTTCATCAAGAAATGGTCTTGTGCATCGTGATATTTACTGGGGGTTCTCGTATGGTtACTTGGATCAGTTAAAGTTTATACTTCCTGAAGXXXXXXXXXXGATAGACTGCAATGTTAAGTCAAAATCAGATAGCAAGAAGATGGATGTGAGGAAGGTTTTTCGTGCTCGGCTTATGGATTTCATGAAAGGACATCCTGAG
Marker11122	ATTGTTTAGATCCCTACAACAAATTTGTCGAAAGCTCAAAGATATCATAAACATTGCACACTATTTGGTTATGCAAGAGGTTGTAGATTTGTAATAATATXXXXXXXXXXATTATTGAAAGTAATAGTCAGGCCTGGCTCTGGAAAGCTATTTAGAcTCCAGCCACCAGGAGGTGGTGCCCCCCATGGCACCATCTCGGGTGACTGGAGG
Marker11122	ATTGTTTAGATCCCTACAACAAATTTGTCGAAAGCTCAAAGATATCATAAACATTGCACACTATTTGGTTATGCAAGAGGTTGTAGATTTGTAATAATATXXXXXXXXXXATTATTGAAAGTAATAGTCAGGCCTGGCTCTGGAAAGCTATTTAGAtTCCAGCCACCAGGAGGTGGTGCCCCCCATGGCACCATCTCGGGTGACTGGAGG
Marker111248	ACAATTGTATCAATGTTTCTGCTTATTGGTCAATTGCAGGTCAGAGTGCCATTTTCATcCTTTCGCCCTGTGAAACCAGATGATCCTCCATTcGATCCATXXXXXXXXXXACATTTCTATTGAGTCGAGTTCTCCAAGTCTGTAATAAATGACCAACCTTTACAGCTTAGTTCCCtTCTTAGAACATAACAGGAGTATTAAACTTGATCA
Marker111248	ACAATTGTATCAATGTTTCTGCTTATTGGTCAATTGCAGGTCAGAGTGCCATTTTCATgCTTTCGCCCTGTGAAACCAGATGATCCTCCATTgGATCCATXXXXXXXXXXACATTTCTATTGAGTCGAGTTCTCCAAGTCTGTAATAAATGACCAACCTTTACAGCTTAGTTCCCcTCTTAGAACATAACAGGAGTATTAAACTTGATCA
Marker11131	TTTGCAAGCAAATAGcCCtAAAATTCACGAGTCTGTAAGAGAGGAACTACAAGAATTGATGGACGCCCGAGAGAGCGGGACTGCACATTTCCTGGGGCAAXXXXXXXXXXATTAAACTTTGTATTTTGGTACATTTTGTGTAAATAAGGCGAAAAATGTAACAATCTTGATACTCTTGGTTAGTTAATGAATCGTTTGAATACCATTGAG
Marker11131	TTTGCAAGCAAATAGcCCgAAAATTCACGAGTCTGTAAGAGAGGAACTACAAGAATTGATGGACGCCCGAGAGAGCGGGACTGCACATTTCCTGGGGCAAXXXXXXXXXXATTAAACTTTGTATTTTGGTACATTTTGTGTAAATAAGGCGAAAAATGTAACAATCTTGATACTCTTGGTTAGTTAATGAATCGTTTGAATACCATTGAG
Marker11131	TTTGCAAGCAAATAGtCCtAAAATTCACGAGTCTGTAAGAGAGGAACTACAAGAATTGATGGACGCCCGAGAGAGCGGGACTGCACATTTCCTGGGGCAAXXXXXXXXXXATTAAACTTTGTATTTTGGTACATTTTGTGTAAATAAGGCGAAAAATGTAACAATCTTGATACTCTTGGTTAGTTAATGAATCGTTTGAATACCATTGAG
Marker111326	AGTGACATTAAAGAGGTCAATGAGTCACTAGAGAAAGAAAAAAAGAATTGTCTGAAAATAAGAGCTCgGATGAAAAATTCGAGAAGAAGAGCTCCAATGAXXXXXXXXXXCTGTGGCACAGTTCGAATCCACCCTTAATCTATTTTTTCTCTCCTATTCTCATTTAATATTCCATTGGAAATGAAAACACTTAGATTCATAAGTACAGTT
Marker111326	AGTGACATTAAAGAGGTCAATGAGTCACTAGAGAAAGAAAAAAAGAATTGTCTGAAAATAAGAGCTCcGATGAAAAATTCGAGAAGAAGAGCTCCAATGAXXXXXXXXXXCTGTGGCACAGTTCGAATCCACCCTTAATCTATTTTTTCTCTCCTATTCTCATTTAATATTCCATTGGAAATGAAAACACTTAGATTCATAAGTACAGTT
Marker11146	AATTTTCAAACAAATTCCTCTCAATATTTATTAATACTGTAAAGAAATACATAACAAGACAAATTTCAAAAAAACACAAAATTATAGCATTTTGCTGCATXXXXXXXXXXCCTTTGAAAAGAGAGTCTGTCATCCTTCCATAACCAAACACTTAATGATAGGAAAAATtGGTGAGCAAGATGGTACAGGAAACCAGTTGTTCCACAAACA
Marker11146	AATTTTCAAACAAATTCCTCTCAATATTTATTAATACTGTAAAGAAATACATAACAAGACAAATTTCAAAAAAACACAAAATTATAGCATTTTGCTGCATXXXXXXXXXXCCTTTGAAAAGAGAGTCTGTCATCCTTCCATAACCAAACACTTAATGATAGGAAAAATaGGTGAGCAAGATGGTACAGGAAACCAGTTGTTCCACAAACA
Marker11149	AACTAGGACAATTTGCCCAAGAGTCTTTGTAGCAACCTAGATTCAGGtTGAGcCCAATTGGTCAGTTAATTTTTCATTCTTGTCTTTTATATACATTGATXXXXXXXXXXAATATCTAACATTAGTGTAAAGATGCTAGATAGAGATAAAATTCAAAGTAACTAGATGATGTTGGGTAAGACCATGTTCCTAcGAGGTCGAGAGATGATG
Marker11149	AACTAGGACAATTTGCCCAAGAGTCTTTGTAGCAACCTAGATTCAGGcTGAGgCCAATTGGTCAGTTAATTTTTCATTCTTGTCTTTTATATACATTGATXXXXXXXXXXAATATCTAACATTAGTGTAAAGATGCTAGATAGAGATAAAATTCAAAGTAACTAGATGATGTTGGGTAAGACCATGTTCCTAaGAGGTCGAGAGATGATG
Marker11151	ATATGAAGAAGCAAACAATTCTAATTCCACATCTAAAAGTCTATATAAAAACCTACACAATTGAAAATATGGTACATTTATATCACATTTGAATTAAGAAXXXXXXXXXXTACAAAGTTTGATAAAAATTCTGGATCCTCCTCCACAGATGTCAAATaACTTTCCAAAGTCGAAACTATTTCATTAAAATGTGGTCGTTTGTCTGGATTG
Marker11151	ATATGAAGAAGCAAACAATTCTAATTCCACATCTAAAAGTCTATATAAAAACCTACACAATTGAAAATATGGTACATTTATATCACATTTGAATTAAGAAXXXXXXXXXXTACAAAGTTTGATAAAAATTCTGGATCCTCCTCCACAGATGTCAAATgACTTTCCAAAGTCGAAACTATTTCATTAAAATGTGGTCGTTTGTCTGGATTG
Marker111513	#NAME?
Marker111513	ATTTAAATTCCTGCATTCAATCTTTAGTAGCCAAAGAAAGAAGTCATTACCTCAATGGTAAGATGCTGGCACCAACATTCAGCAGCTCTATTACTTGCAA------XXXXXXXXXXCATTATCATTCTGACAAATTGACAGGATTATGATTAATTAACTTCcTaTTAAAAgGGTCAGAATGCTTATCTTAATGATCAACTTCGGAACAGTGGAATG
Marker111513	#NAME?
Marker111524	AGAAATGAATCCACATTAATTTAATTTTCTTTCATATAAAACACAAAGCACTTTCAGGTTCATTTGgTTTGAAAATAGACTATTGTCAATCcTATAAAAAXXXXXXXXXXTTAATTAGACtATTCAAGTTCAGTATGATCCTACTCCCAGGTGATATCAGAAACCTTTGATAATCTCACAATTCTCCAGAATATCAATGAAAACCAGAAG
Marker111524	AGAAATGAATCCACATTAATTTAATTTTCTTTCATATAAAACACAAAGCACTTTCAGGTTCATTTGcTTTGAAAATAGACTATTGTCAATCtTATAAAAAXXXXXXXXXXTTAATTAGACcATTCAAGTTCAGTATGATCCTACTCCCAGGTGATATCAGAAACCTTTGATAATCTCACAATTCTCCAGAATATCAATGAAAACCAGAAG
Marker11153	ACACACACACCCCCTTATAAAATATAAAGAAAGAAAGAAAGCATCAAATAGACAAATTTTAAGTCAAGTAATTATCGCTAAGGAGAAACAAGCTACCTCAXXXXXXXXXXTAAAAGCATCACAATAGTATATTTCTATGCAATCAAGCAAGAAGCAAATAAACAAACCTAATAGCTGTTTGAACaAGAGAGGAATCATCAACTGAAGGCT
Marker11153	ACACACACACCCCCTTATAAAATATAAAGAAAGAAAGAAAGCATCAAATAGACAAATTTTAAGTCAAGTAATTATCGCTAAGGAGAAACAAGCTACCTCAXXXXXXXXXXTAAAAGCATCACAATAGTATATTTCTATGCAATCAAGCAAGAAGCAAATAAACAAACCTAATAGCTGTTTGAACtAGAGAGGAATCATCAACTGAAGGCT
Marker11155	CATCTCTTGCACGCTGTTTATGCATTTATGCAATGACAGAAGTGGGTAATGGTCATCCAGTGCTGGATAACAGGCAGTCTAATCGGATTTTTTAATTTAGXXXXXXXXXXTAGTATCATGAAGATTGCTAATAACTGCATGAATGACTTTCCATTCTTGTACTCATTTGGTTTCCACTCTCAAAGCCTaACTGATAACCtTTTCAGGTCT
Marker11155	CATCTCTTGCACGCTGTTTATGCATTTATGCAATGACAGAAGTGGGTAATGGTCATCCAGTGCTGGATAACAGGCAGTCTAATCGGATTTTTTAATTTAGXXXXXXXXXXTAGTATCATGAAGATTGCTAATAACTGCATGAATGACTTTCCATTCTTGTACTCATTTGGTTTCCACTCTCAAAGCCTgACTGATAACCaTTTCAGGTCT
Marker11156	AGAAATCCTAGTCTTTTAAGACAAGtGTATATAGAGAATTAAGAGCGTCCAAAACCCaAGATCATTACTTGACTAACCAGTAAGCATATACTGGGGAACCXXXXXXXXXXATTTTTGACTCTCTATTGTGTCACATGATTTCAAATTTGCTGCAATGCAATTTCCTTGTAACACATCACAAAATtCTACTACCACCAtGGCACAAATAGG
Marker11156	AGAAATCCTAGTCTTTTAAGACAAGtGTATATAGAGAATTAAGAGCGTCCAAAACCCgAGATCATTACTTGACTAACCAGTAAGCATATACTGGGGAACCXXXXXXXXXXATTTTTGACTCTCTATTGTGTCACATGATTTCAAATTTGCTGCAATGCAATTTCCTTGTAACACATCACAAAATcCTACTACCACCAtGGCACAAATAGG
Marker11156	AGAAATCCTAGTCTTTTAAGACAAGcGTATATAGAGAATTAAGAGCGTCCAAAACCCaAGATCATTACTTGACTAACCAGTAAGCATATACTGGGGAACCXXXXXXXXXXATTTTTGACTCTCTATTGTGTCACATGATTTCAAATTTGCTGCAATGCAATTTCCTTGTAACACATCACAAAATcCTACTACCACCAgGGCACAAATAGG
Marker11160	TAATTGGAATGAGCGTACTCCtGATGAAGTCATACACAAATATGACATGGTGGAAGTTCTAGAAGATTACAATGAGAAGATGGGTATCACAGTTATGCCCXXXXXXXXXXAAGTTCCTTCTTACTTGCTCACAGGTCATGAAGGCCATAATGCTCCTAAGGGTTGCTTGGAACTTGATCCTGCATCTATACCTTTGGAACTTCTCCAAGT
Marker11160	TAATTGGAATGAGCGTACTCCaGATGAAGTCATACACAAATATGACATGGTGGAAGTTCTAGAAGATTACAATGAGAAGATGGGTATCACAGTTATGCCCXXXXXXXXXXAAGTTCCTTCTTACTTGCTCACAGGTCATGAAGGCCATAATGCTCCTAAGGGTTGCTTGGAACTTGATCCTGCATCTATACCTTTGGAACTTCTCCAAGT
Marker111713	CAGGATGTCTTTTCTTGCaTACCCAACGATCTTATACATTCCAGGTATTTTACTTGCATGAGTTTGTTCCTTCACTTTTCTTCaATGTGCTAGTGCTAGTXXXXXXXXXXCATAcTACCATAGACTTGGGAATAGCTCCTGCGAATCTTGAATCATATGTGAATGGAGATATaAAACAAACTGATCCCATGGAGAGATTACAGTCAGTGC
Marker111713	CAGGATGTCTTTTCTTGCgTACCCAACGATCTTATACATTCCAGGTATTTTACTTGCATGAGTTTGTTCCTTCACTTTTCTTCgATGTGCTAGTGCTAGTXXXXXXXXXXCATAaTACCATAGACTTGGGAATAGCTCCTGCGAATCTTGAATCATATGTGAATGGAGATATaAAACAAACTGATCCCATGGAGAGATTACAGTCAGTGC
Marker111713	CAGGATGTCTTTTCTTGCgTACCCAACGATCTTATACATTCCAGGTATTTTACTTGCATGAGTTTGTTCCTTCACTTTTCTTCgATGTGCTAGTGCTAGTXXXXXXXXXXCATAcTACCATAGACTTGGGAATAGCTCCTGCGAATCTTGAATCATATGTGAATGGAGATATcAAACAAACTGATCCCATGGAGAGATTACAGTCAGTGC
Marker11177	AGAA--TATATATATATACATAGAAGGTCAGAAACAAAATCTCACTTTATAGTGAAGAGAGGTTCAGCATTCAAGGGGAGAAGGCTCCAGTAAGAACCTTGGXXXXXXXXXXTcCTCTGTCATTTGGTTCAATCTGCACAAATGTATTTACAGTCCTAgCATTATTATCAATATCGGtATCCCtAGCACGCTTACTGTGATTGATCTTTTGA
Marker11177	AGAATATATATATATATACATAGAAGGTCAGAAACAAAATCTCACTTTATAGTGAAGAGAGGTTCAGCATTCAAGGGGAGAAGGCTCCAGTAAGAACCTT--XXXXXXXXXXTcCTCTGTCATTTGGTTCAATCTGCACAAATGTATTTACAGTCCTAgCATTATTATCAATATCGGtATCCCcAGCACGCTTACTGTGATTGATCTTTTGA
Marker11177	AGAATATATATATATATACATAGAAGGTCAGAAACAAAATCTCACTTTATAGTGAAGAGAGGTTCAGCATTCAAGGGGAGAAGGCTCCAGTAAGAACCTT--XXXXXXXXXXTaCTCTGTCATTTGGTTCAATCTGCACAAATGTATTTACAGTCCTAcCATTATTATCAATATCGGcATCCCtAGCACGCTTACTGTGATTGATCTTTTGA
Marker11185	ATACCTTTACATCGATTACTTTCCTTGACACTaCAAAAAGCATTAAGGAGGTGTTATGGTGAATCTGTGGCTTCAAAACTTACTGGCACTGATTCTgCAAXXXXXXXXXXATGGAGCATCCTTTGCGAATTAGGGTATTCTGTGCCCAGGTTCATGCTGGAATGTGGCGTAAGAATGGGGATACTGCCCTGTCATCTTTTGAGTGGTATC
Marker11185	ATACCTTTACATCGATTACTTTCCTTGACACTgCAAAAAGCATTAAGGAGGTGTTATGGTGAATCTGTGGCTTCAAAACTTACTGGCACTGATTCTaCAAXXXXXXXXXXATGGAGCATCCTTTGCGAATTAGGGTATTCTGTGCCCAGGTTCATGCTGGAATGTGGCGTAAGAATGGGGATACTGCCCTGTCATCTTTTGAGTGGTATC
Marker11185	ATACCTTTACATCGATTACTTTCCTTGACACTaCAAAAAGCATTAAGGAGGTGTTATGGTGAATCTGTGGCTTCAAAACTTACTGGCACTGATTCTaCAAXXXXXXXXXXATGGAGCATCCTTTGCGAATTAGGGTATTCTGTGCCCAGGTTCATGCTGGAATGTGGCGTAAGAATGGGGATACTGCCCTGTCATCTTTTGAGTGGTATC
Marker111863	CGCTTAAGGTATCCTTCAAGCAAAAATAGAGTGCTTGGAAATGGCCATTTGATGGATTATaTTGATGCACATAACAAACAAGAGCCATGGAAATTTGTTGXXXXXXXXXXATTTGCTCATTATTTTTTCCTTCATATTATGCTTTGCATTCTGTTCATACATCTTGGACTGAAACCGGAGGGCATATAAGTTTTTGACACCAGTTGTAAA
Marker111863	CGCTTAAGGTATCCTTCAAGCAAAAATAGAGTGCTTGGAAATGGCCATTTGATGGATTATgTTGATGCACATAACAAACAAGAGCCATGGAAATTTGTTGXXXXXXXXXXATTTGCTCATTATTTTTTCCTTCATATTATGCTTTGCATTCTGTTCATACATCTTGGACTGAAACCGGAGGGCATATAAGTTTTTGACACCAGTTGTAAA
Marker111890	ATGAACATATCAAAGCAATGGGAAAAACAGTGAGCTTTCTTTCACATTTTTATCCTAATAAAAGGAGACTTGTGACTTTGTGAGATAAGAAGAGAAAGCAXXXXXXXXXXGAAGAAAAGAAACATAACCCTTTTCCATTTCAGTGGGAAATTTGTTAATAGTATCAGAAAAGAAGCTCCCAAAGCTGAGTCTTTATCaCCACCATGTAGG
Marker111890	ATGAACATATCAAAGCAATGGGAAAAACAGTGAGCTTTCTTTCACATTTTTATCCTAATAAAAGGAGACTTGTGACTTTGTGAGATAAGAAGAGAAAGCAXXXXXXXXXXGAAGAAAAGAAACATAACCCTTTTCCATTTCAGTGGGAAATTTGTTAATAGTATCAGAAAAGAAGCTCCCAAAGCTGAGTCTTTATCgCCACCATGTAGG
Marker11201	AGTTATAACTAATGTTAAACTCcTCGAGCCAAGAAGAGTTTGATTAGGCAACCTAAGTGAATCTTCATCTTCAAGTCTTCGTGTTTGTCCTTTCATcTCCXXXXXXXXXXATAAACTAAAAGAAGAAAATGGATAAAGGTAGGGCGTGcAGGCCCTATTTTAAAGATTACAACACAAAAACGAAATAAAGAAATTAAAATATCCATAAAG
Marker11201	AGTTATAACTAATGTTAAACTCtTCGAGCCAAGAAGAGTTTGATTAGGCAACCTAAGTGAATCTTCATCTTCAAGTCTTCGTGTTTGTCCTTTCATtTCCXXXXXXXXXXATAAACTAAAAGAAGAAAATGGATAAAGGTAGGGCGTGtAGGCCCTATTTTAAAGATTACAACACAAAAACGAAATAAAGAAATTAAAATATCCATAAAG
Marker112014	AACATTAAGCAAATAATTATTTTAGTTTAAGGAAATACCTAACATGTCTTAATCTACAATTGATCATCCTAATTAAAGCAACAGGAAAAACTCAAACATAXXXXXXXXXXAACTGCTTACGCTTACCAAAGAATAACTATCAAATATGAAGATTCATTCAGAATTACAAGCTGGACTGGAAACAAATATGATACAAtGAAAAAAATAAGG
Marker112014	AACATTAAGCAAATAATTATTTTAGTTTAAGGAAATACCTAACATGTCTTAATCTACAATTGATCATCCTAATTAAAGCAACAGGAAAAACTCAAACATAXXXXXXXXXXAACTGCTTACGCTTACCAAAGAATAACTATCAAATATGAAGATTCATTCAGAATTACAAGCTGGACTGGAAACAAATATGATACAAcGAAAAAAATAAGG
Marker112037	AAACTTTTCTTTCTCTCCACTCAAACAGTCGTATCaTTGTGAGTGCTTACATTGCTACCATTGTTGTTGCTTCCAgGAGAAGCaAACTCAACAGGAACTGXXXXXXXXXXTGTAAGGTACAGTAAAAGAGGGGGAGTACAAGCGAAGTCGGCCATTGAAGAAGAGTTTGAAGTACTTGATTTGATATTGCGCTGTGAAATAGGGGATTTG
Marker112037	AAACTTTTCTTTCTCTCCACTCAAACAGTCGTATCaTTGTGAGTGCTTACATTGCTACCATTGTTGTTGCTTCCAcGAGAAGCgAACTCAACAGGAACTGXXXXXXXXXXTGTAAGGTACAGTAAAAGAGGGGGAGTACAAGCGAAGTCGGCCATTGAAGAAGAGTTTGAAGTACTTGATTTGATATTGCGCTGTGAAATAGGGGATTTG
Marker112037	AAACTTTTCTTTCTCTCCACTCAAACAGTCGTATCgTTGTGAGTGCTTACATTGCTACCATTGTTGTTGCTTCCAgGAGAAGCaAACTCAACAGGAACTGXXXXXXXXXXTGTAAGGTACAGTAAAAGAGGGGGAGTACAAGCGAAGTCGGCCATTGAAGAAGAGTTTGAAGTACTTGATTTGATATTGCGCTGTGAAATAGGGGATTTG
Marker11205	GGGAACAAGATCATTGAGAAGGGTTCTCCTGAAGTAAaATTACCACCAGAAGTTGATCATTCTTCACTGGAAGACGTCCAAAAGTCAGATAAAATTAGTTXXXXXXXXXXGGTCATTTTATTATCCATACATACAAGCTCGAGGGCCATGCTACACGTTTGAGTCAAGTTATGGTTATTCTATGTATGGTGGATTTACAAACAGTAGCAG
Marker11205	GGGAACAAGATCATTGAGAAGGGTTCTCCTGAAGTAAtATTACCACCAGAAGTTGATCATTCTTCACTGGAAGACGTCCAAAAGTCAGATAAAATTAGTTXXXXXXXXXXGGTCATTTTATTATCCATACATACAAGCTCGAGGGCCATGCTACACGTTTGAGTCAAGTTATGGTTATTCTATGTATGGTGGATTTACAAACAGTAGCAG
Marker11206	GGCTTTCGAACGGCCGTTCTCTCCAAAATCAACGGCAAATACAACAGGTTGGCCTTCGGCGAGAGTCCTGAAACCCTCGGATCGAATTGAGGTTTGATGGXXXXXXXXXXAGTCTCAGCCATTGACCTCGAAGGTTCCAGAGGAATAGTTCTGGTCTTTGTTGAATGTTCCAGAAGATTCAGTATAAgATCTGTCAGATGCTCAGTGTAA
Marker11206	GGCTTTCGAACGGCCGTTCTCTCCAAAATCAACGGCAAATACAACAGGTTGGCCTTCGGCGAGAGTCCTGAAACCCTCGGATCGAATTGAGGTTTGATGGXXXXXXXXXXAGTCTCAGCCATTGACCTCGAAGGTTCCAGAGGAATAGTTCTGGTCTTTGTTGAATGTTCCAGAAGATTCAGTATAAaATCTGTCAGATGCTCAGTGTAA
Marker112075	TATAATTTTCTATTTGTTAGGATTTTATAGTCTATATCATTTTATTTCATTACCATACCTAACGAATATGCATTTCCTAGACTTAGATCCAATTTAGATTXXXXXXXXXXAGAtTAACTTTCACTTCTGtTTTGGAACTTGAATCAAATTTACTTGTTTGTAGTGCTCTTTACAATTCATCATAGCCTTTTCATTGAAGACTATGTCCTT
Marker112075	TATAATTTTCTATTTGTTAGGATTTTATAGTCTATATCATTTTATTTCATTACCATACCTAACGAATATGCATTTCCTAGACTTAGATCCAATTTAGATTXXXXXXXXXXAGAaTAACTTTCACTTCTGcTTTGGAACTTGAATCAAATTTACTTGTTTGTAGTGCTCTTTACAATTCATCATAGCCTTTTCATTGAAGACTATGTCCTT
Marker11213	GTGCTTCCAGTgCAAATACTCTGGCTCCATGGTGATGCAGCTCCATCATTGCCAAATGATGCTGTGCCATAGTGAAATCCATTAACGGATGaAGGAAAACXXXXXXXXXXTGTTCCCTGGTGCTGATTGTTGGAGCtGGAAGTCTATTCTTTTCTTAGTTAGCAGGTGGAGCATTTCATCCTTGAAGCAGCCTAGGGCTGCTTCTGCAAG
Marker11213	GTGCTTCCAGTaCAAATACTCTGGCTCCATGGTGATGCAGCTCCATCATTGCCAAATGATGCTGTGCCATAGTGAAATCCATTAACGGATGtAGGAAAACXXXXXXXXXXTGTTCCCTGGTGCTGATTGTTGGAGCcGGAAGTCTATTCTTTTCTTAGTTAGCAGGTGGAGCATTTCATCCTTGAAGCAGCCTAGGGCTGCTTCTGCAAG
Marker11214	TAAACCCAACCTAACTGAaCCAACCCAATTTAACTTGGTTTGGTTTGGGTTTTTATTTTGGGACCTGGAAAATTTGTGTCGGTTTGGGTTTGGTGAAACTXXXXXXXXXXCTTATGGTTGGTGCATTGTGGAAATTTGCATGAACTGATATCAGTCTTCATCTCTTTTCTCCTGAAGTAATAAATAATTTTTGTGATGTAGAACTTCCTT
Marker11214	TAAACCCAACCTAACTGAgCCAACCCAATTTAACTTGGTTTGGTTTGGGTTTTTATTTTGGGACCTGGAAAATTTGTGTCGGTTTGGGTTTGGTGAAACTXXXXXXXXXXCTTATGGTTGGTGCATTGTGGAAATTTGCATGAACTGATATCAGTCTTCATCTCTTTTCTCCTGAAGTAATAAATAATTTTTGTGATGTAGAACTTCCTT
Marker11218	TTCATTTATCAgTCATTCTTGAGAAAGAGAGGATATCTGAGTCTTTATAGTTTCCGGTCTCCTATACCTGAGTCTTTATAGGAGCCAATGACCGAACTTAXXXXXXXXXXATGCATGGTTCATTGCTGCATGCATTGGTGTGCTTTGTGTCAAGAGCACAGGGAGATGAAAAATCATTTAGCAGAGAATGCAGCTAGTGAAGAGGCTGTT
Marker11218	TTCATTTATCAaTCATTCTTGAGAAAGAGAGGATATCTGAGTCTTTATAGTTTCCGGTCTCCTATACCTGAGTCTTTATAGGAGCCAATGACCGAACTTAXXXXXXXXXXATGCATGGTTCATTGCTGCATGCATTGGTGTGCTTTGTGTCAAGAGCACAGGGAGATGAAAAATCATTTAGCAGAGAATGCAGCTAGTGAAGAGGCTGTT
Marker112190	AGCTTGTGGATGGGATTTATCgCtTGATACCGAGGACCAGCAAACCTTCATCCAGCTACAATCTGGAAACTTATTTTTACAATTGTTCCCCATCCTTTTTXXXXXXXXXXCCAGGCTGAGCAAGAGGGTCAATGAGACAAGTATCTAAATGTCTAGATAACATCTTCTCAAAAACATTTCTACTTTCTCCAGGAAGGCTATGGAATGCAT
Marker112190	AGCTTGTGGATGGGATTTATCaCaTGATACCGAGGACCAGCAAACCTTCATCCAGCTACAATCTGGAAACTTATTTTTACAATTGTTCCCCATCCTTTTTXXXXXXXXXXCCAGGCTGAGCAAGAGGGTCAATGAGACAAGTATCTAAATGTCTAGATAACATCTTCTCAAAAACATTTCTACTTTCTCCAGGAAGGCTATGGAATGCAT
Marker11223	TTTGTTGGCATtACTAACAAGTTTGAACTCGAACTGGATGATgTGAATTCGAGCCCAGCGGAGGTGACCCTTCTTTAGACTCAAATTTGCTGAAATCCAT-XXXXXXXXXXCAGGCATTATTGATGAAGAAAAAGGAAGAAGGGATAATTGAGGCATTTGAGTTATGGGTTGTTGCTGTGGCTAAGGAAATGACAGGCTGGAGGAAAGGAG
Marker11223	TTT-TTGGCATcACTAACAAGTTTGAACTCGAACTGGATGATaTGAATTCGAGCCCAGCGGAGGTGACCCTTCTTTAGACTCAAATTTGCTGAAATCCATCXXXXXXXXXXCAGGCATTATTGATGAAGAAAAAGGAAGAAGGGATAATTGAGGCATTTGAGTTATGGGTTGTTGCTGTGGCTAAGGAAATGACAGGCTGGAGGAAAGGAG
Marker11232	GCTGAGCACCAGGAAATGGAAATTAAAACCATTTCAGAAGCTGTGATCCCTAAAAAAACAAAAAAAGTATAAAGGGGACAATGATGAAGGTGAGGAAGTTXXXXXXXXXXTAGTTTTCCAATGTAACTAAAAGGTGAAGCACAAAATTTCTTTCCTCCAATAAGAAATGAGTGTGAAAGACATTGAGGAgGACAATTCTATCAACGGCAG
Marker11232	GCTGAGCACCAGGAAATGGAAATTAAAACCATTTCAGAAGCTGTGATCCCTAAAAAAACAAAAAAAGTATAAAGGGGACAATGATGAAGGTGAGGAAGTTXXXXXXXXXXTAGTTTTCCAATGTAACTAAAAGGTGAAGCACAAAATTTCTTTCCTCCAATAAGAAATGAGTGTGAAAGACATTGAGGAaGACAATTCTATCAACGGCAG
Marker11236	CTCATCTTCCACTCTTCCTCTCCCCTCTGCCAATCGCTCGCTGCCACATGCCACGTCCTCCGCGGCAGGTCTTAGTCGTTCCTCCTCCCTTGTTTTCTCAXXXXXXXXXXACGAGTTTTAAGTTGCTAGCTGTAATTTGGCAATTGTCGTATTTCGATACTTACAAGTAACATGGAAAAATGAGGGACACTACAGTgCTGGCACGGTAAT
Marker11236	CTCATCTTCCACTCTTCCTCTCCCCTCTGCCAATCGCTCGCTGCCACATGCCACGTCCTCCGCGGCAGGTCTTAGTCGTTCCTCCTCCCTTGTTTTCTCAXXXXXXXXXXACGAGTTTTAAGTTGCTAGCTGTAATTTGGCAATTGTCGTATTTCGATACTTACAAGTAACATGGAAAAATGAGGGACACTACAGTcCTGGCACGGTAAT
Marker11238	TTACCAGGCACTGTATGAGAATATTTGCTAAATATGAATTCCAGGTTTGCAGGCATGTACCTATAACTCAATTGGATTGAAAAAATAATAATAATAGAGTXXXXXXXXXXCACTGCCATGCTTTGCTTTGTGTATGTTGTGTATGTAAATGGGTAAGAAAGGAGATGGGATCCACCCCTGCAAAATATTATTA-TTaTTTTTTTTATGAGG
Marker11238	TTACCAGGCACTGTATGAGAATATTTGCTAAATATGAATTCCAGGTTTGCAGGCATGTACCTATAACTCAATTGGATTGAAAAAATAATAATAATAGAGTXXXXXXXXXX-ACTGCCATGCTTTGCTTTGTGTATGTTGTGTATGTAAATGGGTAAGAAAGGAGATGGGATCCACCCCTGCAAAATATTATTATTTtTTTTTTTTATGAGG
Marker11242	CCAGTTAGTGAGACTTCTGTCATCCTAGGCACAAGAGTTTGTCAAATTGGGTTTGGAAATAAAGTGGCCACCATTTTTCCTACATCAAATCCATAACATCXXXXXXXXXXATGATGTTAAATTAAGTTTAATTTGCACTATGTCACAAgTGTAtTTTCCCATCAACATTGACAACTAACACTAGATCTATAGTGAAATTGTTCTGAAGGA
Marker11242	CCAGTTAGTGAGACTTCTGTCATCCTAGGCACAAGAGTTTGTCAAATTGGGTTTGGAAATAAAGTGGCCACCATTTTTCCTACATCAAATCCATAACATCXXXXXXXXXXATGATGTTAAATTAAGTTTAATTTGCACTATGTCACAAaTGTAcTTTCCCATCAACATTGACAACTAACACTAGATCTATAGTGAAATTGTTCTGAAGGA
Marker112425	TTGGTTGCTTTGGGCTCTGATCCACTTTCTCATGAAATAATTTGATGCTTTGATATTTAAGTGGATGTAAATAATGACCTCTTTATCTTAGATAAATTTCXXXXXXXXXXAGTTGGATCTGCTGCAACATTAAGCAGGCAGCAAGTATGTTTTTTATATTATGTCTATCTGACTAGAGCTTATTTTgTCAGTGTTACCTCTCAAGATCTT
Marker112425	TTGGTTGCTTTGGGCTCTGATCCACTTTCTCATGAAATAATTTGATGCTTTGATATTTAAGTGGATGTAAATAATGACCTCTTTATCTTAGATAAATTTCXXXXXXXXXXAGTTGGATCTGCTGCAACATTAAGCAGGCAGCAAGTATGTTTTTTATATTATGTCTATCTGACTAGAGCTTATTTTtTCAGTGTTACCTCTCAAGATCTT
Marker112438	ATTGATAAATATTGGAAATCAAATCTCTAACCAGAGTATAATGTAAGTcATGCAAAgGATGTTCGTAATTACAAGTTCCAAATATTTAAATCAATGATTCXXXXXXXXXXTGGTTTATAGAGTATGACACATTACTATATGTTTTCCATAGTTaTTGAGTTTTCAGATGCCCTTTAGATAGTaTGAAAAGGGACTCATGGTTATACCATG
Marker112438	ATTGATAAATATTGGAAATCAAATCTCTAACCAGAGTATAATGTAAGTaATGCAAAaGATGTTCGTAATTACAAGTTCCAAATATTTAAATCAATGATTCXXXXXXXXXXTGGTTTATAGAGTATGACACATTACTATATGTTTTCCATAGTTgTTGAGTTTTCAGATGCCCTTTAGATAGTcTGAAAAGGGACTCATGGTTATACCATG
Marker11262	CTTTTGAACAAATCCTGCAAATCCACCGCTGCATTTTGTTTTGAGATATGCTCAAGAACTGGAACTAGCTGGTTCTTTATTAcACCAGGAATCGTTTTTTXXXXXXXXXXCAAAATCAGAATTGAAAACACCATGATCTCCAAAAATATCTAATCTCTTTCTCCATTCCGGCCCTTTGTGATATCTTGAAAAGTTTGATGTCATGATGTA
Marker11262	CTTTTGAACAAATCCTGCAAATCCACCGCTGCATTTTGTTTTGAGATATGCTCAAGAACTGGAACTAGCTGGTTCTTTATTAtACCAGGAATCGTTTTTTXXXXXXXXXXCAAAATCAGAATTGAAAACACCATGATCTCCAAAAATATCTAATCTCTTTCTCCATTCCGGCCCTTTGTGATATCTTGAAAAGTTTGATGTCATGATGTA
Marker11268	AGCAACTCACAAGTGACTGTGAATGTCTTGATGTTGTATAAAAAGACTTATGGTTAAGCAGTTTTGCTGTTATTTTTCCGAAAGTAGCTTTTTCCTTTGTXXXXXXXXXXTGGTTTTGtTTTTCTTGATGGGATATGCAACAGCGTGGCTGCGATAATAATTAAAAAAACATGAGTTGtTGATGACCCTTAGCCATCTCAAAGTCTCATG
Marker11268	AGCAACTCACAAGTGACTGTGAATGTCTTGATGTTGTATAAAAAGACTTATGGTTAAGCAGTTTTGCTGTTATTTTTCCGAAAGTAGCTTTTTCCTTTGTXXXXXXXXXXTGGTTTTGcTTTTCTTGATGGGATATGCAACAGCGTGGCTGCGATAATAATTAAAAAAACATGAGTTGcTGATGACCCTTAGCCATCTCAAAGTCTCATG
Marker1127	TTTCTCTGATCTTTTAAAACCTCCACCAATTGACAATCCTAACTCCAGCTCCATTTCTTCTTCTTTCTTCAGCGCTATCATTGTAAATCAATTGTCTATTXXXXXXXXXXTCTCTGTGTCCGTTTGTCAGATTTTATGAGAGGAGAAAAAGAAACCAAGGGAAAGGAAGCCAAAGAGATACAGAAACCTCCACTTGGCAAGACaGGAGAA
Marker1127	TTTCTCTGATCTTTTAAAACCTCCACCAATTGACAATCCTAACTCCAGCTCCATTTCTTCTTCTTTCTTCAGCGCTATCATTGTAAATCAATTGTCTATTXXXXXXXXXXTCTCTGTGTCCGTTTGTCAGATTTTATGAGAGGAGAAAAAGAAACCAAGGGAAAGGAAGCCAAAGAGATACAGAAACCTCCACTTGGCAAGACgGGAGAA
Marker112732	CCATGTGGTTTTCTCTTTGTTGAAATAAATTTTCTTTCTGATCCAGTTGCTTCTTTTCCATTTGTTTTGGCAGATCTACTGTAGTGGCTGAACCGAACCAXXXXXXXXXXAATAGTtGTAACATTTGCTGCACATTGTATGAAACTTTACCGGTCATAGTTCCTGGATATTCTCAACTAAATTGCATGTTTTGAATGTCTTATAAAGACT
Marker112732	CCATGTGGTTTTCTCTTTGTTGAAATAAATTTTCTTTCTGATCCAGTTGCTTCTTTTCCATTTGTTTTGGCAGATCTACTGTAGTGGCTGAACCGAACCAXXXXXXXXXXAATAGTcGTAACATTTGCTGCACATTGTATGAAACTTTACCGGTCATAGTTCCTGGATATTCTCAACTAAATTGCATGTTTTGAATGTCTTATAAAGACT
Marker11275	TTACTTTATATGCTGTCTTTGCAGCCAAACAAGGTATGTTTGCACGCTCCGCAAGGACAGAACGAACAACCTCTGTACTAATTCCCTTATCAACCTACAAXXXXXXXXXXAGTATGATTCTCTTAAGATTCATATCATTTaATATCAGAGTCATCACCATATCTTcTAATTGCAATCGTACGGTGtGGGTGATGACACTGGCATTGcAGT
Marker11275	TTACTTTATATGCTGTCTTTGCAGCCAAACAAGGTATGTTTGCACGCTCCGCAAGGACAGAACGAACAACCTCTGTACTAATTCCCTTATCAACCTACAAXXXXXXXXXXAGTATGATTCTCTTAAGATTCATATCATTTgATATCAGAGTCATCACCATATCTTtTAATTGCAATCGTACGGTGcGGGTGATGACACTGGCATTGtAGT
Marker11275	TTACTTTATATGCTGTCTTTGCAGCCAAACAAGGTATGTTTGCACGCTCCGCAAGGACAGAACGAACAACCTCTGTACTAATTCCCTTATCAACCTACAAXXXXXXXXXXAGTATGATTCTCTTAAGATTCATATCATTTgATATCAGAGTCATCACCATATCTTcTAATTGCAATCGTACGGTGcGGGTGATGACACTGGCATTGcAGT
Marker11284	ACACACATTGAGATTTCAAACAGGAAAAAGCTTATTGTAAATGTtGCATTTTATGCTTAGGTGATCTCATGTACATTCTTTAAATAAACATgCAGATTGAXXXXXXXXXXAATAACTGTGTAGGACTCGACATCCCATCCTGCTGTCGCAAAACTCAGGAAAA----C-AC--CGATATCCGGGCACTCAGCACAATCAATAGAAGGTAGCCCTCTT
Marker11284	ACACACATTGAGATTTCAAACAGGAAAAAGCTTATTGTAAATGTgGCATTTTATGCTTAGGTGATCTCATGTACATTCTTTAAATAAACATaCAGATTGAXXXXXXXXXX-------GTGTAGGACTCGACATCCCATCCTGCTGTCGCAAAACTCAGGAAAATTTTCAACAGCGATATCCGGGCACTCAGCACAATCAATAGAAGGTAGCCCTCTT
Marker11284	ACACACATTGAGATTTCAAACAGGAAAAAGCTTATTGTAAATGTtGCATTTTATGCTTAGGTGATCTCATGTACATTCTTTAAATAAACATaCAGATTGAXXXXXXXXXX-------GTGTAGGACTCGACATCCCATCCTGCTGTCGCAAAACTCAGGAAAATTTTCAACAGCGATATCCGGGCACTCAGCACAATCAATAGAAGGTAGCCCTCTT
Marker11289	TTCAAGAGGATGGACTCCATGGAGAAAGGTCCATCGACGAAATCGGGTTATAATTCTGACAGCGCAGATGAGGACGACAATGATGACGAAGATGATGATGXXXXXXXXXXGGGAGCTAGTGGTGGCGATGGAAAtAGTAGTGGGTTTAGAATCAGAATCCCCACCGGAGTTAGTATAGCGCAACCTGGGCCTAAGATTTATGCAAAGATC
Marker11289	TTCAAGAGGATGGACTCCATGGAGAAAGGTCCATCGACGAAATCGGGTTATAATTCTGACAGCGCAGATGAGGACGACAATGATGACGAAGATGATGATGXXXXXXXXXXGGGAGCTAGTGGTGGCGATGGAAAcAGTAGTGGGTTTAGAATCAGAATCCCCACCGGAGTTAGTATAGCGCAACCTGGGCCTAAGATTTATGCAAAGATC
Marker11292	TTCCCTTAATAGCATAGTCCTTTGCAGACCTGTTTTTAGAATTTCCTGCAGAAAAATCATAGTTAGTTAAATGAAAtGtATTTTAAGGAAAAGCTA-TTTTXXXXXXXXXXGATATGCCTCAGATTGTGGAAGGATGGAATTTGTCCCAAAATTAGCATCAGGATTCCGAAAATTACAACAAATTGGTAGAGCTGCATTGTTCTGCTTGAA
Marker11292	TTCCCTTAATAGCATAGTCCTTTGCAGACCTGTTTTTAGAATTTCCTGCAG-AAAATCATAGTTAGTTAAATGAAAtGgATTTTAAGGAAAAGCTATTTTTXXXXXXXXXXGATATGCCTCAGATTGTGGAAGGATGGAATTTGTCCCAAAATTAGCATCAGGATTCCGAAAATTACAACAAATTGGTAGAGCTGCATTGTTCTGCTTGAA
Marker11292	TTCCCTTAATAGCATAGTCCTTTGCAGACCTGTTTTTAGAATTTCCTGCAG-AAAATCATAGTTAGTTAAATGAAAgGgATTTTAAGGAAAAGCTATTTTTXXXXXXXXXXGATATGCCTCAGATTGTGGAAGGATGGAATTTGTCCCAAAATTAGCATCAGGATTCCGAAAATTACAACAAATTGGTAGAGCTGCATTGTTCTGCTTGAA
Marker11305	ATATTATTTAATCAGTTAAATTCTCTCTCATTTTTAACTTATAAAATGAGAGAATTTAACATCTCTCCcATGTTGTGTCTTTCTGAGATTTGTCTAAGATXXXXXXXXXXATTTCACAGACTTCAGAAAATTTTTAAAGAAAAAAAAAAGTCATCTTTTGAAGTAACAAAAACTAGCTGTGGCTTACTCGATGCCTTGTTTCAAAGCATG
Marker11305	ATATTATTTAATCAGTTAAATTCTCTCTCATTTTTAACTTATAAAATGAGAGAATTTAACATCTCTCCtATGTTGTGTCTTTCTGAGATTTGTCTAAGATXXXXXXXXXXATTTCACAGACTTCAGAAAATTTTTAAAGAAAAAAAAAAGTCATCTTTTGAAGTAACAAAAACTAGCTGTGGCTTACTCGATGCCTTGTTTCAAAGCATG
Marker11306	AtGTGGTCACGCGTCTCCCTATACATAGAAATGGTTCTGCATCTTGTCTTTTGCTGTGAAAGACGCATTAACATATTTATTATTGTCTTCCTTCAAGGTGXXXXXXXXXX------TTAGAATACTCACTTTCCCTGTATGTCGATCTGTCCGAGTGGTTAAGGAGTCAGACTCAAAATCTGATGGGTTTCGCCCGCGCAGGTTTCGAACCTTTCT
Marker11306	AaGTGGTCACGCGTCTCCCTATACATAGAAATGGTTCTGCATCTTGTCTTTTGCTGTGAAAGACGCATTAACATATTTATTATTGTCTTCCTTCAAGGTGXXXXXXXXXXATATTATTAGAATACTCACTTTCCCTGTATGTCGATCTGTCCGAGTGGTTAAGGAGTCAGACTCAAAATCTGAT--G----GCCCGCGCAGGTTTCGAACCTTTCT
Marker11313	TTGGGAAGTCAATGACATGGACTAATATGGATTCTATTTTATCTTGCTCGGCCTAGCTTAGTTAATAATTCAATTTTTTTTTAATTCAACAATTACTGTT-XXXXXXXXXXAGGAATAGAAGCaGTGTCTGGGTTTAAAGCAACTAGAGCCTTGGACATGTCACCTTCTTGGAGTTCCATGTTCTTCTGCATATAGTTCCGTAAATTCACT
Marker11313	TTGGGAAGTCAATGACATGGACTAATATGGATTCTATTTTATCTTGCTCGGCCTAGCTTAGTTAATAATTCAA-TTTTTTTTAATTCAACAATTACTGTTCXXXXXXXXXXAGGAATAGAAGCaGTGTCTGGGTTTAAAGCAACTAGAGCCTTGGACATGTCACCTTCTTGGAGTTCCATGTTCTTCTGCATATAGTTCCGTAAATTCACT
Marker11313	TTGGGAAGTCAATGACATGGACTAATATGGATTCTATTTTATCTTGCTCGGCCTAGCTTAGTTAATAATTCAA-TTTTTTTTAATTCAACAATTACTGTTCXXXXXXXXXXAGGAATAGAAGCtGTGTCTGGGTTTAAAGCAACTAGAGCCTTGGACATGTCACCTTCTTGGAGTTCCATGTTCTTCTGCATATAGTTCCGTAAATTCACT
Marker113179	CAAAAATGTTATTCGATGATGTCATTCCTAATTATCACTACTACTCCAAATGATGCAATGTGTTAATACCCATGTGTTTTTGTGAAAAAATTACAGTATCXXXXXXXXXXTAACATAAATTTTAATCTAAATTTAAGCAaTAAGTTACTaAAAAAAATCGTTTCTAATGTTCCTGAAATTGCGTTTTCGCACCTCGGGGACGACGAATTC
Marker113179	CAAAAATGTTATTCGATGATGTCATTCCTAATTATCACTACTACTCCAAATGATGCAATGTGTTAATACCCATGTGTTTTTGTGAAAAAATTACAGTATCXXXXXXXXXXTAACATAAATTTTAATCTAAATTTAAGCAcTAAGTTACTgAAAAAAATCGTTTCTAATGTTCCTGAAATTGCGTTTTCGCACCTCGGGGACGACGAATTC
Marker113179	CAAAAATGTTATTCGATGATGTCATTCCTAATTATCACTACTACTCCAAATGATGCAATGTGTTAATACCCATGTGTTTTTGTGAAAAAATTACAGTATCXXXXXXXXXXTAACATAAATTTTAATCTAAATTTAAGCAcTAAGTTACTaAAAAAAATCGTTTCTAATGTTCCTGAAATTGCGTTTTCGCACCTCGGGGACGACGAATTC
Marker113252	ACGTCAGGGGTCCCGTGTTCTGGCCCTTGCTTTTAAGCCCCTTCCTGACATGACAGTAAGTTTATCAGGATTTAATTTTCCTTGATGACATATTTCTAGTXXXXXXXXXXGGTGCATACATTGTTGTTTGCACTGTTTTTCAGGTCACTTAATTGGCAAGTTATCTCTTGATACTTTGTTCAAATtGAAAATTCGCAATCAACCTTACTG
Marker113252	ACGTCAGGGGTCCCGTGTTCTGGCCCTTGCTTTTAAGCCCCTTCCTGACATGACAGTAAGTTTATCAGGATTTAATTTTCCTTGATGACATATTTCTAGTXXXXXXXXXXGGTGCATACATTGTTGTTTGCACTGTTTTTCAGGTCACTTAATTGGCAAGTTATCTCTTGATACTTTGTTCAAATcGAAAATTCGCAATCAACCTTACTG
Marker113268	CACGCTTACATGACAAACCAACTATcAACTTTGAATTTAATCCTGtATCAATAATTAAACTCAAGAAAATTTTAGGAATATTCACTCAATAAATTTAACAXXXXXXXXXXCAtGCAATAACATATAAATATAACCAAAAATTGTAGGTATATTTTCATGAAAATATGTCTAAACTATGGCTTTCATACCATTGTAAgGTTTTAGGGCACT
Marker113268	CACGCTTACATGACAAACCAACTATtAACTTTGAATTTAATCCTGcATCAATAATTAAACTCAAGAAAATTTTAGGAATATTCACTCAATAAATTTAACAXXXXXXXXXXCAaGCAATAACATATAAATATAACCAAAAATTGTAGGTATATTTTCATGAAAATATGTCTAAACTATGGCTTTCATACCATTGTAAaGTTTTAGGGCACT
Marker11327	AAATAACATGAAATTGGGTGGTGAGGTAGaAGAGGTTTCAAGCCTAGAAAAATACAAAGCTGCTATATCATCACCTGGT--GAGATGTCTCTTGACATAGTGXXXXXXXXXXGAAATATCCCCATTCGTAAATACACTCTGCATGCGATATCCATCGGTGCATTTTCTTAAGGTAGATAATTTATTACTCTTCACTTGCTCACTTGCCCTTG
Marker11327	AAATAACATGAAATTGGGTGGTGAGGTAGgAGAGGTTTCAAGCCTAGAAAAATACAAAGCTGCTATATCATCACCTGGTGAGAGATGTCTCTTGACATA--GXXXXXXXXXXGAAATATCCCCATTCGTAAATACACTCTGCATGCGATATCCATCGGTGCATTTTCTTAAGGTAGATAATTTATTACTCTTCACTTGCTCACTTGCCCTTG
Marker11328	CTATTTGCTTGAGCTTCTCATCATGCACTGGACAGTGCATATTTCGCTTGTTCTTATTAAATTGTTTCTGTCAATAGTGAAGAAGAAAAAAATCTTGGTG-XXXXXXXXXXTCGcCCAAAGCTTTTGGCATTCCTGGATAAAATACACAGCATGGGCATGAAGTACGTTGTCATTATTGATCCTGGAATAGCTGTAAATTCTAGCTATGGT
Marker11328	CTATTTGCTTGAGCTTCTCATCATGCACTGGACAGTGCATATTTCGCTTGTTCTTATTAAATTGTTTCTGTCAATAGTGAAGAAGAAAAAAATCTTGGTG-XXXXXXXXXXTCGtCCAAAGCTTTTGGCATTCCTGGATAAAATACACAGCATGGGCATGAAGTACGTTGTCATTATTGATCCTGGAATAGCTGTAAATTCTAGCTATGGT
Marker11328	CTATTTGCTTGAGCTTCTCATCATGCACTGGACAGTGCATATTTCGCTTGTTCTTATTAAATTGTTTCTGTCAATAGTGAAGAAG-AAAAAATCTTGGTGAXXXXXXXXXXTCGtCCAAAGCTTTTGGCATTCCTGGATAAAATACACAGCATGGGCATGAAGTACGTTGTCATTATTGATCCTGGAATAGCTGTAAATTCTAGCTATGGT
Marker11331	AACGACACCGTACCTGTGCGAATTGGAAATTGAAGTCTTGGGGGTGTAGAATAATAAGTAATAACAGAGAATAAGAGTTATAAAAACAGAGTTTAAGTGAXXXXXXXXXXAAGAAAGAGAGCTGACTGTtATTGAGTTAAAGGCAAATAAATGATGACAGACAATATCACTAAAACAAGAAGGTGAATAGGAGACAAGGAGCTGTGTTCG
Marker11331	AACGACACCGTACCTGTGCGAATTGGAAATTGAAGTCTTGGGGGTGTAGAATAATAAGTAATAACAGAGAATAAGAGTTATAAAAACAGAGTTTAAGTGAXXXXXXXXXXAAGAAAGAGAGCTGACTGTcATTGAGTTAAAGGCAAATAAATGATGACAGACAATATCACTAAAACAAGAAGGTGAATAGGAGACAAGGAGCTGTGTTCG
Marker113371	TTATTCCCACTAACCATTATCATAACTTTCTGTAGCTGATTCGGATTCTGCACTcGAGCATTCACTCCAAAAGGGCACAAAAGACAAAAACTTGAAATGGXXXXXXXXXXTGGATATAAGTTTTCCTCAGTCAAGCAAAAGATTATATTCAGTTAGAGCATATTCATCATTGCTCATTTGCAATTGAAAAGGATTGCTGAGTGTTTATTT
Marker113371	TTATTCCCACTAACCATTATCATAACTTTCTGTAGCTGATTCGGATTCTGCACTtGAGCATTCACTCCAAAAGGGCACAAAAGACAAAAACTTGAAATGGXXXXXXXXXXTGGATATAAGTTTTCCTCAGTCAAGCAAAAGATTATATTCAGTTAGAGCATATTCATCATTGCTCATTTGCAATTGAAAAGGATTGCTGAGTGTTTATTT
Marker113383	CAGGAAGTCTCCCCTGAAATTGTATAGCAACTTACAACTGAATCCATATTGGCTGACAATTGATAGGCATTTTGATTAATAAACATATAACACCCCTAGGXXXXXXXXXXGGATAATATCTTTATAATAAACCACTAATACCTATATTTGCTAATACATGTTTTGGGACAATGGGTCAGACTGTTGGATCGGAACAcTGAAtGTTACCTT
Marker113383	CAGGAAGTCTCCCCTGAAATTGTATAGCAACTTACAACTGAATCCATATTGGCTGACAATTGATAGGCATTTTGATTAATAAACATATAACACCCCTAGGXXXXXXXXXXGGATAATATCTTTATAATAAACCACTAATACCTATATTTGCTAATACATGTTTTGGGACAATGGGTCAGACTGTTGGATCGGAACAtTGAAcGTTACCTT
Marker11340	CTTTCCTTTTGTGATTAAAGCATGCTCGTCTTTGAGGGCGCTTGGGATTGGAAGAGAAATTCATTGTATTGTCTTGAAAACGGGgTATGACAAAAATCTTXXXXXXXXXXCTTCAAATGGGCTTCATCAACAAGCgTTTGAGACTTACAGGCGGGCTCTGGAAACGGGGTTAAAACCTAATGTGAGCACTTTGGCAAGTGTAATTCCTGT
Marker11340	CTTTCCTTTTGTGATTAAAGCATGCTCGTCTTTGAGGGCGCTTGGGATTGGAAGAGAAATTCATTGTATTGTCTTGAAAACGGGcTATGACAAAAATCTTXXXXXXXXXXCTTCAAATGGGCTTCATCAACAAGCaTTTGAGACTTACAGGCGGGCTCTGGAAACGGGGTTAAAACCTAATGTGAGCACTTTGGCAAGTGTAATTCCTGT
Marker113420	CCAGCTGATCATATTTGCTCTGAATATATTGGTTATTTTGAGCATaGGAAAAAGATGGAGGAGGTTGGAGGTGCAAAGATTGAGAGACTTGCAACACAAAXXXXXXXXXXTCACCTGTTTAGGTAATGTATGGTATTTTCTCTTGCTAGGATCGCTTGGTGAAAGAATTCTGTTTAAACAGGCTGAACGAATCTGGTGGGAAAATGTcAt
Marker113420	CCAGCTGATCATATTTGCTCTGAATATATTGGTTATTTTGAGCATcGGAAAAAGATGGAGGAGGTTGGAGGTGCAAAGATTGAGAGACTTGCAACACAAAXXXXXXXXXXTCACCTGTTTAGGTAATGTATGGTATTTTCTCTTGCTAGGATCGCTTGGTGAAAGAATTCTGTTTAAACAGGCTGAACGAATCTGGTGGGAAAATGTtAc
Marker11350	GTGATATTCCGACCCTTCAATTCCCCTTTACAGTTTCTcTGTCTTTCTCTTTTATTACAGTAATGGCACGTTTTAACTATAtACTTGATTTAGGGTTTCTXXXXXXXXXXAGTTAAGAGTGaATTTGATTTGAGCTGAGTAAAGTCTATGATCAACTTAAACTCGGATCAAATCTATAATATTTGGTTCAAACTCAAACTTGTTTAAATT
Marker11350	GTGATATTCCGACCCTTCAATTCCCCTTTACAGTTTCTgTGTCTTTCTCTTTTATTACAGTAATGGCACGTTTTAACTATAcACTTGATTTAGGGTTTCTXXXXXXXXXXAGTTAAGAGTGgATTTGATTTGAGCTGAGTAAAGTCTATGATCAACTTAAACTCGGATCAAATCTATAATATTTGGTTCAAACTCAAACTTGTTTAAATT
Marker113524	ATCATGGGAATATtTATTAAAAAAAATAATGGGtGTTCTATCTGTGTTATCTTGCTTGACACTTGAAATAAtAGGACTTTTACTGAAGAGcGGTTATGCAXXXXXXXXXXCATTGATCTCCTTCGATCATTTGGGTTGTCTATGTAATAGACAAGTTATGCTTGCCATTTAGGGTTTTGACATtCTTAACTAAAGAGGTTTGTGTTTTAA
Marker113524	ATCATGGGAATATcTATTAAAAAAAATAATGGGcGTTCTATCTGTGTTATCTTGCTTGACACTTGAAATAAcAGGACTTTTACTGAAGAGaGGTTATGCAXXXXXXXXXXCATTGATCTCCTTCGATCATTTGGGTTGTCTATGTAATAGACAAGTTATGCTTGCCATTTAGGGTTTTGACATaCTTAACTAAAGAGGTTTGTGTTTTAA
Marker11356	AGATCTGTCTATTTTGCTCTTCAACCCAGTGTCCATACTCCATCTCAAATGCAGCAATCCCTGCCACATGCACAAATACAGTATTTAAAAGAGAAGAAGAXXXXXXXXXXTAAGAGCAACTTGATTCAAAGGATTCACAAAAACACTAGAATCTGGATAGAAcCAAACCAAACAAATTAGACACAGGGTACTTCAGTATCAGCAAGTGAt
Marker11356	AGATCTGTCTATTTTGCTCTTCAACCCAGTGTCCATACTCCATCTCAAATGCAGCAATCCCTGCCACATGCACAAATACAGTATTTAAAAGAGAAGAAGAXXXXXXXXXXTAAGAGCAACTTGATTCAAAGGATTCACAAAAACACTAGAATCTGGATAGAAtCAAACCAAACAAATTAGACACAGGGTACTTCAGTATCAGCAAGTGAt
Marker11356	AGATCTGTCTATTTTGCTCTTCAACCCAGTGTCCATACTCCATCTCAAATGCAGCAATCCCTGCCACATGCACAAATACAGTATTTAAAAGAGAAGAAGAXXXXXXXXXXTAAGAGCAACTTGATTCAAAGGATTCACAAAAACACTAGAATCTGGATAGAAcCAAACCAAACAAATTAGACACAGGGTACTTCAGTATCAGCAAGTGAc
Marker113605	ATAAAATGTATATGAATCCtTGGTCTAATAAAGTTCATTATGTGCCAACAAGCTGTTGCATTAATACTgGTTGTTGAAATAATATGCTGAATTAAGTTGCXXXXXXXXXXAGGCTAGAAGAGTTGCCTATGGCCATTTGCCAGTTGAACAAAAAGGTTTTCTGAATTGATCCATTCTTCCAATGTTACTTTTTCATGATTGCCATTTGTT
Marker113605	ATAAAATGTATATGAATCCaTGGTCTAATAAAGTTCATTATGTGCCAACAAGCTGTTGCATTAATACTaGTTGTTGAAATAATATGCTGAATTAAGTTGCXXXXXXXXXXAGGCTAGAAGAGTTGCCTATGGCCATTTGCCAGTTGAACAAAAAGGTTTTCTGAATTGATCCATTCTTCCAATGTTACTTTTTCATGATTGCCATTTGTT
Marker11366	TTTATTGCTGTATATGTGCTATAATATGTTGTTTCCTGTTGGTGATACTTGTTTCAAGCTAATGCATTGGTAGtACTATTTTGATTTGATTAATAAATCAXXXXXXXXXXGGCAAAATTAAATTCTCCAATCAATATGGCTTTGGAAGTTATATGCGGAGAAAAAATCAAGAAGATTCATTTCTATGGATTCTTTTGTTTGGTCAAGCTG
Marker11366	TTTATTGCTGTATATGTGCTATAATATGTTGTTTCCTGTTGGTGATACTTGTTTCAAGCTAATGCATTGGTAGaACTATTTTGATTTGATTAATAAATCAXXXXXXXXXXGGCAAAATTAAATTCTCCAATCAATATGGCTTTGGAAGTTATATGCGGAGAAAAAATCAAGAAGATTCATTTCTATGGATTCTTTTGTTTGGTCAAGCTG
Marker11370	TGAGATGGCATGGGaGGgCATTGTTGGTGCTGTTGATGCGGCGAGAGTTAGCAATCAACAGGTGGTGGAATCTGAACATTTGATGAAGGCTCTTTTGGAGXXXXXXXXXXTGTTATGAAGTTTTGATGGTATGCTTATACTTTACTGGCTTTGTTGCTTTTGTAACCATGAGTTGTTTTATTTTGTTGTTGTAGGTTACAGGGAACACCA
Marker11370	TGAGATGGCATGGGgGGgCATTGTTGGTGCTGTTGATGCGGCGAGAGTTAGCAATCAACAGGTGGTGGAATCTGAACATTTGATGAAGGCTCTTTTGGAGXXXXXXXXXXTGTTATGAAGTTTTGATGGTATGCTTATACTTTACTGGCTTTGTTGCTTTTGTAACCATGAGTTGTTTTATTTTGTTGTTGTAGGTTACAGGGAACACCA
Marker11370	TGAGATGGCATGGGgGGcCATTGTTGGTGCTGTTGATGCGGCGAGAGTTAGCAATCAACAGGTGGTGGAATCTGAACATTTGATGAAGGCTCTTTTGGAGXXXXXXXXXXTGTTATGAAGTTTTGATGGTATGCTTATACTTTACTGGCTTTGTTGCTTTTGTAACCATGAGTTGTTTTATTTTGTTGTTGTAGGTTACAGGGAACACCA
Marker11377	AATGTAGATGTTTATTCAATGGACTACAAGACCCTGGAcGTTGCGGTTGGGTATAGAGGGAAGAGGCTGGGGCACGTGAAGTCGCACCATGGTCACGTGAXXXXXXXXXXTGCCCATTGATACTGTTACTGAATTTTCTGGTCACCTGGGGATCTTCTTCTTTGGGTTTCCATTGAAGGTAAAGTTTTTCTTAACTTTGGTATCACTTTT
Marker11377	AATGTAGATGTTTATTCAATGGACTACAAGACCCTGGAaGTTGCGGTTGGGTATAGAGGGAAGAGGCTGGGGCACGTGAAGTCGCACCATGGTCACGTGAXXXXXXXXXXTGCCCATTGATACTGTTACTGAATTTTCTGGTCACCTGGGGATCTTCTTCTTTGGGTTTCCATTGAAGGTAAAGTTTTTCTTAACTTTGGTATCACTTTT
Marker11380	TGTGTTATTTgATTTGTACTTAGTCCATTTTGTGTTTTATTGAATTGGGAAAAtAGAAAGAGTAAAGGCTcGCACCTATTTCATTGAGGCCTTGAAAAATXXXXXXXXXXCTTCATGATTTTCAGGCCTTTTTCaGAGTGGCAATTTTTATATTAAAATGTCATTTTTTGTTGTATGCTTGTGTATCTGCATCAAATGATGAAGAAACAA
Marker11380	TGTGTTATTTtATTTGTACTTAGTCCATTTTGTGTTTTATTGAATTGGGAAAAcAGAAAGAGTAAAGGCTtGCACCTATTTCATTGAGGCCTTGAAAAATXXXXXXXXXXCTTCATGATTTTCAGGCCTTTTTCgGAGTGGCAATTTTTATATTAAAATGTCATTTTTTGTTGTATGCTTGTGTATCTGCATCAAATGATGAAGAAACAA
Marker11383	AGTGCTCTCAGATTGAACCGCACCAATATCTCGAACaTTTTTATTTGTAAAAGATGTATATAAATGaAaCACAGACGAGAGAGTAATGAAGAAAGAATGAXXXXXXXXXXTTAATGAGGGAAGGCATGGCATCAAGTGGGTTGTGGCCTCGGAGATGAAGATGCTGGCTGCAGGCATTGAATTAGcCACCAACCCAACAACAAAAAGGAG
Marker11383	AGTGCTCTCAGATTGAACCGCACCAATATCTCGAACtTTTTTATTTGTAAAAGATGTATATAAATGgAtCACAGACGAGAGAGTAATGAAGAAAGAATGAXXXXXXXXXXTTAATGAGGGAAGGCATGGCATCAAGTGGGTTGTGGCCTCGGAGATGAAGATGCTGGCTGCAGGCATTGAATTAGtCACCAACCCAACAACAAAAAGGAG
Marker113843	TTTCCTCTCTAGGAAGGAATGAAACATCTTTGGCGCTAAGTCTGTCATTTTTGGGTATAGTTTGTGGGGTCCTGCATGGAGTGTTTTCCAGTcTTTTGATXXXXXXXXXXTGGTTCTACTGCTTCAACAGCGGTATTGGTTGGaAACCACCTATATGTTGCCAATGTTGGAGATTCAAGGACTGTGCTATCAAAGGCTGGTAAAGGTATT
Marker113843	TTTCCTCTCTAGGAAGGAATGAAACATCTTTGGCGCTAAGTCTGTCATTTTTGGGTATAGTTTGTGGGGTCCTGCATGGAGTGTTTTCCAGTtTTTTGATXXXXXXXXXXTGGTTCTACTGCTTCAACAGCGGTATTGGTTGGtAACCACCTATATGTTGCCAATGTTGGAGATTCAAGGACTGTGCTATCAAAGGCTGGTAAAGGTATT
Marker11385	CAAGTTTTAAAGCTAATAATCCGGCGCAGGATTTGAGGACGGAAGGGAAGGTGAAAGCGTCGAATGGTTTTCGAGCGAGGACCATTTGGCGAAAAAAGGAXXXXXXXXXXGGTGATGATTTGAGCGTGGATTTGTTTGAGTTTGTCAAGTTGCTTTGTGGAGTAGATGCGGTCTAAGAGGCgGGCAAATAATGGTACGAGGTTATGTGGG
Marker11385	CAAGTTTTAAAGCTAATAATCCGGCGCAGGATTTGAGGACGGAAGGGAAGGTGAAAGCGTCGAATGGTTTTCGAGCGAGGACCATTTGGCGAAAAAAGGAXXXXXXXXXXGGTGATGATTTGAGCGTGGATTTGTTTGAGTTTGTCAAGTTGCTTTGTGGAGTAGATGCGGTCTAAGAGGCaGGCAAATAATGGTACGAGGTTATGTGGG
Marker113851	AGTGATAGTGGAGTGTCTTTCGCTCCTTCTGGTGAAATCCAAACTGATGGAGGAAAAGATGACTCTAAAGGGCACTCGCCTTCCTATGATGACAATAAGAXXXXXXXXXXTTTCCTAGAAGaCTACGACACCAAGTACTTTAAAGAATTATTAATGCAGTTTAGTAcTGAAAGGAAAATAAAGGTTCTTGCACtGTAtGTATTAGGAATT
Marker113851	AGTGATAGTGGAGTGTCTTTCGCTCCTTCTGGTGAAATCCAAACTGATGGAGGAAAAGATGACTCTAAAGGGCACTCGCCTTCCTATGATGACAATAAGAXXXXXXXXXXTTTCCTAGAAGgCTACGACACCAAGTACTTTAAAGAATTATTAATGCAGTTTAGTAtTGAAAGGAAAATAAAGGTTCTTGCACcGTAtGTATTAGGAATT
Marker113851	AGTGATAGTGGAGTGTCTTTCGCTCCTTCTGGTGAAATCCAAACTGATGGAGGAAAAGATGACTCTAAAGGGCACTCGCCTTCCTATGATGACAATAAGAXXXXXXXXXXTTTCCTAGAAGaCTACGACACCAAGTACTTTAAAGAATTATTAATGCAGTTTAGTAcTGAAAGGAAAATAAAGGTTCTTGCACcGTAcGTATTAGGAATT
Marker11393	CATCATTTTGGAAATGCAACGGTTGGGCCTTTTGATCCTTATGCCCATGTGAAGTGTAGTGTGTGCCAGGGTAaCAATGATGATAGTCTGTTACTACTTTXXXXXXXXXXTGGTAATGATCAAAATGTTTCTATCTTTGATATtGTACATGAAGATACAAATGAAATGAGGATCTCAAGACCTCATCCAATGGCCTCTTTAGCACTTGTT
Marker11393	CATCATTTTGGAAATGCAACGGTTGGGCCTTTTGATCCTTATGCCCATGTGAAGTGTAGTGTGTGCCAGGGTAcCAATGATGATAGTCTGTTACTACTTTXXXXXXXXXXTGGTAATGATCAAAATGTTTCTATCTTTGATATcGTACATGAAGATACAAATGAAATGAGGATCTCAAGACCTCATCCAATGGCCTCTTTAGCACTTGTT
Marker11402	ACAAGTATGCATGTCCTCCAGCAGCTGATCAATCAAAATACACATCAGCGATACATGATTAATCTATTTCTACTTTACGAAAATTTGAAATAAGATAAAAXXXXXXXXXXCTAAAAATACCCTCCCAGCCcTGTAGGTGTAGGCGTTGGAAGGAAGGTGTGGTACGCGCAGTGCGTGCGGAGTGCGCGCGGTGCGTGCGATGCGTACAGA
Marker11402	ACAAGTATGCATGTCCTCCAGCAGCTGATCAATCAAAATACACATCAGCGATACATGATTAATCTATTTCTACTTTACGAAAATTTGAAATAAGATAAAAXXXXXXXXXXCTAAAAATACCCTCCCAGCCtTGTAGGTGTAGGCGTTGGAAGGAAGGTGTGGTACGCGCAGTGCGTGCGGAGTGCGCGCGGTGCGTGCGATGCGTACAGA
Marker11404	TTCCCTTTACAAACACAATGCATGCAGTGCATTTTGTTTTGAATATCATATACATATTTGGATCAATAACATGTATAAATTGGAAATTGAATTGTCTGGAXXXXXXXXXXATCACAGTACAAAGGAAAAGTAAAATATTCAAGCATGAATAACAAACAATTAAATGAAAAACAACCCAGATGAGAATgGAAAACAAAGAAGTGGAGTCAT
Marker11404	TTCCCTTTACAAACACAATGCATGCAGTGCATTTTGTTTTGAATATCATATACATATTTGGATCAATAACATGTATAAATTGGAAATTGAATTGTCTGGAXXXXXXXXXXATCACAGTACAAAGGAAAAGTAAAATATTCAAGCATGAATAACAAACAATTAAATGAAAAACAACCCAGATGAGAATaGAAAACAAAGAAGTGGAGTCAT
Marker11407	CCTAATTCAATTTATGGCTTCTTGATTAGGTgTTATTTCCAATGTTCAACTGTTTTTCCTTCTCTTTTATTAATTTTCTTGATTTTAGATGTCAGTTTGAXXXXXXXXXXCGCTCCAAACAAACTTTTTATCAAATACACAGAGGTTGGTTTAAACGAATTTTTTGATCAAATTCAAGTTTCTTTTCTACGCGCTTTCATTTTAGTTGTT
Marker11407	CCTAATTCAATTTATGGCTTCTTGATTAGGTaTTATTTCCAATGTTCAACTGTTTTTCCTTCTCTTTTATTAATTTTCTTGATTTTAGATGTCAGTTTGAXXXXXXXXXXCGCTCCAAACAAACTTTTTATCAAATACACAGAGGTTGGTTTAAACGAATTTTTTGATCAAATTCAAGTTTCTTTTCTACGCGCTTTCATTTTAGTTGTT
Marker11411	TCCAATGTCAGGTTCTTCTATCTGTCCATTTaTAAGCTTGACAAGGATGAGCTAACCAGAATGAATGCAACCGATATCAAAACTAGAAAATGAGAGGACAXXXXXXXXXXGTGTTGATGGTTTTGATCATCAcTGTAGGGTAAGTTGGGAAGATTTAAACATTTATTCTTGTTAATCACCATCTTGGTGTTTCAGATCtTCTGGATATTG
Marker11411	TCCAATGTCAGGTTCTTCTATCTGTCCATTTgTAAGCTTGACAAGGATGAGCTAACCAGAATGAATGCAACCGATATCAAAACTAGAAAATGAGAGGACAXXXXXXXXXXGTGTTGATGGTTTTGATCATCAtTGTAGGGTAAGTTGGGAAGATTTAAACATTTATTCTTGTTAATCACCATCTTGGTGTTTCAGATCcTCTGGATATTG
Marker11413	ATTCATAGCAGGCAGTAATCTACTTTATTGCTTTGAAATAAAATACCTTGTATCCCTAACTTTAAGTTTAAAGGATGGTTTCTGCATCCTAAACTGTGTTXXXXXXXXXXATTTCTTCTTTTACTCTAATGTTTAATTTTTTTCTTGGTTGAATTGAAAGACCTGTTGATGTGAGTAAGTTGAAGAAAGAAGAGGCTcTTTCTTTTTTCT
Marker11413	ATTCATAGCAGGCAGTAATCTACTTTATTGCTTTGAAATAAAATACCTTGTATCCCTAACTTTAAGTTTAAAGGATGGTTTCTGCATCCTAAACTGTGTTXXXXXXXXXXATTTCTTCTTTTACTCTAATGTTTAATTTTTTTCTTGGTTGAATTGAAAGACCTGTTGATGTGAGTAAGTTGAAGAAAGAAGAGGCTtTTTCTTTTTTCT
Marker114144	TTAAGACTTGTTGCAACTTCTTGGCTCGATTcCTTgTAATTGGTCTTACTAGTATTTGAAGTGGATTAACCTTATGGTTCAATACTCTATTTAATGCTCCXXXXXXXXXXGCATCATACATAaTgGCCCCAACTAAACTATAAAAGTTAAAGAAACAATTgCAAGAGCTATTGGATAGTGGTTTTATTAGACTGAACCACTCGTCATTAG
Marker114144	TTAAGACTTGTTGCAACTTCTTGGCTCGATTtCTTaTAATTGGTCTTACTAGTATTTGAAGTGGATTAACCTTATGGTTCAATACTCTATTTAATGCTCCXXXXXXXXXXGCATCATACATAgTaGCCCCAACTAAACTATAAAAGTTAAAGAAACAATTaCAAGAGCTATTGGATAGTGGTTTTATTAGACTGAACCACTCGTCATTAG
Marker11420	AGGAGAGGGGATGGATGAAATGGAATTCACAGAAGCTGAGAGCAATATGAATGACTTGGTTTCAGAGTATCAGCAATATCAGGAGGCTGCTGCTGTGGATXXXXXXXXXXTGTGTCGTGTGATTTGTTTTGTTTGTGaaTTGATGAATAAGGAGGCCTCTGCTGATAAATGTGGGGAGTTTTCTCTGGATCTATGCTGTGATTTCTAATT
Marker11420	AGGAGAGGGGATGGATGAAATGGAATTCACAGAAGCTGAGAGCAATATGAATGACTTGGTTTCAGAGTATCAGCAATATCAGGAGGCTGCTGCTGTGGATXXXXXXXXXXTGTGTCGTGTGATTTGTTTTGTTTGTGccTTGATGAATAAGGAGGCCTCTGCTGATAAATGTGGGGAGTTTTCTCTGGATCTATGCTGTGATTTCTAATT
Marker114204	AGAAGGTTCATGTCTCATGACACTTTACAAATTTTTAGCATCTGTACAACAATTGCAATTTCAAGAGACCTCTCTCAAAGTAACTACTCAAGGATATAGGXXXXXXXXXXAGAGATACCTTAGCAATATTCAACAAATCATCAACAGCTTTTCCTTCACgGTTAAATATTTCCTCGAGTCTTTCCATACCCTGCAAAAAgTAGTAAAATG
Marker114204	AGAAGGTTCATGTCTCATGACACTTTACAAATTTTTAGCATCTGTACAACAATTGCAATTTCAAGAGACCTCTCTCAAAGTAACTACTCAAGGATATAGGXXXXXXXXXXAGAGATACCTTAGCAATATTCAACAAATCATCAACAGCTTTTCCTTCACaGTTAAATATTTCCTCGAGTCTTTCCATACCCTGCAAAAAgTAGTAAAATG
Marker114204	AGAAGGTTCATGTCTCATGACACTTTACAAATTTTTAGCATCTGTACAACAATTGCAATTTCAAGAGACCTCTCTCAAAGTAACTACTCAAGGATATAGGXXXXXXXXXXAGAGATACCTTAGCAATATTCAACAAATCATCAACAGCTTTTCCTTCACaGTTAAATATTTCCTCGAGTCTTTCCATACCCTGCAAAAAtTAGTAAAATG
Marker11426	CATTTATGAATATCTGGATTTTTCAgCATTACAAATTTTCTTCATATGTCCCTTTGTTTTCTGTTTTCAGCCCAGCAATATTTGTATCTTTACTTTCTGTXXXXXXXXXXTCTCATTGATCTGTGCCATTGTGGAGCTTATATATGCATTGTCATTCAGGATTTCATTACACTTACAATCTTCCATTTTTTTTTAACTAAAACTTGTCAG
Marker11426	CATTTATGAATATCTGGATTTTTCAcCATTACAAATTTTCTTCATATGTCCCTTTGTTTTCTGTTTTCAGCCCAGCAATATTTGTATCTTTACTTTCTGTXXXXXXXXXXTCTCATTGATCTGTGCCATTGTGGAGCTTATATATGCATTGTCATTCAGGATTTCATTACACTTACAATCTTCCATTTTTTTTTAACTAAAACTTGTCAG
Marker11430	TAATAAcATCATACAGAAGCAAATAATTGACTATAAAAGACAAAAGtACTTCTTTCAGGTAAAGCACGACTAATGGCAAAGTAGAAATATTACATCAGATXXXXXXXXXXGCATCATCTCCAAACCATCCTGTGGGGAAGGATTCATTCCATTGTGTGCAACATAATTTGATGGACCTCTATATGAAGCTGCTGCTGCTGCTACTTGAGG
Marker11430	TAATAAtATCATACAGAAGCAAATAATTGACTATAAAAGACAAAAGaACTTCTTTCAGGTAAAGCACGACTAATGGCAAAGTAGAAATATTACATCAGATXXXXXXXXXXGCATCATCTCCAAACCATCCTGTGGGGAAGGATTCATTCCATTGTGTGCAACATAATTTGATGGACCTCTATATGAAGCTGCTGCTGCTGCTACTTGAGG
Marker114306	TGAGTCAGTAAGGAAGCATTTCAAGGGCAATGGAGTAATTGCAAGTATGGAGCACTGTAACGATTTCATGTTTCTTGGGACAGAAGCCATTGCTCTTGGTXXXXXXXXXXATCATATGATGCATAATACATATTTTTTCATATTTAAGTGGATTAAAAGTGTTTGACTAAGTaGGCTTAATTACATATTTCTCCCTCATAAGATCACCAC
Marker114306	TGAGTCAGTAAGGAAGCATTTCAAGGGCAATGGAGTAATTGCAAGTATGGAGCACTGTAACGATTTCATGTTTCTTGGGACAGAAGCCATTGCTCTTGGTXXXXXXXXXXATCATATGATGCATAATACATATTTTTTCATATTTAAGTGGATTAAAAGTGTTTGACTAAGTtGGCTTAATTACATATTTCTCCCTCATAAGATCACCAC
Marker11435	TTGATTAGAGGTATGTTaGATAGGGACTTAAATTGGAACTTATTGCATTTACCCCCaTCCAACCTGGGTTTTATATGAATACAGAAATTTTTGTTgGGC-AXXXXXXXXXXCATTCATCCCCTTAGGTATTGAGTACTGGCTTTACATCATATTTCAAAGACgGTCAAAGATACTATATCTCCATGACAAGCATTTGCTGCATTAGGTCAG
Marker11435	TTGATTAGAGGTATGTTaGATAGGGACTTAAATTGGAACTTATTGCATTTA-CCCCgTCCAACCTGGGTTTTATATGAATACAGAAATTTTTGTTgGGCAAXXXXXXXXXXCATTCATCCCCTTAGGTATTGAGTACTGGCTTTACATCATATTTCAAAGACaGTCAAAGATACTATATCTCCATGACAAGCATTTGCTGCATTAGGTCAG
Marker11435	TTGATTAGAGGTATGTTgGATAGGGACTTAAATTGGAACTTATTGCATTTA-CCCCgTCCAACCTGGGTTTTATATGAATACAGAAATTTTTGTTtGGCAAXXXXXXXXXXCATTCATCCCCTTAGGTATTGAGTACTGGCTTTACATCATATTTCAAAGACaGTCAAAGATACTATATCTCCATGACAAGCATTTGCTGCATTAGGTCAG
Marker11436	GTGAAAGACACCATCATCATCAGCCTTACCAATCAAAGTCCTCTTCAAAGCATTCCTCAGAAATAGTCTTCAAATCCATGGCTGAGAAAAAACACAAATTXXXXXXXXXXAGTAgCAGCAGCAGCAACAAAAGAAGCCAAACCGTCATCAAACGGATATCATGAAGATTACAAGTCATTCTCTGCCAAGCTGCCTAATTGTGTTGGGGGT
Marker11436	GTGAAAGACACCATCATCATCAGCCTTACCAATCAAAGTCCTCTTCAAAGCATTCCTCAGAAATAGTCTTCAAATCCATGGCTGAGAAAAAACACAAATTXXXXXXXXXXAGTAaCAGCAGCAGCAACAAAAGAAGCCAAACCGTCATCAAACGGATATCATGAAGATTACAAGTCATTCTCTGCCAAGCTGCCTAATTGTGTTGGGGGT
Marker114365	CCAACAAAACAGGAAATATTACCTGGATTTTGTGAAAGTGGATTGTCCATGACAGGATCAGGaGAATTACtTACATCCTTGGGCAAATGTGGATCAACAAXXXXXXXXXXGTTTCAGCCGTGAtTGATAACCTAACTGACATTAAATTTTACgTAGAGCTATACAAACTCCATAAATCCAGGTAGCGTGATTATTTAAAGATgCCAACAG
Marker114365	CCAACAAAACAGGAAATATTACCTGGATTTTGTGAAAGTGGATTGTCCATGACAGGATCAGGcGAATTACcTACATCCTTGGGCAAATGTGGATCAACAAXXXXXXXXXXGTTTCAGCCGTGAtTGATAACCTAACTGACATTAAATTTTACaTAGAGCTATACAAACTCCATAAATCCAGGTAGCGTGATTATTTAAAGATgCCAACAG
Marker114365	CCAACAAAACAGGAAATATTACCTGGATTTTGTGAAAGTGGATTGTCCATGACAGGATCAGGaGAATTACtTACATCCTTGGGCAAATGTGGATCAACAAXXXXXXXXXXGTTTCAGCCGTGAcTGATAACCTAACTGACATTAAATTTTACaTAGAGCTATACAAACTCCATAAATCCAGGTAGCGTGATTATTTAAAGATcCCAACAG
Marker114396	CTCtAGCATCACCTACCTTGAGCTcATTGAGAAATATTGTCACCTATGAATAGAGCAGCATCAGGTGACAAATGAGAAGGAGGAGGACCTGCTTCTTTGTXXXXXXXXXXAACAGAGGCCCCACCCTAGAGAATGTCACTTATAAGTGTGTCACTCTCAATAGCTTCTTGACCTATTGTCACCATACATGAATAGTTCTGTTAGCCCGAA
Marker114396	CTCaAGCATCACCTACCTTGAGCTtATTGAGAAATATTGTCACCTATGAATAGAGCAGCATCAGGTGACAAATGAGAAGGAGGAGGACCTGCTTCTTTGTXXXXXXXXXXAACAGAGGCCCCACCCTAGAGAATGTCACTTATAAGTGTGTCACTCTCAATAGCTTCTTGACCTATTGTCACCATACATGAATAGTTCTGTTAGCCCGAA
Marker114416	AAGATTTTCTCTATATTTTGTTTGCTTGCTTATAGTTAGCTAATTTTGATGTTTGCTAATACTTCTGGCCcAATTTGTGGCGATGGGTGCATGTTAGATGXXXXXXXXXXGTGTTATCATGTGATTGAAcGTTACTTTATTTTTAATTTAAAATCACCCAATCAcATGATaACACATcATTTGAATACTTAATTAGGTATTTAAAACTAG
Marker114416	AAGATTTTCTCTATATTTTGTTTGCTTGCTTATAGTTAGCTAATTTTGATGTTTGCTAATACTTCTGGCCgAATTTGTGGCGATGGGTGCATGTTAGATGXXXXXXXXXXGTGTTATCATGTGATTGAAtGTTACTTTATTTTTAATTTAAAATCACCCAATCAtATGATgACACATaATTTGAATACTTAATTAGGTATTTAAAACTAG
Marker114429	AGAAGTGACCCTAATGTTtTTCATTATTTTCTTATTTTCTGTTTTTGAACCTTGCAGTGACATGGCATTTTGAAATTTGAATCTGGTTCTCAAAAGAAAAXXXXXXXXXXCtATAAGCACATTGGAGGTGACGgTAAGAGCACTACTTGTGTTGATGaTTTTGTGCAATTTCACTGTCTTGAAGGTTGAAAGGGAACTCAGAATTTCATG
Marker114429	AGAAGTGACCCTAATGTTaTTCATTATTTTCTTATTTTCTGTTTTTGAACCTTGCAGTGACATGGCATTTTGAAATTTGAATCTGGTTCTCAAAAGAAAAXXXXXXXXXXCgATAAGCACATTGGAGGTGACGaTAAGAGCACTACTTGTGTTGATGgTTTTGTGCAATTTCACTGTCTTGAAGGTTGAAAGGGAACTCAGAATTTCATG
Marker11445	GTTGATGGCAAACTGGTGGCAAAAGGGAGcACAGTTGGGTACAAGAAACTCCACAGGCTTGAAAATGGAGTGGAATATGGCCATGTTGTGAAGATAAAAGXXXXXXXXXXCAAATGATGGGCAGTGACCTGAATTACGGCCTTTTCCATTTGTTTTGCATGTGTTTGGGGGCCATGCCCACGCTCTTCTGTTTAATCTCTTTTGTCTTAT
Marker11445	GTTGATGGCAAACTGGTGGCAAAAGGGAGaACAGTTGGGTACAAGAAACTCCACAGGCTTGAAAATGGAGTGGAATATGGCCATGTTGTGAAGATAAAAGXXXXXXXXXXCAAATGATGGGCAGTGACCTGAATTACGGCCTTTTCCATTTGTTTTGCATGTGTTTGGGGGCCATGCCCACGCTCTTCTGTTTAATCTCTTTTGTCTTAT
Marker11450	CACTCATAAGAGCGAGGAATTGGTATTTCTTAGCTGAGGTTGAATCAGGTGAGGTCTCTGTGTCCTAAGAAGAAAAGATAACTAGTTGgATGGAAAAGATXXXXXXXXXXTTAGTGTCAGTGTTGCCGGGTTAGGGTTAGGTCAATCAAGGTCTTGGATCGATGATGATGGGTTTAGTTTTGGTAAGACAGCGTGCGCATGGGCGGTGCT
Marker11450	CACTCATAAGAGCGAGGAATTGGTATTTCTTAGCTGAGGTTGAATCAGGTGAGGTCTCTGTGTCCTAAGAAGAAAAGATAACTAGTTGaATGGAAAAGATXXXXXXXXXXTTAGTGTCAGTGTTGCCGGGTTAGGGTTAGGTCAATCAAGGTCTTGGATCGATGATGATGGGTTTAGTTTTGGTAAGACAGCGTGCGCATGGGCGGTGCT
Marker11459	AGCTTAAAATGATTTGAAGTATTAGTATCTTCTAAGCATATATGTTTTCTGTTATCTAGGATCTTAGCTCCAACAACATACATATTCTTTGCTTCTGCTAXXXXXXXXXXGAGACATGCTTTCTTTGGTTATATGTTACAGATGGAAGTTTGACTGCAGTGCAAACCCTTGCATCAACAGCACTCTGTGGTATTATTCACTCAaTTCTTG
Marker11459	AGCTTAAAATGATTTGAAGTATTAGTATCTTCTAAGCATATATGTTTTCTGTTATCTAGGATCTTAGCTCCAACAACATACATATTCTTTGCTTCTGCTAXXXXXXXXXXGAGACATGCTTTCTTTGGTTATATGTTACAGATGGAAGTTTGACTGCAGTGCAAACCCTTGCATCAACAGCACTCTGTGGTATTATTCACTCAtTTCTTG
Marker114628	AGATTCACATTAAATGATGCCAGGTCATATCGACTCAAAACAATTTGCCGATTTCTTCAAATATGGAAAgGTATGTAATGGATTAAAGGTAAAATATACCXXXXXXXXXXTACTAGAAGTGAGAACAGTCATTGTCACTCCAGATAACTTTATGGAGTTTGGGTCTAACCCATCCAGAGACATTTTGGGTTTTACAGAATTGCTCCCAAA
Marker114628	AGATTCACATTAAATGATGCCAGGTCATATCGACTCAAAACAATTTGCCGATTTCTTCAAATATGGAAAaGTATGTAATGGATTAAAGGTAAAATATACCXXXXXXXXXXTACTAGAAGTGAGAACAGTCATTGTCACTCCAGATAACTTTATGGAGTTTGGGTCTAACCCATCCAGAGACATTTTGGGTTTTACAGAATTGCTCCCAAA
Marker11470	CTCATGACATATCCAATTCTTGAAaCTTCCTAACTACAATAGCAAGCAAGTCTCTAGTAAGATTAACCATAATCaTACTGAAACTCATAAAGGTCTCAGCXXXXXXXXXXAAAACAACCAATGAATCAAAACATAATCACTATACCTTATGTATAAGAAAACCCAGATGCAGAAGATCGAAATCACAGAAAACTAAGCCTACCCACAAAC
Marker11470	CTCATGACATATCCAATTCTTGAAcCTTCCTAACTACAATAGCAAGCAAGTCTCTAGTAAGATTAACCATAATCaTACTGAAACTCATAAAGGTCTCAGCXXXXXXXXXXAAAACAACCAATGAATCAAAACATAATCACTATACCTTATGTATAAGAAAACCCAGATGCAGAAGATCGAAATCACAGAAAACTAAGCCTACCCACAAAC
Marker11470	CTCATGACATATCCAATTCTTGAAcCTTCCTAACTACAATAGCAAGCAAGTCTCTAGTAAGATTAACCATAATCtTACTGAAACTCATAAAGGTCTCAGCXXXXXXXXXXAAAACAACCAATGAATCAAAACATAATCACTATACCTTATGTATAAGAAAACCCAGATGCAGAAGATCGAAATCACAGAAAACTAAGCCTACCCACAAAC
Marker11483	TAGAGTTATTATGAGATAAACACTACTTcTATGTCTTAGCCTTGATaAAATGATTTGATTGCATAATAACCATATCGTTAACAGGTTCTTGTCCTTCGCTXXXXXXXXXXTGGGTTGGTCATGAATCTAATCACTATCAATATCACGAAAAACCTATAGGTCACACAAAAAGGGTTGAATGTAAGATTTGAAAgtTATGGATTGCAaAGA
Marker11483	TAGAGTTATTATGAGATAAACACTACTTtTATGTCTTAGCCTTGATgAAATGATTTGATTGCATAATAACCATATCGTTAACAGGTTCTTGTCCTTCGCTXXXXXXXXXXTGGGTTGGTCATGAATCTAATCACTATCAATATCACGAAAAACCTATAGGTCACACAAAAAGGGTTGAATGTAAGATTTGAAAtcTATGGATTGCAtAGA
Marker114863	CTGATGGTCTTGAGAGTGGTTAAATTTTTTGCtCATTAATTAGTtTAATATATGCCATTAGTAAGACAGGACGGCTGGTTGATCgATCCCTTGAAGCTTTXXXXXXXXXXAAAGTAaGTTTGCCTAGTAGGTTTGTGGAAAATTTTCTCTGGTAAGGGTTGGACCAGCTTACTTTGGCTATCTTGTGATGTAGAGTCCATAGAGTTTAAA
Marker114863	CTGATGGTCTTGAGAGTGGTTAAATTTTTTGCaCATTAATTAGTcTAATATATGCCATTAGTAAGACAGGACGGCTGGTTGATCaATCCCTTGAAGCTTTXXXXXXXXXXAAAGTAgGTTTGCCTAGTAGGTTTGTGGAAAATTTTCTCTGGTAAGGGTTGGACCAGCTTACTTTGGCTATCTTGTGATGTAGAGTCCATAGAGTTTAAA
Marker11487	AAACATCTGATGGACGGCAGGCCTCATTCACGGCTGAATTTGATCGGAGTTGAGTTTGAACAAGTTTTAACTTAAgaTTGATACACTAAGACTTGAATTCXXXXXXXXXXGAAAACAAATCCAATCTTTGGTTTCAATTCGACTCTATCAATCCAAGCTTTAGTACCATAAAACCAACAATTGAATTATTAGCATTTTAATAAACTAATA
Marker11487	AAACATCTGATGGACGGCAGGCCTCATTCACGGCTGAATTTGATCGGAGTTGAGTTTGAACAAGTTTTAACTTAActTTGATACACTAAGACTTGAATTCXXXXXXXXXXGAAAACAAATCCAATCTTTGGTTTCAATTCGACTCTATCAATCCAAGCTTTAGTACCATAAAACCAACAATTGAATTATTAGCATTTTAATAAACTAATA
Marker114914	AGTTTGAATTTCATTATGCTTGGCCCATATGATCTTTCCACTATTATCCATACTAGCTACAGGTTCTTCACGGCCAATTTTCACCATAATAGTTCCTTCAXXXXXXXXXXTTATTGAACCATTAGaAAATATCATACAAGAcTAACCACGAAAGATTAGATAAGAAAATCAACAAGATGAAGAAGAAAAATCATGAAGATACTCACCTGC
Marker114914	AGTTTGAATTTCATTATGCTTGGCCCATATGATCTTTCCACTATTATCCATACTAGCTACAGGTTCTTCACGGCCAATTTTCACCATAATAGTTCCTTCAXXXXXXXXXXTTATTGAACCATTAGaAAATATCATACAAGAgTAACCACGAAAGATTAGATAAGAAAATCAACAAGATGAAGAAGAAAAATCATGAAGATACTCACCTGC
Marker114914	AGTTTGAATTTCATTATGCTTGGCCCATATGATCTTTCCACTATTATCCATACTAGCTACAGGTTCTTCACGGCCAATTTTCACCATAATAGTTCCTTCAXXXXXXXXXXTTATTGAACCATTAGtAAATATCATACAAGAcTAACCACGAAAGATTAGATAAGAAAATCAACAAGATGAAGAAGAAAAATCATGAAGATACTCACCTGC
Marker11494	ATTATAGAATATTATTAACTCTATGCTTCAGGCATGGATAACCAAAATGGGTTTTCCTTAAATGTAGgATGCTACAATTGCATGGTTTGAAGCTGATTCAXXXXXXXXXXATCTTAATGCTGTTGGCATGTGGTTTTCAGcTTTGAAATATTCAAcCAcAATCCCAGTGATcTTTCTTACAGCTCTAAAATATCATGTCTTGCCTGAGAT
Marker11494	ATTATAGAATATTATTAACTCTATGCTTCAGGCATGGATAACCAAAATGGGTTTTCCTTAAATGTAGaATGCTACAATTGCATGGTTTGAAGCTGATTCAXXXXXXXXXXATCTTAATGCTGTTGGCATGTGGTTTTCAGgTTTGAAATATTCAAtCAtAATCCCAGTGATtTTTCTTACAGCTCTAAAATATCATGTCTTGCCTGAGAT
Marker114954	ATAATTTAcTGATCTTGCATTCGAGaAGTACTATTACCTAAATCGAGGGCATTCTGAAATATCTACATAGGAAGACATGtAGTATCATGCCCCAAGATCAXXXXXXXXXXTTTTTTTGTAGATGATGCTCTtTATGTCTTTATGCCTACATACCATTAATTAGACCCGAAATTCATAGGCCTcGTTAAATTTGCACTCTCTTACTCGATG
Marker114954	ATAATTTAtTGATCTTGCATTCGAGgAGTACTATTACCTAAATCGAGGGCATTCTGAAATATCTACATAGGAAGACATGcAGTATCATGCCCCAAGATCAXXXXXXXXXXTTTTTTTGTAGATGATGCTCTcTATGTCTTTATGCCTACATACCATTAATTAGACCCGAAATTCATAGGCCTtGTTAAATTTGCACTCTCTTACTCGATG
Marker11497	CTTTTGAGAGAGTTGAACCTTGAGTATGAGAATCGACAGTGTGAAAGTGAAAAAATGTTAAGTAAAGGATGCGCGAGTTATCTTATGCATGTGATGAATGXXXXXXXXXXAGATAAATTGCCATGGTTAGCACATTTAATCTTGATTAATGATAACATcAGCACTGGTCAGTTGGGCTAAGTTGTGCCTAAAAAATAgTGAGACTTCTTG
Marker11497	CTTTTGAGAGAGTTGAACCTTGAGTATGAGAATCGACAGTGTGAAAGTGAAAAAATGTTAAGTAAAGGATGCGCGAGTTATCTTATGCATGTGATGAATGXXXXXXXXXXAGATAAATTGCCATGGTTAGCACATTTAATCTTGATTAATGATAACATtAGCACTGGTCAGTTGGGCTAAGTTGTGCCTAAAAAATAaTGAGACTTCTTG
Marker115035	GGACcGGGGAATTTCCATTCCTTAGCTGTGTCTGGGCAGTTGCAGAATAGTACTTTTAGATCTTTTCCACCTGGTGGGATGCTTGGTAGATTGAACACTCXXXXXXXXXXCAGTGCTAATATACTTCAAGGGATGCCAAAGTCCCAGGAACTTGACCAGTTACAACCAAACAAAAGTATCAGTGCTAATGATAATACAACAGTTTTCCCT
Marker115035	GGACtGGGGAATTTCCATTCCTTAGCTGTGTCTGGGCAGTTGCAGAATAGTACTTTTAGATCTTTTCCACCTGGTGGGATGCTTGGTAGATTGAACACTCXXXXXXXXXXCAGTGCTAATATACTTCAAGGGATGCCAAAGTCCCAGGAACTTGACCAGTTACAACCAAACAAAAGTATCAGTGCTAATGATAATACAACAGTTTTCCCT
Marker11511	AGTCAGAGAAACACGAAAACCAaTTACGTTTTGGGGCGACGAAATCTCTGAAACTTGATTGTTTAACAGTTACATCTAACGAAAATGATGGAACGCTGACXXXXXXXXXXTTTGGATTGAATGGAAATTTACCAGGCTTTAAAGCTTTACCTGTTTGGATATTTTCTCTATTTCTATATGGAGATTGAAGAGTTCTTCCATGGTGAAGCA
Marker11511	AGTCAGAGAAACACGAAAACCAgTTACGTTTTGGGGCGACGAAATCTCTGAAACTTGATTGTTTAACAGTTACATCTAACGAAAATGATGGAACGCTGACXXXXXXXXXXTTTGGATTGAATGGAAATTTACCAGGCTTTAAAGCTTTACCTGTTTGGATATTTTCTCTATTTCTATATGGAGATTGAAGAGTTCTTCCATGGTGAAGCA
Marker115125	AGGGACCCTACACCAAATGAGGTGTCATtGTTGGACCAATTTGGTCCAAtTATGACACGTCACTTGGTGCTTAGCACCATAAGTGTCACATCACTTAGTGXXXXXXXXXXTTTTTCTCATTAGTCTAGTCATGtACCAACCATGCATCTTTCTAGAATTTTGTTGAATTCCAAAATCACAGCcGGACGTCTCACTTGCATGCCCTACAAA
Marker115125	AGGGACCCTACACCAAATGAGGTGTCATcGTTGGACCAATTTGGTCCAAcTATGACACGTCACTTGGTGCTTAGCACCATAAGTGTCACATCACTTAGTGXXXXXXXXXXTTTTTCTCATTAGTCTAGTCATGcACCAACCATGCATCTTTCTAGAATTTTGTTGAATTCCAAAATCACAGCtGGACGTCTCACTTGCATGCCCTACAAA
Marker115216	CATATTAGCTATGTCTTGGTTTAACCTACCAAGAAATCTTGCAATGGTTTGCTCTTTAACCTCCGACAAGTCACTTCTCATCATTGACTTCTCAaATTCCXXXXXXXXXXTTTTCCcAAGACCTAACTCTCTCTTtGTCTTcCtTTTATCTTTGCTTTTTCAAATTCTCCTACCACAAAGATGCATAATCCTTGAATTTCAAGATGGCTA
Marker115216	CATATTAGCTATGTCTTGGTTTAACCTACCAAGAAATCTTGCAATGGTTTGCTCTTTAACCTCCGACAAGTCACTTCTCATCATTGACTTCTCAtATTCCXXXXXXXXXXTTTTCCtAAGACCTAACTCTCTCTTgGTCTTaCcTTTATCTTTGCTTTTTCAAATTCTCCTACCACAAAGATGCATAATCCTTGAATTTCAAGATGGCTA
Marker115230	TTCAAAGGGATCCACACCAAATAAATTATCTAAGAAAGTTaGGCAACAATGCTTGTATCCATTGGTCACGTCATAAACTGCATCAGTACAGAAGAAACAAXXXXXXXXXXGATAcGCTTAATTTTTAGAGaACCcAGGTTAGCTGATTAGTCCAGTATCACATCACATCgAATGGCCAAATAGAAGCATAAGAAATGAAAAAGTAATTAA
Marker115230	TTCAAAGGGATCCACACCAAATAAATTATCTAAGAAAGTTgGGCAACAATGCTTGTATCCATTGGTCACGTCATAAACTGCATCAGTACAGAAGAAACAAXXXXXXXXXXGATAtGCTTAATTTTTAGAGcACCaAGGTTAGCTGATTAGTCCAGTATCACATCACATCaAATGGCCAAATAGAAGCATAAGAAATGAAAAAGTAATTAA
Marker11527	TTCTGATAAATTCAACAGGTTTTGTAAAGATGCATGTATTAAGCATTAGTTGATGACAACCTACACTCCAcAACAAAATAGAGTGAGTGAAAGAAAAAATXXXXXXXXXXAAATTgAAGAACAAAATGCCATTTGAAGCCTGGAATGGTTACAAGTTGTCCATGCAAAATTTGAAAATATTTGGCAGCATATATTATACACATGTCAGAT
Marker11527	TTCTGATAAATTCAACAGGTTTTGTAAAGATGCATGTATTAAGCATTAGTTGATGACAACCTACACTCCAtAACAAAATAGAGTGAGTGAAAGAAAAAATXXXXXXXXXXAAATTaAAGAACAAAATGCCATTTGAAGCCTGGAATGGTTACAAGTTGTCCATGCAAAATTTGAAAATATTTGGCAGCATATATTATACACATGTCAGAT
Marker11542	GTTAAATCCAGATACATGATTGTCGGCAAATCTCCCAATTGCCTCGATTCTCAACAGTCATCTGTCCTCACTATCTTCcTCCTCTCTGCAATGTTCATTTXXXXXXXXXXCTGTATTGGCTAAGGATAATAAACTCAATAGATAGATTAAATAATGTTGTAAGgTATTCCACACGCAAATACACATGTTTCCTTCTCTTCTCTGATGATT
Marker11542	GTTAAATCCAGATACATGATTGTCGGCAAATCTCCCAATTGCCTCGATTCTCAACAGTCATCTGTCCTCACTATCTTCtTCCTCTCTGCAATGTTCATTTXXXXXXXXXXCTGTATTGGCTAAGGATAATAAACTCAATAGATAGATTAAATAATGTTGTAAGaTATTCCACACGCAAATACACATGTTTCCTTCTCTTCTCTGATGATT
Marker11543	CTCCATGGACTTCATAATCCTTTCCATTTCAGCCTCTTTAGCAGGTTTCGGCACAAAAGGTTCTCCTGGTATCCTATCCTGAGACACAGAAACTAGTGACXXXXXXXXXXTTGGTCTTGTTGCGAATTTATGGACTCGCCTCAGTACTTTTGATGCTGGTTATTTTAAGGCAAGAGACACGGcACAACTATTAAATAAAAAAAGAAAAGG
Marker11543	CTCCATGGACTTCATAATCCTTTCCATTTCAGCCTCTTTAGCAGGTTTCGGCACAAAAGGTTCTCCTGGTATCCTATCCTGAGACACAGAAACTAGTGACXXXXXXXXXXTTGGTCTTGTTGCGAATTTATGGACTCGCCTCAGTACTTTTGATGCTGGTTATTTTAAGGCAAGAGACACGGgACAACTATTAAATAAAAAAAGAAAAGG
Marker115445	CATCTACAGTTAAATTATTTCTTTGTGGGTGCATCTAAATCTGTAGAATTTGACTGGCATTCTCAGTCTTATTTCCTATTAGAGTCTTCTAGTGTTAAATXXXXXXXXXXATATTTCGAACAGAACCACtCATTGTAGCTGTTTTTAAAAATATTAAATCTGATTTATTTCTCCAATATTATTTAAGGTTGAAGAATTGGAAAAGGAGAT
Marker115445	CATCTACAGTTAAATTATTTCTTTGTGGGTGCATCTAAATCTGTAGAATTTGACTGGCATTCTCAGTCTTATTTCCTATTAGAGTCTTCTAGTGTTAAATXXXXXXXXXXATATTTCGAACAGAACCACgCATTGTAGCTGTTTTTAAAAATATTAAATCTGATTTATTTCTCCAATATTATTTAAGGTTGAAGAATTGGAAAAGGAGAT
Marker11549	CTCTGCTGATGTGATTGTCTTGCATATGAAAATTTTAATATAAATACTGATTGTACATACTATTACTGGAATGGAGAGCCACTAcAATTATTTTCcTTATXXXXXXXXXXAGGATGTTGTAATCTTTTGGTTGAgAAgCCTCCTTATATTATAACTTCTTGCTGTTTTCTATTACTATAATATCTTTTGCTGACTTTGTATTCATGTATG
Marker11549	CTCTGCTGATGTGATTGTCTTGCATATGAAAATTTTAATATAAATACTGATTGTACATACTATTACTGGAATGGAGAGCCACTAcAATTATTTTCgTTATXXXXXXXXXXAGGATGTTGTAATCTTTTGGTTGAgAAgCCTCCTTATATTATAACTTCTTGCTGTTTTCTATTACTATAATATCTTTTGCTGACTTTGTATTCATGTATG
Marker11549	CTCTGCTGATGTGATTGTCTTGCATATGAAAATTTTAATATAAATACTGATTGTACATACTATTACTGGAATGGAGAGCCACTAaAATTATTTTCcTTATXXXXXXXXXXAGGATGTTGTAATCTTTTGGTTGAaAAaCCTCCTTATATTATAACTTCTTGCTGTTTTCTATTACTATAATATCTTTTGCTGACTTTGTATTCATGTATG
Marker11555	CATAATTTGAAATTCTCgACTGCAAAGCAATAGAATTAGACATATTCATAAGAATTCATTCTATGATTGAAAGTTTATTCAGTATTTTGTTCTTATTgTTXXXXXXXXXXATGGGAATTTTTTACCCTTTCAGTGATTGTTATTTCACCATGTCGAATCATCATATCAATCATTTTGaGGGAACAGAAACGACCTGCGGATCTCTGCTAT
Marker11555	CATAATTTGAAATTCTCcACTGCAAAGCAATAGAATTAGACATATTCATAAGAATTCATTCTATGATTGAAAGTTTATTCAGTATTTTGTTCTTATTtTTXXXXXXXXXXATGGGAATTTTTTACCCTTTCAGTGATTGTTATTTCACCATGTCGAATCATCATATCAATCATTTTGcGGGAACAGAAACGACCTGCGGATCTCTGCTAT
Marker11566	TATATTTCTTTAATCTGTGTATAGATGGATGTTTTTCAAGTGGAGGAAAGAGGGTTTTATCTaAGaTTGGTATGCAGCAAAGGTGAAGGGGTAGCTGTATXXXXXXXXXXCTCTCAATGTAAGAAGCAGATTTCaCaTATTAATTTTATTTGTGTTCTCATGGTcCTTAAGTCTATACAATTGACACTGGAATTTAACAGGTGAGAGACA
Marker11566	TATATTTCTTTAATCTGTGTATAGATGGATGTTTTTCAAGTGGAGGAAAGAGGGTTTTATCTgAGaTTGGTATGCAGCAAAGGTGAAGGGGTAGCTGTATXXXXXXXXXXCTCTCAATGTAAGAAGCAGATTTCtCtTATTAATTTTATTTGTGTTCTCATGGTcCTTAAGTCTATACAATTGACACTGGAATTTAACAGGTGAGAGACA
Marker11566	TATATTTCTTTAATCTGTGTATAGATGGATGTTTTTCAAGTGGAGGAAAGAGGGTTTTATCTgAGgTTGGTATGCAGCAAAGGTGAAGGGGTAGCTGTATXXXXXXXXXXCTCTCAATGTAAGAAGCAGATTTCaCtTATTAATTTTATTTGTGTTCTCATGGTtCTTAAGTCTATACAATTGACACTGGAATTTAACAGGTGAGAGACA
Marker11569	CTTGTCTTTGTCCCCTTGAGTTAATTGTAGCCACCTTTTTGTCTTCATGCTCTCCAGAATTAATTGCTTTtATGTGTCATCATTTGAATAACATTTGAATXXXXXXXXXXCCCTGATGTTGAATtCATTTTACTTGGAGGTGAATTCACATCAATTATAGCTTGCACCAATAGACAACTAGcCAATATcTCTGAAcAAGCCATTGCTCGA
Marker11569	CTTGTCTTTGTCCCCTTGAGTTAATTGTAGCCACCTTTTTGTCTTCATGCTCTCCAGAATTAATTGCTTTcATGTGTCATCATTTGAATAACATTTGAATXXXXXXXXXXCCCTGATGTTGAATcCATTTTACTTGGAGGTGAATTCACATCAATTATAGCTTGCACCAATAGACAACTAGtCAATATaTCTGAAgAAGCCATTGCTCGA
Marker115739	TTGCCTTACATAAACCTGAAACCATGTACAATACACATGGGTGTGTCCAAaGCACAGATTGTGTGCCATTAAATTTGAAAATTACATAGAGATCATCTTAXXXXXXXXXXTCAAAATGTACCTgTGGgTGTTACAATTTGAGGAATGGATAAAGGTGGAAGCCTTTAAAGCATATTTCTtTGTAGTTGAATTTCAATTCATcTTATATTT
Marker115739	TTGCCTTACATAAACCTGAAACCATGTACAATACACATGGGTGTGTCCAAgGCACAGATTGTGTGCCATTAAATTTGAAAATTACATAGAGATCATCTTAXXXXXXXXXXTCAAAATGTACCTaTGGtTGTTACAATTTGAGGAATGGATAAAGGTGGAAGCCTTTAAAGCATATTTCTcTGTAGTTGAATTTCAATTCATtTTATATTT
Marker115767	AGTCTCTTCATTTGCAGCTGAACTTGACTTGGGTTCAGTTGCCTCTTGTGGTAGCACAAACAATGGAGTCTCATCATCGTAAAGTTCCCTTACAAGTTCAXXXXXXXXXXGTTAAAAGAAGATGAAATGAGAAGGGTATAAGAAaAAGAAGCAGCTAGCAGGCTTATGAAAAAGAGGAGAGAGTGGAGTAGATGAGGAGGAAGTTGTGAC
Marker115767	AGTCTCTTCATTTGCAGCTGAACTTGACTTGGGTTCAGTTGCCTCTTGTGGTAGCACAAACAATGGAGTCTCATCATCGTAAAGTTCCCTTACAAGTTCAXXXXXXXXXXGTTAAAAGAAGATGAAATGAGAAGGGTATAAGAAcAAGAAGCAGCTAGCAGGCTTATGAAAAAGAGGAGAGAGTGGAGTAGATGAGGAGGAAGTTGTGAC
Marker11589	CGCAGTGATCCATTTTTCCTTTTATTTCCCTTAATGTGTGaCCgTGTGTTTCTTTTTGGAGTTCTCTTGTGGCTACTTGCTGCAGCATCCATCAAGACCGXXXXXXXXXXGAAGCAGGCAAGAAATTATCAGACATGGAGCATTGCTGGGTATTTGGTTGCCAAAATGATaGTTGAGAACCCTTCCAATCTTCTCATGATTTCTCTCGAG
Marker11589	CGCAGTGATCCATTTTTCCTTTTATTTCCCTTAATGTGTGgCCaTGTGTTTCTTTTTGGAGTTCTCTTGTGGCTACTTGCTGCAGCATCCATCAAGACCGXXXXXXXXXXGAAGCAGGCAAGAAATTATCAGACATGGAGCATTGCTGGGTATTTGGTTGCCAAAATGATgGTTGAGAACCCTTCCAATCTTCTCATGATTTCTCTCGAG
Marker11592	TTGGGTGGCATGAGTGAAGGGGTGTCTCTGAAGCTGCGTCACAATATGGTTCTTTTACTTGTGTTTCTGTTGCTTCTATGTAAGTATTCAGCTCTTATTTXXXXXXXXXX-CGTTCGTATTATTTTGAATTTAGTGTCTCAGAATTGGGGTTTTCTGTGTTTGTATGCTGAGTGAAGCTTCTTGATGTTtTTGTTACTATAATGCGGTGTG
Marker11592	TTGGGTGGCATGAGTGAAGGGGTGTCTCTGAAGCTGCGTCACAATATGGTTCTTTTACTTGTGTTTCTGTTGCTTCTATGTAAGTATTCAGCTCTTATTTXXXXXXXXXXTCG-TCGTATTATTTTGAATTTAGTGTCTCAGAATTGGGGTTTTCTGTGTTTGTATGCTGAGTGAAGCTTCTTGATGTTcTTGTTACTATAATGCGGTGTG
Marker115934	ATGTGCTGACGACTCATCCTACCCTTTAGATGAGTCATCTTGTCATCTAGACAATCTCCATACGAGACATCTGGTCTTCTATACAAGACATTCAATCCTCXXXXXXXXXXTTAGGACAAGTGGTGGGCTCAGTGGCAGGAGATAAACATCAAGATGAGTACTAGGCTTAATCATAGgGGCTTCAATGTtAGGATAAGCAGTaGGCTGGAT
Marker115934	ATGTGCTGACGACTCATCCTACCCTTTAGATGAGTCATCTTGTCATCTAGACAATCTCCATACGAGACATCTGGTCTTCTATACAAGACATTCAATCCTCXXXXXXXXXXTTAGGACAAGTGGTGGGCTCAGTGGCAGGAGATAAACATCAAGATGAGTACTAGGCTTAATCATAGaGGCTTCAATGTcAGGATAAGCAGTgGGCTGGAT
Marker11594	AAGCTCGAGTTTTTGCTGAATGCCACATTGGTTGCCCATTAGAATTTTGCAAGATCTaATGTTGCTCACTCAAGTCTCGGCCTTCACTGAAATTCATATGXXXXXXXXXXcAGCAGATGAATTATTTCATTATTTATGTAGCTGTAATCAACATATGTAATTTTTTTTTTCCAACCATCCAAAATCCTGAATAAGAGATCACTCTCGTAT
Marker11594	AAGCTCGAGTTTTTGCTGAATGCCACATTGGTTGCCCATTAGAATTTTGCAAGATCTgATGTTGCTCACTCAAGTCTCGGCCTTCACTGAAATTCATATGXXXXXXXXXXaAGCAGATGAATTATTTCATTATTTATGTAGCTGTAATCAACATATGTAATTTTTTTTTTCCAACCATCCAAAATCCTGAATAAGAGATCACTCTCGTAT
Marker11608	ACTGTGCAGTTTATCAGACATGTCATCCAACTGAGGAATGGGGTATCTATATTTTATAGTGATGTTATTGATGGTTTTACTACCAACACACATCCTATAAXXXXXXXXXXAGCTCTTTAGTTTCTATAGGGTTATATCTATGGGCTACTCTATTAGATAATGTTACCCcGGGAATTAAATCAATGTGGTCCTCAATCTCCgGAATAGGTG
Marker11608	ACTGTGCAGTTTATCAGACATGTCATCCAACTGAGGAATGGGGTATCTATATTTTATAGTGATGTTATTGATGGTTTTACTACCAACACACATCCTATAAXXXXXXXXXXAGCTCTTTAGTTTCTATAGGGTTATATCTATGGGCTACTCTATTAGATAATGTTACCCtGGGAATTAAATCAATGTGGTCCTCAATCTCCcGAATAGGTG
Marker11608	ACTGTGCAGTTTATCAGACATGTCATCCAACTGAGGAATGGGGTATCTATATTTTATAGTGATGTTATTGATGGTTTTACTACCAACACACATCCTATAAXXXXXXXXXXAGCTCTTTAGTTTCTATAGGGTTATATCTATGGGCTACTCTATTAGATAATGTTACCCcGGGAATTAAATCAATGTGGTCCTCAATCTCCcGAATAGGTG
Marker116091	TGTATTATCTGTCAAATATTGCCTGTGTAGTAATATGCCATTAAACCTTCTACTTAAATTTCACCATTAAAGTATATGTTCCTGGGCTGATCAAATATGCXXXXXXXXXXCTGTGCTTGCTTAAAGCTCTCTGTCATGATTAATcGTTGTACAATTTATGCTGATTTCCTTTATCCCTCTCTCTTTTTGATGCACTTAAGCATAAACACA
Marker116091	TGTATTATCTGTCAAATATTGCCTGTGTAGTAATATGCCATTAAACCTTCTACTTAAATTTCACCATTAAAGTATATGTTCCTGGGCTGATCAAATATGCXXXXXXXXXXCTGTGCTTGCTTAAAGCTCTCTGTCATGATTAATtGTTGTACAATTTATGCTGATTTCCTTTATCCCTCTCTCTTTTTGATGCACTTAAGCATAAACACA
Marker11610	TGTCCCTGAACTGCAACCAATCACTTTTGGTCTGTTGATTGCAGAGTAAGTGTCCTaTTGTCCTTATGGCAAGGGGAACTCCAGCACACTTTGcTATAATXXXXXXXXXXGATTCGTCTTCATCAAGTCTTCTCAAGCCTTGAGATGGAAACTTACTAGTAATCCTAGCAACATTTTCATTACGAGTGGTTACAAGTATTTTACTATCTC
Marker11610	TGTCCCTGAACTGCAACCAATCACTTTTGGTCTGTTGATTGCAGAGTAAGTGTCCTcTTGTCCTTATGGCAAGGGGAACTCCAGCACACTTTGtTATAATXXXXXXXXXXGATTCGTCTTCATCAAGTCTTCTCAAGCCTTGAGATGGAAACTTACTAGTAATCCTAGCAACATTTTCATTACGAGTGGTTACAAGTATTTTACTATCTC
Marker116115	TGAAGAaGTGGGCAGTTCTTCAAGCTCATCAAAGAAGTCATTATTCTCTTCTGATTTGGGTGTTGAAAATTTCATGAGATTTGGATAAGAGAGGGGCTCTXXXXXXXXXXCCTCCTTTTCCTCTTGTGGTTCTTCTTGTTTTGGGGTAGTGGGCGGATCCTCAGTGTCTTGGATTTCAGGTTCTTTAAATTGTTGGGTCAAATTGATATT
Marker116115	TGAAGAtGTGGGCAGTTCTTCAAGCTCATCAAAGAAGTCATTATTCTCTTCTGATTTGGGTGTTGAAAATTTCATGAGATTTGGATAAGAGAGGGGCTCTXXXXXXXXXXCCTCCTTTTCCTCTTGTGGTTCTTCTTGTTTTGGGGTAGTGGGCGGATCCTCAGTGTCTTGGATTTCAGGTTCTTTAAATTGTTGGGTCAAATTGATATT
Marker11612	TACTTACACCATACTGATAGACGCAGTGATGGTATAACCaACAGTAACTCCAATGATATTTCCATACTGAGCCAACCCACACAGCCGAACTTTCCCACCTXXXXXXXXXXACGAAGCAACGGACCTAAATTGGCTCTCACAACATCCATGTAGGTGTAGTTTCTTTTTCCGGTAACAGGGTCCGGAGACCTGTAGCAATCGGCGAGCAAA
Marker11612	TACTTACACCATACTGATAGACGCAGTGATGGTATAACCtACAGTAACTCCAATGATATTTCCATACTGAGCCAACCCACACAGCCGAACTTTCCCACCTXXXXXXXXXXACGAAGCAACGGACCTAAATTGGCTCTCACAACATCCATGTAGGTGTAGTTTCTTTTTCCGGTAACAGGGTCCGGAGACCTGTAGCAATCGGCGAGCAAA
Marker1162	CTTTTTTTCAAATATATTAAATCGAAAAATaACATGTTACTCTATCAAACTTTTTCAGATAAAATTTCTTCTAAGAAAACAAGGCCCGGTGACTATTTCCXXXXXXXXXXATATTGCATAAACCTACAAAATGGTGGATAAAAAAAGATGTGAAGGCTGGAAGGCGGCATGCCAAAGCACTGCTGAATGCACATAGATGGAGGCACAAAT
Marker1162	CTTTTTTTCAAATATATTAAATCGAAAAATgACATGTTACTCTATCAAACTTTTTCAGATAAAATTTCTTCTAAGAAAACAAGGCCCGGTGACTATTTCCXXXXXXXXXXATATTGCATAAACCTACAAAATGGTGGATAAAAAAAGATGTGAAGGCTGGAAGGCGGCATGCCAAAGCACTGCTGAATGCACATAGATGGAGGCACAAAT
Marker11621	AATCAGGGTGGCATGAAAATTTTATAAATTTGCTTATGCAAGCTTTAGTGTGAAAGGTTAGAAAAAACAAATCTcGGCCATGTGAGGGCAGAGAGAAgAGXXXXXXXXXXTGTTTTCATTTTTGGTATCGGTTTTGGTTGGTGAAGGAGTCAGTGAGGCAGGTTTTTGATTGATAACAAACTTGTCGCAATGGAGAGTTGTGGCTGTGGT
Marker11621	AATCAGGGTGGCATGAAAATTTTATAAATTTGCTTATGCAAGCTTTAGTGTGAAAGGTTAGAAAAAACAAATCTtGGCCATGTGAGGGCAGAGAGAAgAGXXXXXXXXXXTGTTTTCATTTTTGGTATCGGTTTTGGTTGGTGAAGGAGTCAGTGAGGCAGGTTTTTGATTGATAACAAACTTGTCGCAATGGAGAGTTGTGGCTGTGGT
Marker11621	AATCAGGGTGGCATGAAAATTTTATAAATTTGCTTATGCAAGCTTTAGTGTGAAAGGTTAGAAAAAACAAATCTtGGCCATGTGAGGGCAGAGAGAAtAGXXXXXXXXXXTGTTTTCATTTTTGGTATCGGTTTTGGTTGGTGAAGGAGTCAGTGAGGCAGGTTTTTGATTGATAACAAACTTGTCGCAATGGAGAGTTGTGGCTGTGGT
Marker116261	AATCCGGCCTGCAGAAAATATGCAGAAATaTGATACCATTTCTATAAGAAATAAAAGGAACTTGTGCATGGTAAAATCGAAGTAACCTTTAAGGaAAAATXXXXXXXXXXTAAAGAAATGTGCTaGACAGAAAGATGAtATGGCAAGAATTTTTTACCTGACTAGATGCaGCTTGTGCATCTGCAAGAAGAGACACAGATAACCAGATTT
Marker116261	AATCCGGCCTGCAGAAAATATGCAGAAATaTGATACCATTTCTATAAGAAATAAAAGGAACTTGTGCATGGTAAAATCGAAGTAACCTTTAAGGaAAAATXXXXXXXXXXTAAAGAAATGTGCTaGACAGAAAGATGAtATGGCAAGAATTTTTTACCTGACTAGATGCtGCTTGTGCATCTGCAAGAAGAGACACAGATAACCAGATTT
Marker116261	AATCCGGCCTGCAGAAAATATGCAGAAATgTGATACCATTTCTATAAGAAATAAAAGGAACTTGTGCATGGTAAAATCGAAGTAACCTTTAAGGcAAAATXXXXXXXXXXTAAAGAAATGTGCTcGACAGAAAGATGAgATGGCAAGAATTTTTTACCTGACTAGATGCaGCTTGTGCATCTGCAAGAAGAGACACAGATAACCAGATTT
Marker11630	ATGTTCAAAGAAGTCAAACCAATGTTgTAATGATGGGGCCAAGTGTAGGGCAAGACATTATGGCTCCATAGATATTAcAGCATATACAAGTCATATTCATXXXXXXXXXX-TCGAAGATAGAATTGAAAATATTATTTCAAACATATGCATTAGAGACAGATATTCAATGAAAAGTTAGTTACTCTAATAGAAAACCATATGAAATTTAAT
Marker11630	ATGTTCAAAGAAGTCAAACCAATGTTaTAATGATGGGGCCAAGTGTAGGGCAAGACATTATGGCTCCATAGATATTAgAGCATATACAAGTCATATTCATXXXXXXXXXXTTCGAAGATAGAATTGAAAATATTATTTCAAACATATGCATTAGAGACAGATATTCAATG-AAAGTTAGTTACTCTAATAGAAAACCATATGAAATTTAAT
Marker11633	GAGATTCCACTAGTCGTCGAAAGCGAGAAAGAGATGATGTTTTGGAGATGCGGAAGAGAGATGACCAACAACGAATTAGAGAAAATTTCGATGACCACCAXXXXXXXXXXCGTAGTTCAGAAGACAAAGCACGGGCTGGTCATGtTAGAATGAAGGATGACTATAAGGGCTCTGATAAAGAGTACCAACTCAAAGACTCCACCCGTCAGA
Marker11633	GAGATTCCACTAGTCGTCGAAAGCGAGAAAGAGATGATGTTTTGGAGATGCGGAAGAGAGATGACCAACAACGAATTAGAGAAAATTTCGATGACCACCAXXXXXXXXXXCGTAGTTCAGAAGACAAAGCACGGGCTGGTCATGcTAGAATGAAGGATGACTATAAGGGCTCTGATAAAGAGTACCAACTCAAAGACTCCACCCGTCAGA
Marker116376	CTTGCAATAGCGGTCCGAAAGAATGGGTTTTAAAGTTTTAACTGTTAGAATATGCCcTAAAAACtAATCGCTTTATTGGTTTCAAGGGTTGTATATTTTGXXXXXXXXXXATAGGCAATATGTTTGGGCAATAGTATTGCATAgTGGGTGTGTGCTATATCACCAtAGTATATCAATGGATGATATTAGACATGGTGAATATACACATgG
Marker116376	CTTGCAATAGCGGTCCGAAAGAATGGGTTTTAAAGTTTTAACTGTTAGAATATGCCtTAAAAACaAATCGCTTTATTGGTTTCAAGGGTTGTATATTTTGXXXXXXXXXXATAGGCAATATGTTTGGGCAATAGTATTGCATAaTGGGTGTGTGCTATATCACCAcAGTATATCAATGGATGATATTAGACATGGTGAATATACACATgG
Marker116376	CTTGCAATAGCGGTCCGAAAGAATGGGTTTTAAAGTTTTAACTGTTAGAATATGCCcTAAAAACaAATCGCTTTATTGGTTTCAAGGGTTGTATATTTTGXXXXXXXXXXATAGGCAATATGTTTGGGCAATAGTATTGCATAaTGGGTGTGTGCTATATCACCAcAGTATATCAATGGATGATATTAGACATGGTGAATATACACATaG
Marker11647	TCGATAGAAGACAAAAGTAAAAGATACAACTAATCTATAAAAGCTTCCTTAAACAGACTGAGGGGTTGTTTTTTTATTACTTTTGAAGTCTGAATCCAACXXXXXXXXXX-TTATCAGATTTATTTGAATCCAATTGCGAATCAATTCTCAGTTGTAGAGGATTTGACAAACCACCCcGAGGTATGCCTTAGTGTCAAaCATGCAAAAGAT
Marker11647	TCGATAGAAGACAAAAGTAAAAGATACAACTAATCTATAAAAGCTTCCTTAAACAGACTGAGGGGTTGTTTTTTTATTACTTTTGAAGTCTGAATCCAACXXXXXXXXXX-TTATCAGATTTATTTGAATCCAATTGCGAATCAATTCTCAGTTGTAGAGGATTTGACAAACCACCCtGAGGTATGCCTTAGTGTCAAaCATGCAAAAGAT
Marker11647	TCGATAGAAGACAAAAGTAAAAGATACAACTAATCTATAAAAGCTTCCTTAAACAGACTGAGGGGTTGTTTTTTTATTACTTTTGAAGTCTGAATCCAACXXXXXXXXXXATTATCAGATTTATTT-AATCCAATTGCGAATCAATTCTCAGTTGTAGAGGATTTGACAAACCACCCcGAGGTATGCCTTAGTGTCAAgCATGCAAAAGAT
Marker11648	CCTAGGAAATGTAGTTCATTTTATGCTGAAACTGATACATGCTTTATTTTTTGCTTTTTCTGTCTAGTTTCTACACTTTCTCACGCTTGCCTGAAGTGAAXXXXXXXXXXGTATATATATACTcCCCCTTGAGCCCACTGCACACTTCTGTATATATGCATGCTTAGACAAGTTTATATTCCACTTTGTAATGTTGCTTTGAGTTTGTAG
Marker11648	CCTAGGAAATGTAGTTCATTTTATGCTGAAACTGATACATGCTTTATTTTTTGCTTTTTCTGTCTAGTTTCTACACTTTCTCACGCTTGCCTGAAGTGAAXXXXXXXXXXGTATATATATACTaCCCCTTGAGCCCACTGCACACTTCTGTATATATGCATGCTTAGACAAGTTTATATTCCACTTTGTAATGTTGCTTTGAGTTTGTAG
Marker11649	ATCAAAACATAGCAAAAATAAAATAAAATAAGAAACCAAGATTATGAAATGCATGATCACAAATGATGATGCATCCAATCACAAACTTCTTGTTGAAAATXXXXXXXXXXGAGAACTCAATCCTGAAAGATTGCGGGGTGGTGGAGGAACTTaATACTTAGAAGGAATTTTTTCTTCTTCATCGTCAATAATTCTTTGATACCTTAGATG
Marker11649	ATCAAAACATAGCAAAAATAAAATAAAATAAGAAACCAAGATTATGAAATGCATGATCACAAATGATGATGCATCCAATCACAAACTTCTTGTTGAAAATXXXXXXXXXXGAGAACTCAATCCTGAAAGATTGCGGGGTGGTGGAGGAACTTgATACTTAGAAGGAATTTTTTCTTCTTCATCGTCAATAATTCTTTGATACCTTAGATG
Marker116499	TGATACACAATCACAGTGTAATCAGTCCATGAATTCAAGTTGTATCAAAGAAATAATCTCAGCAGAAATGGCAGATCACTTGATTAAATAGTcAAGACATXXXXXXXXXXCAAACAATTATCAGTACATGCTAGTTTAGTTTGCAAAACCTAAAATTTAGGTATCAACACTCACATCCATGCTTGCTTCCTACTTCTCCCAGTAATACAT
Marker116499	TGATACACAATCACAGTGTAATCAGTCCATGAATTCAAGTTGTATCAAAGAAATAATCTCAGCAGAAATGGCAGATCACTTGATTAAATAGTgAAGACATXXXXXXXXXXCAAACAATTATCAGTACATGCTAGTTTAGTTTGCAAAACCTAAAATTTAGGTATCAACACTCACATCCATGCTTGCTTCCTACTTCTCCCAGTAATACAT
Marker11653	CAGCCTTCTCTTCTCATTCCAACTCTCTGTAACTTTCTTCGTCTCTTTCTCTTTTTTGTATAAAGAAATTTCCTTTATTATTTTTATATCACATAGTGGTXXXXXXXXXXAAATTAGTGATAATCCTGAGAAGAGAcTTGTACGATTCAGTTCGACATTTGTTCTTTTGGGCTTGACTGTGTTGTGGCTCTATGATTCAGACTTTGAGAT
Marker11653	CAGCCTTCTCTTCTCATTCCAACTCTCTGTAACTTTCTTCGTCTCTTTCTCTTTTTTGTATAAAGAAATTTCCTTTATTATTTTTATATCACATAGTGGTXXXXXXXXXXAAATTAGTGATAATCCTGAGAAGAGAtTTGTACGATTCAGTTCGACATTTGTTCTTTTGGGCTTGACTGTGTTGTGGCTCTATGATTCAGACTTTGAGAT
Marker116532	CTTGCAAAaGATgTcTATATAGTATAATCtGATGGTTTCATTCTCACTGGACAAGTAGATAAAGTATGCAAGCTGTAAAAGTCCATTTATGAGCTTAAACXXXXXXXXXXTTAcAATCGCTAAAGGCTTGATTTTCCAAGTGTTTTTCCATGAAACACTTAAGAGAAGCAATCTACATTCTTAGGATTAAAATTTACTGAGATAGAGAGT
Marker116532	CTTGCAAAgGATcTtTATATAGTATAATCaGATGGTTTCATTCTCACTGGACAAGTAGATAAAGTATGCAAGCTGTAAAAGTCCATTTATGAGCTTAAACXXXXXXXXXXTTAaAATCGCTAAAGGCTTGATTTTCCAAGTGTTTTTCCATGAAACACTTAAGAGAAGCAATCTACATTCTTAGGATTAAAATTTACTGAGATAGAGAGT
Marker116534	ATTTCAGCTTCTAACGTAGCATTGCTTTCCAACATTTAGCCATCAAATTTAGAAATTACCAACACGCATTAAACATCTATTTAACAAGCTAAACTTTAACXXXXXXXXXXACCTATCACTGAATTCACATAACTCaAATCACATCAATCATCATTAATCATCAAAACGACGTCGTCTAACaCATTACGAGTCACTAGAAGTTTAGAACAC
Marker116534	ATTTCAGCTTCTAACGTAGCATTGCTTTCCAACATTTAGCCATCAAATTTAGAAATTACCAACACGCATTAAACATCTATTTAACAAGCTAAACTTTAACXXXXXXXXXXACCTATCACTGAATTCACATAACTCcAATCACATCAATCATCATTAATCATCAAAACGACGTCGTCTAACgCATTACGAGTCACTAGAAGTTTAGAACAC
Marker11654	TCTTACTAAATGTTGTGCAGATCCCAATTGCATGAATACTCATTTTTCATGTGCTATTATTCCTTTTTCTTGTGTGCAGGGATATTAAATGTGCTAATATXXXXXXXXXXTGTAAATTTCTTCTAATAATATTGCTTGTTTTAATgTCAGGCCACCAAATTGAATGATGTTAAATCTTGCAAGGGAACTGCATTCTGGATGGCCCCTGAG
Marker11654	TCTTACTAAATGTTGTGCAGATCCCAATTGCATGAATACTCATTTTTCATGTGCTATTATTCCTTTTTCTTGTGTGCAGGGATATTAAATGTGCTAATATXXXXXXXXXXTGTAAATTTCTTCTAATAATATTGCTTGTTTTAATaTCAGGCCACCAAATTGAATGATGTTAAATCTTGCAAGGGAACTGCATTCTGGATGGCCCCTGAG
Marker11655	AATTGGTGGCACAACTGAGAAATGCAAGTACTCGAGAGCTAAAGCCGTTTGCAGGGCAATGTCGAGCCTTACTTGCCACGTTAAAGACCCTTTACGATGCXXXXXXXXXXAGTTTGAcGAGATTCGGGTGATTAATGGAGGACAAAATCAAGATTTCGTTGCAGAAAGATTTGGTAGAGAAGGCTTTGGTACAAGATGGTGTGTTGCGCT
Marker11655	AATTGGTGGCACAACTGAGAAATGCAAGTACTCGAGAGCTAAAGCCGTTTGCAGGGCAATGTCGAGCCTTACTTGCCACGTTAAAGACCCTTTACGATGCXXXXXXXXXXAGTTTGAtGAGATTCGGGTGATTAATGGAGGACAAAATCAAGATTTCGTTGCAGAAAGATTTGGTAGAGAAGGCTTTGGTACAAGATGGTGTGTTGCGCT
Marker11658	CTAATGACCACTTATTTCCACTAATGAGTCATAATaGACTTTCTGATGCACcGAATGAGGTTTAGGACATTTGTCGGaGTCATATCAGCTTGGAGTATTTXXXXXXXXXXGAGAGGACTTTATATGTTGATATTAAGCATCAATGTATTCTACGTTTGAGATTCAGATTCTTTTTGTTTTGCACATGGCAGAATCTAAGATCAATATATT
Marker11658	CTAATGACCACTTATTTCCACTAATGAGTCATAATgGACTTTCTGATGCACtGAATGAGGTTTAGGACATTTGTCGGgGTCATATCAGCTTGGAGTATTTXXXXXXXXXXGAGAGGACTTTATATGTTGATATTAAGCATCAATGTATTCTACGTTTGAGATTCAGATTCTTTTTGTTTTGCACATGGCAGAATCTAAGATCAATATATT
Marker11658	CTAATGACCACTTATTTCCACTAATGAGTCATAATgGACTTTCTGATGCACtGAATGAGGTTTAGGACATTTGTCGGaGTCATATCAGCTTGGAGTATTTXXXXXXXXXXGAGAGGACTTTATATGTTGATATTAAGCATCAATGTATTCTACGTTTGAGATTCAGATTCTTTTTGTTTTGCACATGGCAGAATCTAAGATCAATATATT
Marker11678	TCCTTATAGCAAATAATGTAAATTAATTAAGGTGTTTTAACCAAGAACCGGTAACATTAATAGGCCAATCACCTAACCTGTCCTTTATTTCAGAATGTCAXXXXXXXXXXACAAAGCATCAACAAGCATATGAATCTACACACATTGTAGATGGCCGATGAATCATTTCaATCCTTGAATATGGAGCATACCTCTTTAACTATGAGAGAA
Marker11678	TCCTTATAGCAAATAATGTAAATTAATTAAGGTGTTTTAACCAAGAACCGGTAACATTAATAGGCCAATCACCTAACCTGTCCTTTATTTCAGAATGTCAXXXXXXXXXXACAAAGCATCAACAAGCATATGAATCTACACACATTGTAGATGGCCGATGAATCATTTCtATCCTTGAATATGGAGCATACCTCTTTAACTATGAGAGAA
Marker11683	ATGGTTATTTCCTTTAAAATCAAATGTTGAGGTTGCAgCTGTGTTTAAATTCTTTCATAAGGTAGTAGAAAGACAACTTGAAACCAAACTTAAAACAATGXXXXXXXXXXAGTCAAGTGTGAGCATAGATATATAGTACAGATAAGTTTGGTTTTATTGTCACAAGCCTGTATGCCATTGAAATTTTAGTGGGAGACCTTTCAAACTTTT
Marker11683	ATGGTTATTTCCTTTAAAATCAAATGTTGAGGTTGCAaCTGTGTTTAAATTCTTTCATAAGGTAGTAGAAAGACAACTTGAAACCAAACTTAAAACAATGXXXXXXXXXXAGTCAAGTGTGAGCATAGATATATAGTACAGATAAGTTTGGTTTTATTGTCACAAGCCTGTATGCCATTGAAATTTTAGTGGGAGACCTTTCAAACTTTT
Marker116847	CTTAAGAATCTCAGACAGAATAGTATTTGGACCACGAGAAGAGAAAGAAGCAACAATAGGAGCATCAGAATCCTTGATGCTTTGAGTCTTTAGTATCTCTXXXXXXXXXXGATGGCCAAGAAACGACAaGGGAAACTGGCCCTTCTTCTTCTTTTTTAGTGATGCATCCTGCAGCACCTGCTTGATGAGCTACAATACTTCCTTCAGAAA
Marker116847	CTTAAGAATCTCAGACAGAATAGTATTTGGACCACGAGAAGAGAAAGAAGCAACAATAGGAGCATCAGAATCCTTGATGCTTTGAGTCTTTAGTATCTCTXXXXXXXXXXGATGGCCAAGAAACGACAtGGGAAACTGGCCCTTCTTCTTCTTTTTTAGTGATGCATCCTGCAGCACCTGCTTGATGAGCTACAATACTTCCTTCAGAAA
Marker11689	TGTATTTGTCTTTTTATCTTGCATATtATCCCTAGTATTGGCTTGTTTTGATACGTTCCAAAACAGAGTcCTGTTTCTTTCGTTTAATATGTGATTAATTXXXXXXXXXXCACTTATGACAATTTCATTCTGGTTTTCTGTTGGTTTTTAGATaAtGATGAGTTCGGAAGaGATGATTTCAGTTTTGGAAACAAGCCGGCTAAGAATGGA
Marker11689	TGTATTTGTCTTTTTATCTTGCATATaATCCCTAGTATTGGCTTGTTTTGATACGTTCCAAAACAGAGTtCTGTTTCTTTCGTTTAATATGTGATTAATTXXXXXXXXXXCACTTATGACAATTTCATTCTGGTTTTCTGTTGGTTTTTAGATtAcGATGAGTTCGGAAGgGATGATTTCAGTTTTGGAAACAAGCCGGCTAAGAATGGA
Marker11690	#NAME?
Marker11690	ATGTTAAGCATGTCTGGTTTTaCtCAAAATCTTGGGAAGAAAGGTATCCCATTAAAGCTTTTGGGGATCTTTCAACAGgCATCAtATGAAGAGAAGAAA--------TXXXXXXXXXXTGTTCATTCTTCAACATGTTTATATCTCAATTCTGAATTGGAGAACGAAGGTTTTCTCTTAACAGCTTACTATGCTCTTGAGCCTCATAATCATATAtCT
Marker11693	TTTTATTAGCAATGTTTTTGGTAATATATGGGGGCTTTTATTTGATATCAATGTATCTTGCTATGTTAGCTGGGAGATCTATATTTTTCTCAGGCAAAAAXXXXXXXXXXCCATTGTGTTAATAGCTTGAATAAGTTGAAATGTGGTTATATGAATACTGTGACTGCATAAGCCGTGTGTATaAAAGCTTCAAAGAGTTTGGAACCAAGA
Marker11693	TTTTATTAGCAATGTTTTTGGTAATATATGGGGGCTTTTATTTGATATCAATGTATCTTGCTATGTTAGCTGGGAGATCTATATTTTTCTCAGGCAAAAAXXXXXXXXXXCCATTGTGTTAATAGCTTGAATAAGTTGAAATGTGGTTATATGAATACTGTGACTGCATAAGCCGTGTGTATgAAAGCTTCAAAGAGTTTGGAACCAAGA
Marker11696	TCTGCcAGGCTTGTGTTTGAGAATCTTGATGTCAAGGATGTTGTGTCATGGACTTCCATGATTTTAGCATATTCAAACCATGGATGCaGTTACCATGTTTXXXXXXXXXXTTGCAGTCATGTTGGTCTTGTAGAGAAAGGTCAAAAGCTTTTTAATTTAATGAGTtGTGCTTATGGTTTAAAACCAAGGGCCGAGCATTATTCATGTCTC
Marker11696	TCTGCtAGGCTTGTGTTTGAGAATCTTGATGTCAAGGATGTTGTGTCATGGACTTCCATGATTTTAGCATATTCAAACCATGGATGCgGTTACCATGTTTXXXXXXXXXXTTGCAGTCATGTTGGTCTTGTAGAGAAAGGTCAAAAGCTTTTTAATTTAATGAGTcGTGCTTATGGTTTAAAACCAAGGGCCGAGCATTATTCATGTCTC
Marker11700	TTAATCATGGTTTGATACAATTTTTCAAATGTGCCAATGGAACAAAATAAGTAAAAGGCACTGCCAtTGAATCATTTCAAGACAGTCATCAgCCTTGACAXXXXXXXXXXAACATATTTTGGCTGAAAATAAGATGAAGTGGCATCACTAGGCTAAAGGCAGAAGAATGAAACAATTCACAAAACTGACCACAACTTCCCAACCATATCT
Marker11700	TTAATCATGGTTTGATACAATTTTTCAAATGTGCCAATGGAACAAAATAAGTAAAAGGCACTGCCAgTGAATCATTTCAAGACAGTCATCAaCCTTGACAXXXXXXXXXXAACATATTTTGGCTGAAAATAAGATGAAGTGGCATCACTAGGCTAAAGGCAGAAGAATGAAACAATTCACAAAACTGACCACAACTTCCCAACCATATCT
Marker117098	TTTTGGTGCTTGTAAGGTTGGGTCGTgGTCACCTATCTCGCAAATTGGTGACAAACTCACAGATCTATGATATCTAGCACTAAATTCTCTTCTGCTGGTGXXXXXXXXXXTATTTACATGTTAATATTTTAGAAGTTCCTTGAGATCAATGTtTCATTAATACCAAAGCTCTCTAGATGCATCCCAGTAATGGCTGTGTATTATTTAAAT
Marker117098	TTTTGGTGCTTGTAAGGTTGGGTCGTaGTCACCTATCTCGCAAATTGGTGACAAACTCACAGATCTATGATATCTAGCACTAAATTCTCTTCTGCTGGTGXXXXXXXXXXTATTTACATGTTAATATTTTAGAAGTTCCTTGAGATCAATGTgTCATTAATACCAAAGCTCTCTAGATGCATCCCAGTAATGGCTGTGTATTATTTAAAT
Marker117211	CCAACAAAAATTGGTACCTTCACCTATGTTGTTTAAAGCTTGAGAGGATGTATTGGTGCTCATTTAAACAAAGTTAGATACTCAAATTTTTATAAAAACAXXXXXXXXXXATAATTAAATGCAACTTGAGCAATAAATGGCCTTTTAACaATTGGCAGTTAcGTTGATGATACCCTACAATCCTAGCAATCACATTATTCAAACTCCAtT
Marker117211	CCAACAAAAATTGGTACCTTCACCTATGTTGTTTAAAGCTTGAGAGGATGTATTGGTGCTCATTTAAACAAAGTTAGATACTCAAATTTTTATAAAAACAXXXXXXXXXXATAATTAAATGCAACTTGAGCAATAAATGGCCTTTTAACcATTGGCAGTTAtGTTGATGATACCCTACAATCCTAGCAATCACATTATTCAAACTCCAaT
Marker11723	CTAGAGTTGCTTGTCACAGAACTCATGCCACAGAAAAATATAGCAACAGCAACCACTCCCAGgCACAGAATTCCTCCAACTCCACTGCCAAATCGGCTTTXXXXXXXXXXATAGATATGCCAATGGAACTAATTATGCCCTTTGGTCCATTCTTATCTGCGTGCTTGGTTTCCTCTGTCTAGCAATGGAAGTTTCAAGTTAAAGGGCACG
Marker11723	CTAGAGTTGCTTGTCACAGAACTCATGCCACAGAAAAATATAGCAACAGCAACCACTCCCAGaCACAGAATTCCTCCAACTCCACTGCCAAATCGGCTTTXXXXXXXXXXATAGATATGCCAATGGAACTAATTATGCCCTTTGGTCCATTCTTATCTGCGTGCTTGGTTTCCTCTGTCTAGCAATGGAAGTTTCAAGTTAAAGGGCACG
Marker11724	GCCTTACcATCTGTCTGCCAAGTGTTCCCGTCGCACCAACCACCAGTATGCTTGTTGGCCTCACAGGTGTGCCTGGTCCCACATTCACCGCCTGCACACTXXXXXXXXXXGGCATTGTCTAAAGAGGCTTTGAGGTGGCGGTGGTGGTGGAGATTGCCAGGTGTCAGGAGCTGAGTGGGTAGTCGCAAGGCCATTGCTTTTACtGAAACT
Marker11724	GCCTTACtATCTGTCTGCCAAGTGTTCCCGTCGCACCAACCACCAGTATGCTTGTTGGCCTCACAGGTGTGCCTGGTCCCACATTCACCGCCTGCACACTXXXXXXXXXXGGCATTGTCTAAAGAGGCTTTGAGGTGGCGGTGGTGGTGGAGATTGCCAGGTGTCAGGAGCTGAGTGGGTAGTCGCAAGGCCATTGCTTTTACcGAAACT
Marker11729	CTAACACTTtTCCTTCTCACCTCCCTTTTGAGATGGTTTCATCAATaCCCAACACTCCC-----TCTAGGGGGTGGGGGAGcGGTTGCTTCCGATGGTGGAGGAGXXXXXXXXXXCAGCCATCTCTTTTTCGATTCCTTCTACCCTTGATTCCATTCTCGTCATGCTTTGATACCACTATGTTACaAACCTGTGGCTAGACTCCAGGGCTCCCTA
Marker11729	CTAACACTTcTCCTTCTCACCTCCCTTTTGAGATGGTTTCATCAATcCCCAACACTCCCTCATTTCTAGGGGGTGGGGGAGtGGTTGCTTCCGATGGT----G-GXXXXXXXXXXCAGCCATCTCTTTTTCGATTCCTTCTACCCTTGATTCCATTCTCGTCATGCTTTGATACCACTATGTTACgAACCTGTGGCTAGACTCCAGGGCTCCCTA
Marker117346	AAATCTTTTTTGTTGTtGGTGAATGAATGAATATTGTGTGTTTTGAGCTTGCAATTATATACATTGGATCTGTGCCAGTCAATAATAGTAATATTTTGGCXXXXXXXXXXTGTTCTATCCTTAAAATTGCCTTCATTGATGATAAACTTTCTTTgCCCTAATTGTTATTTGTATGCTTCCTGTGATCGAAAATCCTCAGaACTTTGGTGG
Marker117346	AAATCTTTTTTGTTGTcGGTGAATGAATGAATATTGTGTGTTTTGAGCTTGCAATTATATACATTGGATCTGTGCCAGTCAATAATAGTAATATTTTGGCXXXXXXXXXXTGTTCTATCCTTAAAATTGCCTTCATTGATGATAAACTTTCTTTaCCCTAATTGTTATTTGTATGCTTCCTGTGATCGAAAATCCTCAGtACTTTGGTGG
Marker117377	CATGTGCTTTGGTGTAAATACCAGCAAACAACTTACGACCTACTATTGGGGAGCGGCCGAGTTATCTTCCTCGACTTTCaTGTCCTACAAACCACCATATXXXXXXXXXXAACTTTCTGaCAAACAACAACTCGGTCATGCGATTTGATTACTCCAGAAGCCTTTCCATGATCAAGAGCAACCTTTAAGACAGACTCATTTGTTGCACTT
Marker117377	CATGTGCTTTGGTGTAAATACCAGCAAACAACTTACGACCTACTATTGGGGAGCGGCCGAGTTATCTTCCTCGACTTTCcTGTCCTACAAACCACCATATXXXXXXXXXXAACTTTCTGgCAAACAACAACTCGGTCATGCGATTTGATTACTCCAGAAGCCTTTCCATGATCAAGAGCAACCTTTAAGACAGACTCATTTGTTGCACTT
Marker11741	CCACAAAGGCGAAACACCATTGCTGTACCAGTTGGAGGCTGGGCTGTCATCAGATTCACCGCAAATAATCCAGGTGAATTTATcAATTTTCTTTCATGAGXXXXXXXXXXAGAGGAAGTTTTCAGAGAGACTTcTCAGCtAATTTTTCATTTTTCTTGTTTTGTGACTGAACTTTATACAGGTGTTTGGTTCTTGCACTGTCATTTGGAC
Marker11741	CCACAAAGGCGAAACACCATTGCTGTACCAGTTGGAGGCTGGGCTGTCATCAGATTCACCGCAAATAATCCAGGTGAATTTATtAATTTTCTTTCATGAGXXXXXXXXXXAGAGGAAGTTTTCAGAGAGACTTaTCAGCcAATTTTTCATTTTTCTTGTTTTGTGACTGAACTTTATACAGGTGTTTGGTTCTTGCACTGTCATTTGGAC
Marker11754	TCTTGTCATCAGCTGCGGTATTGAAATGAATTATTTAGATAAACATCGAGAATCACATCTGCTcCTATTAGTTGCTTGATGCAATTAAAGTTGTCTTGTGXXXXXXXXXXGGTTGTTGCTAGCTTAGCCGTATGATCAAATTTGAACGGTGATTTCTTGAGTTGATAACCGTTACAGCTATTTCAAAAGATAAGAAATGTAGGAGAGACG
Marker11754	TCTTGTCATCAGCTGCGGTATTGAAATGAATTATTTAGATAAACATCGAGAATCACATCTGCTaCTATTAGTTGCTTGATGCAATTAAAGTTGTCTTGTGXXXXXXXXXXGGTTGTTGCTAGCTTAGCCGTATGATCAAATTTGAACGGTGATTTCTTGAGTTGATAACCGTTACAGCTATTTCAAAAGATAAGAAATGTAGGAGAGACG
Marker11763	AATGTCTCGAAGCAGAGAGTGGTCCTACtGCTAGCAGCATGCAGAATGGTGATGTCCATACTGAAAGGGAAGTGAAAACTGGGGAATCCTCAGAAAGGTTXXXXXXXXXXGTTAAGAGAATCAGTGATGAAATTCTGTTCATATCTGAAAgGTCAAAACCATGTATCATTGATCTTGGTCATTGCTTTTGCCGTGATCATCCTGATGCAG
Marker11763	AATGTCTCGAAGCAGAGAGTGGTCCTACcGCTAGCAGCATGCAGAATGGTGATGTCCATACTGAAAGGGAAGTGAAAACTGGGGAATCCTCAGAAAGGTTXXXXXXXXXXGTTAAGAGAATCAGTGATGAAATTCTGTTCATATCTGAAAaGTCAAAACCATGTATCATTGATCTTGGTCATTGCTTTTGCCGTGATCATCCTGATGCAG
Marker117648	GaTATCATTGTTAGTAAAATGATAATTCTGGTgTTTTTGTGCTATAATTTACTTCCCTATTTTCTTATTATATAGCGATTCTAAATTCCTTACTGTTTTAXXXXXXXXXXGGAGCTGTCACTGATAAGAAGCCCCTTATGTTAATTACCGAGTATTTACGAGGGGTATATGAATGCATATTTGTTCTTTTATTTAAGTTTTGAGTTCTTT
Marker117648	GtTATCATTGTTAGTAAAATGATAATTCTGGTcTTTTTGTGCTATAATTTACTTCCCTATTTTCTTATTATATAGCGATTCTAAATTCCTTACTGTTTTAXXXXXXXXXXGGAGCTGTCACTGATAAGAAGCCCCTTATGTTAATTACCGAGTATTTACGAGGGGTATATGAATGCATATTTGTTCTTTTATTTAAGTTTTGAGTTCTTT
Marker11775	ATCAATAGGctGACATTATTTCCCAACTCTTTATATTAAGAGTCCAAATATTATTAATATCAAATCAAATAAGCACAAACCGCAcCaTTCATCAGCCACAXXXXXXXXXXATCATAATTTCCTCTCTAAGCCAACAAATATGTACAAAGGCATAAGCAGATGACAACAACAACAACATATCTTCTTCCAAATTTCGAATTTGGCACGTAT
Marker11775	ATCAATAGGggGACATTATTTCCCAACTCTTTATATTAAGAGTCCAAATATTATTAATATCAAATCAAATAAGCACAAACCGCAtCtTTCATCAGCCACAXXXXXXXXXXATCATAATTTCCTCTCTAAGCCAACAAATATGTACAAAGGCATAAGCAGATGACAACAACAACAACATATCTTCTTCCAAATTTCGAATTTGGCACGTAT
Marker11780	AAAAGGAACACTTGAAAGGTTACACTTAGTGCCTGCTGAGACATTTGTTGCTCCATTGACgAATGaTTTGGATTCATATTTTGATTTGATTGGtACTTCTXXXXXXXXXXGGAAGCAGCTAGGAAAATATATTCTCAGGTATTAAtTGTCTGATTCTTTATTGAAGATATGAATTTAAATTACAATTGCTTCTATGTACTCTGAATGTGG
Marker11780	AAAAGGAACACTTGAAAGGTTACACTTAGTGCCTGCTGAGACATTTGTTGCTCCATTGACtAATGgTTTGGATTCATATTTTGATTTGATTGGcACTTCTXXXXXXXXXXGGAAGCAGCTAGGAAAATATATTCTCAGGTATTAAtTGTCTGATTCTTTATTGAAGATATGAATTTAAATTACAATTGCTTCTATGTACTCTGAATGTGG
Marker11780	AAAAGGAACACTTGAAAGGTTACACTTAGTGCCTGCTGAGACATTTGTTGCTCCATTGACgAATGgTTTGGATTCATATTTTGATTTGATTGGcACTTCTXXXXXXXXXXGGAAGCAGCTAGGAAAATATATTCTCAGGTATTAAcTGTCTGATTCTTTATTGAAGATATGAATTTAAATTACAATTGCTTCTATGTACTCTGAATGTGG
Marker11781	ACATCTTTTCATAATGATTCTTCGAAAGCCAAATTAAGTGGGAAAACAGGAAGTTTTGTTATCTGACCTAATCCGATGATGTATTGAACTATGGTGGGCTXXXXXXXXXXAACCCAAAACAAACCAATACTATAAAATTTCACAAAGGAGTCTGaTATATATGGAAGCACTTGCAAACTGTTGCTTAACCTAGCAATAAGATATATtAGA
Marker11781	ACATCTTTTCATAATGATTCTTCGAAAGCCAAATTAAGTGGGAAAACAGGAAGTTTTGTTATCTGACCTAATCCGATGATGTATTGAACTATGGTGGGCTXXXXXXXXXXAACCCAAAACAAACCAATACTATAAAATTTCACAAAGGAGTCTGaTATATATGGAAGCACTTGCAAACTGTTGCTTAACCTAGCAATAAGATATATaAGA
Marker11781	ACATCTTTTCATAATGATTCTTCGAAAGCCAAATTAAGTGGGAAAACAGGAAGTTTTGTTATCTGACCTAATCCGATGATGTATTGAACTATGGTGGGCTXXXXXXXXXXAACCCAAAACAAACCAATACTATAAAATTTCACAAAGGAGTCTGgTATATATGGAAGCACTTGCAAACTGTTGCTTAACCTAGCAATAAGATATATtAGA
Marker11782	ACATGCACATAATGTGTTAGAATGAAACTGTCAAGTGCTGACTTGTGATTcGTTTCAGAAAAAAGAAAGAAAGAAATATCCATCCTGCAAACCTCTcAATXXXXXXXXXXGTCGATCATTAACTAAATCTGAATAgCGGAAGCACTGAAGAACACAAATATCAAATAATTAAGCCACTTAGTTTTGAAATTAAGAAACACcAATGCTCTT
Marker11782	ACATGCACATAATGTGTTAGAATGAAACTGTCAAGTGCTGACTTGTGATTtGTTTCAGAAAAAAGAAAGAAAGAAATATCCATCCTGCAAACCTCTtAATXXXXXXXXXXGTCGATCATTAACTAAATCTGAATAaCGGAAGCACTGAAGAACACAAATATCAAATAATTAAGCCACTTAGTTTTGAAATTAAGAAACACtAATGCTCTT
Marker11785	TGTCAGAAATCAGGAAaACAAAaTGAAGGGAAAGCTGCAGTTATTAAAAAAGTAATAGATGAATTCAAAATTTGTTACTCATGGAAACTTaGCGAGTGCTXXXXXXXXXXTTAAAATCTTCCACATTAGTGTTGAAATAATTATAGTCACACATACATACCACACTTTCAGGGACCCCTGGCGGTGGCAAGGGAAGATTTCTTGGTGGAG
Marker11785	TGTCAGAAATCAGGAAgACAAAtTGAAGGGAAAGCTGCAGTTATTAAAAAAGTAATAGATGAATTCAAAATTTGTTACTCATGGAAACTTgGCGAGTGCTXXXXXXXXXXTTAAAATCTTCCACATTAGTGTTGAAATAATTATAGTCACACATACATACCACACTTTCAGGGACCCCTGGCGGTGGCAAGGGAAGATTTCTTGGTGGAG
Marker11794	CCTGTTTAAGATTGGTAGAATCTTTTCTCGTTGCCaTATGCcACTGCCACTGTCTATAAGCAGCAGGGCCAATAATTCTACCCCATTTCTGCTTCATGTGXXXXXXXXXXCCAGGATACATTCCAAGACCAATTCAGGCAAGTCTAAAACTGACATCCCCCCACAACTTTCACCAGCAAAATGATCAAGTTTAGAGGTTAGAGCCATGTT
Marker11794	CCTGTTTAAGATTGGTAGAATCTTTTCTCGTTGCCgTATGCgACTGCCACTGTCTATAAGCAGCAGGGCCAATAATTCTACCCCATTTCTGCTTCATGTGXXXXXXXXXXCCAGGATACATTCCAAGACCAATTCAGGCAAGTCTAAAACTGACATCCCCCCACAACTTTCACCAGCAAAATGATCAAGTTTAGAGGTTAGAGCCATGTT
Marker11794	CCTGTTTAAGATTGGTAGAATCTTTTCTCGTTGCCaTATGCgACTGCCACTGTCTATAAGCAGCAGGGCCAATAATTCTACCCCATTTCTGCTTCATGTGXXXXXXXXXXCCAGGATACATTCCAAGACCAATTCAGGCAAGTCTAAAACTGACATCCCCCCACAACTTTCACCAGCAAAATGATCAAGTTTAGAGGTTAGAGCCATGTT
Marker117960	TAAAATAGACGAGATTTCTAACACATAACCACTTgTTATTTCTAAAACTGCATCATATaTAGCAACAAAGCAATTCACTATTTACAAATCTTTCTATTGAXXXXXXXXXX----------------GAGATTTGGACTAGTATGGAGGTTCCGCTGGTCCTAAAGAACCGGGTCACGGTAAATTGGAACTTGATGGACCGGGGTGATGAGGGTCACTTGGATCTGG
Marker117960	TAAAATAGACGAGATTTCTAACACATAACCACTTaTTATTTCTAAAACTGCATCATATaTAGCAACAAAGCAATTCACTATTTACAAATCTTTCTATTGAXXXXXXXXXXATCTTCTTCTTGAGCCGAGATTTGGACTAGTATGGAGGTTCCGCTGGTCCTAAAGAACCGGGTCACGGTAAATTGGAACTTGATGGACCGGGG---T----G----TT-GA----G
Marker117960	TAAAATAGACGAGATTTCTAACACATAACCACTTaTTATTTCTAAAACTGCATCATATgTAGCAACAAAGCAATTCACTATTTACAAATCTTTCTATTGAXXXXXXXXXX----------------GAGATTTGGACTAGTATGGAGGTTCCGCTGGTCCTAAAGAACCGGGTCACGGTAAATTGGAACTTGATGGACCGGGGTGATGAGGGTCACTTGGATCTGG
Marker118037	TTTCTTACATTCACATGAGAATTAGACAGCTCCTACAGACAATCTCACAAAC----A-CCGTTTTAAACAAATCTAGGTTGAGGGAAACATGCTACTAGCAACTTXXXXXXXXXXTCTTCACAAATTCAAAAAATTCTGCAACTTGGCGGGCATACCTTCACAATATGCAAATTATGATGCTTTAATTTACAAAAATATGGGATTAGGAATcGAA
Marker118037	TTTCTTACATTCACATGAGAATTAGACAGCTCCTACAGACAATCTCACAAACAGGTACCCGTTTTAAACAAATCTAGGTTGAGGGAAACATGCTACTAG---C--XXXXXXXXXXTCTTCACAAATTCAAAAAATTCTGCAACTTGGCGGGCATACCTTCACAATATGCAAATTATGATGCTTTAATTTACAAAAATATGGGATTAGGAATtGAA
Marker11807	ACAGCCCGTTCTGTTCAATTCCAGACATGTAaTTCCTCACTTCTTTTCTTATCATCTCTTGCATcACAGCCATGAACTCTGCGCTAAAGAACTGCTTTTCXXXXXXXXXXGTCCTGATCCAGGAAGCGAGAGGCTGAGAgAAGTGGGAGGATCCGTGGTGGATGAAGAGGCTTCAACTGGAGCAAGCGACCCGGTTCTCAACAATGGTCG
Marker11807	ACAGCCCGTTCTGTTCAATTCCAGACATGTAtTTCCTCACTTCTTTTCTTATCATCTCTTGCATgACAGCCATGAACTCTGCGCTAAAGAACTGCTTTTCXXXXXXXXXXGTCCTGATCCAGGAAGCGAGAGGCTGAGAtAAGTGGGAGGATCCGTGGTGGATGAAGAGGCTTCAACTGGAGCAAGCGACCCGGTTCTCAACAATGGTCG
Marker118081	AAACTCAATGATTTGTCATCACTATTCCAACTTCATCTAGATCATCAAATCATATCTAAgCATCCATAGTCAtTTAATTAAGAGGGAACATCATACTTAAXXXXXXXXXX-TTAaCTAAAATTCATGACACACAAGTTTGAAAGCCATTACCCaAAAATAACAGTTTCTAAAATCACCACAAAATTTCTtCTTATCCAGAATTCAAACTTT
Marker118081	AAACTCAATGATTTGTCATCACTATTCCAACTTCATCTAGATCATCAAATCATATCTAAcCATCCATAGTCAcTTAATTAAGAGGGAACATCATACTTAAXXXXXXXXXXTTTAgCTAAAATTCATGACACACAAGTTTGAAAGCCATTA-CCtAAAATAACAGTTTCTAAAATCACCACAAAATTTCTcCTTATCCAGAATTCAAACTTT
Marker11810	AGTCTTTCTTTCGTCATCTCATTTGTTATCTTATTTTTTCTGTCACTCATGTTATAGAACTGCTTAGGTGTTGATAACTGGGAAGGACATGTGGTAATTCXXXXXXXXXXTATGCCTTGAAACTCTTTTTTATTGGTTGTCTCATAGATAAGCTTCAAACAAAGCTGAGATCGGAaGGTGGAATTAGGGCCTTGCTAGGAACAGTGAGAT
Marker11810	AGTCTTTCTTTCGTCATCTCATTTGTTATCTTATTTTTTCTGTCACTCATGTTATAGAACTGCTTAGGTGTTGATAACTGGGAAGGACATGTGGTAATTCXXXXXXXXXXTATGCCTTGAAACTCTTTTTTATTGGTTGTCTCATAGATAAGCTTCAAACAAAGCTGAGATCGGAgGGTGGAATTAGGGCCTTGCTAGGAACAGTGAGAT
Marker11821	TCAATTAGCATCAATATAGTCATCAAAATACTATTTAGTCcAATGAATCAaTTCATCAACATATGACTGCATACATCAAAACATCATAATAATTAGTTCC-XXXXXXXXXXTAAAAGCTTTTCATACTTACTTATTTGATCCGTGCTAGAAAATTGTAAAGtTTGAAAGAAaAGTAACAAAGGTCCAGAGCTTGCTTGAGGCATCCgTGGA
Marker11821	TCAATTAGCATCAATATAGTCATC-AAATACTATTTAGTCtAATGAATCAgTTCATCAACATATGACTGCATACATCAAAACATCATAATAATTAGTTCCAXXXXXXXXXXTAAAAGCTTTTCATACTTACTTATTTGATCCGTGCTAGAAAATTGTAAAGaTTGAAAGAAgAGTAACAAAGGTCCAGAGCTTGCTTGAGGCATCCaTGGA
Marker118232	TTTATGAAATTACATATcATAAATCATGGACAAAGAGGTACATTACAAATTTGCTAACCTCATGAAAATTACTGGATTGCAGGAAAATTTATAGACTATTXXXXXXXXXXGGATaCATGATGCACTCAGTTTTGGAAACATCAGTTGAGTCATGCTCCTCTTTGACCACAGTTTCCACTGGTCTCTGAGGTTGGTCaTCCTGTAAaGTCt
Marker118232	TTTATGAAATTACATATtATAAATCATGGACAAAGAGGTACATTACAAATTTGCTAACCTCATGAAAATTACTGGATTGCAGGAAAATTTATAGACTATTXXXXXXXXXXGGATcCATGATGCACTCAGTTTTGGAAACATCAGTTGAGTCATGCTCCTCTTTGACCACAGTTTCCACTGGTCTCTGAGGTTGGTCtTCCTGTAAtGTCg
Marker11825	TGTATTTGCTAATGTCTTATTTTTGTAGAAGCTTGCTGCTTGGAGTACTCTATAACATTGTTGAGCaTGACAGAACCCCCAGAGGACAGAATGGAACAGGXXXXXXXXXXGCTACTACtTTGGTATATATTTAATATGTATATGCTTTTGaTATTTGACGGTGATATAAGAACAGAGTCTAGATTTTTATCATGTCTGTTCCTGTTGCAG
Marker11825	TGTATTTGCTAATGTCTTATTTTTGTAGAAGCTTGCTGCTTGGAGTACTCTATAACATTGTTGAGCgTGACAGAACCCCCAGAGGACAGAATGGAACAGGXXXXXXXXXXGCTACTACcTTGGTATATATTTAATATGTATATGCTTTTGcTATTTGACGGTGATATAAGAACAGAGTCTAGATTTTTATCATGTCTGTTCCTGTTGCAG
Marker11825	TGTATTTGCTAATGTCTTATTTTTGTAGAAGCTTGCTGCTTGGAGTACTCTATAACATTGTTGAGCgTGACAGAACCCCCAGAGGACAGAATGGAACAGGXXXXXXXXXXGCTACTACtTTGGTATATATTTAATATGTATATGCTTTTGcTATTTGACGGTGATATAAGAACAGAGTCTAGATTTTTATCATGTCTGTTCCTGTTGCAG
Marker11826	AGAATCTCGATCAAAGACGATTTCTCCATTTAACCACGATATACTTCACCGTACAGCGCCTTTCTATCACAAGTGGTCGCGCATATACGGGAAGAATTTCXXXXXXXXXXTACGAACACCGGTTCGTCTTATGAAAAGTTCGAGTTTAACCCCTCGTCGAAGCAGCTgTTTGGGCAGGGACTTTTTGGACTCACCGGTGACATATGGGCT
Marker11826	AGAATCTCGATCAAAGACGATTTCTCCATTTAACCACGATATACTTCACCGTACAGCGCCTTTCTATCACAAGTGGTCGCGCATATACGGGAAGAATTTCXXXXXXXXXXTACGAACACCGGTTCGTCTTATGAAAAGTTCGAGTTTAACCCCTCGTCGAAGCAGCTtTTTGGGCAGGGACTTTTTGGACTCACCGGTGACATATGGGCT
Marker118301	GACGATGTGCTGCATACGAAGAGCAATTAAATATGATTCTGAAAGATTTAGAGAATCACaCAGAGCATATATCAAAtAAAGTTGCTGATGTAGTGCAGAGXXXXXXXXXXCTCTCAGGTGCCGGATTCTTAACTCCTGAAATTCACCTTTGGTCCATGCTCAAGTAATCATTTCAGATGAATAAAATTCAAGATTCCTAAATGGGATCAT
Marker118301	GACGATGTGCTGCATACGAAGAGCAATTAAATATGATTCTGAAAGATTTAGAGAATCACaCAGAGCATATATCAAAcAAAGTTGCTGATGTAGTGCAGAGXXXXXXXXXXCTCTCAGGTGCCGGATTCTTAACTCCTGAAATTCACCTTTGGTCCATGCTCAAGTAATCATTTCAGATGAATAAAATTCAAGATTCCTAAATGGGATCAT
Marker118301	GACGATGTGCTGCATACGAAGAGCAATTAAATATGATTCTGAAAGATTTAGAGAATCACtCAGAGCATATATCAAAcAAAGTTGCTGATGTAGTGCAGAGXXXXXXXXXXCTCTCAGGTGCCGGATTCTTAACTCCTGAAATTCACCTTTGGTCCATGCTCAAGTAATCATTTCAGATGAATAAAATTCAAGATTCCTAAATGGGATCAT
Marker11834	TTAGATCCATGTGTGAaAGCCAtATGTCCTCTAACACACATCTTCCATTTTTGGCAAGTTATACAAGGGCATGCGTCCTATATCACACgACTGTGTATTTXXXXXXXXXXAGAAATCACACCCTAGGGTTTCTACCCTgTTCCAATCACATAACTAGTCATTCAAATACATATTTAGGCCAATACAAAGAATCTCTAAGTTGCCTAGATA
Marker11834	TTAGATCCATGTGTGAgAGCCAcATGTCCTCTAACACACATCTTCCATTTTTGGCAAGTTATACAAGGGCATGCGTCCTATATCACACgACTGTGTATTTXXXXXXXXXXAGAAATCACACCCTAGGGTTTCTACCCTgTTCCAATCACATAACTAGTCATTCAAATACATATTTAGGCCAATACAAAGAATCTCTAAGTTGCCTAGATA
Marker11834	TTAGATCCATGTGTGAgAGCCAcATGTCCTCTAACACACATCTTCCATTTTTGGCAAGTTATACAAGGGCATGCGTCCTATATCACACaACTGTGTATTTXXXXXXXXXXAGAAATCACACCCTAGGGTTTCTACCCTaTTCCAATCACATAACTAGTCATTCAAATACATATTTAGGCCAATACAAAGAATCTCTAAGTTGCCTAGATA
Marker118346	AATGTATGAATATATGTACTTTTAGGTTTATATTTTTCtGCATTTTCTGCTTCAAGAATTATGAGACTTTTTGATGAAGAGGAGAcTAGAGTTCAAATtTXXXXXXXXXXGACGgCATCTGTTAATAAGAAACATAAAATGTAGTTCTGCTTAATTGTAGTACTTTGTCTATATTCTTCTATAGCTTCGAGTTTTTGCAGATAACTTCTG
Marker118346	AATGTATGAATATATGTACTTTTAGGTTTATATTTTTCcGCATTTTCTGCTTCAAGAATTATGAGACTTTTTGATGAAGAGGAGAtTAGAGTTCAAATcTXXXXXXXXXXGACGaCATCTGTTAATAAGAAACATAAAATGTAGTTCTGCTTAATTGTAGTACTTTGTCTATATTCTTCTATAGCTTCGAGTTTTTGCAGATAACTTCTG
Marker118422	TTTGAGTTTCTCAATTACACCATCATCACAAGCCAATGCAAAGGACCAAAGTTCCCAGCTGATAGCTGTTGTAATGCTCTCAAGGAATTTGCTTGCCCTTXXXXXXXXXXCCCTGCACTcGCACCATCAATGACAGACAACGCAAACACAGGTACCATTGTACCTAATCCATCCACACTGCTACTGGTGACAATTAGCTTCGTAGTGTTG
Marker118422	TTTGAGTTTCTCAATTACACCATCATCACAAGCCAATGCAAAGGACCAAAGTTCCCAGCTGATAGCTGTTGTAATGCTCTCAAGGAATTTGCTTGCCCTTXXXXXXXXXXCCCTGCACTtGCACCATCAATGACAGACAACGCAAACACAGGTACCATTGTACCTAATCCATCCACACTGCTACTGGTGACAATTAGCTTCGTAGTGTTG
Marker11843	CAGGCTGCATATGAAACCCACCTGCCtAACTCTTCAACAATCTCAACCACTTCTACTTGCTCTGCTACTTTGTTTTGGTTCAAGTCTTTTTTGAGTTCGTXXXXXXXXXXCATGTGGTACAACAACCGCAGCATCAGCAGCAGGAGAGTTTTTTTAGTGAGTTGAGTGGAGTGTTTTCTGTGCCGAGTCAGG---------TGCAGAGTTTTGAAGGTG
Marker11843	CAGGCTGCATATGAAACCCACCTGCCgAACTCTTCAACAATCTCAACCACTTCTACTTGCTCTGCTACTTTGTTTTGGTTCAAGTCTTTTTTGAGTTCGTXXXXXXXXXX---------CAACAACCGCAGCATCAGCAGCAGGAGAGTTTTTTTAGTGAGTTGAGTGGAGTGTTTTCTGTGCCGAGTCAGGTGAGTCAAGTGCAGAGTTTTGAAGGTG
Marker11844	CAtAAAGAGGTTAATGTGTGATGAGTTTTTTCACTCCTCTTTTCTCTTAATTTTGGACTTAAATGATGGATTCTGTACTGTCTAAATATACTGCTCATTAXXXXXXXXXXACGCATCAGCAGGGTACTTCTGTCCCAGAACAAGTTGAAGATACAGCTTCCCAGGATAGTAATTCAGAAATAGTCTCTAGGACACCATCTTCAAAAAGTA
Marker11844	CAcAAAGAGGTTAATGTGTGATGAGTTTTTTCACTCCTCTTTTCTCTTAATTTTGGACTTAAATGATGGATTCTGTACTGTCTAAATATACTGCTCATTAXXXXXXXXXXACGCATCAGCAGGGTACTTCTGTCCCAGAACAAGTTGAAGATACAGCTTCCCAGGATAGTAATTCAGAAATAGTCTCTAGGACACCATCTTCAAAAAGTA
Marker118442	CTtGCATTGCTTAATGTTCAGAATTGCTCGAGTTCAATCTCTTTGGCGATATTCTGTTTTAACTCAGCTAATAAAATGTAGAATTTGCTTTaTTATTATTXXXXXXXXXXTATGTGTTATGTTTTGTGGAAGTACTCTCGGGTTGGTAGCGCTTTACATGGTAAATAAGCGAAGAAGTATTAATGAAAAAAGCATTCAAGAAGTACATTT
Marker118442	CTgGCATTGCTTAATGTTCAGAATTGCTCGAGTTCAATCTCTTTGGCGATATTCTGTTTTAACTCAGCTAATAAAATGTAGAATTTGCTTTgTTATTATTXXXXXXXXXXTATGTGTTATGTTTTGTGGAAGTACTCTCGGGTTGGTAGCGCTTTACATGGTAAATAAGCGAAGAAGTATTAATGAAAAAAGCATTCAAGAAGTACATTT
Marker118472	ATaAAATTTGTTTCCTAGCAATGCGGAACACTCAACTATTATtATGTGCTCAGCAAGAGAATCATTTGGATGaAATTTgTGTGATGCAATGATACAGTAAXXXXXXXXXXAAAACAGGGGAGTCAAGCCAGAATTTGCGCCAATGCAAAGCTTCTCCTCAGAAATGGCCTCATGTCAAACAAATATTCAAAGTAATCCtGCAACACCTCA
Marker118472	ATaAAATTTGTTTCCTAGCAATGCGGAACACTCAACTATTATtATGTGCTCAGCAAGAGAATCATTTGGATGaAATTTtTGTGATGCAATGATACAGTAAXXXXXXXXXXAAAACAGGGGAGTCAAGCCAGAATTTGCGCCAATGCAAAGCTTCTCCTCAGAAATGGCCTCATGTCAAACAAATATTCAAAGTAATCCtGCAACACCTCA
Marker118472	ATgAAATTTGTTTCCTAGCAATGCGGAACACTCAACTATTATcATGTGCTCAGCAAGAGAATCATTTGGATGtAATTTgTGTGATGCAATGATACAGTAAXXXXXXXXXXAAAACAGGGGAGTCAAGCCAGAATTTGCGCCAATGCAAAGCTTCTCCTCAGAAATGGCCTCATGTCAAACAAATATTCAAAGTAATCCcGCAACACCTCA
Marker11848	TGCAACAATTAATCGAGTTTAATGGAAAGTGGATAACTACAGAAGCAAAAAGAAACCCCACAAAaAccAGAGACAAAATCTCACCCAAATCCAGGAGTTGXXXXXXXXXXCAAAAGCTGACCTGGAGATTAGATCTGATGTTAAAACCTTAAATTCATCGAACATATCAATCTCCGTCCCTTCAAACAGGaTCCATTTATCCAGCATTAC
Marker11848	TGCAACAATTAATCGAGTTTAATGGAAAGTGGATAACTACAGAAGCAAAAAGAAACCCCACAAAgAaaAGAGACAAAATCTCACCCAAATCCAGGAGTTGXXXXXXXXXXCAAAAGCTGACCTGGAGATTAGATCTGATGTTAAAACCTTAAATTCATCGAACATATCAATCTCCGTCCCTTCAAACAGGcTCCATTTATCCAGCATTAC
Marker11855	TTGCTTACTGCTCATACTGATACTCAAATTTCTgTGAGATGGCATCTGTATTATTCGTTTATGGATACTGGATTCTTaAACTTAACAAAATAATGTCTGAXXXXXXXXXXCAACGGAAGCAAATGAAAATTAGGTTCCCAGAGCGAGGAAGAAGTGGAAGATCTGTTATCACAATTAAGAATCTGGAATTTGGCTATGGGGATAAAGTGA
Marker11855	TTGCTTACTGCTCATACTGATACTCAAATTTCTgTGAGATGGCATCTGTATTATTCGTTTATGGATACTGGATTCTTgAACTTAACAAAATAATGTCTGAXXXXXXXXXXCAACGGAAGCAAATGAAAATTAGGTTCCCAGAGCGAGGAAGAAGTGGAAGATCTGTTATCACAATTAAGAATCTGGAATTTGGCTATGGGGATAAAGTGA
Marker11855	TTGCTTACTGCTCATACTGATACTCAAATTTCTaTGAGATGGCATCTGTATTATTCGTTTATGGATACTGGATTCTTgAACTTAACAAAATAATGTCTGAXXXXXXXXXXCAACGGAAGCAAATGAAAATTAGGTTCCCAGAGCGAGGAAGAAGTGGAAGATCTGTTATCACAATTAAGAATCTGGAATTTGGCTATGGGGATAAAGTGA
Marker118652	TGATAGTTTCGAAAGTACTCAGGATCCAAGTATCCGAGTGTTCCCTGAGCACATGTTGATACATGACTCAGCCCTGGAAGAGCCAATCTTGAGAGACCAAXXXXXXXXXXGTAAATGGTCAAAGAGGGTCCCGTTTGAAATGTAGTCATAGATCATCAATGGCTGCTCAGCTTCTACACAATAACCcAAGAGTCTGACCAAGTTCTTGTG
Marker118652	TGATAGTTTCGAAAGTACTCAGGATCCAAGTATCCGAGTGTTCCCTGAGCACATGTTGATACATGACTCAGCCCTGGAAGAGCCAATCTTGAGAGACCAAXXXXXXXXXXGTAAATGGTCAAAGAGGGTCCCGTTTGAAATGTAGTCATAGATCATCAATGGCTGCTCAGCTTCTACACAATAACCtAAGAGTCTGACCAAGTTCTTGTG
Marker1187	TCTTTTGGCTGCCACTTGTCATTGAGCTACTCTTGTCCCTTTGCTTCTTCCCACAAAAAATATAAATATGAGTTCTAACATTTCCCTGCCCATCCAAAGGXXXXXXXXXXATTAGAACTTCTAATTCTCCTTAAGAAGAATATCGGCAATCCAATATTTCCAAAGGcCGAACCTTGAGTTCCCATTCCTCAATTAGGCAATCCAATAAGG
Marker1187	TCTTTTGGCTGCCACTTGTCATTGAGCTACTCTTGTCCCTTTGCTTCTTCCCACAAAAAATATAAATATGAGTTCTAACATTTCCCTGCCCATCCAAAGGXXXXXXXXXXATTAGAACTTCTAATTCTCCTTAAGAAGAATATCGGCAATCCAATATTTCCAAAGGtCGAACCTTGAGTTCCCATTCCTCAATTAGGCAATCCAATAAGG
Marker11876	TTTACCTGGATTTGATCATTATATTATCTCTACCAgGATTTTCAAGCACAGGGGAAGAGTAAGGACATAATATGAGTGAGGGCTGTGTGTTTAATTTGAGXXXXXXXXXXTTTCACAATATTGATAGATAATTTTCTTGGGGTGCTGTAATATGTAACTGGGGGAcTGTAATAAAGGGTAGTTGTTTCAAGGCAAGTGGTGAAAAAATAG
Marker11876	TTTACCTGGATTTGATCATTATATTATCTCTACCAaGATTTTCAAGCACAGGGGAAGAGTAAGGACATAATATGAGTGAGGGCTGTGTGTTTAATTTGAGXXXXXXXXXXTTTCACAATATTGATAGATAATTTTCTTGGGGTGCTGTAATATGTAACTGGGGGAgTGTAATAAAGGGTAGTTGTTTCAAGGCAAGTGGTGAAAAAATAG
Marker11884	TTGAAGCTGTTAGCAATGGAGCATATGCTAAAGCAGCATCCAAAGTGGCAGGGGAATGCAGTATTGGTACAGATTACAAATCCTGCTAGGGGAAGAGGGAXXXXXXXXXXGTTGTTGTCTCTGCTGTAAGGGATGGGATGAATCTTACCCCATATGAGTACGTTGTTTGCAGGCAGGGAATCTCTGAATCAGATTCATCGGCTGAATCaA
Marker11884	TTGAAGCTGTTAGCAATGGAGCATATGCTAAAGCAGCATCCAAAGTGGCAGGGGAATGCAGTATTGGTACAGATTACAAATCCTGCTAGGGGAAGAGGGAXXXXXXXXXXGTTGTTGTCTCTGCTGTAAGGGATGGGATGAATCTTACCCCATATGAGTACGTTGTTTGCAGGCAGGGAATCTCTGAATCAGATTCATCGGCTGAATCgA
Marker11888	ATCTTAATGCTCAGTCCATATATTCTGAGGACTTTTCCAATACCACTGCTCTGCTAAAATAATGTAGCTGCTTTATAGCTATTTCTTATTCACTTCaATGXXXXXXXXXXCCAATCCTGGGTTTCCTCAAACCAATGAACAAAAGAAGAAATAATTCATTAAAGAGGTTTCAACAATGCTCTTCTTTTGGAAAAAGCTCACACCAAACCA
Marker11888	ATCTTAATGCTCAGTCCATATATTCTGAGGACTTTTCCAATACCACTGCTCTGCTAAAATAATGTAGCTGCTTTATAGCTATTTCTTATTCACTTCgATGXXXXXXXXXXCCAATCCTGGGTTTCCTCAAACCAATGAACAAAAGAAGAAATAATTCATTAAAGAGGTTTCAACAATGCTCTTCTTTTGGAAAAAGCTCACACCAAACCA
Marker118944	TGACAGTAACTTTTGAAAACATGATTTTCTTTGAATAAGTTGTCCTCATTTTAATAATTTATTTCAcCTTATACCTCCAAATATCTTAATTTCAATCTTAXXXXXXXXXXCTTTGCAAAGTGGTTTGGTTTTGGATCAAAATAATGACAaCCCTTCTGTAAATTCGCCAAACTgTTATCAGATATATTCTATACCCGAGGATGGATaAAC
Marker118944	TGACAGTAACTTTTGAAAACATGATTTTCTTTGAATAAGTTGTCCTCATTTTAATAATTTATTTCAtCTTATACCTCCAAATATCTTAATTTCAATCTTAXXXXXXXXXXCTTTGCAAAGTGGTTTGGTTTTGGATCAAAATAATGACAgCCCTTCTGTAAATTCGCCAAACTaTTATCAGATATATTCTATACCCGAGGATGGATcAAC
Marker11902	TCTAACAAAGGATTcTAGCAAAAGCTCATAGCTCCCTTTATTCTATCCAcCTTgGAGGTGTAAAGATGTATCAAAATTTAAGGAGGAGTTTATGGTGGCTXXXXXXXXXXGTGTTCCTAAGTGGAAGTAAGAGCACATCTtTATGGATTTTATAGTTAGACTCCTGAGGACTCAAAGTGGTTATAATGCACTCTGGGTGATAGTGGATAG
Marker11902	TCTAACAAAGGATTtTAGCAAAAGCTCATAGCTCCCTTTATTCTATCCAtCTTaGAGGTGTAAAGATGTATCAAAATTTAAGGAGGAGTTTATGGTGGCTXXXXXXXXXXGTGTTCCTAAGTGGAAGTAAGAGCACATCTcTATGGATTTTATAGTTAGACTCCTGAGGACTCAAAGTGGTTATAATGCACTCTGGGTGATAGTGGATAG
Marker11911	TGTAACCCAACCTTCcGATTTCTAAGtGCAATGAACTACAGAATTCCGAAACTACTTAACCAGACTGTAATTTTATTACTGGCTGTAAAATAATTAATCCXXXXXXXXXXCAAACAACAAAaAAGGAACAACTCTTTCCCGAGTGGGGAAAAAATTGTATTTATAAGTACTAAAGCCACTGTAATGCGAATAAAGACAAAACAAGCCTGC
Marker11911	TGTAACCCAACCTTCtGATTTCTAAGcGCAATGAACTACAGAATTCCGAAACTACTTAACCAGACTGTAATTTTATTACTGGCTGTAAAATAATTAATCCXXXXXXXXXXCAAACAACAAAgAAGGAACAACTCTTTCCCGAGTGGGGAAAAAATTGTATTTATAAGTACTAAAGCCACTGTAATGCGAATAAAGACAAAACAAGCCTGC
Marker11911	TGTAACCCAACCTTCtGATTTCTAAGtGCAATGAACTACAGAATTCCGAAACTACTTAACCAGACTGTAATTTTATTACTGGCTGTAAAATAATTAATCCXXXXXXXXXXCAAACAACAAAaAAGGAACAACTCTTTCCCGAGTGGGGAAAAAATTGTATTTATAAGTACTAAAGCCACTGTAATGCGAATAAAGACAAAACAAGCCTGC
Marker119184	TCCACCAAGAAATATTTAATACAATAtATATTTTCATCATCTGCTTTGATAGTGTTACATTTCTTTTTCTCTATTCCATTGCTTGTATGCCCTTGCTGCTXXXXXXXXXXATCTGAAGGTCAAAGTATTTTAATTTTAGATCTTTGTGATAGAGCTAAAACTTATGGGGAAAACTGCTATCtGATTATCCAAATGCAACTTTAAAAAATA
Marker119184	TCCACCAAGAAATATTTAATACAATAcATATTTTCATCATCTGCTTTGATAGTGTTACATTTCTTTTTCTCTATTCCATTGCTTGTATGCCCTTGCTGCTXXXXXXXXXXATCTGAAGGTCAAAGTATTTTAATTTTAGATCTTTGTGATAGAGCTAAAACTTATGGGGAAAACTGCTATCaGATTATCCAAATGCAACTTTAAAAAATA
Marker11920	CGTTTGcTTTTTGGTCTAAACTGTGGGAAGGCACTTAAACaGATTGATCTCCCAAAATCGGCTAAAGCAATCTCGTCtGAACATGATTTTGATCTGAAGGXXXXXXXXXXTGAGTTTTGAGTTcGTATGGTATGTTGGACATCACAGGAGAGTATGAACAAAGATCAGTTAATAtTCTCGACCCTTTTTGAAATAATACCAGAAACTGGT
Marker11920	CGTTTGgTTTTTGGTCTAAACTGTGGGAAGGCACTTAAACcGATTGATCTCCCAAAATCGGCTAAAGCAATCTCGTCcGAACATGATTTTGATCTGAAGGXXXXXXXXXXTGAGTTTTGAGTTtGTATGGTATGTTGGACATCACAGGAGAGTATGAACAAAGATCAGTTAATAgTCTCGACCCTTTTTGAAATAATACCAGAAACTGGT
Marker11922	TAAGTAATTTACTTTTCATGGAACCATggAAGAGATACCAAAATACTTTCtAATAGCAAGATTAATAACCATGTGACAGAATGGCATCTATAAGcTAACTXXXXXXXXXXAGCTTGATGCGACACATACCAATGACAATGCAAGCACCACATAGCACACTAATGTAtCAGAAATCCCTGGAAAGAAACAAGCACTAAAAGGATGAAAGTA
Marker11922	TAAGTAATTTACTTTTCATGGAACCATatAAGAGATACCAAAATACTTTCcAATAGCAAGATTAATAACCATGTGACAGAATGGCATCTATAAGgTAACTXXXXXXXXXXAGCTTGATGCGACACATACCAATGACAATGCAAGCACCACATAGCACACTAATGTAcCAGAAATCCCTGGAAAGAAACAAGCACTAAAAGGATGAAAGTA
Marker11927	GTTTGTTGCATGAAGTATTATTGATTTAGAaACTGGTTGATCATCATGTTACTTTTTCTAAACCTCTTTCTTGCAGTAAAATTGCCAGGCTTGCCCTATCXXXXXXXXXX-------CTGTGAATCcATGAGTCACCTGCTGACTGAATCTGCAATTTTGATTTTGAGAAATTACATTGGCACTCCTTtTTTAGCTTTGGAAACAAACCTGTTTTGT
Marker11927	GTTTGTTGCATGAAGTATTATTGATTTAGAtACTGGTTGATCATCATGTTACTTTTTCTAAACCTCTTTCTTGCAGTAAAATTGCCAGGCTTGCCCTATCXXXXXXXXXXATTGCTGCTGTGAATCtATGAGTCACCTGCTGACTGAATCTGCAATTTTGATTTTGAGAAATTACATTGGCACTCCTTgTTTAGCTTTGGAAACAAACC-------T
Marker11928	CTCATAGAACCACCCTTTGGCTTGCAACTCTCTACTATtGGAGAATCaGCCCCACCCATCATACATCCTTTGAAAGGTGCAACATGAGCCAATCGTTTTGXXXXXXXXXXGCTGAAGAGAATCCACAAAGATTATTCTCAGAAGGATATACCAAAGATTGCAAAGGAGCAGAAAAGGATTGGCTGCGAGAAAGAAATTCAGCATTCCTTT
Marker11928	CTCATAGAACCACCCTTTGGCTTGCAACTCTCTACTATtGGAGAATCgGCCCCACCCATCATACATCCTTTGAAAGGTGCAACATGAGCCAATCGTTTTGXXXXXXXXXXGCTGAAGAGAATCCACAAAGATTATTCTCAGAAGGATATACCAAAGATTGCAAAGGAGCAGAAAAGGATTGGCTGCGAGAAAGAAATTCAGCATTCCTTT
Marker11928	CTCATAGAACCACCCTTTGGCTTGCAACTCTCTACTATcGGAGAATCgGCCCCACCCATCATACATCCTTTGAAAGGTGCAACATGAGCCAATCGTTTTGXXXXXXXXXXGCTGAAGAGAATCCACAAAGATTATTCTCAGAAGGATATACCAAAGATTGCAAAGGAGCAGAAAAGGATTGGCTGCGAGAAAGAAATTCAGCATTCCTTT
Marker11929	ACAGAATTTATCTATACATAGGcgGCTTGATAGAAGGTTCATGAAAAGGTAATGCAAACCCAAATCAAGTTCTACCAAGAGTATTAGATTTCAACCTTGCXXXXXXXXXXTCAACAACTGCAACCAAGTTTTCTACAATAATTTTGGGTCGAGATTGTTTTTTGAAGACCAAGCTTGCAGTTTCATTGGATCAACCTGTCACATACCAAA
Marker11929	ACAGAATTTATCTATACATAGGaaGCTTGATAGAAGGTTCATGAAAAGGTAATGCAAACCCAAATCAAGTTCTACCAAGAGTATTAGATTTCAACCTTGCXXXXXXXXXXTCAACAACTGCAACCAAGTTTTCTACAATAATTTTGGGTCGAGATTGTTTTTTGAAGACCAAGCTTGCAGTTTCATTGGATCAACCTGTCACATACCAAA
Marker11930	ACAATATGGAACCTATGAGTCACAGACAATAAGGGGTTAATAGCAATGATTaAAAGGCTATGGGTTAATTACACATAAAGTGAATTACACCCAAACACCAXXXXXXXXXXAGACACAAATGTATAGAATTTATACATTAGGGGCCAAACCATAATAATCCAATCGTTGAGAGGTTCAATTGTAATTTTTAGAGGATGAATTAAAGTCTAA
Marker11930	ACAATATGGAACCTATGAGTCACAGACAATAAGGGGTTAATAGCAATGATTgAAAGGCTATGGGTTAATTACACATAAAGTGAATTACACCCAAACACCAXXXXXXXXXXAGACACAAATGTATAGAATTTATACATTAGGGGCCAAACCATAATAATCCAATCGTTGAGAGGTTCAATTGTAATTTTTAGAGGATGAATTAAAGTCTAA
Marker11937	GAAGCAGCAAGTTCGTTTTACcCTTATCCCACCGGTTTCCATTCCACTACAAAACATATTGGAGGAAATAATTTGCCTTCCTCTTACTAAATCTCCTACAXXXXXXXXXXATCTTTGTTTGCATAaGTTTGCGTGCCAAGATATGAATGAGAGCAGATGCAAAAAAATTAAGTAAATTCATTTGTGGGCTTTGCCAAGTAGTGGATCCTG
Marker11937	GAAGCAGCAAGTTCGTTTTACgCTTATCCCACCGGTTTCCATTCCACTACAAAACATATTGGAGGAAATAATTTGCCTTCCTCTTACTAAATCTCCTACAXXXXXXXXXXATCTTTGTTTGCATAgGTTTGCGTGCCAAGATATGAATGAGAGCAGATGCAAAAAAATTAAGTAAATTCATTTGTGGGCTTTGCCAAGTAGTGGATCCTG
Marker119420	TTGATAAAAAATCaTAAGGGATATATATTATGTTCCATGCCAGAATGAAATAATTGAGAAACTAGCtTGTCATAAAAGATCAGGAATACAATGAAGCAGAXXXXXXXXXXACTGATAGTATTAGTACCATGAATGAGGTATTTATGTCAGTCATTTGCTAGATTCAACCTCAAGCCTGAACCTCACCTTCATCCATTTAGAGTAGTTTAG
Marker119420	TTGATAAAAAATCgTAAGGGATATATATTATGTTCCATGCCAGAATGAAATAATTGAGAAACTAGCcTGTCATAAAAGATCAGGAATACAATGAAGCAGAXXXXXXXXXXACTGATAGTATTAGTACCATGAATGAGGTATTTATGTCAGTCATTTGCTAGATTCAACCTCAAGCCTGAACCTCACCTTCATCCATTTAGAGTAGTTTAG
Marker11947	TTATTTCTTCCTTCATTCTCATCATCCCCGATCTCGAGATCCATGCTTTTCTTAAAGGCTTAAAGTCgCAATTCACCTCTCTTTATAGCATtAATTCTCTXXXXXXXXXXCTATAAaATTAAGATAAATCAAAAGAATTTaATTTTGAAATATTGTTTCGAAGACACTTGAACTTATGTTATTCGAGAGAACATGAGAATGaGACGGAAG
Marker11947	TTATTTCTTCCTTCATTCTCATCATCCCCGATCTCGAGATCCATGCTTTTCTTAAAGGCTTAAAGTCgCAATTCACCTCTCTTTATAGCATtAATTCTCTXXXXXXXXXXCTATAAgATTAAGATAAATCAAAAGAATTTgATTTTGAAATATTGTTTCGAAGACACTTGAACTTATGTTATTCGAGAGAACATGAGAATGcGACGGAAG
Marker11947	TTATTTCTTCCTTCATTCTCATCATCCCCGATCTCGAGATCCATGCTTTTCTTAAAGGCTTAAAGTCtCAATTCACCTCTCTTTATAGCATaAATTCTCTXXXXXXXXXXCTATAAgATTAAGATAAATCAAAAGAATTTgATTTTGAAATATTGTTTCGAAGACACTTGAACTTATGTTATTCGAGAGAACATGAGAATGcGACGGAAG
Marker119487	AAAGAAGGGAAGGTTGTGGCGAGATATGcCCCAAGAACATCTCCTCTCAACATTGAGGTTAGACCATTTTTTCCCATATgATAATACGCAACTCTTACACXXXXXXXXXXCGAGCTACAAGGTCTGAAATTATATTTCATTTTTTTCGGTCTTTACTTTCAGTGAAGAAGATTTTACATGCCAATGcTTTGGCATCATAATGATCTTATT
Marker119487	AAAGAAGGGAAGGTTGTGGCGAGATATGgCCCAAGAACATCTCCTCTCAACATTGAGGTTAGACCATTTTTTCCCATATcATAATACGCAACTCTTACACXXXXXXXXXXCGAGCTACAAGGTCTGAAATTATATTTCATTTTTTTCGGTCTTTACTTTCAGTGAAGAAGATTTTACATGCCAATGtTTTGGCATCATAATGATCTTATT
Marker11949	ATGGCCTGCTCTGCTGCACCGACCGCTAAAAATGTCTGCTGGATTTTGGAAGAAGCCTTTGCTCAATTATAGATTTGCCTTCAAGATTTAGTTAAACATCXXXXXXXXXXAACGTTCTGTCATTGCTTAAGGATGAACAGCAGTAGAATAACTGTGTTGTTtTACTGAATGCTAAAGCTCTTCTAGTTTtTCCAAATTTCACAATCGATG
Marker11949	ATGGCCTGCTCTGCTGCACCGACCGCTAAAAATGTCTGCTGGATTTTGGAAGAAGCCTTTGCTCAATTATAGATTTGCCTTCAAGATTTAGTTAAACATCXXXXXXXXXXAACGTTCTGTCATTGCTTAAGGATGAACAGCAGTAGAATAACTGTGTTGTTtTACTGAATGCTAAAGCTCTTCTAGTTTaTCCAAATTTCACAATCGATG
Marker11949	ATGGCCTGCTCTGCTGCACCGACCGCTAAAAATGTCTGCTGGATTTTGGAAGAAGCCTTTGCTCAATTATAGATTTGCCTTCAAGATTTAGTTAAACATCXXXXXXXXXXAACGTTCTGTCATTGCTTAAGGATGAACAGCAGTAGAATAACTGTGTTGTTcTACTGAATGCTAAAGCTCTTCTAGTTTaTCCAAATTTCACAATCGATG
Marker119502	CAAACTCCTCGTCATCaGATGCCTTGGATGTGACAGTGAAGTTAGTGTCAATTCCAGCCAGGACTTTCAGAAGACCTTGCACAACAGCAAAGAGGTGAGCXXXXXXXXXXGCAATGTGTATGCACTTGTTTAAAAaATGGAATGCTTGTTTCACAAGGCTTTCGAAGAcGTTTTTGTTTCAGTTTTGTTGAATGCACAAATATGTAACAA
Marker119502	CAAACTCCTCGTCATCgGATGCCTTGGATGTGACAGTGAAGTTAGTGTCAATTCCAGCCAGGACTTTCAGAAGACCTTGCACAACAGCAAAGAGGTGAGCXXXXXXXXXXGCAATGTGTATGCACTTGTTTAAAAgATGGAATGCTTGTTTCACAAGGCTTTCGAAGAtGTTTTTGTTTCAGTTTTGTTGAATGCACAAATATGTAACAA
Marker11955	AAGATATACAGCCTTCTCTAAAACGCATGAAATCCCTTGATCATAAGAGCAATGCTGTATTGACTTCTGCAATTACTGAACCCCAAGTTTCCCAAGATGTXXXXXXXXXXGTGATCTATCTAAGCAAGAAAATGTGACACAGCCTGCTGAAAATGCCaCTGGAACCAAGTCTGGAAAGCCAAAAATAAAGGGGGTATCACTAACCGAATT
Marker11955	AAGATATACAGCCTTCTCTAAAACGCATGAAATCCCTTGATCATAAGAGCAATGCTGTATTGACTTCTGCAATTACTGAACCCCAAGTTTCCCAAGATGTXXXXXXXXXXGTGATCTATCTAAGCAAGAAAATGTGACACAGCCTGCTGAAAATGCCgCTGGAACCAAGTCTGGAAAGCCAAAAATAAAGGGGGTATCACTAACCGAATT
Marker11965	TAATCAATTTAAGAATGTCTTACTTTCACAACACGTTAAGGACAGAATTGTCAATTCCACTTGCCCTAATTTCATGATTAGGAGATTAACCTTAGTTGTCXXXXXXXXXXcATGGATCATTGGAATTTGGAAAAGGGTCCATAGGAATTGAATTATGTCGGTTTATTGGAGTATTAATTTCGCATTTATTTCTGGgTTCCTGAATTTGTA
Marker11965	TAATCAATTTAAGAATGTCTTACTTTCACAACACGTTAAGGACAGAATTGTCAATTCCACTTGCCCTAATTTCATGATTAGGAGATTAACCTTAGTTGTCXXXXXXXXXXaATGGATCATTGGAATTTGGAAAAGGGTCCATAGGAATTGAATTATGTCGGTTTATTGGAGTATTAATTTCGCATTTATTTCTGGtTTCCTGAATTTGTA
Marker119665	ACAGCATAATAATATGAAGTCCTCATGTATGAAACAATCTTGTTGGAATATATAAGTCCaACATTGCTAAGAAAAATAAAAATGAAAAGGTATATAATGTXXXXXXXXXXCCCAAGATTGCTAACATGGTATTGGAATCTCTTGATACAAGACTCATTTGAGCATGGcGGGCTGAGTTGAAAGAAGCTACACCCTTGTGTTAAAACCCTA
Marker119665	ACAGCATAATAATATGAAGTCCTCATGTATGAAACAATCTTGTTGGAATATATAAGTCCcACATTGCTAAGAAAAATAAAAATGAAAAGGTATATAATGTXXXXXXXXXXCCCAAGATTGCTAACATGGTATTGGAATCTCTTGATACAAGACTCATTTGAGCATGGtGGGCTGAGTTGAAAGAAGCTACACCCTTGTGTTAAAACCCTA
Marker11967	CTTCTGAAaACTCGATCACCATAACTATCGACTTGAAATTGAGAGCCATTTCTAACAGAAGGGTCGtCCTGAAAACTACTCAAACAGgAGGAGACAAAAGXXXXXXXXXXGGAGAAAATGAACAAAGATGCACTAAAGCAACAGGAAGAACTGTAGGACGGAGAGATGTTACAGAAATATAGAGAAAGAAATTGAGAAAATGATATTTTT
Marker11967	CTTCTGAAgACTCGATCACCATAACTATCGACTTGAAATTGAGAGCCATTTCTAACAGAAGGGTCGcCCTGAAAACTACTCAAACAGcAGGAGACAAAAGXXXXXXXXXXGGAGAAAATGAACAAAGATGCACTAAAGCAACAGGAAGAACTGTAGGACGGAGAGATGTTACAGAAATATAGAGAAAGAAATTGAGAAAATGATATTTTT
Marker11967	CTTCTGAAaACTCGATCACCATAACTATCGACTTGAAATTGAGAGCCATTTCTAACAGAAGGGTCGtCCTGAAAACTACTCAAACAGcAGGAGACAAAAGXXXXXXXXXXGGAGAAAATGAACAAAGATGCACTAAAGCAACAGGAAGAACTGTAGGACGGAGAGATGTTACAGAAATATAGAGAAAGAAATTGAGAAAATGATATTTTT
Marker119753	CAGAAAGATATTATAgAAAAATCTTAAATATCAGTAAGAATCAGTACCACGTACGTTGCTTACTTGAGAATGCACAGTTATTTGGAAAATGCGAGCCACAXXXXXXXXXXGCAAATATATAAAAaGATAGTGCATTCAATTCAGGATATACAATGCAGCTCAAGTATTGTTATGAAGCTGACAAGCAACTGTCAAAGCAAGGTAAGAATT
Marker119753	CAGAAAGATATTATAtAAAAATCTTAAATATCAGTAAGAATCAGTACCACGTACGTTGCTTACTTGAGAATGCACAGTTATTTGGAAAATGCGAGCCACAXXXXXXXXXXGCAAATATATAAAAtGATAGTGCATTCAATTCAGGATATACAATGCAGCTCAAGTATTGTTATGAAGCTGACAAGCAACTGTCAAAGCAAGGTAAGAATT
Marker119753	CAGAAAGATATTATAgAAAAATCTTAAATATCAGTAAGAATCAGTACCACGTACGTTGCTTACTTGAGAATGCACAGTTATTTGGAAAATGCGAGCCACAXXXXXXXXXXGCAAATATATAAAAtGATAGTGCATTCAATTCAGGATATACAATGCAGCTCAAGTATTGTTATGAAGCTGACAAGCAACTGTCAAAGCAAGGTAAGAATT
Marker11979	CATTATGATTCCTTTATAATTGATGCGGATTGCCACAGCCCCTTTCTTTCTTCTAATTAATCCTCCAAAT-CCCGAACAGAATACTTATCAACtTAAACTTXXXXXXXXXXAGCCTTCATGAACTTTCACATCATCAAAATTTAACTCTTcAAgATTTTCTTCGTCAAATTTTGATGACTTATCGTCGAAGTAGTTGAAGGAATCATGAGT
Marker11979	CATTATGATTCCTTTATAATTGATGCGGATTGCCACAGCCCCTTTCTTTCTTCTAATTAATCCTCCAAATCCCCGAACAGAATACTTATCAACcTAAAC-TXXXXXXXXXXAGCCTTCATGAACTTTCACATCATCAAAATTTAACTCTTgAAtATTTTCTTCGTCAAATTTTGATGACTTATCGTCGAAGTAGTTGAAGGAATCATGAGT
Marker119841	ATAAGCACTAAGAGAGGGAACCAAATGTTGCACAATcATCATCAGAACTGAtCACACTAAAAACTATGAGCTTGATTACCTTTGGGCCATCACAGTTACTXXXXXXXXXXAGAGTTTGTGGATCTGCCAATGTTATAAGACTCTCTGAGAGCTCCCAATCATGGGAAATCATTGCACGCTGAAATAACTGCCCTAACTCAATCCTGTCTT
Marker119841	ATAAGCACTAAGAGAGGGAACCAAATGTTGCACAATgATCATCAGAACTGAcCACACTAAAAACTATGAGCTTGATTACCTTTGGGCCATCACAGTTACTXXXXXXXXXXAGAGTTTGTGGATCTGCCAATGTTATAAGACTCTCTGAGAGCTCCCAATCATGGGAAATCATTGCACGCTGAAATAACTGCCCTAACTCAATCCTGTCTT
Marker119841	ATAAGCACTAAGAGAGGGAACCAAATGTTGCACAATcATCATCAGAACTGAcCACACTAAAAACTATGAGCTTGATTACCTTTGGGCCATCACAGTTACTXXXXXXXXXXAGAGTTTGTGGATCTGCCAATGTTATAAGACTCTCTGAGAGCTCCCAATCATGGGAAATCATTGCACGCTGAAATAACTGCCCTAACTCAATCCTGTCTT
Marker119867	TTGAAGTTTTGTTTGATTTGCTAAATGAGAGAGGTAGCAAGTTCTCATCAACATTCTGGGAGAGCATTTTCCATCGCGTCTTATTTCCTATTTTTGATCAXXXXXXXXXXCATcCAGCCTATTTATCACTAACCACCTTCAAATAGTGGGGGCTCAGAGTGTGTGCCTCTGAATCTGGACCAAGATTTCACTCTTGAAAATGTATTAGGA
Marker119867	TTGAAGTTTTGTTTGATTTGCTAAATGAGAGAGGTAGCAAGTTCTCATCAACATTCTGGGAGAGCATTTTCCATCGCGTCTTATTTCCTATTTTTGATCAXXXXXXXXXXCATaCAGCCTATTTATCACTAACCACCTTCAAATAGTGGGGGCTCAGAGTGTGTGCCTCTGAATCTGGACCAAGATTTCACTCTTGAAAATGTATTAGGA
Marker11990	AGCAAAGAATTAAACCTGCAAGCTTATACTTTCAAACAGGAGCATCTAAATGAGTGAGGAAGACCTATTAAAATCTATGGCTAGCATGGTAATTTgGAGAXXXXXXXXXXACTTTGCCCAGTAGTTTCGGTATTTTGGTATGCCTATTTCAAGCCAAGGTTTCATGTTCCCATTATAGTGTATAGCAGCCGCTCTTTCAATGTCCCTCTG
Marker11990	AGCAAAGAATTAAACCTGCAAGCTTATACTTTCAAACAGGAGCATCTAAATGAGTGAGGAAGACCTATTAAAATCTATGGCTAGCATGGTAATTTcGAGAXXXXXXXXXXACTTTGCCCAGTAGTTTCGGTATTTTGGTATGCCTATTTCAAGCCAAGGTTTCATGTTCCCATTATAGTGTATAGCAGCCGCTCTTTCAATGTCCCTCTG
Marker11991	AcAATCACATTACAGGGGCCCATGATCTGCAAGATACGGGTCTTaTTGTGAAGCTGAATACCACGCACCATAAAATTAATGAgTTGTGTTGAGACCGAGTXXXXXXXXXXTTGACTTATTTGAATTGAACTATAAATTTAATCCAGACTAATTCATGTTAAATTCACcCGTAACTTAGTGTGGGGTTTGTCATATTGATTGATTGTAGAG
Marker11991	AgAATCACATTACAGGGGCCCATGATCTGCAAGATACGGGTCTTtTTGTGAAGCTGAATACCACGCACCATAAAATTAATGAcTTGTGTTGAGACCGAGTXXXXXXXXXXTTGACTTATTTGAATTGAACTATAAATTTAATCCAGACTAATTCATGTTAAATTCACtCGTAACTTAGTGTGGGGTTTGTCATATTGATTGATTGTAGAG
Marker11993	TAACCGTAGAGGAATTTAACACCATGCTATTCAATGAAAAAGAAATGGGGAATGGACTAGGTTACATTCGGCTCAGTGATCCCGAAGGTTTCCTTTTTTCXXXXXXXXXXAATGATTAAAAATGAACTCTTCCACAGCCATTATCAGTTATCAATGATGGCAAAGAGACTTTCGATGGACAAACTGTacCAGGTATGTAGCTACATTGCA
Marker11993	TAACCGTAGAGGAATTTAACACCATGCTATTCAATGAAAAAGAAATGGGGAATGGACTAGGTTACATTCGGCTCAGTGATCCCGAAGGTTTCCTTTTTTCXXXXXXXXXXAATGATTAAAAATGAACTCTTCCACAGCCATTATCAGTTATCAATGATGGCAAAGAGACTTTCGATGGACAAACTGTgtCAGGTATGTAGCTACATTGCA
Marker12001	CAGACATTTTCTGGAGAATATTaTAGAGCAAGCAATAGAAAAGCACCAACCTTTGCTATTACAATGGCGTTGCTCTTGACATGCTTGACACAAAGCCATGXXXXXXXXXXACCAACTTGTCTGAGcGAAAGCTTTCCCTTCTCATTCTTGTTTGCTTCTAGGATCCTAAGAGTCTTTGATTTTCCCCGGAGAATCTCAAGACCCTTCTTG
Marker12001	CAGACATTTTCTGGAGAATATTgTAGAGCAAGCAATAGAAAAGCACCAACCTTTGCTATTACAATGGCGTTGCTCTTGACATGCTTGACACAAAGCCATGXXXXXXXXXXACCAACTTGTCTGAGtGAAAGCTTTCCCTTCTCATTCTTGTTTGCTTCTAGGATCCTAAGAGTCTTTGATTTTCCCCGGAGAATCTCAAGACCCTTCTTG
Marker12002	AAAAGACAAGCCAGCATGCAAATGCATAGGGTTTAAAAATCATGACATAGGTTAAAATGCtATGAAATTTAAAATAATCAGTAAAAACCCAACTGAaCTTXXXXXXXXXXATGCATAATGACAGTTGCTAACAAATGGAAATTAAGAATCACAAATGTACTTCAGCTAAACAATATATGGGGATAGAAATTCGAACATTTAATAAATGTA
Marker12002	AAAAGACAAGCCAGCATGCAAATGCATAGGGTTTAAAAATCATGACATAGGTTAAAATGCaATGAAATTTAAAATAATCAGTAAAAACCCAACTGAgCTTXXXXXXXXXXATGCATAATGACAGTTGCTAACAAATGGAAATTAAGAATCACAAATGTACTTCAGCTAAACAATATATGGGGATAGAAATTCGAACATTTAATAAATGTA
Marker12004	TAGTTTGATAAAATTAAGAAACGAACACAGTAATAATAAGATTCTCTGTATTCTGTGTTCATACAGACATATGAAAAcTGCAACTTCAAAAGTTCATCTCXXXXXXXXXXAGTAAGAGACCAAAATCCTGcATTCAATATCTATCgATGAGCTACATTTTTCAATGGAGGGATTCTCACCAGTAATGAATTGAAAATCCTTTGCTTATGG
Marker12004	TAGTTTGATAAAATTAAGAAACGAACACAGTAATAATAAGATTCTCTGTATTCTGTGTTCATACAGACATATGAAAAtTGCAACTTCAAAAGTTCATCTCXXXXXXXXXXAGTAAGAGACCAAAATCCTGtATTCAATATCTATCaATGAGCTACATTTTTCAATGGAGGGATTCTCACCAGTAATGAATTGAAAATCCTTTGCTTATGG
Marker12008	TCTATCAACATGCCCAAATTGGTTACAGATCtTACATTTAGCAATGAGGACATGGCTGATATTTTCCTCTCTTATCTCCTGATTTCTGGCTCTCATTTCCXXXXXXXXXXTTTGTTTTAGCATTGAAAGCACCTTCTATGGTTTCTTCTTCCCTTCTCAAATCTCTCCTTTTGGTCTTGAGCTTTCAAGGCATTAACCACTTCAGATAAA
Marker12008	TCTATCAACATGCCCAAATTGGTTACAGATCcTACATTTAGCAATGAGGACATGGCTGATATTTTCCTCTCTTATCTCCTGATTTCTGGCTCTCATTTCCXXXXXXXXXXTTTGTTTTAGCATTGAAAGCACCTTCTATGGTTTCTTCTTCCCTTCTCAAATCTCTCCTTTTGGTCTTGAGCTTTCAAGGCATTAACCACTTCAGATAAA
Marker120093	TAACCTGGAACCTGTATCCCATTTGGTTGAAAGCATTGGAAATTGAAGTTCTGCAACTATTGCTGGCTTCTCCATcATAGATTTGTGTCAAAATCTGGTTXXXXXXXXXXGCATTGAATCCCATGTTGAACATGTATTATATAGCAGCAAGTATGACGATGTGAGTTAGAACGAAAACATAATTAATTGATTTGCGAGGGGAAATTTATT
Marker120093	TAACCTGGAACCTGTATCCCATTTGGTTGAAAGCATTGGAAATTGAAGTTCTGCAACTATTGCTGGCTTCTCCATtATAGATTTGTGTCAAAATCTGGTTXXXXXXXXXXGCATTGAATCCCATGTTGAACATGTATTATATAGCAGCAAGTATGACGATGTGAGTTAGAACGAAAACATAATTAATTGATTTGCGAGGGGAAATTTATT
Marker12015	TTCATTGGACTTTCAGATATATCATCAAGATGTTACCATCCTTGATAGAAGTGCTAAAATAAGCAATCTCATTACAATAGGTAATGGCAACATaCTATCTXXXXXXXXXXCAATATCTTTCCATCACAAGAATAATAAGCTTGCATTGGGATATAGAACCAAACACGACTACATCTTTCGGTCATGAGTAATAAGATTGTTATGGAGTAA
Marker12015	TTCATTGGACTTTCAGATATATCATCAAGATGTTACCATCCTTGATAGAAGTGCTAAAATAAGCAATCTCATTACAATAGGTAATGGCAACATgCTATCTXXXXXXXXXXCAATATCTTTCCATCACAAGAATAATAAGCTTGCATTGGGATATAGAACCAAACACGACTACATCTTTCGGTCATGAGTAATAAGATTGTTATGGAGTAA
Marker12016	TTTTCAAATaTTCACTTATAATAAAAAACAATTTGTATTGCAACTTTTTTGTTTTTCCTGCATAAGGGCCAATATCACCATTTCTGCTTAGTCAATGATGXXXXXXXXXXTCAGAATGCACCACAAAGGCGTTATGTTGGAACTGTCGAGAACCAGGCCATATGGCTAGCAATTGTCCAAATGAGGGCATCTGCCATACCTGTGGCAAGG
Marker12016	TTTTCAAATtTTCACTTATAATAAAAAACAATTTGTATTGCAACTTTTTTGTTTTTCCTGCATAAGGGCCAATATCACCATTTCTGCTTAGTCAATGATGXXXXXXXXXXTCAGAATGCACCACAAAGGCGTTATGTTGGAACTGTCGAGAACCAGGCCATATGGCTAGCAATTGTCCAAATGAGGGCATCTGCCATACCTGTGGCAAGG
Marker120194	CGTTACCCAAGTTAATTTGCCAGGCTATCTTTCCAACGGTCATTCCACGTGTCTTAAAACAAGTGGTTAGTCAAACTTTgAAGGTGATaGGA---TTGACTTTXXXXXXXXXXAAAACACAAAGAATTCCTTTTTCTTCTTTGCCAAAATTTCCTTGTATTGATTGATTACTTACATTCTTACATTGGTTCAAGTATTTTCAAAGTACAAAAG
Marker120194	CGTTACCCAAGTTAATTTGCCAGGCTATCTTTCCAACGGTCATTCCACGTGTCTTAAAACAAGTGGTTAGTCAAACTTTcAAGGTGATgGGACTTTTGAC---XXXXXXXXXXAAAACACAAAGAATTCCTTTTTCTTCTTTGCCAAAATTTCCTTGTATTGATTGATTACTTACATTCTTACATTGGTTCAAGTATTTTCAAAGTACAAAAG
Marker12024	cAAAATAGAAGAAAAcCCGTTTGTTCTAATGTTCGATCAGTTGTTTATTCTGTTGCTTTTGGTTGATTTTGCAGGCCCCAAAGAAGGAAAAGGCTCCTCCXXXXXXXXXXTTGATTTACGAGaTGAAATCGGCGTTGTTTCTGATTGAATTGTGTGGTTTTTTATCGAATGTGAAAACAGAAGTGGAGCAAGGGAAAGCAAAAGGAGAAG
Marker12024	aAAAATAGAAGAAAAtCCGTTTGTTCTAATGTTCGATCAGTTGTTTATTCTGTTGCTTTTGGTTGATTTTGCAGGCCCCAAAGAAGGAAAAGGCTCCTCCXXXXXXXXXXTTGATTTACGAGgTGAAATCGGCGTTGTTTCTGATTGAATTGTGTGGTTTTTTATCGAATGTGAAAACAGAAGTGGAGCAAGGGAAAGCAAAAGGAGAAG
Marker12028	AGAATACAAATAAAATTCAAGTTTTGGATTTTTTG-AACTTTTTGCAGAATGAATGCAcATGTAGCAGGACTTTTaGTATCACCGCCACTGCCAGAGGTGAXXXXXXXXXXTTCAACCAGCTATGCCTaACATGTAAAATGGGTGTGAAGGCCAGAgGTTTGGCTTTAAATCTTTGCTaGATGAATAAACTTGAAGTTCGAAGCTGGCGGT
Marker12028	AGAATACAAATAAAATTCAAGTTTTGGATTTTTTGCAACTTTTTGCAGAATGAATGCAtATGTAGCAGGACTTTTgGTATCACCGCCACTGCCAGAGGTG-XXXXXXXXXXTTCAACCAGCTATGCCTcACATGTAAAATGGGTGTGAAGGCCAGAaGTTTGGCTTTAAATCTTTGCTgGATGAATAAACTTGAAGTTCGAAGCTGGCGGT
Marker12030	ATTTCCGAAAGAGTGTTAGAAGCTAGAAGGCAACTTGAAAACATCCAAGAGCTACTCCaGATAAACCCCTTaGATaAGGATCTTACTTGAGAGGAAAAGAXXXXXXXXXXCAAGAGCATCAAAGGTAGAAGAAATAGAAACTCTATCTATGGGATCCAAAGGGAGAATGGAACTTATGTTTATAACATGGAGGAGGTAAAGGAGGAATTT
Marker12030	ATTTCCGAAAGAGTGTTAGAAGCTAGAAGGCAACTTGAAAACATCCAAGAGCTACTCCgGATAAACCCCTTgGATgAGGATCTTACTTGAGAGGAAAAGAXXXXXXXXXXCAAGAGCATCAAAGGTAGAAGAAATAGAAACTCTATCTATGGGATCCAAAGGGAGAATGGAACTTATGTTTATAACATGGAGGAGGTAAAGGAGGAATTT
Marker12030	ATTTCCGAAAGAGTGTTAGAAGCTAGAAGGCAACTTGAAAACATCCAAGAGCTACTCCgGATAAACCCCTTgGATaAGGATCTTACTTGAGAGGAAAAGAXXXXXXXXXXCAAGAGCATCAAAGGTAGAAGAAATAGAAACTCTATCTATGGGATCCAAAGGGAGAATGGAACTTATGTTTATAACATGGAGGAGGTAAAGGAGGAATTT
Marker120321	CTTATGTCAAGAAATTGATTTTAAATAAGcTAAGTGCTAAGTCTAAAAAGcGTATCTTTGTAAAGTACCCAAAAGTCACTAAAAGATACTATTTCTATCAXXXXXXXXXXAATGTTTGACAAAACgATATGCCATtATAATGGTTGATCATGACAAAAAAGTTTCTTCACTCCAAGTaGAACAACCTCAGCACATGTAAAAGCTACGTAG
Marker120321	CTTATGTCAAGAAATTGATTTTAAATAAGtTAAGTGCTAAGTCTAAAAAGtGTATCTTTGTAAAGTACCCAAAAGTCACTAAAAGATACTATTTCTATCAXXXXXXXXXXAATGTTTGACAAAACaATATGCCATcATAATGGTTGATCATGACAAAAAAGTTTCTTCACTCCAAGTtGAACAACCTCAGCACATGTAAAAGCTACGTAG
Marker12037	TTGCTACAGCTTTCCTATGGCAATTGATGAGATTCAACATGCTTCAACTGTTGAGAAACCTCCGATCCCGCTCGCAAGGGAAGGAGATTACTGATGCCGAXXXXXXXXXXGTTAAACAAAGTTTGGCATTGTTTCTTTAGTATTCAACTTTCGtTTAAAACTTTGATTTATTTGTGCTTATTGGGATTCTTCAGGATAAGAGCCTGTCTA
Marker12037	TTGCTACAGCTTTCCTATGGCAATTGATGAGATTCAACATGCTTCAACTGTTGAGAAACCTCCGATCCCGCTCGCAAGGGAAGGAGATTACTGATGCCGAXXXXXXXXXXGTTAAACAAAGTTTGGCATTGTTTCTTTAGTATTCAACTTTCGaTTAAAACTTTGATTTATTTGTGCTTATTGGGATTCTTCAGGATAAGAGCCTGTCTA
Marker120437	AAGGAAAAATCACACAA----------TTT---TT--TTTGAGTGTGTTTATTTACTTTATTAATTCTACACTCTTGGTTCGTTCAATATCAATAGCACAGAATTAAACTGCAGAXXXXXXXXXXgaAGACCAAGACTCCAAACTCATGACATCTGAATTTAATTTCCATGATTAAAGTGTTCTTGAGGAATCTTCTTCATTTAATGGTGGAACAACTGCCTCTG
Marker120437	AAGGAAAAATCACACAATTTTTTTTTCTTTACATTAATTTGAGTGTGTTTATTTACTTTATTAATTCTACACTCTTGGTTCGTTCAATATCAATAGCAC---------------AXXXXXXXXXXagAGACCAAGACTCCAAACTCATGACATCTGAATTTAATTTCCATGATTAAAGTGTTCTTGAGGAATCTTCTTCATTTAATGGTGGAACAACTGCCTCTG
Marker120453	CAGTACAAAGCAAACTTATGCCATTAGACACAGGCTATATATGGGACTGTGTCTTACATTCTTGATTGAAGTGGCAATAGTCCGATTCACGGGGAATGAAXXXXXXXXXXAGACTATGAAGTGTTGAATCATCAGATGCTACAAACATTGCTCGAGAAGGTTGATGGAATGCAAAGaATCAAAGAGTTGTCATGGGAATCGGATAGCCAT
Marker120453	CAGTACAAAGCAAACTTATGCCATTAGACACAGGCTATATATGGGACTGTGTCTTACATTCTTGATTGAAGTGGCAATAGTCCGATTCACGGGGAATGAAXXXXXXXXXXAGACTATGAAGTGTTGAATCATCAGATGCTACAAACATTGCTCGAGAAGGTTGATGGAATGCAAAGgATCAAAGAGTTGTCATGGGAATCGGATAGCCAT
Marker12063	GAGAAAAAAAAgAGAAAATAGAAAACTTGTGGCTAGGGTTTATATTATGTATGTGTTCTTATATTATTTTAATTCTAAAACACGCTTTAAATATGTGCAAXXXXXXXXXXTATGCGCCACCTAGTATGGTTTTAAGCCTTGCACAATTGGACAATTTTTGGTTTAGCCTTGCCATGCTTTTTATAATTTTGCATGGTGCCACCCAACACT
Marker12063	GAGAAAAAAAAaAGAAAATAGAAAACTTGTGGCTAGGGTTTATATTATGTATGTGTTCTTATATTATTTTAATTCTAAAACACGCTTTAAATATGTGCAAXXXXXXXXXXTATGCGCCACCTAGTATGGTTTTAAGCCTTGCACAATTGGACAATTTTTGGTTTAGCCTTGCCATGCTTTTTATAATTTTGCATGGTGCCACCCAACACT
Marker12065	AAGTCTGTAGCAGGAGTTGAACAAAATTCATGGTAATCATGAATCCACTCCACTATGCCAAGGGATAATCCTACCTCATGAAGCATGACACGCTCCTCTAXXXXXXXXXXCAGCAGCAAAGCTACAGAACTCAGAAGGCAGGTAAATAAGGCACTCAAGGAAAAACCTTGAAGTAATAGATACTGCTTTaTTCAATTTTTTTAACTGATT
Marker12065	AAGTCTGTAGCAGGAGTTGAACAAAATTCATGGTAATCATGAATCCACTCCACTATGCCAAGGGATAATCCTACCTCATGAAGCATGACACGCTCCTCTAXXXXXXXXXXCAGCAGCAAAGCTACAGAACTCAGAAGGCAGGTAAATAAGGCACTCAAGGAAAAACCTTGAAGTAATAGATACTGCTTTgTTCAATTTTTTTAACTGATT
Marker12066	CAGGGTTCCTAAAGAAGAACAGAATCTGAAACGAGTATATTTCTTTTGCCGCTTTTAGTCGGCTCTCTCTCTTTCTCTGCGTGTTTCTGATTAACTCTGAXXXXXXXXXXgTCAGACTTTTTCACACTGCTTTCAACTTTCTTTATCCGTTTCTCTTCTATTGTCTTCACCTCTTGCTTTTGTGTGTAATTTTGGTACTTcAAGTTCAGT
Marker12066	CAGGGTTCCTAAAGAAGAACAGAATCTGAAACGAGTATATTTCTTTTGCCGCTTTTAGTCGGCTCTCTCTCTTTCTCTGCGTGTTTCTGATTAACTCTGAXXXXXXXXXXtTCAGACTTTTTCACACTGCTTTCAACTTTCTTTATCCGTTTCTCTTCTATTGTCTTCACCTCTTGCTTTTGTGTGTAATTTTGGTACTTaAAGTTCAGT
Marker120759	AACATCCTAAAACCTTAcAGTGGTATCAAAGCCACCGTTTTGACATACTTTCATTAAAATGTACCTACAAATTTTGGTTATATTTATATGTTATTACATGXXXXXXXXXXTGTTAAATTTATTGAGTGATTATTCCTAAAATTTTCTTaAGTTTAATTCTTGATAcAAGATTAAATTTAAGaTTGATAGTTGGTTTGTCATGTGAGCATG
Marker120759	AACATCCTAAAACCTTAtAGTGGTATCAAAGCCACCGTTTTGACATACTTTCATTAAAATGTACCTACAAATTTTGGTTATATTTATATGTTATTACATGXXXXXXXXXXTGTTAAATTTATTGAGTGATTATTCCTAAAATTTTCTTgAGTTTAATTCTTGATAtAAGATTAAATTTAAGgTTGATAGTTGGTTTGTCATGTGAGCATG
Marker1209	TTTGCATTTGGAAGCATTCGAGGAGATGGGGTtAAAAACGCAGGCCAAGGGATGGCCTCATCTAAATTTTGCCTCAATATAGCAGGTGATACCCCTTCCTXXXXXXXXXXATGTCTTAGACTACTCAGAGTTTTGCATAACTGTTAATTCCTCCAATGCTATCAGGGAAGGATTTCTACTAAATCTTCTCAGGGGTGTCAAGCAAGACAA
Marker1209	TTTGCATTTGGAAGCATTCGAGGAGATGGGGTcAAAAACGCAGGCCAAGGGATGGCCTCATCTAAATTTTGCCTCAATATAGCAGGTGATACCCCTTCCTXXXXXXXXXXATGTCTTAGACTACTCAGAGTTTTGCATAACTGTTAATTCCTCCAATGCTATCAGGGAAGGATTTCTACTAAATCTTCTCAGGGGTGTCAAGCAAGACAA
Marker12091	GGCTATGTCAGTCGTTCCTTTGCTGCAAATCTTGTCTGGGTCCGATCCCGTTATGTTCGATGTGGTGAGCTTTAATGATTGTTCTTTCATTTCTGAtTATXXXXXXXXXXGCAGATGTTGAATGTTGATGCAAAAACTCTCTGTGTTGGTGAAGGTTCGTCCTTGTCAGTGTATGCATTGCGAGAAATGGGGTTTAACGATGCTCATGGG
Marker12091	GGCTATGTCAGTCGTTCCTTTGCTGCAAATCTTGTCTGGGTCCGATCCCGTTATGTTCGATGTGGTGAGCTTTAATGATTGTTCTTTCATTTCTGAcTATXXXXXXXXXXGCAGATGTTGAATGTTGATGCAAAAACTCTCTGTGTTGGTGAAGGTTCGTCCTTGTCAGTGTATGCATTGCGAGAAATGGGGTTTAACGATGCTCATGGG
Marker12092	CTGGAGATTCAGAAATTTCGTGACAGGGATCTTCTTTGAAAGAATTCGTACATCTTGATGTACAGGTTCATATATGAACTTCCACCTTCGATCAGGGGCCXXXXXXXXXXGCAACCAACATTGATTAGTACATGGTAAAATGTCCATTGCTAAAGTAAAGCAACATCTAAGCTAtAGATGCCACTTCTTGAATTCAAGCATCTGCAATGG
Marker12092	CTGGAGATTCAGAAATTTCGTGACAGGGATCTTCTTTGAAAGAATTCGTACATCTTGATGTACAGGTTCATATATGAACTTCCACCTTCGATCAGGGGCCXXXXXXXXXXGCAACCAACATTGATTAGTACATGGTAAAATGTCCATTGCTAAAGTAAAGCAACATCTAAGCTAcAGATGCCACTTCTTGAATTCAAGCATCTGCAATGG
Marker12100	CATTGTTAAACTCCTTATGaGCATAAACGATGATGATCGTGGTGACTTGCATTAGCAAATGATTCTAACGGCAACAAGGATTATATCAATTTCCAACCCAXXXXXXXXXXTGAAGTTAAAAAATCATTTAGCAACAATATATGTAGCAAAATACTGTATTCAAGATATCTTTTCAGAAATTTTCTTGGAAATGGTGGTTAGGGGAAGAGG
Marker12100	CATTGTTAAACTCCTTATGgGCATAAACGATGATGATCGTGGTGACTTGCATTAGCAAATGATTCTAACGGCAACAAGGATTATATCAATTTCCAACCCAXXXXXXXXXXTGAAGTTAAAAAATCATTTAGCAACAATATATGTAGCAAAATACTGTATTCAAGATATCTTTTCAGAAATTTTCTTGGAAATGGTGGTTAGGGGAAGAGG
Marker12101	CTTTAGAAGATACATGCATAATAGTGAGCAGCTGTTTGTTgTGATTGTAGTGGGAGAAGAAGTGCAAATCATTGGAGACTGGAGCTGTGCCCTCTTGTGAXXXXXXXXXXCCTCTTTATTCAAACATTTCAAATGGTGTTATACCTTTACAGTTTCATACAAATGAGTATCAGGTATCTCATTCTGGACTCTCTGAAGTTGCAAATATTG
Marker12101	CTTTAGAAGATACATGCATAATAGTGAGCAGCTGTTTGTTaTGATTGTAGTGGGAGAAGAAGTGCAAATCATTGGAGACTGGAGCTGTGCCCTCTTGTGAXXXXXXXXXXCCTCTTTATTCAAACATTTCAAATGGTGTTATACCTTTACAGTTTCATACAAATGAGTATCAGGTATCTCATTCTGGACTCTCTGAAGTTGCAAATATTG
Marker121017	ACATTGGTTTAAGTTTGTAGTAAATcTAAAGATTGAAACTTTTGGTGATTTTAGTGTTAATAAGATGAAAATTTGTTTATTATGAATCATGTTTTGTTATXXXXXXXXXXAAATTTTTATACAGATTTCAGTTATTGAATTGTATTAAGCCCGAAGTCATGAATTTGATACATTAAGCTTAGGTGGTTTAATTAGTTCGaTGTTGGGGTT
Marker121017	ACATTGGTTTAAGTTTGTAGTAAATtTAAAGATTGAAACTTTTGGTGATTTTAGTGTTAATAAGATGAAAATTTGTTTATTATGAATCATGTTTTGTTATXXXXXXXXXXAAATTTTTATACAGATTTCAGTTATTGAATTGTATTAAGCCCGAAGTCATGAATTTGATACATTAAGCTTAGGTGGTTTAATTAGTTCGtTGTTGGGGTT
Marker12106	ATTATGTTGGTCTTTGAACTTACCTCACTTTTTAAATTTTCTGTGGCAAAAATGTAGCCTGGTATAAGAAAATAGCTGACTTTCAGATCTTACTGTCATTXXXXXXXXXXAACACATGTTCATCACTTGAACCTGGTATGTGCTTTCCTCATCAACATTTTCATTATACTCaAAATTTCTGTTCAACCAGTCAGATTATATAGtATCCTC
Marker12106	ATTATGTTGGTCTTTGAACTTACCTCACTTTTTAAATTTTCTGTGGCAAAAATGTAGCCTGGTATAAGAAAATAGCTGACTTTCAGATCTTACTGTCATTXXXXXXXXXXAACACATGTTCATCACTTGAACCTGGTATGTGCTTTCCTCATCAACATTTTCATTATACTCgAAATTTCTGTTCAACCAGTCAGATTATATAGgATCCTC
Marker121075	AAAAGTTTTATTCATTGCAATTCTACATTTTTACAATTACATATTTTACTTCCCCTGGAAGTTCTGGGTGCCTTATTTCTCCTTCACTCTGTAGAACTCAXXXXXXXXXXTTGAATAATTACCTTACTCTGAATTGAAGTGCATTAGCTCtGCTTGAGATGCAGTCTCCTCAGCAGCCATCCACCAGCTATCATCTTCATCATtATCAAT
Marker121075	AAAAGTTTTATTCATTGCAATTCTACATTTTTACAATTACATATTTTACTTCCCCTGGAAGTTCTGGGTGCCTTATTTCTCCTTCACTCTGTAGAACTCAXXXXXXXXXXTTGAATAATTACCTTACTCTGAATTGAAGTGCATTAGCTCaGCTTGAGATGCAGTCTCCTCAGCAGCCATCCACCAGCTATCATCTTCATCATcATCAAT
Marker12109	TAATCACAAGAGTTTGAAATACCATTTCATTTAGAAGGAATTGAATAAATGGTAGCATCGGTGGTTAGAATTAGTCAAAGATTATGACATGGATATTAGAXXXXXXXXXXGACTTTgTTAGATGAAATTTGAGTTAGGcAGGCTATTGATGAGTGGTGTGTATAGATgGCATAAAGGGTTGTTGATgGACTTGAACcAAATTTTTAAGTA
Marker12109	TAATCACAAGAGTTTGAAATACCATTTCATTTAGAAGGAATTGAATAAATGGTAGCATCGGTGGTTAGAATTAGTCAAAGATTATGACATGGATATTAGAXXXXXXXXXXGACTTTtTTAGATGAAATTTGAGTTAGGtAGGCTATTGATGAGTGGTGTGTATAGATcGCATAAAGGGTTGTTGATaGACTTGAACtAAATTTTTAAGTA
Marker121109	tATTTTGAAGGATTTCTAGGAGCACCTGGATCTGCCTTCTACAAGGCTAGAAGTGATTTTAACTTGGAACTTTATTTTACTTATTTAACATGAATGCCTAXXXXXXXXXXTAACTATATGCAGCTAAGtGCTATTCTTACAACTGCACAAATAAGAGGTGAATCGACTCCTTTATGATGTTTTAATAGAATGCATGGTTGTTTCAACAAT
Marker121109	cATTTTGAAGGATTTCTAGGAGCACCTGGATCTGCCTTCTACAAGGCTAGAAGTGATTTTAACTTGGAACTTTATTTTACTTATTTAACATGAATGCCTAXXXXXXXXXXTAACTATATGCAGCTAAGcGCTATTCTTACAACTGCACAAATAAGAGGTGAATCGACTCCTTTATGATGTTTTAATAGAATGCATGGTTGTTTCAACAAT
Marker121227	CCAAACCCAATCACCTAGTTGGAGCACCACTTCTTTTTTGTTATTTGTTAGCTtaTTTGAtGTACTGCTCAATTCATTTTTCAATATTCTGTCTAACTTTXXXXXXXXXXAAATCCAAAGGTGTTAATGGATTAAAACCATAAATAACTTCaAAAGGTGTATAACTAGTAGATGAATGCACAACCCTATTATATACAAATTCTACATGTG
Marker121227	CCAAACCCAATCACCTAGTTGGAGCACCACTTCTTTTTTGTTATTTGTTAGCTtgTTTGAcGTACTGCTCAATTCATTTTTCAATATTCTGTCTAACTTTXXXXXXXXXXAAATCCAAAGGTGTTAATGGATTAAAACCATAAATAACTTCcAAAGGTGTATAACTAGTAGATGAATGCACAACCCTATTATATACAAATTCTACATGTG
Marker121227	CCAAACCCAATCACCTAGTTGGAGCACCACTTCTTTTTTGTTATTTGTTAGCTcaTTTGAcGTACTGCTCAATTCATTTTTCAATATTCTGTCTAACTTTXXXXXXXXXXAAATCCAAAGGTGTTAATGGATTAAAACCATAAATAACTTCcAAAGGTGTATAACTAGTAGATGAATGCACAACCCTATTATATACAAATTCTACATGTG
Marker12124	TAACAGAAGAGAAAGAGATaCCTTATCTCTGTTCCTATcTGTTAaGGAGCAAATTAACAcTAACAGAGATAAACTATTGGGAGGCTtCAGGAAAGATTCCXXXXXXXXXXTAAGAATTATGTAGTGTAACATGCAAGGGCGCAAGCTTTGGATTTTCTTGTGCAGGAACAAGAAAGATCCATAGAGAGTTCCATCTACTTTTGTAATTGG
Marker12124	TAACAGAAGAGAAAGAGATgCCTTATCTCTGTTCCTATtTGTTAcGGAGCAAATTAACAtTAACAGAGATAAACTATTGGGAGGCTgCAGGAAAGATTCCXXXXXXXXXXTAAGAATTATGTAGTGTAACATGCAAGGGCGCAAGCTTTGGATTTTCTTGTGCAGGAACAAGAAAGATCCATAGAGAGTTCCATCTACTTTTGTAATTGG
Marker12126	GCTTCCCTTTTATGGTTCGAGATCTCCGGAAAAACCCCACCTGCAGCATATCAaAATTGAATGaCCTCAGTCCTGGAGATTTAAGAAAGTAGATGCACATXXXXXXXXXXTTTGTAGTAGCTGGAGATGGAGAAGGAACAGACCCATTTGAATCAGGTGCCTCAACAGTTGTATTTATGCTGACGGGAGCAGCACTCAAAGGAGGTGGAG
Marker12126	GCTTCCCTTTTATGGTTCGAGATCTCCGGAAAAACCCCACCTGCAGCATATCAgAATTGAATGgCCTCAGTCCTGGAGATTTAAGAAAGTAGATGCACATXXXXXXXXXXTTTGTAGTAGCTGGAGATGGAGAAGGAACAGACCCATTTGAATCAGGTGCCTCAACAGTTGTATTTATGCTGACGGGAGCAGCACTCAAAGGAGGTGGAG
Marker121431	AAGTGCAAGGCTTGGATGAAATCATGGAAcCgTGGAGAGACTTGTACTTGAAATAACTGTTACAATTGTTTGTgCCTCAAGATGTAGATTATTTTGTAGGXXXXXXXXXXGACAATGGATACACTCTTCAAACTCTTCCTTACTACAGTATGGAGGCTCCTAAAGCCAAAAAGTAGCTCTAGAGTACTAACTCCAACAGATAGCATATAG
Marker121431	AAGTGCAAGGCTTGGATGAAATCATGGAAtCgTGGAGAGACTTGTACTTGAAATAACTGTTACAATTGTTTGTgCCTCAAGATGTAGATTATTTTGTAGGXXXXXXXXXXGACAATGGATACACTCTTCAAACTCTTCCTTACTACAGTATGGAGGCTCCTAAAGCCAAAAAGTAGCTCTAGAGTACTAACTCCAACAGATAGCATATAG
Marker121431	AAGTGCAAGGCTTGGATGAAATCATGGAAtCaTGGAGAGACTTGTACTTGAAATAACTGTTACAATTGTTTGTaCCTCAAGATGTAGATTATTTTGTAGGXXXXXXXXXXGACAATGGATACACTCTTCAAACTCTTCCTTACTACAGTATGGAGGCTCCTAAAGCCAAAAAGTAGCTCTAGAGTACTAACTCCAACAGATAGCATATAG
Marker121484	CAGGAAAATGTTTATGTTCCAGAGAAGAAATTTAACTCTTTCAAGAAGGTTGCCCGATCTATGGGGTATGGTGAGGAGGACATATCCCTAGCATCTTTTCXXXXXXXXXXAAGCAATTGAATTTTAGTTTTAACATGAAtACATTCTACTGTTGTTTTCAGGTTACTACGGGGAGTGTGGAAAAAGAGGAGGTTACATGGAGGTCACTGG
Marker121484	CAGGAAAATGTTTATGTTCCAGAGAAGAAATTTAACTCTTTCAAGAAGGTTGCCCGATCTATGGGGTATGGTGAGGAGGACATATCCCTAGCATCTTTTCXXXXXXXXXXAAGCAATTGAATTTTAGTTTTAACATGAAgACATTCTACTGTTGTTTTCAGGTTACTACGGGGAGTGTGGAAAAAGAGGAGGTTACATGGAGGTCACTGG
Marker12155	CCTAATTAAGATATCAACTCCTATACTTGGGAATGATGAATCCTTTATTAATCCACCTTATTGTTCGTACAGATCTTGATATGACcAATCACCAaATTTCXXXXXXXXXXTCAAATCTAAGAATCACATGTACtTCTATTCACTAAGAGGATATTTtCCATAGACATTAGAGTAACCATCCATATGGAATcCTCTTGGTAAGTTAGTCCA
Marker12155	CCTAATTAAGATATCAACTCCTATACTTGGGAATGATGAATCCTTTATTAATCCACCTTATTGTTCGTACAGATCTTGATATGACtAATCACCAcATTTCXXXXXXXXXXTCAAATCTAAGAATCACATGTACcTCTATTCACTAAGAGGATATTTgCCATAGACATTAGAGTAACCATCCATATGGAATtCTCTTGGTAAGTTAGTCCA
Marker121553	CATTCAGTCTAGAGATTATGTAAAAACAAGACAATTTTGATAACAATGAAGATGAGAATCTAGATGCATACCAAACCCAAATTCTTGTTCAAGCCGAACTXXXXXXXXXXATATGTACTATGTTCTTCACATGcATATTCGAACTTTATATATTTAATTCAAAATTTTCAATAGCTCCAGTGAAACAAATTTAAACATCATATGTTGAAG
Marker121553	CATTCAGTCTAGAGATTATGTAAAAACAAGACAATTTTGATAACAATGAAGATGAGAATCTAGATGCATACCAAACCCAAATTCTTGTTCAAGCCGAACTXXXXXXXXXXATATGTACTATGTTCTTCACATGtATATTCGAACTTTATATATTTAATTCAAAATTTTCAATAGCTCCAGTGAAACAAATTTAAACATCATATGTTGAAG
Marker12157	TTTCACCACCACACCAATCCACCACCCATCAAGATACATCGCATCTACAACATCATAGACTTGTAAATCATGCTCATCGTTTGGAGGTAAAGGCCTCACAXXXXXXXXXXTATATGGAAAAATCTTTCCTCTCTAGTCCcTTTGTCAGGAGTAGTAGGAGtTAAATGTACTGACGGTGGCTCCAATACTTTAGCCACGTACCAAACACCA
Marker12157	TTTCACCACCACACCAATCCACCACCCATCAAGATACATCGCATCTACAACATCATAGACTTGTAAATCATGCTCATCGTTTGGAGGTAAAGGCCTCACAXXXXXXXXXXTATATGGAAAAATCTTTCCTCTCTAGTCCaTTTGTCAGGAGTAGTAGGAGcTAAATGTACTGACGGTGGCTCCAATACTTTAGCCACGTACCAAACACCA
Marker121597	ATCTTTATAAGCTTTTACAACATCACAGTTACGTGCATTTCAATCTTTTATCAACtGATATCTCTAAAGGCTAAGACATAGAAGTGTGTCTATCTCAATAXXXXXXXXXXTGTCTTTCAGCATTCaCAaATGAGATATCTTTTTCTATGCTTAAAAGTGGTAAATCCTTTATTGATCAACCATAGCCTCTATGTATCTCACGATATGGTc
Marker121597	ATCTTTATAAGCTTTTACAACATCACAGTTACGTGCATTTCAATCTTTTATCAACcGATATCTCTAAAGGCTAAGACATAGAAGTGTGTCTATCTCAATAXXXXXXXXXXTGTCTTTCAGCATTCgCAtATGAGATATCTTTTTCTATGCTTAAAAGTGGTAAATCCTTTATTGATCAACCATAGCCTCTATGTATCTCACGATATGGTt
Marker12164	CGTTGAAGGATATTGGTTTATTTGAAAGTTCAGAGGGTTTTATTGATGCTTCTGTTGAACAGGCTAGTCCTGAAAAGGATTCATCTCTGGTGCCTTTGAAXXXXXXXXXXTACAAAAAGGAAATTAATGTGTCTGAAGGTTCTCTTAGAAATGAGGTTGTTAAGCAACCTAAAACAAAGTTGTCCAGTCTGCCGGTTAaAGAGGATCAGA
Marker12164	CGTTGAAGGATATTGGTTTATTTGAAAGTTCAGAGGGTTTTATTGATGCTTCTGTTGAACAGGCTAGTCCTGAAAAGGATTCATCTCTGGTGCCTTTGAAXXXXXXXXXXTACAAAAAGGAAATTAATGTGTCTGAAGGTTCTCTTAGAAATGAGGTTGTTAAGCAACCTAAAACAAAGTTGTCCAGTCTGCCGGTTAgAGAGGATCAGA
Marker12167	TTTTTTTCTTTTTTTaAATTTTCTTACTGGTGTAGTGTCCTCTAGCAAAGTTATTAGCAGCATCTTCTTTGCCACTAATCAGCTGTTCCGGGTGAAACAAXXXXXXXXXXAACAGAAACAGAATACCAAAACCTTGTTAATACCCATATGTGGAAAACAAAAGGGTCGCTTTCAGATGCGAAaAAACTGGAGAAACAAAAAGAAAGAGAA
Marker12167	TTTTTTTCTTTTTTTtAATTTTCTTACTGGTGTAGTGTCCTCTAGCAAAGTTATTAGCAGCATCTTCTTTGCCACTAATCAGCTGTTCCGGGTGAAACAAXXXXXXXXXXAACAGAAACAGAATACCAAAACCTTGTTAATACCCATATGTGGAAAACAAAAGGGTCGCTTTCAGATGCGAAcAAACTGGAGAAACAAAAAGAAAGAGAA
Marker12172	AcGGAATTGcTGAGAGAGCAATGGATGTTTCTTCTTTTGGTGTTGTAATCCTCACAAGAAAGTCTTTTAAGAACCCATATAGCATTGAAGAGCTTCGTTTXXXXXXXXXXGAAGAGGGGAGAACTGTGGGAAAAACATGGAGGTGAGCTATGGGTTCTTTATGGAGGATTGGAGAAGGAATGGAGGGAAGCTGTTAATGGCCTCTCGCGG
Marker12172	AcGGAATTGtTGAGAGAGCAATGGATGTTTCTTCTTTTGGTGTTGTAATCCTCACAAGAAAGTCTTTTAAGAACCCATATAGCATTGAAGAGCTTCGTTTXXXXXXXXXXGAAGAGGGGAGAACTGTGGGAAAAACATGGAGGTGAGCTATGGGTTCTTTATGGAGGATTGGAGAAGGAATGGAGGGAAGCTGTTAATGGCCTCTCGCGG
Marker12172	AtGGAATTGtTGAGAGAGCAATGGATGTTTCTTCTTTTGGTGTTGTAATCCTCACAAGAAAGTCTTTTAAGAACCCATATAGCATTGAAGAGCTTCGTTTXXXXXXXXXXGAAGAGGGGAGAACTGTGGGAAAAACATGGAGGTGAGCTATGGGTTCTTTATGGAGGATTGGAGAAGGAATGGAGGGAAGCTGTTAATGGCCTCTCGCGG
Marker12175	ATTTGTACAACATTAAAATTCGGTTGAATGTCGCTTAGGTCTTATGTTGTTACATGAAATTGGTCTCGATACAACTTGATTaTaTGTCTCGAaGATTATTXXXXXXXXXXAAAACACACCATGAATGAATGCATTAGCAACGGGgCATGATCATTCTTCAAGATTTTTCTATTGCATGACGTTACTGAAGTTTCAATAGTAGTACAGATT
Marker12175	ATTTGTACAACATTAAAATTCGGTTGAATGTCGCTTAGGTCTTATGTTGTTACATGAAATTGGTCTCGATACAACTTGATTgTgTGTCTCGAtGATTATTXXXXXXXXXXAAAACACACCATGAATGAATGCATTAGCAACGGGaCATGATCATTCTTCAAGATTTTTCTATTGCATGACGTTACTGAAGTTTCAATAGTAGTACAGATT
Marker12176	CAGATTACCATGGATGATTGGAACCCTCCCTTACAGAAGGTGATTGGGAACTCATGCTCTCATCTCTTCCAAGTCTAGACACACTCCTTCCACCTTTAGGXXXXXXXXXXTATGGAGAGGGTAACGGTGGTTTATGAAACATCTTTGATCTCTCCCTCAACTTTCTTGATGCTTCCCTTGATAACTcATGAGCCTTCACATCTCTTGAAG
Marker12176	CAGATTACCATGGATGATTGGAACCCTCCCTTACAGAAGGTGATTGGGAACTCATGCTCTCATCTCTTCCAAGTCTAGACACACTCCTTCCACCTTTAGGXXXXXXXXXXTATGGAGAGGGTAACGGTGGTTTATGAAACATCTTTGATCTCTCCCTCAACTTTCTTGATGCTTCCCTTGATAACTgATGAGCCTTCACATCTCTTGAAG
Marker12177	ACCAAAGGTATTAGTAGATCGACATCAACGATATTTAATTGGTGGATTTGATGCTACAATCGACACCAAAGGTATTAGTAGATCGACATCGACgGTATTTXXXXXXXXXXTATACCAAAACATCTAGTTTTTCAACATTATATCATTGAACATTTTATAAATAATGATCGATGTTGATATAACCATAATTTGTGCTTTGATTGCTAAGTT
Marker12177	ACCAAAGGTATTAGTAGATCGACATCAACGATATTTAATTGGTGGATTTGATGCTACAATCGACACCAAAGGTATTAGTAGATCGACATCGACaGTATTTXXXXXXXXXXTATACCAAAACATCTAGTTTTTCAACATTATATCATTGAACATTTTATAAATAATGATCGATGTTGATATAACCATAATTTGTGCTTTGATTGCTAAGTT
Marker121770	AATACCTTTACCAGCCTTTGATATCACAGTCCTCGAATCTCCAACATTAGCAACAAACAGGTGGTTACCAACCAAaACTGCTGTTGAAGCAGTAGAACCAXXXXXXXXXXTATCAAAAGATTGGAAAaCACTCCATGCAGGCCTCCACAAACTGGACCCCTACATGACAGACTTAATGCCACTAGATGTTTCATCCGCCCTAGAAGAAAT
Marker121770	AATACCTTTACCAGCCTTTGATATCACAGTCCTCGAATCTCCAACATTAGCAACAAACAGGTGGTTACCAACCAAtACTGCTGTTGAAGCAGTAGAACCAXXXXXXXXXXTATCAAAAGATTGGAAAgCACTCCATGCAGGCCTCCACAAACTGGACCCCTACATGACAGACTTAATGCCACTAGATGTTTCATCCGCCCTAGAAGAAAT
Marker12195	ATATTTaCATCCAATGAGTGGAAAGCTCTAGGAGATTTGAGATGATGATGATGTTAAGTTTATGATGTTGGTAGCAAGAAAAAAATATCGACACAACTTAXXXXXXXXXXGAATCATGATGATGATGATGATAATGATGaTAAGGATAATGATGATGATgtTGAgGATAATGATTATGATGATAATGATTAATTCGCGAGGTTTGTGAAA
Marker12195	ATATTTgCATCCAATGAGTGGAAAGCTCTAGGAGATTTGAGATGATGATGATGTTAAGTTTATGATGTTGGTAGCAAGAAAAAAATATCGACACAACTTAXXXXXXXXXXGAATCATGATGATGATGATGATAATGATGgTAAGGATAATGATGATGATtaTGAtGATAATGATTATGATGATAATGATTAATTCGCGAGGTTTGTGAAA
Marker12196	TCTAACTAATTGCCAATAAGCgATGaAGAAGGGAGAATTATCATcAAAATAAAAAATAACTCAGCTTGATGGAACAAAGAACCAAGCAGGCAAAGTTCAAXXXXXXXXXXGGACGTTGTACTAATCTTTGCCAATAGCTCTTAATAGTAAATGGCTCAAACCGAAGAAAAGCCATTAATGAAAACAAATCAGCTGAGCCATTCTGGATAG
Marker12196	TCTAACTAATTGCCAATAAGCaATGcAGAAGGGAGAATTATCATtAAAATAAAAAATAACTCAGCTTGATGGAACAAAGAACCAAGCAGGCAAAGTTCAAXXXXXXXXXXGGACGTTGTACTAATCTTTGCCAATAGCTCTTAATAGTAAATGGCTCAAACCGAAGAAAAGCCATTAATGAAAACAAATCAGCTGAGCCATTCTGGATAG
Marker121973	AGGAGTACCATGTTTGCCTATTAGTTTCATAGCATaATTGGTTAATAGTGCCTTGCTTCTTAAACTTCGCCTGGTATGAACAGGCTTAATAGAACTATTTXXXXXXXXXXTAGTGGAGTACCTTCAACATCACTGTGTGAGGAGGTAGGAATTACTTCCAGGGAATTTGCTCCACGCTTTCTCTTGGTTTGGCATCCCCTAATATTGTCT
Marker121973	AGGAGTACCATGTTTGCCTATTAGTTTCATAGCATgATTGGTTAATAGTGCCTTGCTTCTTAAACTTCGCCTGGTATGAACAGGCTTAATAGAACTATTTXXXXXXXXXXTAGTGGAGTACCTTCAACATCACTGTGTGAGGAGGTAGGAATTACTTCCAGGGAATTTGCTCCACGCTTTCTCTTGGTTTGGCATCCCCTAATATTGTCT
Marker12203	CCGTTAGAGAGCCTGACCCGATACTGATCCCCGATTCGTCTTCATCGTTTAGAATCCGGTTCTCTCCCGGaAGTCTATCGCCAGTCATGGACTTCACGCAXXXXXXXXXXAGCAAATTTAATTCGGCTTTAACTGCGGGTCTTTTAAATCCGATGTCGCCCCCACCGGATAAAACCCGTTCCAGCCCCACGCTTTTCGAAATGATGGCGT
Marker12203	CCGTTAGAGAGCCTGACCCGATACTGATCCCCGATTCGTCTTCATCGTTTAGAATCCGGTTCTCTCCCGGgAGTCTATCGCCAGTCATGGACTTCACGCAXXXXXXXXXXAGCAAATTTAATTCGGCTTTAACTGCGGGTCTTTTAAATCCGATGTCGCCCCCACCGGATAAAACCCGTTCCAGCCCCACGCTTTTCGAAATGATGGCGT
Marker12205	TCCATTCCCATATAGTAtAGATTCTGGTCAATCACTGGCCTGTTCATAATCAAACATCACCAAGATTAATTCATTTATCGATTTACATCAATACCCATTTXXXXXXXXXXACATAAAGAGCCACACAAATTATCATCGACATGCAGCCAATCTTAACATTCAAATTGAGCCAAAAAGAAGGATATTAAAGCAGGAAACAAGAACAAAATG
Marker12205	TCCATTCCCATATAGTAcAGATTCTGGTCAATCACTGGCCTGTTCATAATCAAACATCACCAAGATTAATTCATTTATCGATTTACATCAATACCCATTTXXXXXXXXXXACATAAAGAGCCACACAAATTATCATCGACATGCAGCCAATCTTAACATTCAAATTGAGCCAAAAAGAAGGATATTAAAGCAGGAAACAAGAACAAAATG
Marker12227	GTAATTACAAAATCTGAGCAGTCGAATTCCTAGACCAATATAATATAAATGATATAtTTTCGTTAGGTATAGACTTTCTTTATTATAATTTTATCATCACXXXXXXXXXXCAAACCCAGTATCTCTTCTTACTAGTCACTTGCTTGGATGTCAAAGACTAACcACTCTGgAAAAAATGTGAAATGCATTTTCTTTTACAAAATCAATACT
Marker12227	GTAATTACAAAATCTGAGCAGTCGAATTCCTAGACCAATATAATATAAATGATATAgTTTCGTTAGGTATAGACTTTCTTTATTATAATTTTATCATCACXXXXXXXXXXCAAACCCAGTATCTCTTCTTACTAGTCACTTGCTTGGATGTCAAAGACTAACtACTCTGtAAAAAATGTGAAATGCATTTTCTTTTACAAAATCAATACT
Marker12228	AGAAATCTTGCTTTCTCTTGATGTTTTCTTTTCTACATCTTTCGTTATAATTCctTTTTATACTCATTGTTTTTCAGATGACAAAGATGCATTTGTTTGTXXXXXXXXXXGTGGCACCACAAATACCTTGTGATTCTGTTTGTGCCTTCTTGAAACAAGAAAACAATACATcGGAATCgGAAGAACGATCTAAATCGGAAgCAAAACTTT
Marker12228	AGAAATCTTGCTTTCTCTTGATGTTTTCTTTTCTACATCTTTCGTTATAATTCtaTTTTATACTCATTGTTTTTCAGATGACAAAGATGCATTTGTTTGTXXXXXXXXXXGTGGCACCACAAATACCTTGTGATTCTGTTTGTGCCTTCTTGAAACAAGAAAACAATACATtGGAATCaGAAGAACGATCTAAATCGGAAaCAAAACTTT
Marker122363	AGATCCTGTTGGGTTGGATGGAGAACATAGAATCAAAAGTCTTGACTTCTCAGTTAGCTTTGATTCAAGAAGTTTTGGATCCAAGAGAAAATTTTCAGAAXXXXXXXXXXGGCCTCATTGGCATGCTGAGTAAAATCCTACAGTATAATTTTTgCCTTTCCTAACCTGGCATAAATGAGGCATCAGTAATTATCATTTGAAAGAGCAGGT
Marker122363	AGATCCTGTTGGGTTGGATGGAGAACATAGAATCAAAAGTCTTGACTTCTCAGTTAGCTTTGATTCAAGAAGTTTTGGATCCAAGAGAAAATTTTCAGAAXXXXXXXXXXGGCCTCATTGGCATGCTGAGTAAAATCCTACAGTATAATTTTTaCCTTTCCTAACCTGGCATAAATGAGGCATCAGTAATTATCATTTGAAAGAGCAGGT
Marker12240	ATGTCATACGACCTATTGGGTTAGCTATCTAGGAACCCTAGTCAAACAAAAAAATAATCTAATAGTAGTCCCTTTCTTTACCACATAAGCTGATCAAAACXXXXXXXXXXGTTATATGCCTTAGTGTCAAGTACATGATGcATTTGAAGGGTAGCTCTATCACTTTCACAAATCTTGCCACTTATGCACGCAATGGGTGGCTATCTAGAT
Marker12240	ATGTCATACGACCTATTGGGTTAGCTATCTAGGAACCCTAGTCAAACAAAAAAATAATCTAATAGTAGTCCCTTTCTTTACCACATAAGCTGATCAAAACXXXXXXXXXXGTTATATGCCTTAGTGTCAAGTACATGATGaATTTGAAGGGTAGCTCTATCACTTTCACAAATCTTGCCACTTATGCACGCAATGGGTGGCTATCTAGAT
Marker12249	ATTAGAGAGGTTGTTTGTATCACTAGAGCTGATGTTGCAAGAGCAACgCGAGGATTGATTAAATACCCGGCTAAAATCGTCATGAATTCATACCACCACCXXXXXXXXXXATTGGTGGTGAAGTTGGAAATTGCGATTCCAGGCACACCAAGACCAAGATTGAAGGCCAAAAAAACAGTGACAGGGAGGTGAAAAACAACTGAGAGTAAG
Marker12249	ATTAGAGAGGTTGTTTGTATCACTAGAGCTGATGTTGCAAGAGCAACaCGAGGATTGATTAAATACCCGGCTAAAATCGTCATGAATTCATACCACCACCXXXXXXXXXXATTGGTGGTGAAGTTGGAAATTGCGATTCCAGGCACACCAAGACCAAGATTGAAGGCCAAAAAAACAGTGACAGGGAGGTGAAAAACAACTGAGAGTAAG
Marker12260	AGAACTTAAACACAAGCCAATTCCACAGCAGATAATAATAATAGCATTGAGTTCAATACCAAGAcACATGTTATGTCATAATTATATAATATATATGAAAXXXXXXXXXXCAATCGTTCTGGTAACCGCGGCGGCGGCTCTTTCCGTATAATGGCCTCTCGCAACAATCCGATCAAAAAGCTCTCCACCCTCACACAACTCCATTACTAA
Marker12260	AGAACTTAAACACAAGCCAATTCCACAGCAGATAATAATAATAGCATTGAGTTCAATACCAAGAaACATGTTATGTCATAATTATATAATATATATGAAAXXXXXXXXXXCAATCGTTCTGGTAACCGCGGCGGCGGCTCTTTCCGTATAATGGCCTCTCGCAACAATCCGATCAAAAAGCTCTCCACCCTCACACAACTCCATTACTAA
Marker12263	ATAGCTACTAAAAAACCTTTTATACACCACTAACTATCATCAGTTCTAAAGATAACAGAAAAATGCAATTACTGAAGCAAAACTCAAAGAATCTACAAACXXXXXXXXXXGTGTATCATCTGGAACCTCATCAACAACCTCAGTTACCGgAGTCTCCTCTTCTTCAACTGTGTTGTACCCATTTTCATTGGAATCACGAATGCCCTCATT
Marker12263	ATAGCTACTAAAAAACCTTTTATACACCACTAACTATCATCAGTTCTAAAGATAACAGAAAAATGCAATTACTGAAGCAAAACTCAAAGAATCTACAAACXXXXXXXXXXGTGTATCATCTGGAACCTCATCAACAACCTCAGTTACCGaAGTCTCCTCTTCTTCAACTGTGTTGTACCCATTTTCATTGGAATCACGAATGCCCTCATT
Marker12265	ATAAATGAAAAAATGATTCAAGTCATCATTTCTGAATTTAAAACAAAGGGAAAAGCACTATTTCCCACCCATTTTTTAGGTCATTCTCAAACTTATACCCXXXXXXXXXXACCTTAAAACTTTAAAATTTCACCATTTTCCTCTCCAGATTTTAAAAACTAACACCTCAACTCAcCTCAAAATTTGAAAAGTTTAGATTTCACCCTTAAA
Marker12265	ATAAATGAAAAAATGATTCAAGTCATCATTTCTGAATTTAAAACAAAGGGAAAAGCACTATTTCCCACCCATTTTTTAGGTCATTCTCAAACTTATACCCXXXXXXXXXXACCTTAAAACTTTAAAATTTCACCATTTTCCTCTCCAGATTTTAAAAACTAACACCTCAACTCAtCTCAAAATTTGAAAAGTTTAGATTTCACCCTTAAA
Marker12270	ACACGCGCTCTTTTTAATGATTTTATGACTTGGCATGGCTCTGGGCGCCCTTGAATTGATCGTAAAATACGTCATACTATCAaAAGTTGAAAAATAAATGXXXXXXXXXXCCTCCTTTGAATTAAAAAGCTATAATTACCACCCAAAACTCAAAGGGCTGTCCATAATCTAA-------------TCAAAATCATGCCAAAAAgATACAATCCTGCAATTTAG
Marker12270	ACACGCGCTCTTTTTAATGATTTTATGACTTGGCATGGCTCTGGGCGCCCTTGAATTGATCGTAAAATACGTCATACTATCAgAAGTTGAAAAATAAATGXXXXXXXXXXCCTCCTTTGAATTAAAAAGCTATAATTACCACCCAAAACTCAAAGGGCTGTCCATAATCTAA-------------TCAAAATCATGCCAAAAAgATACAATCCTGCAATTTAG
Marker12270	ACACGCGCTCTTTTTAATGATTTTATGACTTGGCATGGCTCTGGGCGCCCTTGAATTGATCGTAAAATACGTCATACTATCAgAAGTTGAAAAATAAATGXXXXXXXXXX-------------AAAAAGCTATAATTACCACCCAAAACTCAAAGGGCTGTCCATAATCTAATCAAAACTAATAATCAAAATCATGCCAAAAAaATACAATCCTGCAATTTAG
Marker12277	TATGATTGGGATGATACAGAGAACGGAAGGTACCAGCACTTTGACAACAAGGATGAGACTTTTACTGGGCAGAATGAATCGAGACTGGCAAATTTTGTGAXXXXXXXXXXCGGCGGTAACCACAATTACCCAAGAGTCAAAAGTaGAGAGCATTAGTGATTGGCTAGACGCATCATTGGTACTGTTTGGCTGAGTTGGTAtTTTTTTGGT
Marker12277	TATGATTGGGATGATACAGAGAACGGAAGGTACCAGCACTTTGACAACAAGGATGAGACTTTTACTGGGCAGAATGAATCGAGACTGGCAAATTTTGTGAXXXXXXXXXXCGGCGGTAACCACAATTACCCAAGAGTCAAAAGTgGAGAGCATTAGTGATTGGCTAGACGCATCATTGGTACTGTTTGGCTGAGTTGGTAaTTTTTTGGT
Marker122782	CAGCCCAGCTCGGTATTGGGTGTCACCAATATTCATTTGATTGAGGAGGaGGCTCAACGCCTTAGGACGAGGCTCGAATTCTATCTTTTAAGGAATGTGTXXXXXXXXXXACATTTTGGTTTAAACAATCCACCGGCGCGCTTCTATTCAAAGAGCACCAGCCTGTTGTAGTTTATCTATCAATATGTCTCAGTAATGAATGGTACTATT
Marker122782	CAGCCCAGCTCGGTATTGGGTGTCACCAATATTCATTTGATTGAGGAGGcGGCTCAACGCCTTAGGACGAGGCTCGAATTCTATCTTTTAAGGAATGTGTXXXXXXXXXXACATTTTGGTTTAAACAATCCACCGGCGCGCTTCTATTCAAAGAGCACCAGCCTGTTGTAGTTTATCTATCAATATGTCTCAGTAATGAATGGTACTATT
Marker122796	CTGAAAATTACATCTTCTATTGTTTTTGAAAGTAAATTTTCATCCAGATCGGTTTCCACAAGTGACTCCGAATTACACAATTCTCTGGGTATTGAACAAGXXXXXXXXXXCCAGGGGCAATGTCCCGGTTAATGAATTGAAAGAAAGCATCAATGTCTTCAAGTTCtTGCACTTTCCAATCTCGGCTGGTATGGAACCGTTAAGCTCAGT
Marker122796	CTGAAAATTACATCTTCTATTGTTTTTGAAAGTAAATTTTCATCCAGATCGGTTTCCACAAGTGACTCCGAATTACACAATTCTCTGGGTATTGAACAAGXXXXXXXXXXCCAGGGGCAATGTCCCGGTTAATGAATTGAAAGAAAGCATCAATGTCTTCAAGTTCcTGCACTTTCCAATCTCGGCTGGTATGGAACCGTTAAGCTCAGT
Marker12283	CcaATTATGCAAATGGAATTCTTCAgAGAGTTGTCCTTCCAAGCCGAGGtGATGGCTTCCATAGTCTTCCCAAGGTTGATTTGAGTAAAAGTAGTCATACXXXXXXXXXXATCTTCATTTGGCTCTAGCCACCATTGAGAATGAGGGAAAAGCTCCATGCAAGTCCAAAGAACCTTTTCCATCTCCAgTTTGGCCCAACTTCACTTTTGG
Marker12283	CtgATTATGCAAATGGAATTCTTCAaAGAGTTGTCCTTCCAAGCCGAGGaGATGGCTTCCATAGTCTTCCCAAGGTTGATTTGAGTAAAAGTAGTCATACXXXXXXXXXXATCTTCATTTGGCTCTAGCCACCATTGAGAATGAGGGAAAAGCTCCATGCAAGTCCAAAGAACCTTTTCCATCTCCAaTTTGGCCCAACTTCACTTTTGG
Marker12285	AGAAAAAATccACACTTTTGAGAGAAGGTAGGCAGGTATCACTCATAAAAGTATGTTTGTTAATATGATTGCAGTGCAAAGTAAATTTTGAAAGAAAATAXXXXXXXXXXTGCAaTTAAAGTGCCATGGAGTATGATGAGGCAGCAAAATCCTGTGAGATTTAAAAATTGATAATATTCTGGAACAGGAAaAATTCAAAAACTTGCCATT
Marker12285	AGAAAAAATttACACTTTTGAGAGAAGGTAGGCAGGTATCACTCATAAAAGTATGTTTGTTAATATGATTGCAGTGCAAAGTAAATTTTGAAAGAAAATAXXXXXXXXXXTGCAgTTAAAGTGCCATGGAGTATGATGAGGCAGCAAAATCCTGTGAGATTTAAAAATTGATAATATTCTGGAACAGGAAcAATTCAAAAACTTGCCATT
Marker12286	AGAATTAATCTGTTTTCACCAAGTCGAAAAtGCTGGATTTATACATGGcTGATTGGGTGGTGATAGATGGTGGATAAAGGGCATGTGATTATGTTTTTGTXXXXXXXXXXGAAACTTGGAAAAAGACGCTTGAGGTGGCAAAGGCAAAATAGAAAAGGAAAAGTAGGTTCGGATGTCTTGGGGGAGTTTTTGCATGGAAAAAGTGGGGCA
Marker12286	AGAATTAATCTGTTTTCACCAAGTCGAAAAgGCTGGATTTATACATGGtTGATTGGGTGGTGATAGATGGTGGATAAAGGGCATGTGATTATGTTTTTGTXXXXXXXXXXGAAACTTGGAAAAAGACGCTTGAGGTGGCAAAGGCAAAATAGAAAAGGAAAAGTAGGTTCGGATGTCTTGGGGGAGTTTTTGCATGGAAAAAGTGGGGCA
Marker12297	ATGTTCCAGGGTGTCTTCCAGTTTTGGTTGCTGCTGCCTGGAGTTTCCTTCGACTGCCTGGGACTGCTCTCCTGTTCTGAGGCCGGCTTTTCCAGTCCAGXXXXXXXXXXAGCTGCTCTCCCTGCTCCAGCCTCTGTAaAAC-ATTGTGCTCCAGGTTGCTGCAGTGGGGAATTTCTGGGTTTTTATTGTGTTCTGCTCaGCAGGTTCTAt
Marker12297	ATGTTCCAGGGTGTCTTCCAGTTTTGGTTGCTGCTGCCTGGAGTTTCCTTCGACTGCCTGGGACTGCTCTCCTGTTCTGAGGCCGGCTTTTCCAGTCCAGXXXXXXXXXX-GCTGCTCTCCCTGCTCCAGCCTCTGTAaAACAATTGTGCTCCAGGTTGCTGCAGTGGGGAATTTCTGGGTTTTTATTGTGTTCTGCTCaGCAGGTTCTAc
Marker12297	ATGTTCCAGGGTGTCTTCCAGTTTTGGTTGCTGCTGCCTGGAGTTTCCTTCGACTGCCTGGGACTGCTCTCCTGTTCTGAGGCCGGCTTTTCCAGTCCAGXXXXXXXXXX-GCTGCTCTCCCTGCTCCAGCCTCTGTAcAACAATTGTGCTCCAGGTTGCTGCAGTGGGGAATTTCTGGGTTTTTATTGTGTTCTGCTCtGCAGGTTCTAt
Marker12305	CGAGCATTTTGTTACACTTTCTCTCTTGCATGCCACTTCTTTGCAGGAACAATTTAATTGTTGGACTGTAAATCATGATAACTGGTGTTTATGGCTATGAXXXXXXXXXXACGTCTAGCATGTGCGAACCGTTGTTTGAGATTTTCTTGATTTACAGAATGTTTTTGCAGTATTGAACCGGTTGAAGTTCGAGACaGCCTCCAAAAGTCA
Marker12305	CGAGCATTTTGTTACACTTTCTCTCTTGCATGCCACTTCTTTGCAGGAACAATTTAATTGTTGGACTGTAAATCATGATAACTGGTGTTTATGGCTATGAXXXXXXXXXXACGTCTAGCATGTGCGAACCGTTGTTTGAGATTTTCTTGATTTACAGAATGTTTTTGCAGTATTGAACCGGTTGAAGTTCGAGACgGCCTCCAAAAGTCA
Marker12307	CCAGTAACCCCAAGGAGTTCTTCTCCTGCTTCCGCAATATTTTTTATCCTTTTGAAACGATCCACCTCGCCGTCAAGGGGTCCTTTCTCAACAATATCTCXXXXXXXXXXTGGCTTTTACTGATGCGTCTCGAGCAGCAAGACAGTTgCCGAAGTAATTTGTTAGAAGCGGAGGATTGAGACGGTTTCTGCAATCCACTAGAAATGCAAA
Marker12307	CCAGTAACCCCAAGGAGTTCTTCTCCTGCTTCCGCAATATTTTTTATCCTTTTGAAACGATCCACCTCGCCGTCAAGGGGTCCTTTCTCAACAATATCTCXXXXXXXXXXTGGCTTTTACTGATGCGTCTCGAGCAGCAAGACAGTTaCCGAAGTAATTTGTTAGAAGCGGAGGATTGAGACGGTTTCTGCAATCCACTAGAAATGCAAA
Marker123082	CTTCTTAGCCTCCCTCTTAATGCTTCAATGGAAGAATGCAAAGCATCTAACTCAACTCCTGCAAATCGGTCTGCAAAAACCATAAAAAAAGGTGTAATGAXXXXXXXXXXTCACCTCAACTTTAGAAATCTTCTCTTGTGCCTCACATAAACGAGCATGCTGATCTTCGATGATTCGTGTCAATTGTGGTGCATGATGCTTGAGCTCgAA
Marker123082	CTTCTTAGCCTCCCTCTTAATGCTTCAATGGAAGAATGCAAAGCATCTAACTCAACTCCTGCAAATCGGTCTGCAAAAACCATAAAAAAAGGTGTAATGAXXXXXXXXXXTCACCTCAACTTTAGAAATCTTCTCTTGTGCCTCACATAAACGAGCATGCTGATCTTCGATGATTCGTGTCAATTGTGGTGCATGATGCTTGAGCTCaAA
Marker12316	GGGAGTGTCAATTGTTAAGACTCAAAAACTGCaGTAGAACGCAAAATCATAGAATAAAGTTCTCtAACTATGCGTATAaCGAATCTAGATTCAGAATTTAXXXXXXXXXXTTCAAGAGCCCAAAAGAAAAAGAAGCAATGCTAAAATAaAACAAATATAAAAACTCCAAAAGGCTTTGGAGAAAAGTTGCAGTAATAACAAGTGCTGTGT
Marker12316	GGGAGTGTCAATTGTTAAGACTCAAAAACTGCcGTAGAACGCAAAATCATAGAATAAAGTTCTCaAACTATGCGTATAgCGAATCTAGATTCAGAATTTAXXXXXXXXXXTTCAAGAGCCCAAAAGAAAAAGAAGCAATGCTAAAATAgAACAAATATAAAAACTCCAAAAGGCTTTGGAGAAAAGTTGCAGTAATAACAAGTGCTGTGT
Marker12317	CAACACCACCCAGGGCAAATGGTTTTTACAATTTTACAAAACCTACTACAAAGGCACAAAAGAGTACCTCTCGGACAGGtCATTCTTCAACTCCTGCTCCXXXXXXXXXXTTTATCTGAATCATAATCTCTTATGTCCTAATTGCCATGAGCCATTTTTGGCGGTTGAAACAGATCCACCTTCTTCAAACAGTTCTAAAACCCCATGGAA
Marker12317	CAACACCACCCAGGGCAAATGGTTTTTACAATTTTACAAAACCTACTACAAAGGCACAAAAGAGTACCTCTCGGACAGGcCATTCTTCAACTCCTGCTCCXXXXXXXXXXTTTATCTGAATCATAATCTCTTATGTCCTAATTGCCATGAGCCATTTTTGGCGGTTGAAACAGATCCACCTTCTTCAAACAGTTCTAAAACCCCATGGAA
Marker123231	CCGGCGATCACTTGGTTATGGTTACGTTAATTACAGCAATCCACAGGATGGTAAGTTCcTTGCCTTTTAGTACATATTGGATGTTTTCCAGTTCATATGAXXXXXXXXXXGGAAAAGTTATTTTGCTCAATATTCCTTTAGGTTGATAAGAATAGGCCCCAAGTGTGTTAAAAAAGTAGCCAAGGGGTTAGTGGAATGGTCTGTCTTTTT
Marker123231	CCGGCGATCACTTGGTTATGGTTACGTTAATTACAGCAATCCACAGGATGGTAAGTTCtTTGCCTTTTAGTACATATTGGATGTTTTCCAGTTCATATGAXXXXXXXXXXGGAAAAGTTATTTTGCTCAATATTCCTTTAGGTTGATAAGAATAGGCCCCAAGTGTGTTAAAAAAGTAGCCAAGGGGTTAGTGGAATGGTCTGTCTTTTT
Marker12326	TTTATAATTGTAACTTTTTATTACAGTTCCTTcAATAAATTCTTGGGATCTTATCCAAAAGAAAAGTGAAAATAAAGCAGCAGCAAACTACACAAAAAaGXXXXXXXXXXTTTCCTTGTAATCATCATTTTTCCTGCAATGAAAAAACTAGCAATAAGCAGGAAATTCAGGTAGTGCTAAGCAAAGACTTTGAAACTTACCCAGCTTCTA
Marker12326	TTTATAATTGTAACTTTTTATTACAGTTCCTTtAATAAATTCTTGGGATCTTATCCAAAAGAAAAGTGAAAATAAAGCAGCAGCAAACTACACAAAAAcGXXXXXXXXXXTTTCCTTGTAATCATCATTTTTCCTGCAATGAAAAAACTAGCAATAAGCAGGAAATTCAGGTAGTGCTAAGCAAAGACTTTGAAACTTACCCAGCTTCTA
Marker123284	AGCGTGCCATATTTTAGCCTTAATACTGGATGCTGCTCTaGGAAGTCTTCAAGCCGCTCAAAACACAGAGTCAATgTTGGAAAATGGATGTTATGCAGAAXXXXXXXXXXGGTAGATGCATACAACAAACATATGCAGTCCAATTACAGGATTCTTGCTTTTTCTTTAATCAATGGCACATGTATTTATTATGGTGTCAAACTTCTTATT
Marker123284	AGCGTGCCATATTTTAGCCTTAATACTGGATGCTGCTCTgGGAAGTCTTCAAGCCGCTCAAAACACAGAGTCAATcTTGGAAAATGGATGTTATGCAGAAXXXXXXXXXXGGTAGATGCATACAACAAACATATGCAGTCCAATTACAGGATTCTTGCTTTTTCTTTAATCAATGGCACATGTATTTATTATGGTGTCAAACTTCTTATT
Marker123284	AGCGTGCCATATTTTAGCCTTAATACTGGATGCTGCTCTaGGAAGTCTTCAAGCCGCTCAAAACACAGAGTCAATcTTGGAAAATGGATGTTATGCAGAAXXXXXXXXXXGGTAGATGCATACAACAAACATATGCAGTCCAATTACAGGATTCTTGCTTTTTCTTTAATCAATGGCACATGTATTTATTATGGTGTCAAACTTCTTATT
Marker12349	AGAATTAAAAGCAAAACCGTTCCTTTTgTCCAGAAGCCATACAAGCACAAGTGTTGCCACTGCAATCACTAACAAATGGGCGAAAACGGTAGAAGGAGTAXXXXXXXXXXTAAATTGTAATgAAGTaATAATCAATGAATGAATGACcGATTCAATTCTCTTGAAACAATCTGTGCTGTGGTGCcATATAATATATATTTATTCATGTAA
Marker12349	AGAATTAAAAGCAAAACCGTTCCTTTTtTCCAGAAGCCATACAAGCACAAGTGTTGCCACTGCAATCACTAACAAATGGGCGAAAACGGTAGAAGGAGTAXXXXXXXXXXTAAATTGTAATaAAGTgATAATCAATGAATGAATGACaGATTCAATTCTCTTGAAACAATCTGTGCTGTGGTGCtATATAATATATATTTATTCATGTAA
Marker12355	AAATTGACATGTTGGTATCTGTCACaCCCCCAaTGATCAAAGGCGAGCAGGTTAGTCAGGTTGGCATGCTGGACTTGACGACAGGTCTAGAAGTGGCATGXXXXXXXXXXTTGGCAGAGAGGGAAGTCTGACAAAGACATGCGAGGTGACATTGAGTAAGTGTGCTAGCAGGCACGCACTCGGGGGCGTaGAAGTATGTGCTCAGGAGTG
Marker12355	AAATTGACATGTTGGTATCTGTCACgCCCCCAgTGATCAAAGGCGAGCAGGTTAGTCAGGTTGGCATGCTGGACTTGACGACAGGTCTAGAAGTGGCATGXXXXXXXXXXTTGGCAGAGAGGGAAGTCTGACAAAGACATGCGAGGTGACATTGAGTAAGTGTGCTAGCAGGCACGCACTCGGGGGCGTtGAAGTATGTGCTCAGGAGTG
Marker123558	TGAAAATtGCATGCAGAAGCTGATGTTTGACCCAAAGAATTGGCCCAACCATCAGTTCCTTAAATAGGAATTACAATAGAAATCTTTTTTCTGCTGAGGTXXXXXXXXXXGGTTTCCTTCACTAAGTGAGGTGAATGAAATTTACTGTTAAGAATGTGATAGTTCAAAATCTTAAGCCACTTAATCACTATCCTACCACTGCTTCATGAG
Marker123558	TGAAAATcGCATGCAGAAGCTGATGTTTGACCCAAAGAATTGGCCCAACCATCAGTTCCTTAAATAGGAATTACAATAGAAATCTTTTTTCTGCTGAGGTXXXXXXXXXXGGTTTCCTTCACTAAGTGAGGTGAATGAAATTTACTGTTAAGAATGTGATAGTTCAAAATCTTAAGCCACTTAATCACTATCCTACCACTGCTTCATGAG
Marker123629	CTATATGTATATCCACAATGTCTAATATCATCCACTGATATACTGTgGTGATATAgCACACAtTTATTATGCAATATTGTTGCCCAAACAgATTGTCTATXXXXXXXXXXATATATATGCAAAATATACAACCTTTGAAACCAACAAATCGATTAGTTTTAGCACATATTCTAACATCCTTTACATGGGATGCACGGGCGTGCATGAAGA
Marker123629	CTATATGTATATCCACAATGTCTAATATCATCCACTGATATACTGTaGTGATATAaCACACAcTTATTATGCAATATTGTTGCCCAAACAtATTGTCTATXXXXXXXXXXATATATATGCAAAATATACAACCTTTGAAACCAACAAATCGATTAGTTTTAGCACATATTCTAACATCCTTTACATGGGATGCACGGGCGTGCATGAAGA
Marker123634	TTAAATTAAAGTTCTAGAATTGATGGAATGGATGTTCCATTATATTtGAATGGTCATTCCAGGTGTCGGATAGTATGGAGCAATCATTCCAAAAATATTTXXXXXXXXXXGCATTTTATCACTTCAAACACCTATTCCATtGAGTGGGATTGAAGAGTTTTAGTTAGGGAAAAATTGTATATTAGGTTTCCCTATATAAAAGAAACCTAG
Marker123634	TTAAATTAAAGTTCTAGAATTGATGGAATGGATGTTCCATTATATTcGAATGGTCATTCCAGGTGTCGGATAGTATGGAGCAATCATTCCAAAAATATTTXXXXXXXXXXGCATTTTATCACTTCAAACACCTATTCCATcGAGTGGGATTGAAGAGTTTTAGTTAGGGAAAAATTGTATATTAGGTTTCCCTATATAAAAGAAACCTAG
Marker123646	CAAAACGAAAAATTGGCGGTATTTGTTCCTCAAGAAACAACCCACCTCtATTTTAAAAAATACGAGGAGAAAATAAAATTTCAATCCCACATACATTAGGXXXXXXXXXXCCATCAGCAAACTGTAGCTTACATTATCAATAAAATTAAGtAAAAACTGAAAAACCTGTTTTGCATTGGTAACAACAAAAAAGATGAAAGTAAAAACTCA
Marker123646	CAAAACGAAAAATTGGCGGTATTTGTTCCTCAAGAAACAACCCACCTCcATTTTAAAAAATACGAGGAGAAAATAAAATTTCAATCCCACATACATTAGGXXXXXXXXXXCCATCAGCAAACTGTAGCTTACATTATCAATAAAATTAAGcAAAAACTGAAAAACCTGTTTTGCATTGGTAACAACAAAAAAGATGAAAGTAAAAACTCA
Marker123657	TTTAACAgTATTAATCAAAATAATATTGcTTTGTTGATTCAAATTGAGTTTATCTAAGCTTGTGAGCTTGGTgAGTGAAACACTTTCAAACTTGAGCTTGXXXXXXXXXXACTGTAAGTGTTTCACTTCTGTTAAATTTTCACAGTCAAACCACGAACAATGGTGGGAGCAACTTTCTTGAGGTTTCTTTCAGGTAATCTAGGACTATTT
Marker123657	TTTAACAaTATTAATCAAAATAATATTGtTTTGTTGATTCAAATTGAGTTTATCTAAGCTTGTGAGCTTGGTgAGTGAAACACTTTCAAACTTGAGCTTGXXXXXXXXXXACTGTAAGTGTTTCACTTCTGTTAAATTTTCACAGTCAAACCACGAACAATGGTGGGAGCAACTTTCTTGAGGTTTCTTTCAGGTAATCTAGGACTATTT
Marker123657	TTTAACAaTATTAATCAAAATAATATTGtTTTGTTGATTCAAATTGAGTTTATCTAAGCTTGTGAGCTTGGTaAGTGAAACACTTTCAAACTTGAGCTTGXXXXXXXXXXACTGTAAGTGTTTCACTTCTGTTAAATTTTCACAGTCAAACCACGAACAATGGTGGGAGCAACTTTCTTGAGGTTTCTTTCAGGTAATCTAGGACTATTT
Marker123669	AATGCATCATGTATCATGCTAGATAGAGAAAAGAAAATGAATAATCGCAATTGAGAATATTCATGTAAGCTgTGTCTTCCATTGAGTATCATATCCTTGC-XXXXXXXXXXATGTCTTAAACTTTCTGGAAATCCAAAATGCAAAAGTAATATAAATTCTACAGTACCCCACATTGGTCCATATAACTATCAAATGATGACAGTAAGACAT
Marker123669	AATGCAT-ATGTATCATGCTAGATAGAGAAAAGAAAATGAATAATCGCAATTGAGAATATTCATGTAAGCTtTGTCTTCCATTGAGTATCATATCCTTGCAXXXXXXXXXXATGTCTTAAACTTTCTGGAAATCCAAAATGCAAAAGTAATATAAATTCTACAGTACCCCACATTGGTCCATATAACTATCAAATGATGACAGTAAGACAT
Marker123767	AACATCAGGGAATAAAGTGATGCATCAGCACTTGGAGGCAAAAAATGCCAtGAAGgTCATGTCAGACATTAGTGGATGTGAATCCTCCTCATTGGAGGTCXXXXXXXXXXGGAAATGTTGTCATTGTTTCTGGACCAGAAGGAAGTTCAACGGAATATGCTACAACTAGAAGCCGTTTGACTGAAATGGCTAATAACTTGGACTCCTTTA
Marker123767	AACATCAGGGAATAAAGTGATGCATCAGCACTTGGAGGCAAAAAATGCCAcGAAGcTCATGTCAGACATTAGTGGATGTGAATCCTCCTCATTGGAGGTCXXXXXXXXXXGGAAATGTTGTCATTGTTTCTGGACCAGAAGGAAGTTCAACGGAATATGCTACAACTAGAAGCCGTTTGACTGAAATGGCTAATAACTTGGACTCCTTTA
Marker123793	TTGACATCAACTCGATAACTGTTCATTCAAGCTAGAGCCACAGCTTGAGCTCATCGAGCATAATGAAAAGGCAACTCGTATTCGAGCTTGTTGGCTCGCGXXXXXXXXXXAAGAAAGCAACTTTTGaTTCAGTTCTTCGACATCTCACTTAgGTATGTTGAAATCTCATATCCTCTCTCCTAAAAAAATAACTAATACCCTATATGTATT
Marker123793	TTGACATCAACTCGATAACTGTTCATTCAAGCTAGAGCCACAGCTTGAGCTCATCGAGCATAATGAAAAGGCAACTCGTATTCGAGCTTGTTGGCTCGCGXXXXXXXXXXAAGAAAGCAACTTTTGgTTCAGTTCTTCGACATCTCACTTAaGTATGTTGAAATCTCATATCCTCTCTCCTAAAAAAATAACTAATACCCTATATGTATT
Marker123806	AGTATTAGGAAGAGATTTCAACCTCTTGAAAGTCAAAACTAGGAGTGTTTTAgATTTTTGCCTTACTATTCTTTGTAAATTCAGTAACGTTCAATACATA-XXXXXXXXXXGTTATCTAGAAGAATTTGGTATTATAGCATGATGAGAATGCAGGCCAgGGTAGATTGGATAGGAAAGAATCTAGAATaTGTGAAGAGAAGGTTGGATGAC
Marker123806	AGTATTAGGAAGAGATTTCAACCTCTTG-AAGTCAAAACTAGGAGTGTTTTAcATTTTTGCCTTACTATTCTTTGTAAATTCAGTAACGTTCAATACATATXXXXXXXXXXGTTATCTAGAAGAATTTGGTATTATAGCATGATGAGAATGCAGGCCAaGGTAGATTGGATAGGAAAGAATCTAGAATtTGTGAAGAGAAGGTTGGATGAC
Marker12387	ATTATCTTCACTATATGACTTGATGATGAAAAACTTAGCATCTTTGTATTCAGTGACAAAATCTGGCTGGTTGTATGACTCATCgAGAATCTTGATTTTAXXXXXXXXXXAGTATATCAAGATTACCATTACCACACAGAGAGCCATTATCCCTCCCATGTTTCTCAAGGGAAACCCATCCCCGATTGTTCATTCCCAACATAGGAATAG
Marker12387	ATTATCTTCACTATATGACTTGATGATGAAAAACTTAGCATCTTTGTATTCAGTGACAAAATCTGGCTGGTTGTATGACTCATCaAGAATCTTGATTTTAXXXXXXXXXXAGTATATCAAGATTACCATTACCACACAGAGAGCCATTATCCCTCCCATGTTTCTCAAGGGAAACCCATCCCCGATTGTTCATTCCCAACATAGGAATAG
Marker12389	TTGAGAGTTGAGACAAGCTAAGAAAATGTAAGTCAGGTTGTTCTAACTGACTAATCAAGGTTTCACTTaGGTGGAAACAGGGTAGAATGGTGAGTAATGAXXXXXXXXXXTAATAGAGTAAAAGGGCATTTGATGCATTTCCACCCGCAAAATTCAAAAAACACAACACACAACCCACTAAACCAGCAAACAATCCAGCCAAACAACCCA
Marker12389	TTGAGAGTTGAGACAAGCTAAGAAAATGTAAGTCAGGTTGTTCTAACTGACTAATCAAGGTTTCACTTgGGTGGAAACAGGGTAGAATGGTGAGTAATGAXXXXXXXXXXTAATAGAGTAAAAGGGCATTTGATGCATTTCCACCCGCAAAATTCAAAAAACACAACACACAACCCACTAAACCAGCAAACAATCCAGCCAAACAACCCA
Marker123931	ACACATTCTATATGTCCCATCCTTGTTAGGCATTAGAATTAtTGGTACAACACACAAACTCGTGCTTTCTCTTATGTATCCCTTCTTCaTCAACTTCTCCXXXXXXXXXXGAATCTCCTTAAAGAATATGTCTTCAAACTTCTACAtTAGAGAAACAAACACACTAGGAAaAGAATTGTCAGTGTTAGTGAAAGATAAAAAGCTTTCCTT
Marker123931	ACACATTCTATATGTCCCATCCTTGTTAGGCATTAGAATTAcTGGTACAACACACAAACTCGTGCTTTCTCTTATGTATCCCTTCTTCcTCAACTTCTCCXXXXXXXXXXGAATCTCCTTAAAGAATATGTCTTCAAACTTCTACAaTAGAGAAACAAACACACTAGGAAgAGAATTGTCAGTGTTAGTGAAAGATAAAAAGCTTTCCTT
Marker12394	TCTTTAA-ATGAAATGACCTTTCCTCTCCTTACGATAATGCACAATTGGCAAGGACCATGCATGAAAGAAAAGTCAAACTGGGCTTTTCTATCCTATTTGGXXXXXXXXXXAGCtCTTTATTAAGCTAGTAGCATCTAGATTCAAGTCaAATCCAAAAACGGATCGAGATTAGCCTTtAGCAAGACATCATAGCCACCTAcTCAATAGAGT
Marker12394	TCTTTAACATGAAATGACCTTTCCTCTCCTTACGATAATGCACAATTGGCAAGGACCATGCATGAAAGAAAAGTCAAACTGGGCTTTTCTATCCTATTT-GXXXXXXXXXXAGCtCTTTATTAAGCTAGTAGCATCTAGATTCAAGTCgAATCCAAAAACGGATCGAGATTAGCCTTtAGCAAGACATCATAGCCACCTAtTCAATAGAGT
Marker12394	TCTTTAA-ATGAAATGACCTTTCCTCTCCTTACGATAATGCACAATTGGCAAGGACCATGCATGAAAGAAAAGTCAAACTGGGCTTTTCTATCCTATTTGGXXXXXXXXXXAGCaCTTTATTAAGCTAGTAGCATCTAGATTCAAGTCgAATCCAAAAACGGATCGAGATTAGCCTTgAGCAAGACATCATAGCCACCTAcTCAATAGAGT
Marker12396	AAACTGTTGCTTGGAACTCCAACTGCCTGTTTCTTGTTGGGGAAAAGCTCAGCTTCTGGACCATCCATGAACCACTGATGAGAACGCTTTGGATCAATTCXXXXXXXXXXTGaAAAGAGTTTCTCATATAATTACTTTAACgAGgCTTATCATATGCAAATCTCAAAGAAAATAATTAAAATATTCAATTTATATTTTTGAGAACATCAT
Marker12396	AAACTGTTGCTTGGAACTCCAACTGCCTGTTTCTTGTTGGGGAAAAGCTCAGCTTCTGGACCATCCATGAACCACTGATGAGAACGCTTTGGATCAATTCXXXXXXXXXXTGgAAAGAGTTTCTCATATAATTACTTTAACaAGaCTTATCATATGCAAATCTCAAAGAAAATAATTAAAATATTCAATTTATATTTTTGAGAACATCAT
Marker12396	AAACTGTTGCTTGGAACTCCAACTGCCTGTTTCTTGTTGGGGAAAAGCTCAGCTTCTGGACCATCCATGAACCACTGATGAGAACGCTTTGGATCAATTCXXXXXXXXXXTGgAAAGAGTTTCTCATATAATTACTTTAACaAGgCTTATCATATGCAAATCTCAAAGAAAATAATTAAAATATTCAATTTATATTTTTGAGAACATCAT
Marker123990	ATCTTGGATGATCCTTTTAGCGCAGTTGATGCTCATACAGGGACGCACTTATTCAAGGCAAGGAACATCTTATTATTGTCTTTAGCTTTCTTTTTTCAATXXXXXXXXXXAGgTTTCTATAGCTTACTATtACACAAATTTTATAGGTGATGAAAGATGGCAAGATTGTTCAGTCTGGAAAATATGAAGATTTGGCATCTGATCCCAATG
Marker123990	ATCTTGGATGATCCTTTTAGCGCAGTTGATGCTCATACAGGGACGCACTTATTCAAGGCAAGGAACATCTTATTATTGTCTTTAGCTTTCTTTTTTCAATXXXXXXXXXXAGtTTTCTATAGCTTACTATgACACAAATTTTATAGGTGATGAAAGATGGCAAGATTGTTCAGTCTGGAAAATATGAAGATTTGGCATCTGATCCCAATG
Marker12412	TTATTTATCACTTGTTAAATAATAATTTTAAGTACCAATTaTAAAcCCTCACATCATCAAATCAATTGTCAAGAATAACTTAGTCACATGTTCAATGTAAXXXXXXXXXXACAGCAGCTCCGGAAGCTGCATCGATTCCATATAACTGTAATTTTGAACAAAAATGAAACAAACAGTACATGTCAAAACTCAAAAGTAAAACAAATCAAA
Marker12412	TTATTTATCACTTGTTAAATAATAATTTTAAGTACCAATTtTAAAcCCTCACATCATCAAATCAATTGTCAAGAATAACTTAGTCACATGTTCAATGTAAXXXXXXXXXXACAGCAGCTCCGGAAGCTGCATCGATTCCATATAACTGTAATTTTGAACAAAAATGAAACAAACAGTACATGTCAAAACTCAAAAGTAAAACAAATCAAA
Marker12412	TTATTTATCACTTGTTAAATAATAATTTTAAGTACCAATTtTAAAtCCTCACATCATCAAATCAATTGTCAAGAATAACTTAGTCACATGTTCAATGTAAXXXXXXXXXXACAGCAGCTCCGGAAGCTGCATCGATTCCATATAACTGTAATTTTGAACAAAAATGAAACAAACAGTACATGTCAAAACTCAAAAGTAAAACAAATCAAA
Marker12417	TGTTTAATGAATCCTCAGTCATgAAAGTTTGG-AAAAAACGAATGTATCCGTAGAAGGGGGAAAAAAGACTAACCTTGTTGAGGTTCCAAATCTTGAGCATXXXXXXXXXXCCCTGGAAGCCGCATGAAACTCGGCGCAAGGGTGAGTAGATTGGAACATATCCCAATCCGGTTGAATGAAATTgCCCATCCACAAGCTGTTGTAGGCACA
Marker12417	TGTTTAATGAATCCTCAGTCATaAAAGTTTGGAAAAAAACGAATGTATCCGTAGAAGGGGGAAAAAAGACTAACCTTGTTGAGGTTCCAAATCTTGAGCA-XXXXXXXXXXCCCTGGAAGCCGCATGAAACTCGGCGCAAGGGTGAGTAGATTGGAACATATCCCAATCCGGTTGAATGAAATTaCCCATCCACAAGCTGTTGTAGGCACA
Marker12423	CTTTCTACCTTGAGGACTACCAGAACACTCAACTaTATTTTCAGTTTTTGGGGTGTGCCTCAAAGAATGATCCTGCCAAACAACTTCAGTAAGAAATAAGXXXXXXXXXXTTTTCCATCATTCCAGCATCAAATTGAATATGTAGATAAAAGCACATAATCAAGAAAACAAAAGGCCAACTAAATTAACGAACAGGATTGACGGAACAAT
Marker12423	CTTTCTACCTTGAGGACTACCAGAACACTCAACTgTATTTTCAGTTTTTGGGGTGTGCCTCAAAGAATGATCCTGCCAAACAACTTCAGTAAGAAATAAGXXXXXXXXXXTTTTCCATCATTCCAGCATCAAATTGAATATGTAGATAAAAGCACATAATCAAGAAAACAAAAGGCCAACTAAATTAACGAACAGGATTGACGGAACAAT
Marker124234	TTGTTACCTGCTCCACAAGCGAGAATAGACAACCCAAGCAATAACTAGGTTTTGAACCCTTTGCACATCGAACAGGAGCAAGCTTCAGCACACAGTTTCGXXXXXXXXXXATAATTTTGTCCAACACAGTTAATTTCAAACCTTGTGCCTACTACACTTAGTACTAGTTGTTATAAATCCaTGACATGAACAAGCAGTATAAATGAAGTC
Marker124234	TTGTTACCTGCTCCACAAGCGAGAATAGACAACCCAAGCAATAACTAGGTTTTGAACCCTTTGCACATCGAACAGGAGCAAGCTTCAGCACACAGTTTCGXXXXXXXXXXATAATTTTGTCCAACACAGTTAATTTCAAACCTTGTGCCTACTACACTTAGTACTAGTTGTTATAAATCCgTGACATGAACAAGCAGTATAAATGAAGTC
Marker12425	TACTTAAATTATATATGATGACGGTAGGAGAAAAATAAGGGAGGAAATTAGCATAGAAAGAAAACACGAGTCTGAAATGCTGGATATAAGAATTGTATTAXXXXXXXXXXTGGGCTAGCTTTGTTGTgGGACATGTTGGATTGAGGCTAGCCTTGAAAACATGTTGTTGCACTTGGaCTGCTTATATGCGgGCTAAATTGTGTAGGGACA
Marker12425	TACTTAAATTATATATGATGACGGTAGGAGAAAAATAAGGGAGGAAATTAGCATAGAAAGAAAACACGAGTCTGAAATGCTGGATATAAGAATTGTATTAXXXXXXXXXXTGGGCTAGCTTTGTTGTtGGACATGTTGGATTGAGGCTAGCCTTGAAAACATGTTGTTGCACTTGGgCTGCTTATATGCGaGCTAAATTGTGTAGGGACA
Marker12426	AGCCATCGATTTCGATTTCCTCAGCCATTGCCTCTTGCTTTTCTCACTCTCTCCCATCAAATCACGATACCCAATCGCATCGCAGTCGTTTAATCCGGCGXXXXXXXXXXAGTTTCCGAGGAAAGAAACTCTGGCGTCACTTTAAAGAGAAACTTGTCATTCCAGGTTGGATTTTCACCTCCAACTCGATCtACTCGAgTACGGAGCTTG
Marker12426	AGCCATCGATTTCGATTTCCTCAGCCATTGCCTCTTGCTTTTCTCACTCTCTCCCATCAAATCACGATACCCAATCGCATCGCAGTCGTTTAATCCGGCGXXXXXXXXXXAGTTTCCGAGGAAAGAAACTCTGGCGTCACTTTAAAGAGAAACTTGTCATTCCAGGTTGGATTTTCACCTCCAACTCGATCaACTCGAcTACGGAGCTTG
Marker124273	CCTTTGTTCTAGTTCCAGATGCTGTTGTTCATAGTTGGTTCTAACTTTTATTGATTATGTCACCACATCAAGAAATGAATTATCTTTGCATGCCCTATATXXXXXXXXXXTGAAAACACACTGCTTTTACAAATCcATCATAATTAATTTTCCTATCAATTGAACCCAATGTCTGAACCCCACCAATGTATTTGAAGTATTATTGCCTCT
Marker124273	CCTTTGTTCTAGTTCCAGATGCTGTTGTTCATAGTTGGTTCTAACTTTTATTGATTATGTCACCACATCAAGAAATGAATTATCTTTGCATGCCCTATATXXXXXXXXXXTGAAAACACACTGCTTTTACAAATCtATCATAATTAATTTTCCTATCAATTGAACCCAATGTCTGAACCCCACCAATGTATTTGAAGTATTATTGCCTCT
Marker12430	ATAAAAGTGATATTGTTGTATCTGTGCAATAAAATTTTGTCGTGAATCTTTTGAACAGGAGCTTTGGCTAGATTCATTCAAAGCCTCTCCgCCACTTACAXXXXXXXXXXTATTTTTCTTCTTATAAAAACCCTGTTAcTCAGCGCACCAGTATCCTTCTCAAATGGCGAAAATGTGGCTTCTTCTTCaTCTTTTTATCTTTGCCTTCTT
Marker12430	ATAAAAGTGATATTGTTGTATCTGTGCAATAAAATTTTGTCGTGAATCTTTTGAACAGGAGCTTTGGCTAGATTCATTCAAAGCCTCTCCgCCACTTACAXXXXXXXXXXTATTTTTCTTCTTATAAAAACCCTGTTAcTCAGCGCACCAGTATCCTTCTCAAATGGCGAAAATGTGGCTTCTTCTTCgTCTTTTTATCTTTGCCTTCTT
Marker12430	ATAAAAGTGATATTGTTGTATCTGTGCAATAAAATTTTGTCGTGAATCTTTTGAACAGGAGCTTTGGCTAGATTCATTCAAAGCCTCTCCaCCACTTACAXXXXXXXXXXTATTTTTCTTCTTATAAAAACCCTGTTAtTCAGCGCACCAGTATCCTTCTCAAATGGCGAAAATGTGGCTTCTTCTTCaTCTTTTTATCTTTGCCTTCTT
Marker12436	AGCTCTGAAGCAAAAAAGATTTCAgCCAGGTCTTCACAATTATAATTAAATTGTTCCATTAGgAGTCTGATTTACTAGGATGGCAATTTCTTAATTgCaGXXXXXXXXXXGAGGGTGCCATATGGTTTTCATGGAACTTTTATACCAATTCCTAGTCATCCTTAGATATTATATATATAGTTTTGTCATAATTTTCcGCCTACATTCCTA
Marker12436	AGCTCTGAAGCAAAAAAGATTTCAgCCAGGTCTTCACAATTATAATTAAATTGTTCCATTAGgAGTCTGATTTACTAGGATGGCAATTTCTTAATTgCaGXXXXXXXXXXGAGGGTGCCATATGGTTTTCATGGAACTTTTATACCAATTCCTAGTCATCCTTAGATATTATATATATAGTTTTGTCATAATTTTCtGCCTACATTCCTA
Marker12436	AGCTCTGAAGCAAAAAAGATTTCAaCCAGGTCTTCACAATTATAATTAAATTGTTCCATTAGaAGTCTGATTTACTAGGATGGCAATTTCTTAATTtCtGXXXXXXXXXXGAGGGTGCCATATGGTTTTCATGGAACTTTTATACCAATTCCTAGTCATCCTTAGATATTATATATATAGTTTTGTCATAATTTTCtGCCTACATTCCTA
Marker12438	CAAATTTCAAGTAATTTTCATTTTTTATAGCTTTATCTTTTCTTAATTTCTCAGTCTCACCCATTCCTATCCTCACGCACTTTCTTATATTTTTTTTTCTXXXXXXXXXXGAGGGAGCAGATCAGAGAAGGTAAAGAGGTTTTTCAGCAATTTGATGCAAAcCGCAACTGTGGCCTTAACAGAGAAGAAATGGCTGCTTTAGTGGTGGCT
Marker12438	CAAATTTCAAGTAATTTTCATTTTTTATAGCTTTATCTTTTCTTAATTTCTCAGTCTCACCCATTCCTATCCTCACGCACTTTCTTATATTTTTTTTTCTXXXXXXXXXXGAGGGAGCAGATCAGAGAAGGTAAAGAGGTTTTTCAGCAATTTGATGCAAAaCGCAACTGTGGCCTTAACAGAGAAGAAATGGCTGCTTTAGTGGTGGCT
Marker12440	AGAAAATAATACTCGAGCTAAACAaTATAGTTCAACATTTAGAGAATCATAATAATGACTTAAGTACAGTGAATACCCGAATTGCTGCACCAGCTGCAGTXXXXXXXXXXAAAAGGATTATATTTGTGAGAAAAAAGAATGTACCTTTGGATTTGGAATAATCTCCATCTTGAGTGCATCTGCTTCCACAAGTCTCTTGATTGCTTTTAA
Marker12440	AGAAAATAATACTCGAGCTAAACAgTATAGTTCAACATTTAGAGAATCATAATAATGACTTAAGTACAGTGAATACCCGAATTGCTGCACCAGCTGCAGTXXXXXXXXXXAAAAGGATTATATTTGTGAGAAAAAAGAATGTACCTTTGGATTTGGAATAATCTCCATCTTGAGTGCATCTGCTTCCACAAGTCTCTTGATTGCTTTTAA
Marker12451	GACCAAGCTTTAGAAGCATGACCGGTCCATATTTGgCaGAAAGTTgCCTCAGAGATTGGTGAGGCAACTCTCCTAGTTGGTGTAAATTTCCTAGAATTGGXXXXXXXXXXTAGGATAAGAAAGAACCACATTGGAATAGTGTAGGGAGCCATACCGAAGAAGGCTTTCAAATCAgCTACCCcTAATTTATGACCCCGCTCTAAATCAAGA
Marker12451	GACCAAGCTTTAGAAGCATGACCGGTCCATATTTGtCgGAAAGTTtCCTCAGAGATTGGTGAGGCAACTCTCCTAGTTGGTGTAAATTTCCTAGAATTGGXXXXXXXXXXTAGGATAAGAAAGAACCACATTGGAATAGTGTAGGGAGCCATACCGAAGAAGGCTTTCAAATCAcCTACCCtTAATTTATGACCCCGCTCTAAATCAAGA
Marker124544	ATGTAATGGATTCATCTTCATGAATCCAATACATGAAATTATGTTGCCAAATTGTTAGTACTTTGTTTAATTTGAAAGTGATTTAGTCTATTACTTGAAAXXXXXXXXXXCTATTGAAAACTTGAGGGTGACACTTATTCCACCTTTATTCCAGCCTGCCcT-CCTACCCCACTaCCTTaTACTTGATTTCTTTAGCCTATAGATGATGAG
Marker124544	ATGTAATGGATTCATCTTCATGAATCCAATACATGAAATTATGTTGCCAAATTGTTAGTACTTTGTTTAATTTGAAAGTGATTTAGTCTATTACTTGAAAXXXXXXXXXX-TATTGAAAACTTGAGGGTGACACTTATTCCACCTTTATTCCAGCCTGCCtTCCCTACCCCACTtCCTTcTACTTGATTTCTTTAGCCTATAGATGATGAG
Marker12455	TCCTTTTTTCCCTTAGACAGAATCTTCTTTATTGCAGTTGCAGTTACTGTTTTTAAAACTGAACTGACCGGTTAAAGCAGTCCAACCAAAACCCCATAAAXXXXXXXXXXTTACCATTTGGGGATTCAAACTCCCTGAGACATTATTCAAACTATTATTTTTAATATTTATTTAAACAAtACATTGATTCAACTACTAGTTTGACTGTTG
Marker12455	TCCTTTTTTCCCTTAGACAGAATCTTCTTTATTGCAGTTGCAGTTACTGTTTTTAAAACTGAACTGACCGGTTAAAGCAGTCCAACCAAAACCCCATAAAXXXXXXXXXXTTACCATTTGGGGATTCAAACTCCCTGAGACATTATTCAAACTATTATTTTTAATATTTATTTAAACAAcACATTGATTCAACTACTAGTTTGACTGTTG
Marker124586	ACATCTCTTTAGcTTCATATTCCATTTAAGTTtTGTATTTGGAGAAGTGTGATACACTCCTCTTGTGATGAATGAGAAGCTTAAAAAGAATGATGATTTTXXXXXXXXXXTTCAAGCATTGGCCAAATGCATTTTTTTGCAGCTTAGCGGGTGTTgAGGGGTACATTATGGTTTATGGTATTCTCGGCTTAAAAGTGACAAACTAGTTAG
Marker124586	ACATCTCTTTAGtTTCATATTCCATTTAAGTTaTGTATTTGGAGAAGTGTGATACACTCCTCTTGTGATGAATGAGAAGCTTAAAAAGAATGATGATTTTXXXXXXXXXXTTCAAGCATTGGCCAAATGCATTTTTTTGCAGCTTAGCGGGTGTTaAGGGGTACATTATGGTTTATGGTATTCTCGGCTTAAAAGTGACAAACTAGTTAG
Marker124586	ACATCTCTTTAGcTTCATATTCCATTTAAGTTaTGTATTTGGAGAAGTGTGATACACTCCTCTTGTGATGAATGAGAAGCTTAAAAAGAATGATGATTTTXXXXXXXXXXTTCAAGCATTGGCCAAATGCATTTTTTTGCAGCTTAGCGGGTGTTaAGGGGTACATTATGGTTTATGGTATTCTCGGCTTAAAAGTGACAAACTAGTTAG
Marker12459	AACAACCTTTTCACTAGCTCAGCTTTCTTTTCCTTTGCTTCTTCATCAAACACAATTAGGACACCCTCCTTATACAAATCATCTTCCTTCACCACCAGAAXXXXXXXXXXCAACATCATCCATGATAGGGTCGAATCTGTCCATCTGTAGAATtGAAAGCTCTGATACCAAATGTTAGGTACCTAGAGATGAAGAAGTCTTGAATCTGCT
Marker12459	AACAACCTTTTCACTAGCTCAGCTTTCTTTTCCTTTGCTTCTTCATCAAACACAATTAGGACACCCTCCTTATACAAATCATCTTCCTTCACCACCAGAAXXXXXXXXXXCAACATCATCCATGATAGGGTCGAATCTGTCCATCTGTAGAATcGAAAGCTCTGATACCAAATGTTAGGTACCTAGAGATGAAGAAGTCTTGAATCTGCT
Marker124629	AAGGCATAGTTATCAGGAAATAAGCTGAAGTCACCCTCAGAAGTATCCAGAACTGATGATAAATTATACAGTAGCATGAAaAGGAGAGGTGTTCAATGTGXXXXXXXXXXATATATTTGTGAATCCAACACTACATACAATTAAAGGGATGAGAAATACCTCTTTAATGAAATCACcGAGTGCAGAAACCCCTAGGCAACCTACAGCAGT
Marker124629	AAGGCATAGTTATCAGGAAATAAGCTGAAGTCACCCTCAGAAGTATCCAGAACTGATGATAAATTATACAGTAGCATGAAgAGGAGAGGTGTTCAATGTGXXXXXXXXXXATATATTTGTGAATCCAACACTACATACAATTAAAGGGATGAGAAATACCTCTTTAATGAAATCACtGAGTGCAGAAACCCCTAGGCAACCTACAGCAGT
Marker124629	AAGGCATAGTTATCAGGAAATAAGCTGAAGTCACCCTCAGAAGTATCCAGAACTGATGATAAATTATACAGTAGCATGAAgAGGAGAGGTGTTCAATGTGXXXXXXXXXXATATATTTGTGAATCCAACACTACATACAATTAAAGGGATGAGAAATACCTCTTTAATGAAATCACcGAGTGCAGAAACCCCTAGGCAACCTACAGCAGT
Marker12463	ATTGAAAGATTCGAAATTTCTTCGACTTTGAATTTGACAGTAAAAAaCTTATTAGTTTCTCGCTTCTCCTGTTTGGAAGTGGAGGCTGTGGTCCCTGTTTXXXXXXXXXXGTTTCGATGAAGAAGTCGGCTCTATAGGAAGGATCTTTCTCTTTGACAAGACATCACTCGAAGATGAAATCTTCAATTCTCCGTCATGGCCTGCAGAATA
Marker12463	ATTGAAAGATTCGAAATTTCTTCGACTTTGAATTTGACAGTAAAAAgCTTATTAGTTTCTCGCTTCTCCTGTTTGGAAGTGGAGGCTGTGGTCCCTGTTTXXXXXXXXXXGTTTCGATGAAGAAGTCGGCTCTATAGGAAGGATCTTTCTCTTTGACAAGACATCACTCGAAGATGAAATCTTCAATTCTCCGTCATGGCCTGCAGAATA
Marker124640	GATGACAGTGGCTTAAAACAATGGAATAGATTACCATGaCATTTATTTATTATTGTTCATTTTGTGTATATATTGAATgTCATTGTATCACACACCATGTXXXXXXXXXXTTATATGCATGCCTACCTACACCTTAAGTGAAATCCTTGAAACCTGCATTTTGACAATCCAATTGAATCAGGAACAAAAAACAAACTTTAAACCTTAAAT
Marker124640	GATGACAGTGGCTTAAAACAATGGAATAGATTACCATGgCATTTATTTATTATTGTTCATTTTGTGTATATATTGAATtTCATTGTATCACACACCATGTXXXXXXXXXXTTATATGCATGCCTACCTACACCTTAAGTGAAATCCTTGAAACCTGCATTTTGACAATCCAATTGAATCAGGAACAAAAAACAAACTTTAAACCTTAAAT
Marker12467	AATGTTGCTgTGGTAGTGCATTAAAAAGGGGACTAGGCCAATCCTGCATAAACTAATCGAGAGTTGGAGtCATTCTCCTGATGAGTTCAAGGCAAGACAAXXXXXXXXXXAAATTGCAGGCGcTGACAGACTGATCATTCTGCACGGGGCATGCGGAAATCCTAAAGTTAAGAAGCAAATGCCAAGAATATATCATGCTATAGTGAGGGG
Marker12467	AATGTTGCTaTGGTAGTGCATTAAAAAGGGGACTAGGCCAATCCTGCATAAACTAATCGAGAGTTGGAGcCATTCTCCTGATGAGTTCAAGGCAAGACAAXXXXXXXXXXAAATTGCAGGCGtTGACAGACTGATCATTCTGCACGGGGCATGCGGAAATCCTAAAGTTAAGAAGCAAATGCCAAGAATATATCATGCTATAGTGAGGGG
Marker124680	AATGGTAATAAAGTGCGTTTTTATGATGCCTAAAACTTCTCTAAAGGCACTAGAAAAACGCTAAAAGCAATTGCTTTTGAAACACTAGTCACCCTgACCAXXXXXXXXXXCAAGTTACTTAATGTTCATAGACCATGAACAATATTTGAAATCATTATCAGACATATAAATGCCTACTGTATCTAAATGTCCCCAATGCAATCCTGAGGA
Marker124680	AATGGTAATAAAGTGCGTTTTTATGATGCCTAAAACTTCTCTAAAGGCACTAGAAAAACGCTAAAAGCAATTGCTTTTGAAACACTAGTCACCCTaACCAXXXXXXXXXXCAAGTTACTTAATGTTCATAGACCATGAACAATATTTGAAATCATTATCAGACATATAAATGCCTACTGTATCTAAATGTCCCCAATGCAATCCTGAGGA
Marker12471	TGTCTCCATTTCATTGAACAAATTCTAATCGAACCTCTTCCtAGATTGATTTAGTTGAAGTTATTTTATTTAGTTCTAAAGTTGGGTGCcATGGGGCTAGXXXXXXXXXXATAATAATTGTTCATCTGAAATTTTTATCAACAATGTGATTTTATGCAAAGAGAAAGAATAAAAaGAAAAATTTAAAGTGtTTTGATTTTTTCCTTAAAG
Marker12471	TGTCTCCATTTCATTGAACAAATTCTAATCGAACCTCTTCCaAGATTGATTTAGTTGAAGTTATTTTATTTAGTTCTAAAGTTGGGTGCgATGGGGCTAGXXXXXXXXXXATAATAATTGTTCATCTGAAATTTTTATCAACAATGTGATTTTATGCAAAGAGAAAGAATAAAAtGAAAAATTTAAAGTGgTTTGATTTTTTCCTTAAAG
Marker12478	CATGCAATTGAAAGATCTCGTGAAACAGGTAACCCTGATGATTGAACAACATGGAATTAGTCAGTAAAGCAtAGATcATTTGATAAATTGTTGAACTGTT-XXXXXXXXXXTCCTTGCTGGTGTTGTGGGCATGGCCACCTCaATCACAGGCCTCAACAATGTTCAGCAgTGGGATGCTCCCAACTTAAATGCAGCTACTGCCTCTTCCTT
Marker12478	CATGCAATTGAAAGATCTCGTGAAACAGGTAACCCTGATGATTGAACAACATGG-ATTAGTCAGTAAAGCAcAGATtATTTGATAAATTGTTGAACTGTTAXXXXXXXXXXTCCTTGCTGGTGTTGTGGGCATGGCCACCTCgATCACAGGCCTCAACAATGTTCAGCAaTGGGATGCTCCCAACTTAAATGCAGCTACTGCCTCTTCCTT
Marker124787	CATAATGGGCAAACCGGAGTGCCTTGTATTATCACACTGAACCGTGAAATACCAGTTGATTTCAGGTTTTCCTGGATTTGTTTTTACTAAGAAGCATACCXXXXXXXXXXTAATCAATGCCCTGCTCACTGGAATTCAGTGTTTGAACCACACTTGCATAATTTATACAATTcCTGCCAAAAAGTCTCTTATTTTGATATCTGGAATTCA
Marker124787	CATAATGGGCAAACCGGAGTGCCTTGTATTATCACACTGAACCGTGAAATACCAGTTGATTTCAGGTTTTCCTGGATTTGTTTTTACTAAGAAGCATACCXXXXXXXXXXTAATCAATGCCCTGCTCACTGGAATTCAGTGTTTGAACCACACTTGCATAATTTATACAATTtCTGCCAAAAAGTCTCTTATTTTGATATCTGGAATTCA
Marker12479	ATATGACACTGCAGCACTTATATGAACATTCTATAAATTTGAACATATTGGTTGCAATATTTTTACAATTACTATCACCTCGCAAGAGGCCAGGATCTACXXXXXXXXXXTGAAGCACTGCTAATCAAATCAAGGAAGAAACCAGAGCAGCCCAACTATGAAGCATCCTTCCATAAAGCTTCaAGATATAAATtGATTCACACTGCAATA
Marker12479	ATATGACACTGCAGCACTTATATGAACATTCTATAAATTTGAACATATTGGTTGCAATATTTTTACAATTACTATCACCTCGCAAGAGGCCAGGATCTACXXXXXXXXXXTGAAGCACTGCTAATCAAATCAAGGAAGAAACCAGAGCAGCCCAACTATGAAGCATCCTTCCATAAAGCTTCgAGATATAAATcGATTCACACTGCAATA
Marker12481	CTTTTCCTTAATTATAGGAAACTTGTTTCCTAACTAATTCTGAATGAGAGCACCACTAATGTTGCAAAAAaGGAAGGAAAGAAGACcGTGAGTGCAGCTAXXXXXXXXXXTATAAGTGTTATGGAGGATACAGATCAAGAAACCTTTCCAGCAATAGTCCCTTTTGGTGGAAAACTTAAGGTGGATGAAATGGATTTTAGGAAAAAGGAT
Marker12481	CTTTTCCTTAATTATAGGAAACTTGTTTCCTAACTAATTCTGAATGAGAGCACCACTAATGTTGCAAAAAcGGAAGGAAAGAAGACtGTGAGTGCAGCTAXXXXXXXXXXTATAAGTGTTATGGAGGATACAGATCAAGAAACCTTTCCAGCAATAGTCCCTTTTGGTGGAAAACTTAAGGTGGATGAAATGGATTTTAGGAAAAAGGAT
Marker12481	CTTTTCCTTAATTATAGGAAACTTGTTTCCTAACTAATTCTGAATGAGAGCACCACTAATGTTGCAAAAAcGGAAGGAAAGAAGACcGTGAGTGCAGCTAXXXXXXXXXXTATAAGTGTTATGGAGGATACAGATCAAGAAACCTTTCCAGCAATAGTCCCTTTTGGTGGAAAACTTAAGGTGGATGAAATGGATTTTAGGAAAAAGGAT
Marker12483	CACgCACTGATCATAACTGGAGAATTAGCTTATAGTTTTAGGTGTTTGCTGTCCTGTGCGATGATCgGGGTTGCCCAAGAAACTCATTATGTACATTGGTXXXXXXXXXXCCCTGTTGGATAAGATCTGGATTTGTGCTCTGTGTTTCAGATTTTATAACACACTCAACTGTTTGTAGTTATATCAATTACATCTTTTTAGTTTTGTGAT
Marker12483	CACtCACTGATCATAACTGGAGAATTAGCTTATAGTTTTAGGTGTTTGCTGTCCTGTGCGATGATCgGGGTTGCCCAAGAAACTCATTATGTACATTGGTXXXXXXXXXXCCCTGTTGGATAAGATCTGGATTTGTGCTCTGTGTTTCAGATTTTATAACACACTCAACTGTTTGTAGTTATATCAATTACATCTTTTTAGTTTTGTGAT
Marker12483	CACgCACTGATCATAACTGGAGAATTAGCTTATAGTTTTAGGTGTTTGCTGTCCTGTGCGATGATCaGGGTTGCCCAAGAAACTCATTATGTACATTGGTXXXXXXXXXXCCCTGTTGGATAAGATCTGGATTTGTGCTCTGTGTTTCAGATTTTATAACACACTCAACTGTTTGTAGTTATATCAATTACATCTTTTTAGTTTTGTGAT
Marker1249	ATATTTTTCCTCAGGCTTCTAGAGAAAACAGAAAGCCTGTATAAATTAATCAATGCAGCATACAAACTTCTACCCTTCAgTGAAAATCAGATCCTCCATGXXXXXXXXXXTCTCATTTGAGCTGACCAAAGTAGCCATTGACACAGACTCTCTTCCGGGCATTACGGAGGTGGAGGAAGCCACGTGTGAGTGcTGTGGCATGTGTGAAGA
Marker1249	ATATTTTTCCTCAGGCTTCTAGAGAAAACAGAAAGCCTGTATAAATTAATCAATGCAGCATACAAACTTCTACCCTTCAaTGAAAATCAGATCCTCCATGXXXXXXXXXXTCTCATTTGAGCTGACCAAAGTAGCCATTGACACAGACTCTCTTCCGGGCATTACGGAGGTGGAGGAAGCCACGTGTGAGTGtTGTGGCATGTGTGAAGA
Marker12491	AGTCTGGCCCATTCTGAGTTGTCCAATGTATTTTTTGACAAGGTTTTACTACTTGCTTGGGGGTAAGTTATTTTTTTGATACTGTCCATATTTTTGCGATXXXXXXXXXXCTTAGCGAGGAGGACGAATGATTTAACCGCTTGCAGCTAGGGTATAGGCCAGTAGATAGGAAAACAAATATGATcATATTAATTTGTCAAGATTTAGAAA
Marker12491	AGTCTGGCCCATTCTGAGTTGTCCAATGTATTTTTTGACAAGGTTTTACTACTTGCTTGGGGGTAAGTTATTTTTTTGATACTGTCCATATTTTTGCGATXXXXXXXXXXCTTAGCGAGGAGGACGAATGATTTAACCGCTTGCAGCTAGGGTATAGGCCAGTAGATAGGAAAACAAATATGATtATATTAATTTGTCAAGATTTAGAAA
Marker124956	CACATCAGAATCCTTGATGCTGGTGTGACTGCATAAAGTTTCATGGATGCTCAAGCCCAACaAATGAAAATAAATATAGAAGTAATACTAACTATATACTXXXXXXXXXXAGGCTTCTGCTTTATAAAAACACTTCCGATACTCTATTATACCATCGTTTCTCATTACTCAAATTACAAAGCTGCTTTCTCAGATTACACAGATCAGTCA
Marker124956	CACATCAGAATCCTTGATGCTGGTGTGACTGCATAAAGTTTCATGGATGCTCAAGCCCAACgAATGAAAATAAATATAGAAGTAATACTAACTATATACTXXXXXXXXXXAGGCTTCTGCTTTATAAAAACACTTCCGATACTCTATTATACCATCGTTTCTCATTACTCAAATTACAAAGCTGCTTTCTCAGATTACACAGATCAGTCA
Marker12496	AAAAGGAACAAAATCATTCTAAAACTAtTTACCTGTGCTTCTGTGAGCAATAATGAACTCTTCTGCAACTACTAGAGACTTTTTCTCCTTTCCAGGcACCXXXXXXXXXXAAGGCCATAGTTGTGTTCTGACAAATACAATAAGTAACTAGTGATTTAGAGAGGTCAAGACTTCATATGGAGGGAAAAGAGAATAATAATGTTTAAATAT
Marker12496	AAAAGGAACAAAATCATTCTAAAACTAaTTACCTGTGCTTCTGTGAGCAATAATGAACTCTTCTGCAACTACTAGAGACTTTTTCTCCTTTCCAGGtACCXXXXXXXXXXAAGGCCATAGTTGTGTTCTGACAAATACAATAAGTAACTAGTGATTTAGAGAGGTCAAGACTTCATATGGAGGGAAAAGAGAATAATAATGTTTAAATAT
Marker12496	AAAAGGAACAAAATCATTCTAAAACTAtTTACCTGTGCTTCTGTGAGCAATAATGAACTCTTCTGCAACTACTAGAGACTTTTTCTCCTTTCCAGGtACCXXXXXXXXXXAAGGCCATAGTTGTGTTCTGACAAATACAATAAGTAACTAGTGATTTAGAGAGGTCAAGACTTCATATGGAGGGAAAAGAGAATAATAATGTTTAAATAT
Marker12503	ATTTAACTGCTACCATATGTATAAGTGTGAATAGcCAATAATGTAAGAATTTTTAGAAAGAAACATTACAAGTAAGAATACCTTCTTGATTAGATCAGATXXXXXXXXXXCTTACCTGAGCTGCAGTCAAATAAAGTCCAGGATGGTATGCTGCAGCATCTTGGCCAATGCCTCTCATCTCTTGACCTGCAGCCTCAAATGCCCAATCTG
Marker12503	ATTTAACTGCTACCATATGTATAAGTGTGAATAGtCAATAATGTAAGAATTTTTAGAAAGAAACATTACAAGTAAGAATACCTTCTTGATTAGATCAGATXXXXXXXXXXCTTACCTGAGCTGCAGTCAAATAAAGTCCAGGATGGTATGCTGCAGCATCTTGGCCAATGCCTCTCATCTCTTGACCTGCAGCCTCAAATGCCCAATCTG
Marker12509	TGAATAATAACATAAACAACACACCTCCACTGAAGAAGATGGGAAAAAAaCAAAGGCCTTATGCATCATGATTCATGTGTTTATGTTGCAtGAAAATTCTXXXXXXXXXXCACCCACCGAGGTGAAATAATCTAGgTAGTGCCTCGAATCTCTAAGCATGGAATCCAAAGGATGTAGATTCGACTCGCAGTATTCTGTACATGGGTTCGA
Marker12509	TGAATAATAACATAAACAACACACCTCCACTGAAGAAGATGGGAAAAAAcCAAAGGCCTTATGCATCATGATTCATGTGTTTATGTTGCAaGAAAATTCTXXXXXXXXXXCACCCACCGAGGTGAAATAATCTAGtTAGTGCCTCGAATCTCTAAGCATGGAATCCAAAGGATGTAGATTCGACTCGCAGTATTCTGTACATGGGTTCGA
Marker12516	GTCATAAGCATTTCCCATATTAAAATCATCTCATTACTTTGATGTAAGACAACTGATGCAaTTATAGGAATAAAgAGGATCTCCCACTTACTTGGTATCTXXXXXXXXXXATGCATAAACATGCACTCTCCTATaCACAGTTGTGCATTACTTTAAAAACTaATgCATGACATGTTACCCACTTATCTAACGTGAATTGGATGAACGGAA
Marker12516	GTCATAAGCATTTCCCATATTAAAATCATCTCATTACTTTGATGTAAGACAACTGATGCAtTTATAGGAATAAAaAGGATCTCCCACTTACTTGGTATCTXXXXXXXXXXATGCATAAACATGCACTCTCCTATgCACAGTTGTGCATTACTTTAAAAACTgATaCATGACATGTTACCCACTTATCTAACGTGAATTGGATGAACGGAA
Marker125180	TTGTCaTCTGAGAAGGAGAGTCTTGAAAATGAAGTTCATATGTTGGGTGAAAAAATTAATACAATGCAAAATGTgaTGCTtGTATTTGAGGAAGAAATCCXXXXXXXXXXGTTGTTGTATGTGTTTTCATACAATTAAATATTCTTCCCATCAAAAGGTGTAATTAACTTGGCTAATTTAGGAGGACATGGAACTTACATACATATCATG
Marker125180	TTGTCgTCTGAGAAGGAGAGTCTTGAAAATGAAGTTCATATGTTGGGTGAAAAAATTAATACAATGCAAAATGTtgTGCTcGTATTTGAGGAAGAAATCCXXXXXXXXXXGTTGTTGTATGTGTTTTCATACAATTAAATATTCTTCCCATCAAAAGGTGTAATTAACTTGGCTAATTTAGGAGGACATGGAACTTACATACATATCATG
Marker125182	CAAACTCGTCATTCTCCAcCACTGAAGAGTAATGCTGATCTTCTGCAACTGGGAATGCTGTAGATGTTTCATTTTTCATATATGAAGAAGAGTCAATCTCXXXXXXXXXXTTGAAATTCAATCCACTGGAGAAGAACTGATCACTGATTCCAGGAGGAAAACTAGCCCATATGTCTCTCCTTGGACCTAGCGATTCCTCCATGAAACCAT
Marker125182	CAAACTCGTCATTCTCCAtCACTGAAGAGTAATGCTGATCTTCTGCAACTGGGAATGCTGTAGATGTTTCATTTTTCATATATGAAGAAGAGTCAATCTCXXXXXXXXXXTTGAAATTCAATCCACTGGAGAAGAACTGATCACTGATTCCAGGAGGAAAACTAGCCCATATGTCTCTCCTTGGACCTAGCGATTCCTCCATGAAACCAT
Marker125198	CTCAACCATCAATTAATCCTTAGGGAAGTacAAAATATGAATAGGAGcTAGATATCCATACAATGCCTCAAAGGGACTCATAATGATACTAGAGTGATGGXXXXXXXXXXGAAGACTAATTTCTTTGAGCCAAAAGAGTTTCTGCCAAAACTTACTAAGGAATATAGCTCTTTCGTCACTAGTGATTGTGCAAGGATTGTCATGGAACTT
Marker125198	CTCAACCATCAATTAATCCTTAGGGAAGTgtAAAATATGAATAGGAGcTAGATATCCATACAATGCCTCAAAGGGACTCATAATGATACTAGAGTGATGGXXXXXXXXXXGAAGACTAATTTCTTTGAGCCAAAAGAGTTTCTGCCAAAACTTACTAAGGAATATAGCTCTTTCGTCACTAGTGATTGTGCAAGGATTGTCATGGAACTT
Marker125198	CTCAACCATCAATTAATCCTTAGGGAAGTgcAAAATATGAATAGGAGtTAGATATCCATACAATGCCTCAAAGGGACTCATAATGATACTAGAGTGATGGXXXXXXXXXXGAAGACTAATTTCTTTGAGCCAAAAGAGTTTCTGCCAAAACTTACTAAGGAATATAGCTCTTTCGTCACTAGTGATTGTGCAAGGATTGTCATGGAACTT
Marker125200	ATTCATGACATCTTTTGTTATGTTTATACACATCTTTAGTAAAAGAGACCTTAGTAATTTTATCGTTGAAGGTTgGAGTGAATGcCGATGATATTAGAGTXXXXXXXXXXAGTTCGAGTTTCAAATAGCATGTTTTACCATTGTTAGGTGTCAATTATGCAACTACAAGTCAAATAGATCTTTACCCATaTTTGAAATGCCTGTCTTTAA
Marker125200	ATTCATGACATCTTTTGTTATGTTTATACACATCTTTAGTAAAAGAGACCTTAGTAATTTTATCGTTGAAGGTTaGAGTGAATGtCGATGATATTAGAGTXXXXXXXXXXAGTTCGAGTTTCAAATAGCATGTTTTACCATTGTTAGGTGTCAATTATGCAACTACAAGTCAAATAGATCTTTACCCATcTTTGAAATGCCTGTCTTTAA
Marker12521	AAGATGATAATAGTAGTAAAAATTCCTACTAGGTCTTaGTTCCCTTTTTACGCAAgtGTGAAATAAGGATTTTTCAAAGGGGACCTTTGTATAGGGGTGTXXXXXXXXXXTGACATTGTCATTTTCTAGCAATATTGTTCATTTCTTTAGTGACATTATTCATTGTGTTTGTAGTAATACTCACCTCATCAACAATCATTTAATGACATT
Marker12521	AAGATGATAATAGTAGTAAAAATTCCTACTAGGTCTTtGTTCCCTTTTTACGCAAtgGTGAAATAAGGATTTTTCAAAGGGGACCTTTGTATAGGGGTGTXXXXXXXXXXTGACATTGTCATTTTCTAGCAATATTGTTCATTTCTTTAGTGACATTATTCATTGTGTTTGTAGTAATACTCACCTCATCAACAATCATTTAATGACATT
Marker12527	TTTTGTATATATGGTTAGACCATTTTGACTtGCAATCAAACCATACAATAATGTCATCATGACATCAGTTTGAGTCCCAAGTAGGGTAGATCATTTTGCCXXXXXXXXXXAAACCTGGATGAGACTGGtTGGTTTGACCAGAACCCGTGGCCTTACCCAATCTAAACtAGCCTCTTCACTGGGTCCGAAAACATTGCCACCAGGGTTGGC
Marker12527	TTTTGTATATATGGTTAGACCATTTTGACTgGCAATCAAACCATACAATAATGTCATCATGACATCAGTTTGAGTCCCAAGTAGGGTAGATCATTTTGCCXXXXXXXXXXAAACCTGGATGAGACTGGcTGGTTTGACCAGAACCCGTGGCCTTACCCAATCTAAACcAGCCTCTTCACTGGGTCCGAAAACATTGCCACCAGGGTTGGC
Marker125295	CTGAGAAGTTAAATGTTTTGCTGCTAAAGCACCCTGGCATTTTTTATGTTTCAAATAAGTATCAAATATACACTGTTCTTCTTAGAGAAGCATATAATGGXXXXXXXXXXTATAACCGGAGACGCCATTTAGAGAATTTAGAAAAGAAGAGGAAGAGGGGCATGGTTCCGgTAAGATCAGAAGCAAGGAAGGATGCAAAAACTGAAATTT
Marker125295	CTGAGAAGTTAAATGTTTTGCTGCTAAAGCACCCTGGCATTTTTTATGTTTCAAATAAGTATCAAATATACACTGTTCTTCTTAGAGAAGCATATAATGGXXXXXXXXXXTATAACCGGAGACGCCATTTAGAGAATTTAGAAAAGAAGAGGAAGAGGGGCATGGTTCCGtTAAGATCAGAAGCAAGGAAGGATGCAAAAACTGAAATTT
Marker12532	TGGTTGTGTTCTTTCATTTTATTTTAGGGCTGTTGGTGCTTGGAATATGTGCTTTAGAACTTTATGTTTTTGTGATTGTATCTGGGGCAATTCTTCATCAXXXXXXXXXXAATGCTGGCCAGCTAAGTTgATCTGCTTTTCAGGATCTGCATTCTAGAAGCATACATGATGACAAGCTCTTTGATGATGATGAAGGAGAtGGCATTCCTA
Marker12532	TGGTTGTGTTCTTTCATTTTATTTTAGGGCTGTTGGTGCTTGGAATATGTGCTTTAGAACTTTATGTTTTTGTGATTGTATCTGGGGCAATTCTTCATCAXXXXXXXXXXAATGCTGGCCAGCTAAGTTaATCTGCTTTTCAGGATCTGCATTCTAGAAGCATACATGATGACAAGCTCTTTGATGATGATGAAGGAGAcGGCATTCCTA
Marker12533	TTTGATTAGGTTAATGCCtTCGGGGAAAGTTGAAGCACAAAGATATTTTGCCTTATGCGATGGGGTAAAAAAATTAGAACTAGTCCATGGAAATTCATTGXXXXXXXXXXTGACTATCTTTATGGGCATTTGAATGGTAATCTTATTGAAGTTCTGGATTCCAAATTGAAAAATACTTTTAATAATCTACAAGAGAAAGTGTCTTTCGAA
Marker12533	TTTGATTAGGTTAATGCCcTCGGGGAAAGTTGAAGCACAAAGATATTTTGCCTTATGCGATGGGGTAAAAAAATTAGAACTAGTCCATGGAAATTCATTGXXXXXXXXXXTGACTATCTTTATGGGCATTTGAATGGTAATCTTATTGAAGTTCTGGATTCCAAATTGAAAAATACTTTTAATAATCTACAAGAGAAAGTGTCTTTCGAA
Marker12535	TCAGATGGCGTGGAAATCCTGCTAATCTCTTGTTGGCAGACAAAATcGCTTCTGTAAcCATGGATTCACTGGAGGAAGCCTTTGATTCTGtAATTAAGAGXXXXXXXXXXATGAGCCAAGGAAGTCAAACATCTGATGAATCAACTGGCTCTGAATTTCATATTGTGGCTATTGACTCTGTTGTTCCTCGCcGTCCTCCTGCAGGaAAAC
Marker12535	TCAGATGGCGTGGAAATCCTGCTAATCTCTTGTTGGCAGACAAAATgGCTTCTGTAAgCATGGATTCACTGGAGGAAGCCTTTGATTCTGcAATTAAGAGXXXXXXXXXXATGAGCCAAGGAAGTCAAACATCTGATGAATCAACTGGCTCTGAATTTCATATTGTGGCTATTGACTCTGTTGTTCCTCGCtGTCCTCCTGCAGGgAAAC
Marker12537	AGAATTTTAGAAGcGTtAAGCAAACTATCAAAAGATTGGAGGAAGCTGCAAcCTCATGTAGGGGCCCAGAAAGAGTAATGTTGCTGAGAAGATGGTTGATXXXXXXXXXXGCTTTAGCTTACAATACTCCTACTTGGTTCAAGAGTAcTATGTCAAATTCCTATTGCTAGTTATGTTCCTGCCACTATCTCATATCTGGGGTGAAAAAGT
Marker12537	AGAATTTTAGAAGcGTtAAGCAAACTATCAAAAGATTGGAGGAAGCTGCAAtCTCATGTAGGGGCCCAGAAAGAGTAATGTTGCTGAGAAGATGGTTGATXXXXXXXXXXGCTTTAGCTTACAATACTCCTACTTGGTTCAAGAGTAcTATGTCAAATTCCTATTGCTAGTTATGTTCCTGCCACTATCTCATATCTGGGGTGAAAAAGT
Marker12537	AGAATTTTAGAAGtGTaAAGCAAACTATCAAAAGATTGGAGGAAGCTGCAAtCTCATGTAGGGGCCCAGAAAGAGTAATGTTGCTGAGAAGATGGTTGATXXXXXXXXXXGCTTTAGCTTACAATACTCCTACTTGGTTCAAGAGTAtTATGTCAAATTCCTATTGCTAGTTATGTTCCTGCCACTATCTCATATCTGGGGTGAAAAAGT
Marker12540	TTCTTAAATGTGTTGTCATTGATGGAGCAACAACTCCCATTTACATATTTCTAGCGATATATGAAGTATCTGATATGGAACTTGTGAGTGTTGAGGATGGXXXXXXXXXXTTCTACGGTGTGATTGTTCTCATGGCATTCACTTGgTGTCCTTGATGAGAACACaTGTTGGACCTCCTACATGGAAATTTTTTTCGATCtTTTTTTGTTG
Marker12540	TTCTTAAATGTGTTGTCATTGATGGAGCAACAACTCCCATTTACATATTTCTAGCGATATATGAAGTATCTGATATGGAACTTGTGAGTGTTGAGGATGGXXXXXXXXXXTTCTACGGTGTGATTGTTCTCATGGCATTCACTTGgTGTCCTTGATGAGAACACgTGTTGGACCTCCTACATGGAAATTTTTTTCGATCtTTTTTTGTTG
Marker12540	TTCTTAAATGTGTTGTCATTGATGGAGCAACAACTCCCATTTACATATTTCTAGCGATATATGAAGTATCTGATATGGAACTTGTGAGTGTTGAGGATGGXXXXXXXXXXTTCTACGGTGTGATTGTTCTCATGGCATTCACTTGtTGTCCTTGATGAGAACACaTGTTGGACCTCCTACATGGAAATTTTTTTCGATCcTTTTTTGTTG
Marker125406	ATCTCTTAAGTTTCTAGAAGGTGATGAcCCGTAACGACTCGACCCgTTTGGCTTGACTCTGCCGTAATATTGATTCTTGTGTTGAGCCACAACAACGAGAXXXXXXXXXXAAATTATGAAAGCtAAAAGCTCGAACCAGATGACAAAAATGTTTGACGGCCATTTTATCGAGAAAGTGAGAGAGGAAAATACCTGAAACTGAGAGAGAAA
Marker125406	ATCTCTTAAGTTTCTAGAAGGTGATGAgCCGTAACGACTCGACCCaTTTGGCTTGACTCTGCCGTAATATTGATTCTTGTGTTGAGCCACAACAACGAGAXXXXXXXXXXAAATTATGAAAGCcAAAAGCTCGAACCAGATGACAAAAATGTTTGACGGCCATTTTATCGAGAAAGTGAGAGAGGAAAATACCTGAAACTGAGAGAGAAA
Marker12542	TCAGAGGTTAAAGCAATCCTGACAATCTCTAGTGTTTGACCTTAATTTGTTGGCAGGTGAAACACTTAGCGACATACGTACTcATATCTTTCTTcACGTCXXXXXXXXXXTCATTCACTAGAGGAACATAAACCTTACCCTTGAACTTAAGGACACTATCAACTACCTAAAAATTTGCTTTAAGACCAtCCAAAATCTTTTGAATCCCTT
Marker12542	TCAGAGGTTAAAGCAATCCTGACAATCTCTAGTGTTTGACCTTAATTTGTTGGCAGGTGAAACACTTAGCGACATACGTACTtATATCTTTCTTaACGTCXXXXXXXXXXTCATTCACTAGAGGAACATAAACCTTACCCTTGAACTTAAGGACACTATCAACTACCTAAAAATTTGCTTTAAGACCAcCCAAAATCTTTTGAATCCCTT
Marker12542	TCAGAGGTTAAAGCAATCCTGACAATCTCTAGTGTTTGACCTTAATTTGTTGGCAGGTGAAACACTTAGCGACATACGTACTtATATCTTTCTTcACGTCXXXXXXXXXXTCATTCACTAGAGGAACATAAACCTTACCCTTGAACTTAAGGACACTATCAACTACCTAAAAATTTGCTTTAAGACCAtCCAAAATCTTTTGAATCCCTT
Marker12547	AAACCCAAATAAAATAAAAATAACATATGAACACACATGCAAAATTTTTGACAAGAATTCCAGTAACACCAATGCAGAGAACGGATAAAAACCCAAAGAGXXXXXXXXXXAATTTTTTTTTACGAAAACTCAAAATGGCATCAACATTAGCCAAAATTCCGAAATCCTAATTGAGATAACAGTTCAGAACTAACAAAAACAAATGaCGAT
Marker12547	AAACCCAAATAAAATAAAAATAACATATGAACACACATGCAAAATTTTTGACAAGAATTCCAGTAACACCAATGCAGAGAACGGATAAAAACCCAAAGAGXXXXXXXXXXAATTTTTTTTTACGAAAACTCAAAATGGCATCAACATTAGCCAAAATTCCGAAATCCTAATTGAGATAACAGTTCAGAACTAACAAAAACAAATGcCGAT
Marker125717	AAAGAAGGAAGGCTGACTAATCCAGTTTCAGATATGGCAGAAAGAAGAAAAGCCATTGGTTGTTTCAAGCCAAACATATTTTCTTTCTTTTGCACTGCAAXXXXXXXXXXGATTCATTTTTATTTACTTTAGACGATTCATCTAAcAGGCCACCCTCCGGTAAATCTGCAAGACATACAATCAGGCTACCATTTTGAACAGATGACAGGC
Marker125717	AAAGAAGGAAGGCTGACTAATCCAGTTTCAGATATGGCAGAAAGAAGAAAAGCCATTGGTTGTTTCAAGCCAAACATATTTTCTTTCTTTTGCACTGCAAXXXXXXXXXXGATTCATTTTTATTTACTTTAGACGATTCATCTAAgAGGCCACCCTCCGGTAAATCTGCAAGACATACAATCAGGCTACCATTTTGAACAGATGACAGGC
Marker125765	CGATTGCTTCGATTTtTAATCAAAATCGATTGGATTTAACCTAAATTTAAATTCCTTTATTTGTAAAATCAGAACGAAGGTTTGATTGGGAAACAATAGTXXXXXXXXXXTAATGTGTATCTCTAAGCATTTGTTGTTCATGCAAAGGTTGCGAATCCGCAGATTTGTGCTGTGTATAGACTATTATAACTTTATCTGTTGAAGAAGTGT
Marker125765	CGATTGCTTCGATTTaTAATCAAAATCGATTGGATTTAACCTAAATTTAAATTCCTTTATTTGTAAAATCAGAACGAAGGTTTGATTGGGAAACAATAGTXXXXXXXXXXTAATGTGTATCTCTAAGCATTTGTTGTTCATGCAAAGGTTGCGAATCCGCAGATTTGTGCTGTGTATAGACTATTATAACTTTATCTGTTGAAGAAGTGT
Marker12577	CATCTCAcGTGGAGCAATTGTAGTAAAGGGCAAATGAGGATAGCTTGTAAATTGGATAAAGCACTCGtCAATGAAaATTaGAGAGATGCCTTTGCGGATTXXXXXXXXXXCTTTTAAATTCTACAACATGTGGGCGAAATATGAAAGCTTCCTTAGTATTGTTAGGGAGGCTTGG-AAGAGGATTTTGGTGGCAGCCCTATGTTcAATCTT
Marker12577	CATCTCAtGTGGAGCAATTGTAGTAAAGGGCAAATGAGGATAGCTTGTAAATTGGATAAAGCACTCGcCAATGAAtATTgGAGAGATGCCTTTGCGGATTXXXXXXXXXX-TTTTAAATTCTACAACATGTGGGCGAAATATGAAAGCTTCCTTAGTATTGTTAGGGAGGCTTGGAAAGAGGATTTTGGTGGCAGCCCTATGTTtAATCTT
Marker125790	GCgTTAAAAGCTTCTGTATATTTAAAATTCTCAACAAACCCATGAATCAAGGATGTCCAAAGAAACGGATTTGGCTGGGGAATAACATCGAACAGCTTGCXXXXXXXXXXGAGAATGGGTTTTGTTGAGAAGCTGCaAGAGAGAGTAATTCATTTCCCTTCATTGGCGCCAAAGATCTGAGAAGGTTTAACGGTCGATGAACCGTTTTAG
Marker125790	GCtTTAAAAGCTTCTGTATATTTAAAATTCTCAACAAACCCATGAATCAAGGATGTCCAAAGAAACGGATTTGGCTGGGGAATAACATCGAACAGCTTGCXXXXXXXXXXGAGAATGGGTTTTGTTGAGAAGCTGCaAGAGAGAGTAATTCATTTCCCTTCATTGGCGCCAAAGATCTGAGAAGGTTTAACGGTCGATGAACCGTTTTAG
Marker125790	GCgTTAAAAGCTTCTGTATATTTAAAATTCTCAACAAACCCATGAATCAAGGATGTCCAAAGAAACGGATTTGGCTGGGGAATAACATCGAACAGCTTGCXXXXXXXXXXGAGAATGGGTTTTGTTGAGAAGCTGCgAGAGAGAGTAATTCATTTCCCTTCATTGGCGCCAAAGATCTGAGAAGGTTTAACGGTCGATGAACCGTTTTAG
Marker12588	CTCAACAATCACAAAGCTAAAGTAGTTTGGAAAGAAGTTTGTGTCCATAGAGAAAAAAGTGGCTTAgGGCTAAGAAAAAAGTGGTAAATGGAATAAAGCTXXXXXXXXXXTAAGAGATCAAGCCTTCTAAAGATAGCTCGTGGTAGTAGAGAAAGCTTCTTAAGTTACAaAAAGTTATGAGGGAGAACATCAAGCACATTATAaGTAATG
Marker12588	CTCAACAATCACAAAGCTAAAGTAGTTTGGAAAGAAGTTTGTGTCCATAGAGAAAAAAGTGGCTTAaGGCTAAGAAAAAAGTGGTAAATGGAATAAAGCTXXXXXXXXXXTAAGAGATCAAGCCTTCTAAAGATAGCTCGTGGTAGTAGAGAAAGCTTCTTAAGTTACAgAAAGTTATGAGGGAGAACATCAAGCACATTATAgGTAATG
Marker125951	TATATTTATTCTAAAAATTCCATAATCAATGTATGATAGAACTACCAAGAGGCCTAAAATGAGAGCACAAAAGCTTCGAATATTCTGAGAAGAGATTATGXXXXXXXXXXCTCTATTTTGAACCATTGATTTCGCCGcTGCTGGCTGAGATTTGATCATGTCTTGTACAGCAGGAGCTTCTTtTCTAGTCTCATTTTGGTGTTCAATTTG
Marker125951	TATATTTATTCTAAAAATTCCATAATCAATGTATGATAGAACTACCAAGAGGCCTAAAATGAGAGCACAAAAGCTTCGAATATTCTGAGAAGAGATTATGXXXXXXXXXXCTCTATTTTGAACCATTGATTTCGCCGgTGCTGGCTGAGATTTGATCATGTCTTGTACAGCAGGAGCTTCTTcTCTAGTCTCATTTTGGTGTTCAATTTG
Marker125951	TATATTTATTCTAAAAATTCCATAATCAATGTATGATAGAACTACCAAGAGGCCTAAAATGAGAGCACAAAAGCTTCGAATATTCTGAGAAGAGATTATGXXXXXXXXXXCTCTATTTTGAACCATTGATTTCGCCGgTGCTGGCTGAGATTTGATCATGTCTTGTACAGCAGGAGCTTCTTtTCTAGTCTCATTTTGGTGTTCAATTTG
Marker125968	CAAATCTACCTGTGTGGTTGGTTGGGGAAGGGACATATTATTAATGAATAATCTTTCAATGTTTTCATTAGCCAACATAAAATAAATATAGAAATTTATGXXXXXXXXXXTCAATCAAACATCCTGAAAAGATTAAAAagAATTAATCAGATTGAATTGTATTCCATATACTTATGAGTAATATTaTACCTACCTCCACTATCGAGAAtG
Marker125968	CAAATCTACCTGTGTGGTTGGTTGGGGAAGGGACATATTATTAATGAATAATCTTTCAATGTTTTCATTAGCCAACATAAAATAAATATAGAAATTTATGXXXXXXXXXXTCAATCAAACATCCTGAAAAGATTAAAAcaAATTAATCAGATTGAATTGTATTCCATATACTTATGAGTAATATTgTACCTACCTCCACTATCGAGAAcG
Marker12597	TTCTAAGCCACCCCGTTCTgGTTGGAAGGTTCCCCTTCCCGACTTTACAAAAGCTAACTTCCAGGAAATATCCCCGTCTCCTTTTTACTCCATGTATAAGXXXXXXXXXXAATGGAAGCAATCAATAGGTGTTCTTCTTCTACTTCATCCTCAGGTTCTTCTTCTTCATCAGAATCATCTTTTGCTGGTAATGATAGAACGCCAAGAGCA
Marker12597	TTCTAAGCCACCCCGTTCTaGTTGGAAGGTTCCCCTTCCCGACTTTACAAAAGCTAACTTCCAGGAAATATCCCCGTCTCCTTTTTACTCCATGTATAAGXXXXXXXXXXAATGGAAGCAATCAATAGGTGTTCTTCTTCTACTTCATCCTCAGGTTCTTCTTCTTCATCAGAATCATCTTTTGCTGGTAATGATAGAACGCCAAGAGCA
Marker12611	TTTAAATATCTAGTATCTACTTTCTCCACCAAACCATGTGTATAGTTCTTGCACTATGAATGATGATAATTATAGGGTGTATGATTTCCTTGCATGGGAAXXXXXXXXXXAACTGGTTTTTGAAAATTTGCATATCTATGTGTCTCATTCTgACAAATTTTTTTCACATCTTTGGAGATGAGTATTTTTGTGTGCAGAATGAGTAGAGTT
Marker12611	TTTAAATATCTAGTATCTACTTTCTCCACCAAACCATGTGTATAGTTCTTGCACTATGAATGATGATAATTATAGGGTGTATGATTTCCTTGCATGGGAAXXXXXXXXXXAACTGGTTTTTGAAAATTTGCATATCTATGTGTCTCATTCTaACAAATTTTTTTCACATCTTTGGAGATGAGTATTTTTGTGTGCAGAATGAGTAGAGTT
Marker12614	AGCACAGATTgCCCAAACCGCTATAAATACACACACTACTTTTCAGCATTTCAAGAACAGAAGAAAGCTTTTTGGCGTCTGAAAATCATGGCAAGAGCCGXXXXXXXXXXGTCGGCTAAATCATTTGTCATGGAGTTGAAGAAGCTTAAGAACTTGAAGAACAGGGAGATCGAAGCCATtGCAGACTGCCTGGAAGAGATGGGCGACACT
Marker12614	AGCACAGATTcCCCAAACCGCTATAAATACACACACTACTTTTCAGCATTTCAAGAACAGAAGAAAGCTTTTTGGCGTCTGAAAATCATGGCAAGAGCCGXXXXXXXXXXGTCGGCTAAATCATTTGTCATGGAGTTGAAGAAGCTTAAGAACTTGAAGAACAGGGAGATCGAAGCCATcGCAGACTGCCTGGAAGAGATGGGCGACACT
Marker12618	AGATTCCaAGACGCACCCCAATATGCTTAAAATTACACTAATATCACACCATCAAAGCTTATCACTTTGTTTCTGTCAAGGCATTATGAAATGCAAGTAAXXXXXXXXXXACCTGACGTAGGAACCCTTCAAGAGTTCCTAGCTTTCCCATTGCCATGGCCATTTGACCCATGTAGTTTGCCACATTCCCAGATGATCCTGATGGGTTGG
Marker12618	AGATTCCgAGACGCACCCCAATATGCTTAAAATTACACTAATATCACACCATCAAAGCTTATCACTTTGTTTCTGTCAAGGCATTATGAAATGCAAGTAAXXXXXXXXXXACCTGACGTAGGAACCCTTCAAGAGTTCCTAGCTTTCCCATTGCCATGGCCATTTGACCCATGTAGTTTGCCACATTCCCAGATGATCCTGATGGGTTGG
Marker126188	GCCGCTGTCGCATCCAACCGCCGTATGTCCCACCCGCCGTCTCTCAGTTTCTTTATTTTTCCAATTTGTCTCTTCGCTAGCTGACGTGTGTTCTCTTTTAXXXXXXXXXXGTAACCCGCTCCGACTCAATGAGCTAACGCTGTCTTTTAACACCTCTGACTCACGAAAATACcCTTGTAACTCCTCGAACATCCCCGTTTCGAACATTTG
Marker126188	GCCGCTGTCGCATCCAACCGCCGTATGTCCCACCCGCCGTCTCTCAGTTTCTTTATTTTTCCAATTTGTCTCTTCGCTAGCTGACGTGTGTTCTCTTTTAXXXXXXXXXXGTAACCCGCTCCGACTCAATGAGCTAACGCTGTCTTTTAACACCTCTGACTCACGAAAATACgCTTGTAACTCCTCGAACATCCCCGTTTCGAACATTTG
Marker12620	TACATTTTTCTTATGAAAACTGTTGCAATGTTGAATATATTTGCTTATGCTTGCAGATACTAAGGGATCTGGGTGTTAGAACAATGAAGTTGATGACCAAXXXXXXXXXXAATAAGAGATATTTGGAAACAAAACGTGCCAAAATGGGCCACATGTAtGGACTAGAATTAAACGGCCAtGTAAATAGTCTCATTAGCAGTAATGGTAATG
Marker12620	TACATTTTTCTTATGAAAACTGTTGCAATGTTGAATATATTTGCTTATGCTTGCAGATACTAAGGGATCTGGGTGTTAGAACAATGAAGTTGATGACCAAXXXXXXXXXXAATAAGAGATATTTGGAAACAAAACGTGCCAAAATGGGCCACATGTAcGGACTAGAATTAAACGGCCAcGTAAATAGTCTCATTAGCAGTAATGGTAATG
Marker126265	ATGTTACTAgAATAAAATCAAaCAGTTTCATTTCCCGTTTATTTGATTTATGCATTCATAATATTCAACTTTTCTTGATGGATACAAAGAAATTCTTACTXXXXXXXXXXTATGAGAGATGGAACCACCACAGACTGTCGCTTGACTTGAAGTGAAAACAAACAAAGGCTTTTCAATGTCTTCAAGCAGAATcTGAAtCATATTCACAAG
Marker126265	ATGTTACTAgAATAAAATCAAtCAGTTTCATTTCCCGTTTATTTGATTTATGCATTCATAATATTCAACTTTTCTTGATGGATACAAAGAAATTCTTACTXXXXXXXXXXTATGAGAGATGGAACCACCACAGACTGTCGCTTGACTTGAAGTGAAAACAAACAAAGGCTTTTCAATGTCTTCAAGCAGAATcTGAAtCATATTCACAAG
Marker126265	ATGTTACTAcAATAAAATCAAaCAGTTTCATTTCCCGTTTATTTGATTTATGCATTCATAATATTCAACTTTTCTTGATGGATACAAAGAAATTCTTACTXXXXXXXXXXTATGAGAGATGGAACCACCACAGACTGTCGCTTGACTTGAAGTGAAAACAAACAAAGGCTTTTCAATGTCTTCAAGCAGAATtTGAAgCATATTCACAAG
Marker12637	TAGAGACCACTGTGGCAAAAATTGACgGTTGAGGGCCCTATTGGTTGGTCCAAAAGAAGAAGAGGATGAGTTGAAGAAGTTTGTTCTCCCTTTGTTGGCTXXXXXXXXXX-ACATCTTCAATTGAAAGTTGGAAAGTGTTGAAGAATGCTAATCTTGCCCTTGAACAAGAGCTTGTTGAGTCTATGATTGAGAAAAAAGGAAGAGAGAAAG
Marker12637	TAGAGACCACTGTGGCAAAAATTGACgGTTGAGGGCCCTATTGGTTGGTCCAAAAGAAGAAGAGGATGAGTTGAAGAAGTTTGTTCTCCCTTTGTTGGCTXXXXXXXXXXTACATCTTCAATTGAAAGTTGGAAAGTGTTGAAGAATGCTAATCTTGCCCTTGAACAAGAGCTTGTTGAGTCTATGATTGAGAAAAAA-GAAGAGAGAAAG
Marker12637	TAGAGACCACTGTGGCAAAAATTGACaGTTGAGGGCCCTATTGGTTGGTCCAAAAGAAGAAGAGGATGAGTTGAAGAAGTTTGTTCTCCCTTTGTTGGCTXXXXXXXXXX-ACATCTTCAATTGAAAGTTGGAAAGTGTTGAAGAATGCTAATCTTGCCCTTGAACAAGAGCTTGTTGAGTCTATGATTGAGAAAAAAGGAAGAGAGAAAG
Marker126455	TGAAATTGTACCCTCCTGGCTTCTCTCCAGAAGCTCAGTGAATTTTTCAGGCAAGTTATGGAGATTGAGAAGAAACGTAAGGAACATTCCAACAAGTGACXXXXXXXXXXGGACATTTcTCTAACAATCATTAATTTAGGAGGACTTAATTAGGTAGTGTCTGGaAAAATCAAGGTCCTGCATTTAAAATTTCTGTCCATGATTTTAGAA
Marker126455	TGAAATTGTACCCTCCTGGCTTCTCTCCAGAAGCTCAGTGAATTTTTCAGGCAAGTTATGGAGATTGAGAAGAAACGTAAGGAACATTCCAACAAGTGACXXXXXXXXXXGGACATTTaTCTAACAATCATTAATTTAGGAGGACTTAATTAGGTAGTGTCTGGcAAAATCAAGGTCCTGCATTTAAAATTTCTGTCCATGATTTTAGAA
Marker12650	GTCTCTGCTTAGAACTTGCTCTCCATTTCCTCCAGCAACTTTCCCTTCAAATAGGGCAATCTGGTTTAACCCCACATCTCTTCCCTTTCCAACCTACATAXXXXXXXXXXTGAATATATTCaTGGTGAGTAACATTACCCTGCCTCAATGTGGAGTTAAATCCTGCAGCAATTTAAATTTTATATCATTATATTAACTGCCAACAGTCAA
Marker12650	GTCTCTGCTTAGAACTTGCTCTCCATTTCCTCCAGCAACTTTCCCTTCAAATAGGGCAATCTGGTTTAACCCCACATCTCTTCCCTTTCCAACCTACATAXXXXXXXXXXTGAATATATTCgTGGTGAGTAACATTACCCTGCCTCAATGTGGAGTTAAATCCTGCAGCAATTTAAATTTTATATCATTATATTAACTGCCAACAGTCAA
Marker12655	CCAAAATCCTACCATTAGACTTTAAAATGGACAGAAATCTTTAGTGAGAAGGACAACAATGTAAAAGGGCTTATGATTTGTAAATTGTGTTTAACGAATAXXXXXXXXXXGCTAGCTAATTTTATGTCACTCAATATTTTGATGTATTAaCAGAGTGGATCAACGATTTATTAgGAAAAACACTGGTGTGGTAGATCGAATGTTGAACAT
Marker12655	CCAAAATCCTACCATTAGACTTTAAAATGGACAGAAATCTTTAGTGAGAAGGACAACAATGTAAAAGGGCTTATGATTTGTAAATTGTGTTTAACGAATAXXXXXXXXXXGCTAGCTAATTTTATGTCACTCAATATTTTGATGTATTAgCAGAGTGGATCAACGATTTATTAaGAAAAACACTGGTGTGGTAGATCGAATGTTGAACAT
Marker12661	TTCGATTACTTTTATTAGGACGAATGAAATCAACAAGCAAAAGGAGATGTGCTCTAAAATATTGTCGCAAaGCAACACAAGTGTGATAAGCTATCTGCTTXXXXXXXXXXTTGCTCTGAACACAAACGCAGCAGCAAAAAATAAGGCTGCATTTTTTCTGGCTAGATCCTGGGGGCACTCAAGAAGGTAAATAGCTAACTCAACCACCTG
Marker12661	TTCGATTACTTTTATTAGGACGAATGAAATCAACAAGCAAAAGGAGATGTGCTCTAAAATATTGTCGCAAtGCAACACAAGTGTGATAAGCTATCTGCTTXXXXXXXXXXTTGCTCTGAACACAAACGCAGCAGCAAAAAATAAGGCTGCATTTTTTCTGGCTAGATCCTGGGGGCACTCAAGAAGGTAAATAGCTAACTCAACCACCTG
Marker126659	CTCaGTTCTACCAGGCATAATTGGCCTGCCCGCAAACATTTCTGCCAAGAGGCATCCAGCACTCCATAAATCAATACCAACACCATAATTTGTGGTGCCTXXXXXXXXXXAGTTGATGAATATAACACTTCACCTGCATCCAAACAAACTCAAAATTTTAGCTGCAAATCAAACTGAAACCACAAAATCAAGTCATGAAATAATCATaTT
Marker126659	CTCgGTTCTACCAGGCATAATTGGCCTGCCCGCAAACATTTCTGCCAAGAGGCATCCAGCACTCCATAAATCAATACCAACACCATAATTTGTGGTGCCTXXXXXXXXXXAGTTGATGAATATAACACTTCACCTGCATCCAAACAAACTCAAAATTTTAGCTGCAAATCAAACTGAAACCACAAAATCAAGTCATGAAATAATCATcTT
Marker126660	cGGCTTGGAAGTCTCAGTACCCACTGAATCAAAGATGTCTTGTTCTCAGAAGATTTCTCCAAGTGCTGCTGTTTGGGGAAAAACACACGATGAAGCAATGXXXXXXXXXXAATGAATTATCCTCATTGCTATCCCCCAAGGACTCCTCAGCCCAACTTGTCTTTGAATCAGAAGAAGTACAATTCTTATTCAGGGTTCTCTTCTTAAAAC
Marker126660	tGGCTTGGAAGTCTCAGTACCCACTGAATCAAAGATGTCTTGTTCTCAGAAGATTTCTCCAAGTGCTGCTGTTTGGGGAAAAACACACGATGAAGCAATGXXXXXXXXXXAATGAATTATCCTCATTGCTATCCCCCAAGGACTCCTCAGCCCAACTTGTCTTTGAATCAGAAGAAGTACAATTCTTATTCAGGGTTCTCTTCTTAAAAC
Marker12673	ACGTGACAACACCGCTCGTATCGGCTTTTCCTCTGTCACTTTTTCGGGCCGGTTTTCTTGTTttTTTTCGGCGTATATTTCATCTTTACCCTTCCTTTAT-XXXXXXXXXXAGATTCAATCTCATTCGTTGGTTCAAATTGCATTAATGAGATTACGAGCATATTCGACTTTAAACATCGCCAGATCGGcATGCGTGTATCTTCAGCTTAG
Marker12673	ACGTGACAACACCGCTCGTATCGGCTTTTCCTCTGTCACTTTTTCGGGCCGGTTTTCTTGTTttTTTTCGGC-TATATTTCATCTTTACCCTTCCTTTATCXXXXXXXXXXAGATTCAATCTCATTCGTTGGTTCAAATTGCATTAATGAGATTACGAGCATATTCGACTTTAAACATCGCCAGATCGGcATGCGTGTATCTTCAGCTTAG
Marker12673	ACGTGACAACACCGCTCGTATCGGCTTTTCCTCTGTCACTTTTTCGGGCCGGTTTTCTTGTTccTTTTCGGCGTATATTTCATCTTTACCCTTCCTTTAT-XXXXXXXXXXAGATTCAATCTCATTCGTTGGTTCAAATTGCATTAATGAGATTACGAGCATATTCGACTTTAAACATCGCCAGATCGGaATGCGTGTATCTTCAGCTTAG
Marker126734	AAATCAAATCAaACTCCCCGTGAGCAACAAAACCAAaTGGTTGCTtCATATATACCTCCTTATGAAGCTCATCATGAAGAAAGACATTTTTTATATCTAAXXXXXXXXXXATGTGTCAtCATAATCCAAACTATAGACCTAAGTATAACCTTTAGCAACTAACTTGACTTTAAGACAATTAACAGTACCATGAGGACTAGTCTTGACCgT
Marker126734	AAATCAAATCAgACTCCCCGTGAGCAACAAAACCAAgTGGTTGCTcCATATATACCTCCTTATGAAGCTCATCATGAAGAAAGACATTTTTTATATCTAAXXXXXXXXXXATGTGTCAcCATAATCCAAACTATAGACCTAAGTATAACCTTTAGCAACTAACTTGACTTTAAGACAATTAACAGTACCATGAGGACTAGTCTTGACCaT
Marker12689	TCTCCGTCCGTCACTCTTCGCTCTCTCATTCTTCTCCTTCAATTTCTTCGTCTAGGGTTAGCAAATCCATCTCATTTTTACCTTGTTTTTGaTGAACAAAXXXXXXXXXXAATATCTTGTTTTCATTTTTTTGTTTGTTTGGGTTTTGATGAAATTTAGTTTGTGTTGTTGCAATTGAAGGTTCGTTTGACTAGATGTGTGGCGAAAGGT
Marker12689	TCTCCGTCCGTCACTCTTCGCTCTCTCATTCTTCTCCTTCAATTTCTTCGTCTAGGGTTAGCAAATCCATCTCATTTTTACCTTGTTTTTGcTGAACAAAXXXXXXXXXXAATATCTTGTTTTCATTTTTTTGTTTGTTTGGGTTTTGATGAAATTTAGTTTGTGTTGTTGCAATTGAAGGTTCGTTTGACTAGATGTGTGGCGAAAGGT
Marker12690	CTTTGGATATTCGCATACACCTCCATACATCACATACAGAGTTATTTCAAAGGATGGTTTCATGCATGATCCCGTGCCAATAACAATATCAGATCCCATCXXXXXXXXXXGCCAAAGGTATAGTAATTGCAAATTTTCGAATTTCTCACTGTTTTTTAAaCCTTAATATAAAATTACCGTTGGTTGGTTATCTAGCTTAAGATGAATGAT
Marker12690	CTTTGGATATTCGCATACACCTCCATACATCACATACAGAGTTATTTCAAAGGATGGTTTCATGCATGATCCCGTGCCAATAACAATATCAGATCCCATCXXXXXXXXXXGCCAAAGGTATAGTAATTGCAAATTTTCGAATTTCTCACTGTTTTTTAAtCCTTAATATAAAATTACCGTTGGTTGGTTATCTAGCTTAAGATGAATGAT
Marker127002	AATTAAAGCAATTAGTATAGCAGTTGTCTCATAGCCTCCAAGCAAGAGATCCAAAACTACGCTCGCTGTCTCTTCATAGCTCAGGCTCTGTTTCGCCATAXXXXXXXXXXTCTCTCTCTAGCCTAAACGCAACCCATTATAAAACTTTTCATATAAAATACAAACAAACAACACTACAGCTTAATTATATATATATGTACGcAGCAATTT
Marker127002	AATTAAAGCAATTAGTATAGCAGTTGTCTCATAGCCTCCAAGCAAGAGATCCAAAACTACGCTCGCTGTCTCTTCATAGCTCAGGCTCTGTTTCGCCATAXXXXXXXXXXTCTCTCTCTAGCCTAAACGCAACCCATTATAAAACTTTTCATATAAAATACAAACAAACAACACTACAGCTTAATTATATATATATGTACGtAGCAATTT
Marker12710	TTCCTTTTTCAGGtATGCTTCTTCTTGGAGAAGTCCTTTCAAAGCTTGCATCAAAGCCACTGGATGATGCTACTATACATAGCCTGATAGTATTCTTCTCXXXXXXXXXXGCTTATTTGAGGTTGATTATTATCAGTTTTATACATAGTAATTATAAAAATGGATAAATGATATTTTCCTTGGATCAGGCAGATTGGAAAGCTCTACGCG
Marker12710	TTCCTTTTTCAGGcATGCTTCTTCTTGGAGAAGTCCTTTCAAAGCTTGCATCAAAGCCACTGGATGATGCTACTATACATAGCCTGATAGTATTCTTCTCXXXXXXXXXXGCTTATTTGAGGTTGATTATTATCAGTTTTATACATAGTAATTATAAAAATGGATAAATGATATTTTCCTTGGATCAGGCAGATTGGAAAGCTCTACGCG
Marker127106	AGGAAAGAGAGAAATCCTTCTaCGCAGAAAATCAAACACTTCATTGTGGATTTGTTAAAGGACCACCTCAATTTCCAGGCACTGGATTTGATTTtGATGAXXXXXXXXXXAaTAAGAATTCTTTATCTTTTCTTTTTTATTATGTCCATAGAAGTGATGAATaACTGCTACCGGTTAAATATCTTGTGTTCTTCTGCAATTGAATGCCAG
Marker127106	AGGAAAGAGAGAAATCCTTCTgCGCAGAAAATCAAACACTTCATTGTGGATTTGTTAAAGGACCACCTCAATTTCCAGGCACTGGATTTGATTTaGATGAXXXXXXXXXXAgTAAGAATTCTTTATCTTTTCTTTTTTATTATGTCCATAGAAGTGATGAATgACTGCTACCGGTTAAATATCTTGTGTTCTTCTGCAATTGAATGCCAG
Marker12716	TTTGATTTGTTGGAGCAAAACTCTTATaCACCACCCATTTTTCGATCAAATGAAAATGAGGCAGTTGCCGTTAATTTTCCTGTTTGGTCCTATTCGAATCXXXXXXXXXXAAGAAATGATCTATCATTTCCAGATTACGTTCTTCATGCCCTTCAGTCATACATAAACCTATTGGAATCGATAGATGCTGCTAATGTGAATTATGATACC
Marker12716	TTTGATTTGTTGGAGCAAAACTCTTATgCACCACCCATTTTTCGATCAAATGAAAATGAGGCAGTTGCCGTTAATTTTCCTGTTTGGTCCTATTCGAATCXXXXXXXXXXAAGAAATGATCTATCATTTCCAGATTACGTTCTTCATGCCCTTCAGTCATACATAAACCTATTGGAATCGATAGATGCTGCTAATGTGAATTATGATACC
Marker12717	CATGGATGTTGTTGTCATCACCGCTTGTGTAACATGCGAGCAAAGTATAAACGAGACTCAAAGGTAACGTGTTTAAACAAGTATGAAGATTTTATTCTGTXXXXXXXXXXCACAGAAGTAGAATTTGAGGCTATGATACGATCTCTTGATGCGATGAgCCCTCACGCTGGGGCTTATCTACGTGGGGTCGGATTTGTGCGTTGGAGTAGA
Marker12717	CATGGATGTTGTTGTCATCACCGCTTGTGTAACATGCGAGCAAAGTATAAACGAGACTCAAAGGTAACGTGTTTAAACAAGTATGAAGATTTTATTCTGTXXXXXXXXXXCACAGAAGTAGAATTTGAGGCTATGATACGATCTCTTGATGCGATGAaCCCTCACGCTGGGGCTTATCTACGTGGGGTCGGATTTGTGCGTTGGAGTAGA
Marker12719	CCTTCaAAGGAAAATGCCCACCATGTCGCcGTcCCACCACCACAACCATTTTTCAAGTCGTTAAAGTATAATCTCAAGGAGACGTTCTTTCCTGACGAcCXXXXXXXXXXTGAAAGcAGATGTAATCGCCGGGATCACTATTGCCAGTCTCGCAATCCCTCAAGGGATCAGTTACGCCAAACTGGCTAACTTGCCACCAATTCTTGGCCT
Marker12719	CCTTCtAAGGAAAATGCCCACCATGTCGCgGTtCCACCACCACAACCATTTTTCAAGTCGTTAAAGTATAATCTCAAGGAGACGTTCTTTCCTGACGAtCXXXXXXXXXXTGAAAGaAGATGTAATCGCCGGGATCACTATTGCCAGTCTCGCAATCCCTCAAGGGATCAGTTACGCCAAACTGGCTAACTTGCCACCAATTCTTGGCCT
Marker12720	ATTTTCCTTTTTTGCAATTTCCATCTTTTTCGTAAATGTGTCACTTTTACTTTTCCTTGCaCGTTGTTTTGGCATTGGTGGTACTCCTCCATGAGAAGATXXXXXXXXXXTTGGATCTTTCTCCTCCAATGGTGTTGTCGAACTAACACATTCAGAAACATCTCTTGATTTTAAATGATTATGATTCTTGTGGTGGTAAAAGGGGTCTTG
Marker12720	ATTTTCCTTTTTTGCAATTTCCATCTTTTTCGTAAATGTGTCACTTTTACTTTTCCTTGCtCGTTGTTTTGGCATTGGTGGTACTCCTCCATGAGAAGATXXXXXXXXXXTTGGATCTTTCTCCTCCAATGGTGTTGTCGAACTAACACATTCAGAAACATCTCTTGATTTTAAATGATTATGATTCTTGTGGTGGTAAAAGGGGTCTTG
Marker12722	GTAAATTTAGCAATCATGCCTGCGCGTTTTTGTaTGTCAAGAGAATAAAGAGAGTACCCTTCTAACGAGGTCAgGCGAAGTGACAAGGCACTTGGCGCTCXXXXXXXXXXCTTcTGAAGGAAATCAGTCATGAATGAAGACATGTTTGGAGGATTCAAAGAAAAAATATAAAGCCTAAACAGAGAAGAAATGTTTGATCTTGGGTAGGCG
Marker12722	GTAAATTTAGCAATCATGCCTGCGCGTTTTTGTtTGTCAAGAGAATAAAGAGAGTACCCTTCTAACGAGGTCAaGCGAAGTGACAAGGCACTTGGCGCTCXXXXXXXXXXCTTaTGAAGGAAATCAGTCATGAATGAAGACATGTTTGGAGGATTCAAAGAAAAAATATAAAGCCTAAACAGAGAAGAAATGTTTGATCTTGGGTAGGCG
Marker12733	TCATTATGCTAAAACCTTCTCTCCTAAcTAGAAATACTATAATTATAGACATTAGTTTTTAAATAAtAGATCAAACTATGTTAAAAAATCAcTGcGTGTCXXXXXXXXXXAATTGTTAAAACAATATTCATCATGTTACATGTCTATATAGCTTGGCAAACTCTTGAAAGGTAGGAaAATTAAGCATTTATGTGGTGGAATTTGTGAAAG
Marker12733	TCATTATGCTAAAACCTTCTCTCCTAAtTAGAAATACTATAATTATAGACATTAGTTTTTAAATAAcAGATCAAACTATGTTAAAAAATCAtTGcGTGTCXXXXXXXXXXAATTGTTAAAACAATATTCATCATGTTACATGTCTATATAGCTTGGCAAACTCTTGAAAGGTAGGAgAATTAAGCATTTATGTGGTGGAATTTGTGAAAG
Marker12733	TCATTATGCTAAAACCTTCTCTCCTAAcTAGAAATACTATAATTATAGACATTAGTTTTTAAATAAcAGATCAAACTATGTTAAAAAATCAcTGtGTGTCXXXXXXXXXXAATTGTTAAAACAATATTCATCATGTTACATGTCTATATAGCTTGGCAAACTCTTGAAAGGTAGGAaAATTAAGCATTTATGTGGTGGAATTTGTGAAAG
Marker127378	CTGGAGGAAAGAAGGGCAAGTACGAGACAGGGAGGGACGATCCCGACATGCAAGGCCTTCTCGAGAAACTTCCAGGCAATGGGGACGTGATTGTCCCAGCXXXXXXXXXXCCATCACTACGCTACACGCCCTTCCTCtCAGTCTtTGTCTTCTCTTTCTTTTGACTCACAGAGACCTACCACTATTAGAATTTAGAAATTCATGTGAATT
Marker127378	CTGGAGGAAAGAAGGGCAAGTACGAGACAGGGAGGGACGATCCCGACATGCAAGGCCTTCTCGAGAAACTTCCAGGCAATGGGGACGTGATTGTCCCAGCXXXXXXXXXXCCATCACTACGCTACACGCCCTTCCTCtCAGTCTgTGTCTTCTCTTTCTTTTGACTCACAGAGACCTACCACTATTAGAATTTAGAAATTCATGTGAATT
Marker127378	CTGGAGGAAAGAAGGGCAAGTACGAGACAGGGAGGGACGATCCCGACATGCAAGGCCTTCTCGAGAAACTTCCAGGCAATGGGGACGTGATTGTCCCAGCXXXXXXXXXXCCATCACTACGCTACACGCCCTTCCTCcCAGTCTtTGTCTTCTCTTTCTTTTGACTCACAGAGACCTACCACTATTAGAATTTAGAAATTCATGTGAATT
Marker12740	#NAME?
Marker12740	CATATTTACATCTGCAAAAGAACTCtACGATACAAACAGCTAAAAAGTCAGAAAAAAATTCAACAATTAATtTATAAAACGTTATAAAAAGATCATTT---G------TXXXXXXXXXXCACTCTCTTCAACTCCTTTAACCAATTTTGCTATTCCAAAATCAGCTACCAAAGCTGTCATGTCATCATCAAGAAGAATGTTGCTTGGTTTGAGATCACA
Marker12740	CATATTTACATCTGCAAAAGAACTCaACGATACAAACAGCTAAAAAGTCAGAAAAAAATTCAACAATTAATaTATAAAACGTTATAAAAAGATCATTT---G------TXXXXXXXXXXCACTCTCTTCAACTCCTTTAACCAATTTTGCTATTCCAAAATCAGCTACCAAAGCTGTCATGTCATCATCAAGAAGAATGTTGCTTGGTTTGAGATCACA
Marker12750	TAAATATCGACCATTATAACATATAaAATTACATGAAaCAACATTTTTAATaTGCAAGACTTTTGGGGTACCTCTTATAAAAACCTAGGATTACATGTAAXXXXXXXXXXTAATGTAGTATTCATTCAGCACATCATACaAAAACAGAACTGGTAAGACTCAATTGACTcATTGTCAGTTCAACTTAATCTGAGTTGCCAATTAATATAA
Marker12750	TAAATATCGACCATTATAACATATAcAATTACATGAAcCAACATTTTTAATcTGCAAGACTTTTGGGGTACCTCTTATAAAAACCTAGGATTACATGTAAXXXXXXXXXXTAATGTAGTATTCATTCAGCACATCATACgAAAACAGAACTGGTAAGACTCAATTGACTtATTGTCAGTTCAACTTAATCTGAGTTGCCAATTAATATAA
Marker12751	GTTGTCCAAAAACGTCATAATGTTCCAACTGTGTTGCTGGAGGATAAACgTTTGTTGCTGCGTGCCTGCATCATACTGCAGGCAATCATAAGTAATGAGAXXXXXXXXXXACGCAATCTGCATTCCAGGCTGATTTTAGTGGAAACTAGCTAGGTGGGTGGCTAGATTATAGTGATCTCCTTTCTGTTTCTGAATTTGCACGAGGTGCAT
Marker12751	GTTGTCCAAAAACGTCATAATGTTCCAACTGTGTTGCTGGAGGATAAACaTTTGTTGCTGCGTGCCTGCATCATACTGCAGGCAATCATAAGTAATGAGAXXXXXXXXXXACGCAATCTGCATTCCAGGCTGATTTTAGTGGAAACTAGCTAGGTGGGTGGCTAGATTATAGTGATCTCCTTTCTGTTTCTGAATTTGCACGAGGTGCAT
Marker127522	AGAAATtTACACCGTTCATTCAATAATTGAAAACGACAGCTTAAACAAAACTTACTGTAGATGGTTTTGTCAATACTACCTCGATCATCGCATTACCGTT-XXXXXXXXXXCCTCTCCTTCTTTGACTTTCAATCAAAGTTTAATGAAACAATGCGTTTTGAGATGTATTCAAAACGCACCCTTTTGCTCTTATTTTAACATCTCTGCCTT
Marker127522	AGAAATcTACACCGTTCATTCAATAATTGAAAACGACAGCTTAAACAAAACTTACTGTAGATGGTTTTGTCAATACTACCTCGATCATCGCATTACCGTT-XXXXXXXXXXCCTCTCCTTCTTTGACTTTCAATCAAAGTTTAATGAAACAATGCGTTTTGAGATGTATTCAAAACGCACCCTTTTGCTCTTATTTTAACATCTCTGCCTT
Marker127522	AGAAATcTACACCGTTCATTCAATAATTGAAAACGACAGCTTAAACAAAA-TTACTGTAGATGGTTTTGTCAATACTACCTCGATCATCGCATTACCGTTGXXXXXXXXXXCCTCTCCTTCTTTGACTTTCAATCAAAGTTTAATGAAACAATGCGTTTTGAGATGTATTCAAAACGCACCCTTTTGCTCTTATTTTAACATCTCTGCCTT
Marker12757	CAGAATATCATTAATGAAAACCAtTATAAACTTATCTAAGCAGTCATAGAACACCGTGTTCATTAAATCCATAAACATTGTTTGAGTATTGGTTACTCTAXXXXXXXXXXGATAATAGTCAAACCTCATATCTATCTTAGAAAAAACCACTAAACCCCTCAGTTGGTTAAACgAATAGTTAATTCTAGGTAATGGGCACTTATTATTTAT
Marker12757	CAGAATATCATTAATGAAAACCAcTATAAACTTATCTAAGCAGTCATAGAACACCGTGTTCATTAAATCCATAAACATTGTTTGAGTATTGGTTACTCTAXXXXXXXXXXGATAATAGTCAAACCTCATATCTATCTTAGAAAAAACCACTAAACCCCTCAGTTGGTTAAACaAATAGTTAATTCTAGGTAATGGGCACTTATTATTTAT
Marker12766	ATCTAGAGATTCATACACATTCTGGACaGTGTGAGAACCCTCCATCTCCACCAACTTCATATTATGGCCTTGGATTCTGAAGTTGAGcGAGGTCTTGAGCXXXXXXXXXXTCCGTCGGGCTTCCCGGATTTCCCATTGATGAGAATTCCGTCAGGTCTCCCAATGGAACCACCTTCATCTAATAACaTCCTGAGTTCAGtGTGGTTCTTG
Marker12766	ATCTAGAGATTCATACACATTCTGGACgGTGTGAGAACCCTCCATCTCCACCAACTTCATATTATGGCCTTGGATTCTGAAGTTGAGgGAGGTCTTGAGCXXXXXXXXXXTCCGTCGGGCTTCCCGGATTTCCCATTGATGAGAATTCCGTCAGGTCTCCCAATGGAACCACCTTCATCTAATAACtTCCTGAGTTCAGaGTGGTTCTTG
Marker12767	GTCGGATCCCGGAGTCAAAACAAAGTTAAGAAAAGCTGAAAGCACGGgAGCCTTAAGTTTCCGTCTCAGCGCCATCGTCAGCCTAACGGCGCGTAAAATCXXXXXXXXXXATCTCGACGTCCTCAGTCATCTTCTGAAGAGATTAAATAGAGAAAAAGAAACGAATAGCTTGAGGGAAGGAACGGGATTGATGAGAATAAGAGGTATTGA
Marker12767	GTCGGATCCCGGAGTCAAAACAAAGTTAAGAAAAGCTGAAAGCACGGaAGCCTTAAGTTTCCGTCTCAGCGCCATCGTCAGCCTAACGGCGCGTAAAATCXXXXXXXXXXATCTCGACGTCCTCAGTCATCTTCTGAAGAGATTAAATAGAGAAAAAGAAACGAATAGCTTGAGGGAAGGAACGGGATTGATGAGAATAAGAGGTATTGA
Marker127813	GTCGTTTGGTCTGATGATCAATCCATTCTTTCATCGGATgAAGAGAGAATCTGATGAAAAGCTAGACTATAGATTCGTAGAGAGAGTTCCTACTTACCAtXXXXXXXXXXCCATTGAATAGACAAACGGtGCCTGAAAGGGCTTAGCCTAGCTCTTTGTTCGGAGGGTCTAGCGCTCATCCTGGAAGAGGTATCtTAGAGTTTCCGTGTT
Marker127813	GTCGTTTGGTCTGATGATCAATCCATTCTTTCATCGGATaAAGAGAGAATCTGATGAAAAGCTAGACTATAGATTCGTAGAGAGAGTTCCTACTTACCAaXXXXXXXXXXCCATTGAATAGACAAACGGaGCCTGAAAGGGCTTAGCCTAGCTCTTTGTTCGGAGGGTCTAGCGCTCATCCTGGAAGAGGTATCgTAGAGTTTCCGTGTT
Marker12784	ACCTTCTAGGACAACGCGGACCTACCAAATAATCCATTTTGAATTAAGACCAAAAAGTATGAATACAATGAAGACAAATTTCAGTAGTATTTTACTTACCXXXXXXXXXXCGGGGGCCTTAATTCAAATGGGAGAAATGACATTAAATCATATTAAATTAGTGAATAAGGTGTAAAAGAA-TTTTTTTCATGcAGAAAAATACCAATCAAG
Marker12784	ACCTTCTAGGACAACGCGGACCTACCAAATAATCCATTTTGAATTAAGACCAAAAAGTATGAATACAATGAAGACAAATTTCAGTAGTATTTTACTTACCXXXXXXXXXX-GGGGGCCTTAATTCAAATGGGAGAAATGACATTAAATCATATTAAATTAGTGAATAAGGTGTAAAAGAATTTTTTTTCATGtAGAAAAATACCAATCAAG
Marker127909	ATCTAGCATGGATATGAAAACCATGATGATGATAATCATTACAGCTGTGGAGTCAATGAAGGAAAAAAATATTTTTTGTTCAATTTTTCTTAAAAgATTGXXXXXXXXXXATCTAGATAGCTATTCCAATATCTCCAAGTACAATCGAAATTTGTTATATTCATCACAGTTTGCACTTGTGTCAAACTcATCCCATGAACCAATCAAGAT
Marker127909	ATCTAGCATGGATATGAAAACCATGATGATGATAATCATTACAGCTGTGGAGTCAATGAAGGAAAAAAATATTTTTTGTTCAATTTTTCTTAAAAaATTGXXXXXXXXXXATCTAGATAGCTATTCCAATATCTCCAAGTACAATCGAAATTTGTTATATTCATCACAGTTTGCACTTGTGTCAAACTtATCCCATGAACCAATCAAGAT
Marker128000	ACTGCACCAAGTACATGAATTATAAGATCAGAAACAGAGGATCCATGTATAATCAAAATTTTAACAAAGAAACATTTGTATAAAAGAACAATGGTGACACXXXXXXXXXXATATCAAAGCCCTGTCTTTCCAACCCAACAACATTGCCCCaTCAGTCTCCACCAGTCTATAATGCTCTGAGTAACACCTcAGCAAGCTCTTAATCACAGA
Marker128000	ACTGCACCAAGTACATGAATTATAAGATCAGAAACAGAGGATCCATGTATAATCAAAATTTTAACAAAGAAACATTTGTATAAAAGAACAATGGTGACACXXXXXXXXXXATATCAAAGCCCTGTCTTTCCAACCCAACAACATTGCCCCgTCAGTCTCCACCAGTCTATAATGCTCTGAGTAACACCTgAGCAAGCTCTTAATCACAGA
Marker128000	ACTGCACCAAGTACATGAATTATAAGATCAGAAACAGAGGATCCATGTATAATCAAAATTTTAACAAAGAAACATTTGTATAAAAGAACAATGGTGACACXXXXXXXXXXATATCAAAGCCCTGTCTTTCCAACCCAACAACATTGCCCCaTCAGTCTCCACCAGTCTATAATGCTCTGAGTAACACCTgAGCAAGCTCTTAATCACAGA
Marker12811	GGCGGTGGTTTGGGAGATTGAGAGGAGAGAGAGAGCGACGATGATGTAGAGAGTGGCCATCTGAGAGAAATGAAAACGCTAGcGAGGAGATGGGAGTGAGXXXXXXXXXXGTCATTTTAAGAGGAAATTTTAATGGAATTTCACtGAGGGATATGTCACTACTTCATTGGCTGCACTAACcGGGTGGAATGACAACAGCTAGTACCCaGT
Marker12811	GGCGGTGGTTTGGGAGATTGAGAGGAGAGAGAGAGCGACGATGATGTAGAGAGTGGCCATCTGAGAGAAATGAAAACGCTAGtGAGGAGATGGGAGTGAGXXXXXXXXXXGTCATTTTAAGAGGAAATTTTAATGGAATTTCACcGAGGGATATGTCACTACTTCATTGGCTGCACTAACtGGGTGGAATGACAACAGCTAGTACCCaGT
Marker12811	GGCGGTGGTTTGGGAGATTGAGAGGAGAGAGAGAGCGACGATGATGTAGAGAGTGGCCATCTGAGAGAAATGAAAACGCTAGcGAGGAGATGGGAGTGAGXXXXXXXXXXGTCATTTTAAGAGGAAATTTTAATGGAATTTCACtGAGGGATATGTCACTACTTCATTGGCTGCACTAACtGGGTGGAATGACAACAGCTAGTACCCgGT
Marker12815	CTTGCACTTAAAAcCTATCAACTCCTAaTAGAGAACCCTTCGACAGTGAAAAGATCAAAGCATTTTAGAGCAACAAGCACCATATCAAGCTCATTTAGGAXXXXXXXXXXTAAAGAATGtgACAAAAGGAAAAATTACATGACCTAGGAATTTCTTTGTTATTTTTCACACCGTTTTCCCCTATTCATGTATCCTCAAATCCTAAAATAT
Marker12815	CTTGCACTTAAAAtCTATCAACTCCTAgTAGAGAACCCTTCGACAGTGAAAAGATCAAAGCATTTTAGAGCAACAAGCACCATATCAAGCTCATTTAGGAXXXXXXXXXXTAAAGAATGcaACAAAAGGAAAAATTACATGACCTAGGAATTTCTTTGTTATTTTTCACACCGTTTTCCCCTATTCATGTATCCTCAAATCCTAAAATAT
Marker128151	AAAGTTTTAAATATTTGAAGAATATCAgGAGACTCACCTGCACTTCTCATTTTTGTAGGTGGTGGGACTGCATTGCATTACCAGATGATGTGGATCATTCXXXXXXXXXXCTGTTCAAaTACCgATGGAAGATTAGAAATATCAGTGATCCAATCATCAATTTATATGGTGCATTAAAATTTACAATTGTTCTTGCATaCTCAAGACAAT
Marker128151	AAAGTTTTAAATATTTGAAGAATATCAaGAGACTCACCTGCACTTCTCATTTTTGTAGGTGGTGGGACTGCATTGCATTACCAGATGATGTGGATCATTCXXXXXXXXXXCTGTTCAAgTACCaATGGAAGATTAGAAATATCAGTGATCCAATCATCAATTTATATGGTGCATTAAAATTTACAATTGTTCTTGCATgCTCAAGACAAT
Marker12821	AATAATTAAAATTTTTATCTTGCATACTTGAATTTTAACAATTTCAAGCCCTAACAGAGTAAAACACGCCAACATAGCAATAAAACACTATTACATGtGCXXXXXXXXXXGCCATCACGCACTTTAACGCACCCAAACGCGCGTTCACGTGCtCTAGCACAACTTTATGGCGGGTGATTACATGCGCAGTACTAGATTTGTTTGGGTTAG
Marker12821	AATAATTAAAATTTTTATCTTGCATACTTGAATTTTAACAATTTCAAGCCCTAACAGAGTAAAACACGCCAACATAGCAATAAAACACTATTACATGcGCXXXXXXXXXXGCCATCACGCACTTTAACGCACCCAAACGCGCGTTCACGTGCcCTAGCACAACTTTATGGCGGGTGATTACATGCGCAGTACTAGATTTGTTTGGGTTAG
Marker12824	CTCCCTCTTGGGCACAACAGCAAAACAATTGCGAGCATCCTTGTTATTTCCACTCTTAGTTTCTGCAAAAAAATCATTTATCTCCACCGACTTTGCTTTCXXXXXXXXXXAGAcCACTTCAGAGACATTAGGGGGGAAAAAGCACTTAGAAAGTTGCGGAAAAATATTTCACCATGAGAATATGGGTGGGAGATGAAGGAGCATCTTGAT
Marker12824	CTCCCTCTTGGGCACAACAGCAAAACAATTGCGAGCATCCTTGTTATTTCCACTCTTAGTTTCTGCAAAAAAATCATTTATCTCCACCGACTTTGCTTTCXXXXXXXXXXAGAtCACTTCAGAGACATTAGGGGGGAAAAAGCACTTAGAAAGTTGCGGAAAAATATTTCACCATGAGAATATGGGTGGGAGATGAAGGAGCATCTTGAT
Marker128243	ACTAAACATACAGAGTTTGTGTAGCATAAATATTGCTTTTACACTACACTGTTGCATCTACATCTTGATATTGGTTAAAATTTTGTATTCCTTCCCTCTCXXXXXXXXXXATCTGGGCACAAATACACATAACTGACTGGTATTgAGCAGGTACTGGGGAACATATAAAATAAAAACACATTATGCTATAAAGCAATTTTCGAAACGAAC
Marker128243	ACTAAACATACAGAGTTTGTGTAGCATAAATATTGCTTTTACACTACACTGTTGCATCTACATCTTGATATTGGTTAAAATTTTGTATTCCTTCCCTCTCXXXXXXXXXXATCTGGGCACAAATACACATAACTGACTGGTATTaAGCAGGTACTGGGGAACATATAAAATAAAAACACATTATGCTATAAAGCAATTTTCGAAACGAAC
Marker128271	ATTCATCATGAAAAAGCAATCTTACAGAAGCATTCATGATCAACAGGGAGCTAAGAGATAAAAAGCTTCAAGAAATGCACCTGATTCAGCATCCTCATGTXXXXXXXXXXAAATTAGAAAAGAATAgGACTCCAAATATACGATATGAAAAGTTGCAGTAATAATGCCACTGAACATGACATATTATGGGATAATCTATAAGGATCATGA
Marker128271	ATTCATCATGAAAAAGCAATCTTACAGAAGCATTCATGATCAACAGGGAGCTAAGAGATAAAAAGCTTCAAGAAATGCACCTGATTCAGCATCCTCATGTXXXXXXXXXXAAATTAGAAAAGAATAaGACTCCAAATATACGATATGAAAAGTTGCAGTAATAATGCCACTGAACATGACATATTATGGGATAATCTATAAGGATCATGA
Marker128300	ATAATTTATATTTAATACATCAACCCATATGTAGCTTCTTTATACTCAAGCTTTGACTAGGCACAAACAGATTATtCAGTTGATGGGATGCTAACATAAAXXXXXXXXXXGCACTATGGACAAATAAAAAGAGAaACCTCCATATATTATCCGGGTTGTTGCAGCAACCTCAGGACTGATGTTTGCATGGAGCCATtTCCTCAGTTCAAA
Marker128300	ATAATTTATATTTAATACATCAACCCATATGTAGCTTCTTTATACTCAAGCTTTGACTAGGCACAAACAGATTATtCAGTTGATGGGATGCTAACATAAAXXXXXXXXXXGCACTATGGACAAATAAAAAGAGAtACCTCCATATATTATCCGGGTTGTTGCAGCAACCTCAGGACTGATGTTTGCATGGAGCCATtTCCTCAGTTCAAA
Marker128300	ATAATTTATATTTAATACATCAACCCATATGTAGCTTCTTTATACTCAAGCTTTGACTAGGCACAAACAGATTATaCAGTTGATGGGATGCTAACATAAAXXXXXXXXXXGCACTATGGACAAATAAAAAGAGAtACCTCCATATATTATCCGGGTTGTTGCAGCAACCTCAGGACTGATGTTTGCATGGAGCCATaTCCTCAGTTCAAA
Marker12831	AAACTTAAATTTAATATCATTGGTATTATGTAGAATATAGaCACTACCGAGTTGTGCTAGCAAGTGAAACTTTGTTCTTCAACTCATGAGTTGCTTGCTTXXXXXXXXXXGCATCCTATGATCTGGAAAGACCAATAGCAATGTGAGATACATAAAATATGTGAAGCACTGGAGGTTGGATGTAGTAAGATTGCTTATGTATTAGCATTA
Marker12831	AAACTTAAATTTAATATCATTGGTATTATGTAGAATATAGgCACTACCGAGTTGTGCTAGCAAGTGAAACTTTGTTCTTCAACTCATGAGTTGCTTGCTTXXXXXXXXXXGCATCCTATGATCTGGAAAGACCAATAGCAATGTGAGATACATAAAATATGTGAAGCACTGGAGGTTGGATGTAGTAAGATTGCTTATGTATTAGCATTA
Marker12833	CGAACCTgTAAGTTTAGATTAATTGTCTAGAAGAATATTATTAGGCGGCaATATGCATGTGAGTAGTTGTTCTGTGTGGGGGGATTTTCCTTGACTATTTXXXXXXXXXXCTTCTTTGGTTGCCAATGGCCCTGGATTGGGCAGAACAAGTGAAAGGGATTAACATGACAATAATTAGTAGTTTGTGATTGAGGTGTAGGTAAATCAAGG
Marker12833	CGAACCTtTAAGTTTAGATTAATTGTCTAGAAGAATATTATTAGGCGGCtATATGCATGTGAGTAGTTGTTCTGTGTGGGGGGATTTTCCTTGACTATTTXXXXXXXXXXCTTCTTTGGTTGCCAATGGCCCTGGATTGGGCAGAACAAGTGAAAGGGATTAACATGACAATAATTAGTAGTTTGTGATTGAGGTGTAGGTAAATCAAGG
Marker12845	TTAGTCAAGGCCTAACTCCTcACGACCCGGACGATGTCCtCAAGTCTCCTCCTCATTCCCCCAACTCCTCTACTCGCAAGGTAACTAATTTCTTCAATTTXXXXXXXXXXATTGAGATCAACTGAGACTGATTAATGATAAGTTAATTATGCTCTACTGTTGAAATTTGAGTAATTATTTTGGTTTTATGTTTAATTCGTTAGGTTATTA
Marker12845	TTAGTCAAGGCCTAACTCCTcACGACCCGGACGATGTCCcCAAGTCTCCTCCTCATTCCCCCAACTCCTCTACTCGCAAGGTAACTAATTTCTTCAATTTXXXXXXXXXXATTGAGATCAACTGAGACTGATTAATGATAAGTTAATTATGCTCTACTGTTGAAATTTGAGTAATTATTTTGGTTTTATGTTTAATTCGTTAGGTTATTA
Marker12845	TTAGTCAAGGCCTAACTCCTaACGACCCGGACGATGTCCcCAAGTCTCCTCCTCATTCCCCCAACTCCTCTACTCGCAAGGTAACTAATTTCTTCAATTTXXXXXXXXXXATTGAGATCAACTGAGACTGATTAATGATAAGTTAATTATGCTCTACTGTTGAAATTTGAGTAATTATTTTGGTTTTATGTTTAATTCGTTAGGTTATTA
Marker12848	TTGGACATGGTGATGAAGAACCTAGACTAGTTCCAGAGAGAGTAGCAGTATCAGAAGACACAAACTTTTGTAAAGTGGCCTGTGGTCACAGCATAACCATXXXXXXXXXXCAAGATTCCCAcTCGCATTGAAGGCAACATCAGAAACAGTCACATTGAAGAGATAGCATGTGGTTCTTATCATATTGCTGTTTTAAGTTCAAAAGCTGAG
Marker12848	TTGGACATGGTGATGAAGAACCTAGACTAGTTCCAGAGAGAGTAGCAGTATCAGAAGACACAAACTTTTGTAAAGTGGCCTGTGGTCACAGCATAACCATXXXXXXXXXXCAAGATTCCCAtTCGCATTGAAGGCAACATCAGAAACAGTCACATTGAAGAGATAGCATGTGGTTCTTATCATATTGCTGTTTTAAGTTCAAAAGCTGAG
Marker12857	AATGATCACAATGGATAAGCTGCACTTGAAGGTGCATTATATGTTGAATAGCATGGCTGCTTCTCCGGCCTTTCTTTCTTTTCTTGGGTTGTAGAGTCCAXXXXXXXXXXTGCAAGATTTGACACGTTCAATTTGCTATGCATAGACCAATGTTCTATCTGAATGTAgGCTGTTGTGTGTGACAGGCATTTATTCCAAATACTGGTCGTG
Marker12857	AATGATCACAATGGATAAGCTGCACTTGAAGGTGCATTATATGTTGAATAGCATGGCTGCTTCTCCGGCCTTTCTTTCTTTTCTTGGGTTGTAGAGTCCAXXXXXXXXXXTGCAAGATTTGACACGTTCAATTTGCTATGCATAGACCAATGTTCTATCTGAATGTAaGCTGTTGTGTGTGACAGGCATTTATTCCAAATACTGGTCGTG
Marker12862	TAGAATAATAGCATGCGTGATTATTTGTTTTAcTGATCTATTTTcTAGGATGTACTGCTTAAATGcGCTCTGGATTCCATTTTCAAAGTTGGGTTTGGAGXXXXXXXXXXGTGCTGGCGATATGTTGATCCATTcTGGAAGTTGAAGAGGTTTCTCAACATTGGTTCCGAAGCCTCTCTTAAGAATAATCTTAAAGTCATTGATGAGTTT
Marker12862	TAGAATAATAGCATGCGTGATTATTTGTTTTAtTGATCTATTTTgTAGGATGTACTGCTTAAATGtGCTCTGGATTCCATTTTCAAAGTTGGGTTTGGAGXXXXXXXXXXGTGCTGGCGATATGTTGATCCATTgTGGAAGTTGAAGAGGTTTCTCAACATTGGTTCCGAAGCCTCTCTTAAGAATAATCTTAAAGTCATTGATGAGTTT
Marker128622	AAAGAATAAATAGGACATCCTCAACTGGGATGTAAATCACATCAAAAACAAGACAACAGCGAAGAAGAAAAGGTAATGTTTTGTAAATTTTAGTCCATTTXXXXXXXXXXATTATTATTTTTTCTACTAAATATTATTATAATTGTGGTTCAAAAGATACTGTTGTGTGCT--AGACTgAAACCTAGtTTCACCAACCAAATTTAAGTGTTT
Marker128622	AAAGAATAAATAGGACATCCTCAACTGGGATGTAAATCACATCAAAAACAAGACAACAGCGAAGAAGAAAAGGTAATGTTTTGTAAATTTTAGTCCATTTXXXXXXXXXX--TATTATTTTTTCTACTAAATATTATTATAATTGTGGTTCAAAAGATACTGTTGTGTGCTAGAGACTaAAACCTAGcTTCACCAACCAAATTTAAGTGTTT
Marker128622	AAAGAATAAATAGGACATCCTCAACTGGGATGTAAATCACATCAAAAACAAGACAACAGCGAAGAAGAAAAGGTAATGTTTTGTAAATTTTAGTCCATTTXXXXXXXXXXATTATTATTTTTTCTACTAAATATTATTATAATTGTGGTTCAAAAGATACTGTTGTGTGCT--AGACTgAAACCTAGcTTCACCAACCAAATTTAAGTGTTT
Marker128656	AAGGAGCCATCTTTATGGTGGGGAAAAGAGGAAGTAGAAACCTTACAGAAAAATATTAATACTCTCTCAGTCGTTACTGGATTATCGTCCCCACTCTGTAXXXXXXXXXXTGCCAGAAACTTATAGTTTTCAATATAGGATCCAATTCTCATACCCTGCACATAAGATCTTAATATACTATCATACTCTGCAGTCcCAAtGCTAAAGCAT
Marker128656	AAGGAGCCATCTTTATGGTGGGGAAAAGAGGAAGTAGAAACCTTACAGAAAAATATTAATACTCTCTCAGTCGTTACTGGATTATCGTCCCCACTCTGTAXXXXXXXXXXTGCCAGAAACTTATAGTTTTCAATATAGGATCCAATTCTCATACCCTGCACATAAGATCTTAATATACTATCATACTCTGCAGTCtCAAcGCTAAAGCAT
Marker12869	AAAAACATAcGAGCAAAAATTTCAAGATCAGAATGTaGCAGAGAAAGATGGAAAAAAGATATTTGGTACCAGAAGCCAGATGTACTAAATAGTCCaTTTAXXXXXXXXXXTAATGAAAGCACAAAGCTGCAGAAAATGTTCAACATATATTGCACAAATCATTCTCAAAATTAACTTCCTATCTTCAGCTTTACGCAGCATATTAAGCAA
Marker12869	AAAAACATAtGAGCAAAAATTTCAAGATCAGAATGTtGCAGAGAAAGATGGAAAAAAGATATTTGGTACCAGAAGCCAGATGTACTAAATAGTCCaTTTAXXXXXXXXXXTAATGAAAGCACAAAGCTGCAGAAAATGTTCAACATATATTGCACAAATCATTCTCAAAATTAACTTCCTATCTTCAGCTTTACGCAGCATATTAAGCAA
Marker12869	AAAAACATAtGAGCAAAAATTTCAAGATCAGAATGTtGCAGAGAAAGATGGAAAAAAGATATTTGGTACCAGAAGCCAGATGTACTAAATAGTCCgTTTAXXXXXXXXXXTAATGAAAGCACAAAGCTGCAGAAAATGTTCAACATATATTGCACAAATCATTCTCAAAATTAACTTCCTATCTTCAGCTTTACGCAGCATATTAAGCAA
Marker128745	TATATTAAATTATTGAGTGATGATTCcTGTTTTTTGTTTGAGTTTTGTTGATATATGCAGgTTTTAAAGGTTGAATGCCATAGG-TTTGTGTTGTTACACGXXXXXXXXXXAATTTTCTGGGTTATTTTTTTCACTAAAAAAaCTAGAAATTTGGCTTCTGGAAAAACCACCATGCACAATtAGTACCAAGCCAcGCATGGTAGGTGCTAG
Marker128745	TATATTAAATTATTGAGTGATGATTCaTGTTTTTTGTTTGAGTTTTGTTGATATATGCAGaTTTTAAAGGTTGAATGCCATAGGTTTTGTGTTGTTACAC-XXXXXXXXXXAATTTTCTGGGTTATTTTTTTCACTAAAAAAtCTAGAAATTTGGCTTCTGGAAAAACCACCATGCACAATcAGTACCAAGCCAtGCATGGTAGGTGCTAG
Marker128762	TGATCCAAGGGAAGGAGCTAACCAAGCAGCTCAGAAACCATCTTAACCTTTCTTCCTCTCCCAAAACTCGACAACTTTTAATCCAGAAAATTATcTCCACXXXXXXXXXXGTAAATTTAAGCCATTTGCTATCTTTAATGACATCTCTGTAACTTATAATTGAATTTGAACTAATTTTGaATTAtTGTATTGCAGAAAGACAATGTCCCA
Marker128762	TGATCCAAGGGAAGGAGCTAACCAAGCAGCTCAGAAACCATCTTAACCTTTCTTCCTCTCCCAAAACTCGACAACTTTTAATCCAGAAAATTATtTCCACXXXXXXXXXXGTAAATTTAAGCCATTTGCTATCTTTAATGACATCTCTGTAACTTATAATTGAATTTGAACTAATTTTGgATTAcTGTATTGCAGAAAGACAATGTCCCA
Marker12879	CATTTCTGAAAGATCGGCCAGAAGGGTTGTCTGTTCCAAATCCAGGTCAAGGAAAAAGCTTGCAGCCATCAGCTTCATCTTTGGGTCACAATGGAGGCATXXXXXXXXXXGAGCACCAAAACTCTGCCTCTAATAAGATTCTCACTACTGAGACCTCACAAAAGGTAACTGGATGTTTCAATTGCAGCATGGACACTTcAGTGTCCATCT
Marker12879	CATTTCTGAAAGATCGGCCAGAAGGGTTGTCTGTTCCAAATCCAGGTCAAGGAAAAAGCTTGCAGCCATCAGCTTCATCTTTGGGTCACAATGGAGGCATXXXXXXXXXXGAGCACCAAAACTCTGCCTCTAATAAGATTCTCACTACTGAGACCTCACAAAAGGTAACTGGATGTTTCAATTGCAGCATGGACACTTaAGTGTCCATCT
Marker12884	TTAATGTTCTTTCCTGCTGTCTTCTGCTTCTTTGAAGAGtACTGGTGATGTGAGACTGTAGTGCAGGGTTTTGATTAcCTCCCTTCAGTCCTTGATACTCXXXXXXXXXXGGTTGCTGTTCTTCTGCAAGAGCACGCCAGCAGGcTTAGCAGCTCCTTTTTTTGGTTGGAAATTACAGATAGCTGGCCCATGTTCGATAAGCTGCACACT
Marker12884	TTAATGTTCTTTCCTGCTGTCTTCTGCTTCTTTGAAGAGtACTGGTGATGTGAGACTGTAGTGCAGGGTTTTGATTAgCTCCCTTCAGTCCTTGATACTCXXXXXXXXXXGGTTGCTGTTCTTCTGCAAGAGCACGCCAGCAGGcTTAGCAGCTCCTTTTTTTGGTTGGAAATTACAGATAGCTGGCCCATGTTCGATAAGCTGCACACT
Marker12884	TTAATGTTCTTTCCTGCTGTCTTCTGCTTCTTTGAAGAGcACTGGTGATGTGAGACTGTAGTGCAGGGTTTTGATTAgCTCCCTTCAGTCCTTGATACTCXXXXXXXXXXGGTTGCTGTTCTTCTGCAAGAGCACGCCAGCAGGaTTAGCAGCTCCTTTTTTTGGTTGGAAATTACAGATAGCTGGCCCATGTTCGATAAGCTGCACACT
Marker128843	AGAGGCTTTCCTTGGTGAGTTGTTTGTTTGATGCTTGTTGCAAAATTCTATTCTTCTACTTCTATGCTTAACAAGTTGTAAATT--ATGTCCTTTGTTCTATXXXXXXXXXXTTGTTAATTCAAGAACATGCCAATTGCATGTTTCGGCCATAAATAATTTtGACTGTTTGAGCCAtATATATTTGTATGGTTTAGTTCCCTGGTCACTCTT
Marker128843	AGAGGCTTTCCTTGGTGAGTTGTTTGTTTGATGCTTGTTGCAAAATTCTATTCTTCTACTTCTATGCTTAACAAGTTGTAAATTATATGTCCTTTGTTC--TXXXXXXXXXXTTGTTAATTCAAGAACATGCCAATTGCATGTTTCGGCCATAAATAATTTaGACTGTTTGAGCCAcATATATTTGTATGGTTTAGTTCCCTGGTCACTCTT
Marker128857	TTGACATTCCTTGCAATGACCTGGATATACTTCATCaTGTCAGCAAGAATCTAAACCAAGGAAATAGTAAAGAGAGCAGAAATAGGCGGTACATTGGTACXXXXXXXXXXAGCATTTTTTAGGGTAATTTATTAAGGAATTAATGATAATAACAACAGGAATTTTGCAAACCTTGGGGATCCTTGACGTTTTTGAGGAAACTGACCAAAC
Marker128857	TTGACATTCCTTGCAATGACCTGGATATACTTCATCgTGTCAGCAAGAATCTAAACCAAGGAAATAGTAAAGAGAGCAGAAATAGGCGGTACATTGGTACXXXXXXXXXXAGCATTTTTTAGGGTAATTTATTAAGGAATTAATGATAATAACAACAGGAATTTTGCAAACCTTGGGGATCCTTGACGTTTTTGAGGAAACTGACCAAAC
Marker128875	ATGACTCAATAGCAAGATTTAAGGGGAAAAAAAAGGACAATTATTTTGGCACATGTGTCACAGGTGAATGCTAAGAGgAAGACCAATCTTCATTGATAT-AXXXXXXXXXXTGCAGGAGTAGGCTTTGCATGAGAGGCTCCAAAAGCATTGTCTTCTGCAGTGGTCTCAAGAGAGATCCCTAACACTTTTCTTACCAATTCACCTAAACGT
Marker128875	ATGACTCAATAGCAAGATTTAAGGGG-AAAAAAAGGACAATTATTTTGGCACATGTGTCACAGGTGAATGCTAAGAGtAAGACCAATCTTCATTGATATAAXXXXXXXXXXTGCAGGAGTAGGCTTTGCATGAGAGGCTCCAAAAGCATTGTCTTCTGCAGTGGTCTCAAGAGAGATCCCTAACACTTTTCTTACCAATTCACCTAAACGT
Marker128905	CTTAAACCCTACTCTGTCCCTTACACTTGCATAGTCATTGTATCTAATTAAATGTAAGTTGAaATAATTTTGCTATGACACTCTACTAATAATATGTAGTXXXXXXXXXXACACAAATTATTATTTATTATTAGAgCACGTACTGTCATAATGTAATCCAGAAATGAATATTCAACGAATTCTTGGGCACATTTCAATTCTTAAATGGGT
Marker128905	CTTAAACCCTACTCTGTCCCTTACACTTGCATAGTCATTGTATCTAATTAAATGTAAGTTGAgATAATTTTGCTATGACACTCTACTAATAATATGTAGTXXXXXXXXXXACACAAATTATTATTTATTATTAGAaCACGTACTGTCATAATGTAATCCAGAAATGAATATTCAACGAATTCTTGGGCACATTTCAATTCTTAAATGGGT
Marker129083	TGATGTATTTCTCCATCTTTCTTTGGGTGTCCTTTCTCTTCTACTTAATCTACATAGTCAGGTAGCCACAGCTCTACAATTTGGAAATATGGTTCCCTTGXXXXXXXXXXACAATGCTGCATTCTTGGAGTCACTaCAGACTTTCATGTAGCCATGTTTGTTGTATAGCTGAGGAAATTGTCTGACtGAATCTCAACTAAGATCTTTTGT
Marker129083	TGATGTATTTCTCCATCTTTCTTTGGGTGTCCTTTCTCTTCTACTTAATCTACATAGTCAGGTAGCCACAGCTCTACAATTTGGAAATATGGTTCCCTTGXXXXXXXXXXACAATGCTGCATTCTTGGAGTCACTgCAGACTTTCATGTAGCCATGTTTGTTGTATAGCTGAGGAAATTGTCTGACcGAATCTCAACTAAGATCTTTTGT
Marker12909	ATAGTCGATGACAGCGCCGTATTTGCTGAAGAGATCGATGTAGGGCGGAACTGTGGTGTAAAATGGGGCGATTGTGGCCACGGAAATTACGGATTGGTTCXXXXXXXXXXTATGTTGTTGCTATGGATTTGAGGGAGGAAAATGCATTGGAAATCCAGGCTTCTGGGTCCTcTGGGTTGTACCTGTTTGCATGCAGAATTAGGTAACAAT
Marker12909	ATAGTCGATGACAGCGCCGTATTTGCTGAAGAGATCGATGTAGGGCGGAACTGTGGTGTAAAATGGGGCGATTGTGGCCACGGAAATTACGGATTGGTTCXXXXXXXXXXTATGTTGTTGCTATGGATTTGAGGGAGGAAAATGCATTGGAAATCCAGGCTTCTGGGTCCTgTGGGTTGTACCTGTTTGCATGCAGAATTAGGTAACAAT
Marker129106	ATACCATAATTGACAAATAATGATTGAGGGTTTCATTCTACCTTCACAATTcCATGAAGACATGCATCTGTAGTTTTAGTGTTCCAAAATTTTTATCTTCXXXXXXXXXXAATCCTCCCTTGACGCTCTAATGATACAAACTTTCGTGATGTGATTCACATACTTGACTTGGAATGATCCAAGCATAGAAGCTAAACCACACTCTCCAAA
Marker129106	ATACCATAATTGACAAATAATGATTGAGGGTTTCATTCTACCTTCACAATTgCATGAAGACATGCATCTGTAGTTTTAGTGTTCCAAAATTTTTATCTTCXXXXXXXXXXAATCCTCCCTTGACGCTCTAATGATACAAACTTTCGTGATGTGATTCACATACTTGACTTGGAATGATCCAAGCATAGAAGCTAAACCACACTCTCCAAA
Marker129133	ATCTCACATATTCACGTCATCAAAAGCTCTAGTTACCTAGGTTCTTCaGAAAGATAAAACCAGAGAACTAGCTCTAACTAGCCCAGTAATACCATTAAACXXXXXXXXXXTGGTAAATGCTCCATAAGAaATAACAATTCATCATCCTTACATGAGCCCCTGAAGATATGTGAAGATATAATGGCTTTTCTCCATCAGGTGGTGTATTTG
Marker129133	ATCTCACATATTCACGTCATCAAAAGCTCTAGTTACCTAGGTTCTTCgGAAAGATAAAACCAGAGAACTAGCTCTAACTAGCCCAGTAATACCATTAAACXXXXXXXXXXTGGTAAATGCTCCATAAGAaATAACAATTCATCATCCTTACATGAGCCCCTGAAGATATGTGAAGATATAATGGCTTTTCTCCATCAGGTGGTGTATTTG
Marker129133	ATCTCACATATTCACGTCATCAAAAGCTCTAGTTACCTAGGTTCTTCgGAAAGATAAAACCAGAGAACTAGCTCTAACTAGCCCAGTAATACCATTAAACXXXXXXXXXXTGGTAAATGCTCCATAAGAgATAACAATTCATCATCCTTACATGAGCCCCTGAAGATATGTGAAGATATAATGGCTTTTCTCCATCAGGTGGTGTATTTG
Marker1292	TTTCTCTTACGCCATTACCGAcTGTCTCTCTCTTCCGATGGTTTGCCTTCCTTcGACAACCTACCTTAACTCCACCCtAACCCCTTCAGCACCTAGAGACXXXXXXXXXXGTCTCTTGGTGTtGAATAGGTTGGAGTAGAGTTGAGGCAGATTGTCAAAGGAAGGAAAACCGTCAGAAGGGAGAGACGACTGGTAATAGTGCCGAAGAAA
Marker1292	TTTCTCTTACGCCATTACCGAtTGTCTCTCTCTTCCGATGGTTTGCCTTCCTTtGACAACCTACCTTAACTCCACCCcAACCCCTTCAGCACCTAGAGACXXXXXXXXXXGTCTCTTGGTGTcGAATAGGTTGGAGTAGAGTTGAGGCAGATTGTCAAAGGAAGGAAAACCGTCAGAAGGGAGAGACGACTGGTAATAGTGCCGAAGAAA
Marker12926	ATACATAAAATAGAGAATGTAGCATGCAGTGTCAGGGCTGAAAGTCAATGTTATTCAGTAGGTCTTACAAAGCACTGTTAGTCGGAAACTAACTATATACXXXXXXXXXXTCATAAAACTCGAGATTGGAGGAATTCCTTGCCCCTCCATCATCTTTCCATTGGCCAACTTTGCgGCTTAGATGAATGACTTCTGAGGTgTAAAGACCAT
Marker12926	ATACATAAAATAGAGAATGTAGCATGCAGTGTCAGGGCTGAAAGTCAATGTTATTCAGTAGGTCTTACAAAGCACTGTTAGTCGGAAACTAACTATATACXXXXXXXXXXTCATAAAACTCGAGATTGGAGGAATTCCTTGCCCCTCCATCATCTTTCCATTGGCCAACTTTGCaGCTTAGATGAATGACTTCTGAGGTaTAAAGACCAT
Marker129266	TTTtGAAACTTTTGAGTTAGAAGGGTGTATCTAAATTTATGCAGGAGTTGTTAGTAAGTGGATAAGTTGAGCACCTTGAGGATTTTTAGTGAAACAACAAXXXXXXXXXXGGATTTGAGTGGGCTTCTAATTGGGTGGGAAAGACAAGCTTTTCTCTTTGGTGGGCATTTAGTGGGAAAGCAGTCTGTACAAGTTTGACAATGAACTCTG
Marker129266	TTTcGAAACTTTTGAGTTAGAAGGGTGTATCTAAATTTATGCAGGAGTTGTTAGTAAGTGGATAAGTTGAGCACCTTGAGGATTTTTAGTGAAACAACAAXXXXXXXXXXGGATTTGAGTGGGCTTCTAATTGGGTGGGAAAGACAAGCTTTTCTCTTTGGTGGGCATTTAGTGGGAAAGCAGTCTGTACAAGTTTGACAATGAACTCTG
Marker12931	CCAGATAATATTGCAGAAAGATTCAATTATAGCATTAAAAATAaATTTGATCGATTAACAAGAATATCACTGAACAAATtATTAGTTATTACATGAGAATXXXXXXXXXXTGACACCATCTTCAAAGCTCAAATTCTCATGCCACTCATCACGAAGGATTGGTCGTGCAAGGTGATTCCCAAACCCAGTTGCTACATGGTTATCCTCGAA
Marker12931	CCAGATAATATTGCAGAAAGATTCAATTATAGCATTAAAAATAtATTTGATCGATTAACAAGAATATCACTGAACAAATgATTAGTTATTACATGAGAATXXXXXXXXXXTGACACCATCTTCAAAGCTCAAATTCTCATGCCACTCATCACGAAGGATTGGTCGTGCAAGGTGATTCCCAAACCCAGTTGCTACATGGTTATCCTCGAA
Marker12931	CCAGATAATATTGCAGAAAGATTCAATTATAGCATTAAAAATAaATTTGATCGATTAACAAGAATATCACTGAACAAATgATTAGTTATTACATGAGAATXXXXXXXXXXTGACACCATCTTCAAAGCTCAAATTCTCATGCCACTCATCACGAAGGATTGGTCGTGCAAGGTGATTCCCAAACCCAGTTGCTACATGGTTATCCTCGAA
Marker12940	AAACTCTCTTAAGGCCGAgAATCAGCTTATTGATTCCCTCACATCTCACATCTCTCTATATCACTCACATTCACTTTCACCAAACACTAACCCTAACCCTXXXXXXXXXXGGGAAAGTGCGTACAAAGGGCCACGGCTTCTTCATCATCCTGCCGGACTTACCTTCCCGTGTTCCGCCTTATTTGCCTGGTCTCTGTTATAAGAAGTCAC
Marker12940	AAACTCTCTTAAGGCCGAtAATCAGCTTATTGATTCCCTCACATCTCACATCTCTCTATATCACTCACATTCACTTTCACCAAACACTAACCCTAACCCTXXXXXXXXXXGGGAAAGTGCGTACAAAGGGCCACGGCTTCTTCATCATCCTGCCGGACTTACCTTCCCGTGTTCCGCCTTATTTGCCTGGTCTCTGTTATAAGAAGTCAC
Marker129523	TTAAACCTACCATAAGGTACTAAAGAAGAAGCAACAAACCTGGcAGCCTCTTCAGTAAAGTGCTTGTcGTGTTGTTTCTGTCGAAGGGAATGGAGATTGCXXXXXXXXXXTTGAGAAGCCGAAAATTGCTGAGACCAATTGGAGTAGGCTTAGCATTCATAATATTAATGGCATCCCATCTAACATCCCCACCAGTGTGAGGTCTAAGAG
Marker129523	TTAAACCTACCATAAGGTACTAAAGAAGAAGCAACAAACCTGGaAGCCTCTTCAGTAAAGTGCTTGTtGTGTTGTTTCTGTCGAAGGGAATGGAGATTGCXXXXXXXXXXTTGAGAAGCCGAAAATTGCTGAGACCAATTGGAGTAGGCTTAGCATTCATAATATTAATGGCATCCCATCTAACATCCCCACCAGTGTGAGGTCTAAGAG
Marker12958	CAAGATGTGGCTCAGCAGATGCTTTCCCTTCTAAATCTTTCTAGTCCAACGATTCAGTATCACCTCTTACAAGCACTTAATAGCATTGCTGCCCATTCCAXXXXXXXXXXAGAAACCAGCACAAAAATAAGGATAGCTGCaTTGAATTTGATTTGCACTCTCTCAAAAGATATGTCAGGAGAATTAACAGACCAGCTGGGGGAGTGCCAT
Marker12958	CAAGATGTGGCTCAGCAGATGCTTTCCCTTCTAAATCTTTCTAGTCCAACGATTCAGTATCACCTCTTACAAGCACTTAATAGCATTGCTGCCCATTCCAXXXXXXXXXXAGAAACCAGCACAAAAATAAGGATAGCTGCgTTGAATTTGATTTGCACTCTCTCAAAAGATATGTCAGGAGAATTAACAGACCAGCTGGGGGAGTGCCAT
Marker12968	AGCCACGACGAGTTGCTGCTATGAGTGTTGCTGCTCGAGTTTCTCAGGAAATGGGCGTCAAACTTGGGCATGAGGCATGTATCTTTAATATGATGTTGTTXXXXXXXXXXCAATGAATTTAGTTTCACTCTACTGATTGTAGTTGCCAAGATGCTGGAACATGTCAGTGGcTTCTTGGTTCATTTAGATTGGCAAATAGAGTGGTGCTAT
Marker12968	AGCCACGACGAGTTGCTGCTATGAGTGTTGCTGCTCGAGTTTCTCAGGAAATGGGCGTCAAACTTGGGCATGAGGCATGTATCTTTAATATGATGTTGTTXXXXXXXXXXCAATGAATTTAGTTTCACTCTACTGATTGTAGTTGCCAAGATGCTGGAACATGTCAGTGGtTTCTTGGTTCATTTAGATTGGCAAATAGAGTGGTGCTAT
Marker12973	AAGcGACTGCAAAGGCAGATGTTTATGCATTTGGGGTTTTGTTGGTAGAACTTTTAACAGGAAAACCACCATCGCAGCACCCATCTCTGATGCCTGATGAXXXXXXXXXXTGCTTATGGAGGTGGCCGTCGGTTGTATATTAACATCCCCGGAGCAAAGGCCCACTATGTGGCAAGTGTTGAAGATGTTACAGCAGGTTAAAGAGGCTGT
Marker12973	AAGtGACTGCAAAGGCAGATGTTTATGCATTTGGGGTTTTGTTGGTAGAACTTTTAACAGGAAAACCACCATCGCAGCACCCATCTCTGATGCCTGATGAXXXXXXXXXXTGCTTATGGAGGTGGCCGTCGGTTGTATATTAACATCCCCGGAGCAAAGGCCCACTATGTGGCAAGTGTTGAAGATGTTACAGCAGGTTAAAGAGGCTGT
Marker12979	TGGATCCTTTTTGCTTGATTTCATGATCTGGATTGGTTTGCATGTCTTAGAAATTGGTTGCCA------GGTTGTGGTTGTGGATGAAGGGTGTTTGTTGTATTGCXXXXXXXXXXCTTAATTTTAGAACTtGGGAGGTGAAAACTTAGTTAGTGCTTTTCTAGATTGTTTAAGAGGCTAGAGGAATCTATAATGGATTTTGTTGATAAAAGAAGA
Marker12979	TGGATCCTTTTTGCTTGATTTCATGATCTGGATTGGTTTGCATGTCTTAGAAATTGGTTGCCAGGTTGTGGTTGTGGTTGTGGATGAAGGGTGTTTGTT-----G-XXXXXXXXXXCTTAATTTTAGAACTcGGGAGGTGAAAACTTAGTTAGTGCTTTTCTAGATTGTTTAAGAGGCTAGAGGAATCTATAATGGATTTTGTTGATAAAAGAAGA
Marker12980	CATCAGCAGTCACAtCTGTCCAACCATCAGGCCACATCCGATCACGCCAAACTCCTGCATTAATCATAGGTTCAATTGTAAAGGTCTGcCCaGCTTTCATXXXXXXXXXXTTTAATGCTTCATGTCACATTCCATGAAACAAAGGACTTTTGTGTGGGAAATATAAAATGG-AAAAGCAAGGTTAAATACTTGAATAGTGGGGAATATTTG
Marker12980	CATCAGCAGTCACAgCTGTCCAACCATCAGGCCACATCCGATCACGCCAAACTCCTGCATTAATCATAGGTTCAATTGTAAAGGTCTGtCCgGCTTTCATXXXXXXXXXX-TTAATGCTTCATGTCACATTCCATGAAACAAAGGACTTTTGTGTGGGAAATATAAAATGGAAAAAGCAAGGTTAAATACTTGAATAGTGGGGAATATTTG
Marker129807	CAGACCATGAAACACAACCTTAAAACAATGATTGATGATTTAAAGGGTGCATAGGCAAACAAgCTCCCTACAATTTTTTAGGCATTCAAGATAATTTCATXXXXXXXXXXaCCTTTGGTGAGGAAGATAATGAGGCATTAAAACACCTTtGAATGGATATGATCGAAGAACAcAATTAGAATGAACAACTTTAAGTAACCTCTACCAATG
Marker129807	CAGACCATGAAACACAACCTTAAAACAATGATTGATGATTTAAAGGGTGCATAGGCAAACAAgCTCCCTACAATTTTTTAGGCATTCAAGATAATTTCATXXXXXXXXXXgCCTTTGGTGAGGAAGATAATGAGGCATTAAAACACCTTaGAATGGATATGATCGAAGAACAcAATTAGAATGAACAACTTTAAGTAACCTCTACCAATG
Marker129807	CAGACCATGAAACACAACCTTAAAACAATGATTGATGATTTAAAGGGTGCATAGGCAAACAAaCTCCCTACAATTTTTTAGGCATTCAAGATAATTTCATXXXXXXXXXXaCCTTTGGTGAGGAAGATAATGAGGCATTAAAACACCTTtGAATGGATATGATCGAAGAACAaAATTAGAATGAACAACTTTAAGTAACCTCTACCAATG
Marker129857	TGAAATTTGAAAGGGGTTATGGTcTGATTAATGCCTAATGGATAGATGTACCTcTGCAGTTAAAATTTTTCTCTCAGAATGTAAAGCATGAGAGCTAATAXXXXXXXXXXACAGAGCTATGTaTATAAGcTATATAAAACTTTTTAAAATTTATTTGGAAATATACTAACAAAATCCAATGATATAAAACGATTTCTTTAATCTGCAAAG
Marker129857	TGAAATTTGAAAGGGGTTATGGTgTGATTAATGCCTAATGGATAGATGTACCTtTGCAGTTAAAATTTTTCTCTCAGAATGTAAAGCATGAGAGCTAATAXXXXXXXXXXACAGAGCTATGTgTATAAGaTATATAAAACTTTTTAAAATTTATTTGGAAATATACTAACAAAATCCAATGATATAAAACGATTTCTTTAATCTGCAAAG
Marker129903	GGAATGTGAAACCACGCGCCCCTCCAGCTTTTGCGCCATTTTCCTTATCATGAACTCTCCCATTTTCTGCACCCAGAACACTCATTATTAACaGCCTTCAXXXXXXXXXXACCATTATCAATATCGACTTTGATGTCTTGTTTCTTTCGACTCAAACAAGAAAAGCAACTCATTTCTTTATCAAAACGCACAGCAGCTGCAAATTGCTAT
Marker129903	GGAATGTGAAACCACGCGCCCCTCCAGCTTTTGCGCCATTTTCCTTATCATGAACTCTCCCATTTTCTGCACCCAGAACACTCATTATTAACgGCCTTCAXXXXXXXXXXACCATTATCAATATCGACTTTGATGTCTTGTTTCTTTCGACTCAAACAAGAAAAGCAACTCATTTCTTTATCAAAACGCACAGCAGCTGCAAATTGCTAT
Marker12993	ACCAATGCACAAATGCTTCAAAAGCACAAGGCCTGTTGGTGGATATTTTGCTGAGTCGGTCACTGATCTCAGAGAATTGCAAGCCTTCATCCGACTTTTTXXXXXXXXXXGTGGATTTGGACACACTAATTGGATTTTGCATTGAGGCAGGCCAAGCGCTaGCTTTTGATAACCTTCTAGCTGAAGCTGCTGGAACTGTTCTtGAAGAAG
Marker12993	ACCAATGCACAAATGCTTCAAAAGCACAAGGCCTGTTGGTGGATATTTTGCTGAGTCGGTCACTGATCTCAGAGAATTGCAAGCCTTCATCCGACTTTTTXXXXXXXXXXGTGGATTTGGACACACTAATTGGATTTTGCATTGAGGCAGGCCAAGCGCTgGCTTTTGATAACCTTCTAGCTGAAGCTGCTGGAACTGTTCTtGAAGAAG
Marker12993	ACCAATGCACAAATGCTTCAAAAGCACAAGGCCTGTTGGTGGATATTTTGCTGAGTCGGTCACTGATCTCAGAGAATTGCAAGCCTTCATCCGACTTTTTXXXXXXXXXXGTGGATTTGGACACACTAATTGGATTTTGCATTGAGGCAGGCCAAGCGCTaGCTTTTGATAACCTTCTAGCTGAAGCTGCTGGAACTGTTCTaGAAGAAG
Marker12994	AAAATCAACTCAAATTTTCCATAAAAACATATAAAAAATAAGAAAGTACCTTCATTGATCCAAGAAACACAGCCATTCCCTCTGGAAAATTGTGCAAGCTXXXXXXXXXXATTCTTATGCTTTACATATG----TATAAATTCTTCAATGTGGGCGTCTGACCCTTTTTAAAATCCACACaTTAAATCTCTaTTGGAGAGAAGAAATGATAGGA
Marker12994	AAAATCAACTCAAATTTTCCATAAAAACATATAAAAAATAAGAAAGTACCTTCATTGATCCAAGAAACACAGCCATTCCCTCTGGAAAATTGTGCAAGCTXXXXXXXXXX----TTATGCTTTACATATGTATATATAAATTCTTCAATGTGGGCGTCTGACCCTTTTTAAAATCCACACtTTAAATCTCTtTTGGAGAGAAGAAATGATAGGA
Marker12995	TAGATCTATCATAGCCgTGACAGTTTCAAAAGCAGCAGAAAGCACACCTGAACAGTCTCCGTGGGAATCTGATCTCTACCACAGTAATGATCCTCATACAXXXXXXXXXXCCAACTCCACCAACAACCTCTTCCGGAACTCAAAAATAGCATTTTCATCAATTTTGCCCAACTCTTTCTCCTCCAAGCAAACGATACTTGAAGCAAGGTT
Marker12995	TAGATCTATCATAGCCtTGACAGTTTCAAAAGCAGCAGAAAGCACACCTGAACAGTCTCCGTGGGAATCTGATCTCTACCACAGTAATGATCCTCATACAXXXXXXXXXXCCAACTCCACCAACAACCTCTTCCGGAACTCAAAAATAGCATTTTCATCAATTTTGCCCAACTCTTTCTCCTCCAAGCAAACGATACTTGAAGCAAGGTT
Marker12997	ATCGGTGATGAATTCAATGaGTAGTGTTAGAAATgTAGATCCTTTTGGGATTATTAATTATGGGCTTTAATATATTTGGGCTTAAACATGTTTTGAGTTtXXXXXXXXXXCAATTGACACTTGTCTTATATGGGTGGCTTATCTAAACTTTGGTTTgGCTCTTATGGCTtAGTTGGAATTAGGTTCTAGCTCTCTTTGGCTAGCCCATGA
Marker12997	ATCGGTGATGAATTCAATGgGTAGTGTTAGAAATcTAGATCCTTTTGGGATTATTAATTATGGGCTTTAATATATTTGGGCTTAAACATGTTTTGAGTTcXXXXXXXXXXCAATTGACACTTGTCTTATATGGGTGGCTTATCTAAACTTTGGTTTtGCTCTTATGGCTcAGTTGGAATTAGGTTCTAGCTCTCTTTGGCTAGCCCATGA
Marker13000	ATAAAAAAATGTAGTAGTGGCAGGCCAAGCTGCAGCAAAACCAGGAAGACAAGGCTCATACAGAAAGCCGATTAGCTCTTTATAATAATACACAAGTAAAXXXXXXXXXXCGAATTCAAACTAGATTAAATACTATAGTCAAATAAAAAATTACTAAAACAACATTGTGTTAGTTGATTTGTATCGAAATTTTTTAGGCTTATAAGCTTa
Marker13000	ATAAAAAAATGTAGTAGTGGCAGGCCAAGCTGCAGCAAAACCAGGAAGACAAGGCTCATACAGAAAGCCGATTAGCTCTTTATAATAATACACAAGTAAAXXXXXXXXXXCGAATTCAAACTAGATTAAATACTATAGTCAAATAAAAAATTACTAAAACAACATTGTGTTAGTTGATTTGTATCGAAATTTTTTAGGCTTATAAGCTTg
Marker13003	TCAATATAATACCAAAATTGATAATAAAAATTTTGACATGAAATATAATTCAATTCAATCCAAAACTAAACTCATGTCaTGTATGAATTAAAATGAAACCXXXXXXXXXXCACAAATTTGTGTGACAAAGTCCAACCATTTCAACCAAgATTTTTGaTGGTTTTTGTATCAAAAAACCATTGGAGAGGgAGAGAGGATGCTAATAgTGGG
Marker13003	TCAATATAATACCAAAATTGATAATAAAAATTTTGACATGAAATATAATTCAATTCAATCCAAAACTAAACTCATGTCgTGTATGAATTAAAATGAAACCXXXXXXXXXXCACAAATTTGTGTGACAAAGTCCAACCATTTCAACCAAcATTTTTGgTGGTTTTTGTATCAAAAAACCATTGGAGAGGaAGAGAGGATGCTAATAaTGGG
Marker13003	TCAATATAATACCAAAATTGATAATAAAAATTTTGACATGAAATATAATTCAATTCAATCCAAAACTAAACTCATGTCgTGTATGAATTAAAATGAAACCXXXXXXXXXXCACAAATTTGTGTGACAAAGTCCAACCATTTCAACCAAgATTTTTGgTGGTTTTTGTATCAAAAAACCATTGGAGAGGgAGAGAGGATGCTAATAgTGGG
Marker13004	TTTTTGACTTAGATTCGACTCAATCTGAGTTTgTGCCATCGTCCATATAGTCGGGCATCTCATATATGTCTCTCTTGAAtTTTTTATCCTCTACTAGCTCXXXXXXXXXXTCATATGCTTCTtAACCCATACCCGTGTGCCTTTTGAACTATATACACAGGCCTGTGACACTCTGCACTCGATCGTGTATAAAGTAGATGCACACAAAGA
Marker13004	TTTTTGACTTAGATTCGACTCAATCTGAGTTTaTGCCATCGTCCATATAGTCGGGCATCTCATATATGTCTCTCTTGAAcTTTTTATCCTCTACTAGCTCXXXXXXXXXXTCATATGCTTCTcAACCCATACCCGTGTGCCTTTTGAACTATATACACAGGCCTGTGACACTCTGCACTCGATCGTGTATAAAGTAGATGCACACAAAGA
Marker13005	ATGAAGTTTAAGGTTATTTACATGCTTATTTAGTCTAGTCAAATAATATTTTCCTCTCGAAAACAATACTTTTTGAGTAGgTGTTATAATAGTCATCTATXXXXXXXXXXGTGGTTTGCACAAAATAACTCACATTTGCTGAAGCAATATACCTCAACTTTTCAAAAATCCAACGACAGTTTGTAAGGAAGTGGAAAAGTTTGGTAGCAT
Marker13005	ATGAAGTTTAAGGTTATTTACATGCTTATTTAGTCTAGTCAAATAATATTTTCCTCTCGAAAACAATACTTTTTGAGTAGaTGTTATAATAGTCATCTATXXXXXXXXXXGTGGTTTGCACAAAATAACTCACATTTGCTGAAGCAATATACCTCAACTTTTCAAAAATCCAACGACAGTTTGTAAGGAAGTGGAAAAGTTTGGTAGCAT
Marker13007	CACACGTGCAGTGTCATCGTTAGTCACCGTTGTGTCCGGTTTTTTAcGCAATTGAAAAATTGTTTTGAGGGAAAATCTAAGAAAAAGTAGTCTCTCAAATXXXXXXXXXXCAAAAAGACGGAACGGGAATTACCAGGGgAATAATTACACTTGAAAGGATGTCCTCACTCTTTCCTAATTTCAATTGAAATTTTTGACTGGTCATGAGAA
Marker13007	CACACGTGCAGTGTCATCGTTAGTCACCGTTGTGTCCGGTTTTTTAtGCAATTGAAAAATTGTTTTGAGGGAAAATCTAAGAAAAAGTAGTCTCTCAAATXXXXXXXXXXCAAAAAGACGGAACGGGAATTACCAGGGcAATAATTACACTTGAAAGGATGTCCTCACTCTTTCCTAATTTCAATTGAAATTTTTGACTGGTCATGAGAA
Marker130110	ATAACTCAAAGAAATTGAAgTCAAATTGCAAAGATTTCCAAATGATCTTGGAATTCCCCTTTCAAGTCTGTCATTGTCTGCCAAATCTAGTACTTTGATGXXXXXXXXXXAGAAATTAGTTGCACGTAGATTAAGAACAACTAAATCAGTAAGACTGAAAATCCAACCAGGAATCAAGGAGTTATTAAACAAGTTTTTGGACAAATCAAG
Marker130110	ATAACTCAAAGAAATTGAAaTCAAATTGCAAAGATTTCCAAATGATCTTGGAATTCCCCTTTCAAGTCTGTCATTGTCTGCCAAATCTAGTACTTTGATGXXXXXXXXXXAGAAATTAGTTGCACGTAGATTAAGAACAACTAAATCAGTAAGACTGAAAATCCAACCAGGAATCAAGGAGTTATTAAACAAGTTTTTGGACAAATCAAG
Marker13017	CAAGAATTTGCCGAGGTGTCAATTCCTTCCAATCTTATGACTGGAACTTCAGATGTAAGTGTTcTGTCCTTGAACCAATTTTCAGCAGTAGATTTATGTCXXXXXXXXXXTTCTGGAACCCTGGCCAGGTGGTCAAAAGGCTTCTCTATAGATGATGCGGTTGGTACTAATGCCATTATaTTCTTTCTAcTGATTTTTCTTTTGATTTGG
Marker13017	CAAGAATTTGCCGAGGTGTCAATTCCTTCCAATCTTATGACTGGAACTTCAGATGTAAGTGTTgTGTCCTTGAACCAATTTTCAGCAGTAGATTTATGTCXXXXXXXXXXTTCTGGAACCCTGGCCAGGTGGTCAAAAGGCTTCTCTATAGATGATGCGGTTGGTACTAATGCCATTATgTTCTTTCTAaTGATTTTTCTTTTGATTTGG
Marker130222	CAGAACCTGTTTCAAGACACATTGAAGAGCAGGGGCTTGAATTTCTTCAATTTGCTTTCCGCTGGTTTAACTGTCTTTTAATTCGTGAGGTATGTTTTCaXXXXXXXXXXAaAGCTGATAACTTGTTTATTTTATTAGATCCCGTTTCATCTTGTTACGCGATTGTGGGACACATATCTTGCTGAAGGAGATGCATTGCCTGATTTCCTT
Marker130222	CAGAACCTGTTTCAAGACACATTGAAGAGCAGGGGCTTGAATTTCTTCAATTTGCTTTCCGCTGGTTTAACTGTCTTTTAATTCGTGAGGTATGTTTTCaXXXXXXXXXXAgAGCTGATAACTTGTTTATTTTATTAGATCCCGTTTCATCTTGTTACGCGATTGTGGGACACATATCTTGCTGAAGGAGATGCATTGCCTGATTTCCTT
Marker130222	CAGAACCTGTTTCAAGACACATTGAAGAGCAGGGGCTTGAATTTCTTCAATTTGCTTTCCGCTGGTTTAACTGTCTTTTAATTCGTGAGGTATGTTTTCgXXXXXXXXXXAaAGCTGATAACTTGTTTATTTTATTAGATCCCGTTTCATCTTGTTACGCGATTGTGGGACACATATCTTGCTGAAGGAGATGCATTGCCTGATTTCCTT
Marker130294	CCGTTATAATCAAAAACTCCCGTCCCATAATCCAGAAACGCAAAACTGTAACCTTCGCTTTTgTTACGTGTCACTTTTCTATTGGTTTGTTCTTTCTCGTXXXXXXXXXXATTTTTCTCCTAAaTTCTTCTCTGTTTcGCCTTCAAAAGCTTCACATTTAAACTCACCAATGCATGATCTTCGATTTACATACAATTTCGACTAATAAAT
Marker130294	CCGTTATAATCAAAAACTCCCGTCCCATAATCCAGAAACGCAAAACTGTAACCTTCGCTTTTtTTACGTGTCACTTTTCTATTGGTTTGTTCTTTCTCGTXXXXXXXXXXATTTTTCTCCTAAtTTCTTCTCTGTTTtGCCTTCAAAAGCTTCACATTTAAACTCACCAATGCATGATCTTCGATTTACATACAATTTCGACTAATAAAT
Marker130325	ATGATCGTATAaCATCAACAAATTTGAATTTAGTAGATAAGATCGTGATCACGACAAGATCGAGTATTGCCTTAGTTATGCAATTTGACACATGCTCGTGXXXXXXXXXXAAAAATCATTATAGCCACGTAAAGAATTGCTTGTATGTCTGAAGACAAGTAAGTTGGTTCTTCCCTTGGTTAATCAAGCATGATTTTATGAGTTGAGGAT
Marker130325	ATGATCGTATAgCATCAACAAATTTGAATTTAGTAGATAAGATCGTGATCACGACAAGATCGAGTATTGCCTTAGTTATGCAATTTGACACATGCTCGTGXXXXXXXXXXAAAAATCATTATAGCCACGTAAAGAATTGCTTGTATGTCTGAAGACAAGTAAGTTGGTTCTTCCCTTGGTTAATCAAGCATGATTTTATGAGTTGAGGAT
Marker130394	AGCAAGGATTAATTTGTTTATTGCTTTAATTTGAGCAGTTAAATGTGAtTAgAGATTCACTAATTAATATTCCATcTTGTTTGTCTAAACTGGTGCAATGXXXXXXXXXX---------TATATCTACATATGAAGGTGTTGAGTCAGTGGAAACCAACCTTGCCAATGGACATGCAATTGTAAAAGGTGTAGTTGATCCAGCAAAGCTGGTGGATGAT
Marker130394	AGCAAGGATTAATTTGTTTATTGCTTTAATTTGAGCAGTTAAATGTGAaTAcAGATTCACTAATTAATATTCCATtTTGTTTGTCTAAACTGGTGCAATGXXXXXXXXXXTCATTGTAATATATCTACATATGAAGGTGTTGAGTCAGTGGAAACCAACCTTGCCAATGGACATGCAATTGTAAAAGGTGTAGTTGATCCAGCAAAGC-------TG--
Marker130409	AATTTACTGGATCTCAATTTATTATGTGTTCGGTTGATGTGACTGGTGCAGATCCACAAAAGCAATATGCTGATGCAGTTATTGAAGTGCTACCGACTCAXXXXXXXXXXAATCTTCTAAACATAGTACAATTCAATATTCAGATAGTCTTTGATAAGCAGTACAGACTTAGGAaTAAATGTAAGAGCGACAAGATTGAAATTAAACAAT
Marker130409	AATTTACTGGATCTCAATTTATTATGTGTTCGGTTGATGTGACTGGTGCAGATCCACAAAAGCAATATGCTGATGCAGTTATTGAAGTGCTACCGACTCAXXXXXXXXXXAATCTTCTAAACATAGTACAATTCAATATTCAGATAGTCTTTGATAAGCAGTACAGACTTAGGAtTAAATGTAAGAGCGACAAGATTGAAATTAAACAAT
Marker13047	CTAGAAAAGAACTTGTCTCACCATCAAATTGGTAGATGAGGGATCAAGGAGGTCTGTGATTTGCTCGTTGTATATCTCTAAGAATGAACACTTGCAGTTAXXXXXXXXXXGACAAACCAAACGGTAtAGAAGGATCAGCAGAGAATGTGAAATGTACAGCTTGGATCCTCGCAAACAAGAACTCAAATATCCGTGGTGTCATTCCCCGAT
Marker13047	CTAGAAAAGAACTTGTCTCACCATCAAATTGGTAGATGAGGGATCAAGGAGGTCTGTGATTTGCTCGTTGTATATCTCTAAGAATGAACACTTGCAGTTAXXXXXXXXXXGACAAACCAAACGGTAcAGAAGGATCAGCAGAGAATGTGAAATGTACAGCTTGGATCCTCGCAAACAAGAACTCAAATATCCGTGGTGTCATTCCCCGAT
Marker13051	TCTTGGgTTATTCCAATTTAGTTTTGGATCGGACTTAGTAGTTGGACTTGATTTTGAGTTGAATAAAAAACGTTTTGGGCCGGAATCAATTAGTGTGGGTXXXXXXXXXXGTTATAAACCCTTCTTCCTCCTCCCTTTCTTTATACATGGACGCCTCCTTCTCCAGAaTTCgCCATCTTCATCTCAGGAATGCTACAACCAAGTGAGAGA
Marker13051	TCTTGGtTTATTCCAATTTAGTTTTGGATCGGACTTAGTAGTTGGACTTGATTTTGAGTTGAATAAAAAACGTTTTGGGCCGGAATCAATTAGTGTGGGTXXXXXXXXXXGTTATAAACCCTTCTTCCTCCTCCCTTTCTTTATACATGGACGCCTCCTTCTCCAGAtTTCaCCATCTTCATCTCAGGAATGCTACAACCAAGTGAGAGA
Marker130551	GGgCCAAAAGCTCTTCCCTACCATATATTTTTGTATCAGGGTCATCCACCTTTTGGTGGGTATCCTGAGTCCTCCATGGGCCACTGATTGTTTTTCCCTCXXXXXXXXXXAAAATTTTAACAGGTTGCAACATAGGAGAATTTAATGGCaGCAACAAAGATTTTAAAGTCtAGATATTAACCTTACAGAAAACGGTAAAAGGTCTGCCTT
Marker130551	GGaCCAAAAGCTCTTCCCTACCATATATTTTTGTATCAGGGTCATCCACCTTTTGGTGGGTATCCTGAGTCCTCCATGGGCCACTGATTGTTTTTCCCTCXXXXXXXXXXAAAATTTTAACAGGTTGCAACATAGGAGAATTTAATGGCcGCAACAAAGATTTTAAAGTCcAGATATTAACCTTACAGAAAACGGTAAAAGGTCTGCCTT
Marker130561	GAGTCTCTTCTGGTTCTGGTTGAATGATATTTGTGATGGTTTGAATTCTGGTTCGGCTCCAAATGGCTCCACAGCACCCCATCCCCTTAAATCCCAACCGXXXXXXXXXXAAGAAACTAGAGTACCTGGAAAAAtAAGGACAGGACTGAGTTCTTTCGGGcCTTTAATTATGTAGCCATACGTTACTTGCTGGTTGCTGGTAGAGCTGAA
Marker130561	GAGTCTCTTCTGGTTCTGGTTGAATGATATTTGTGATGGTTTGAATTCTGGTTCGGCTCCAAATGGCTCCACAGCACCCCATCCCCTTAAATCCCAACCGXXXXXXXXXXAAGAAACTAGAGTACCTGGAAAAAtAAGGACAGGACTGAGTTCTTTCGGGgCTTTAATTATGTAGCCATACGTTACTTGCTGGTTGCTGGTAGAGCTGAA
Marker130561	GAGTCTCTTCTGGTTCTGGTTGAATGATATTTGTGATGGTTTGAATTCTGGTTCGGCTCCAAATGGCTCCACAGCACCCCATCCCCTTAAATCCCAACCGXXXXXXXXXXAAGAAACTAGAGTACCTGGAAAAAgAAGGACAGGACTGAGTTCTTTCGGGgCTTTAATTATGTAGCCATACGTTACTTGCTGGTTGCTGGTAGAGCTGAA
Marker130618	AAATTTGTTtGACATCATGCATACCTATTCACCTTTtCATATTGTTACTGGATTACTCAGTTCATTAATTATTTTGCATTATTGCAGCAAAATCAGGCATXXXXXXXXXXTGTTATTGTAGTTTTGCTTCATTTATTTGTTCTCCCTGACATTTTTTCTTTTGTCCGTGCTTTTAATTTGGTATTTTAATGCAACAGGCTTTATTAAATT
Marker130618	AAATTTGTTcGACATCATGCATACCTATTCACCTTTgCATATTGTTACTGGATTACTCAGTTCATTAATTATTTTGCATTATTGCAGCAAAATCAGGCATXXXXXXXXXXTGTTATTGTAGTTTTGCTTCATTTATTTGTTCTCCCTGACATTTTTTCTTTTGTCCGTGCTTTTAATTTGGTATTTTAATGCAACAGGCTTTATTAAATT
Marker130675	CAATCTGGTCTTCTTATGGAAACTTTaATTGACATAACACCcAGAAATCCCATTCCAACACCTTCAACaGGGCCCCTAGACCCAGAATGTGCAAAGGAAGXXXXXXXXXXATTCAGTGAATATCAAGTCTTAGTAAATTTCACTTTcTCAATTTAGAGAAGCTGTTCTTTTGGGAGTAGGATATTGCCTGAATTGGATTTTACTATCTTT
Marker130675	CAATCTGGTCTTCTTATGGAAACTTTgATTGACATAACACCtAGAAATCCCATTCCAACACCTTCAACgGGGCCCCTAGACCCAGAATGTGCAAAGGAAGXXXXXXXXXXATTCAGTGAATATCAAGTCTTAGTAAATTTCACTTTtTCAATTTAGAGAAGCTGTTCTTTTGGGAGTAGGATATTGCCTGAATTGGATTTTACTATCTTT
Marker13069	TCAATTTGAAACTTAATTCATCGAAGTTACcTTAACATCATTCTGTCACCACTATATATTTACCAAGGCAAGCAGAGGATTGGATAGGAAAAAAATTATCXXXXXXXXXXTCTGAGTTATAAGGGTGTAAGCAGTACCATCTTTGTCACCAGCACGACCGGTTCTACCAATACGATGAACATGCATGTCCATGTCCTTCGCAATATCAAA
Marker13069	TCAATTTGAAACTTAATTCATCGAAGTTACtTTAACATCATTCTGTCACCACTATATATTTACCAAGGCAAGCAGAGGATTGGATAGGAAAAAAATTATCXXXXXXXXXXTCTGAGTTATAAGGGTGTAAGCAGTACCATCTTTGTCACCAGCACGACCGGTTCTACCAATACGATGAACATGCATGTCCATGTCCTTCGCAATATCAAA
Marker13070	GTCATTGTATAATACAAATGTACGTATTCTTCTATATACCAAAAAGCAGATAGTATAGAAAAATATACCAGGGGTTTTGACAACCCGGTGCTGGTTGGACXXXXXXXXXXTTGGtAAGGTGAATCTCAGAACCCTAGATTCGACGGCCGCGCACTCGTGTATTTAAGGGTTTAGATCACTGACATCCTTGAACCGGACTTGGGCTTTGTT
Marker13070	GTCATTGTATAATACAAATGTACGTATTCTTCTATATACCAAAAAGCAGATAGTATAGAAAAATATACCAGGGGTTTTGACAACCCGGTGCTGGTTGGACXXXXXXXXXXTTGGaAAGGTGAATCTCAGAACCCTAGATTCGACGGCCGCGCACTCGTGTATTTAAGGGTTTAGATCACTGACATCCTTGAACCGGACTTGGGCTTTGTT
Marker130730	CAAATTCAAACACTTcTGCAACTTCATAATAGAAACGCTAGCATGTACAAGGtGAAGTATAAGAGGGATTGACAAGTATCAGTATCTCAGCAATATGTTCXXXXXXXXXXTTAATGCTGATAAATACCCGTTAATTTTCAAACTTGTAAGAACAATATTGAGATCGCCAAATTTATCAGCACAATGTTAAGGCTGCCAAACATAAACTAT
Marker130730	CAAATTCAAACACTTaTGCAACTTCATAATAGAAACGCTAGCATGTACAAGGcGAAGTATAAGAGGGATTGACAAGTATCAGTATCTCAGCAATATGTTCXXXXXXXXXXTTAATGCTGATAAATACCCGTTAATTTTCAAACTTGTAAGAACAATATTGAGATCGCCAAATTTATCAGCACAATGTTAAGGCTGCCAAACATAAACTAT
Marker130730	CAAATTCAAACACTTaTGCAACTTCATAATAGAAACGCTAGCATGTACAAGGtGAAGTATAAGAGGGATTGACAAGTATCAGTATCTCAGCAATATGTTCXXXXXXXXXXTTAATGCTGATAAATACCCGTTAATTTTCAAACTTGTAAGAACAATATTGAGATCGCCAAATTTATCAGCACAATGTTAAGGCTGCCAAACATAAACTAT
Marker130747	ATGGGCATTGCAACAAATATTGTTAATGCCATAATTAGATAATCTTTAAGGGTGGTTTTGTGATTGCATTTTCTTTGAGTAAAACATTGCATTGATGtACXXXXXXXXXXAGAGTGAGAGCACTTTCATGATCAATGTTAAAATGTGATACTAGGTATTTGAAATGTGTTCTGTTAAATTATAAGTGTATGCTACATGAATGTTAAATCT
Marker130747	ATGGGCATTGCAACAAATATTGTTAATGCCATAATTAGATAATCTTTAAGGGTGGTTTTGTGATTGCATTTTCTTTGAGTAAAACATTGCATTGATGcACXXXXXXXXXXAGAGTGAGAGCACTTTCATGATCAATGTTAAAATGTGATACTAGGTATTTGAAATGTGTTCTGTTAAATTATAAGTGTATGCTACATGAATGTTAAATCT
Marker13076	CATGCTAAAATAACTTACAAGTTGCTTGAGAAGcTGAGCTTCATGTTTGTGGCAAGTGAATCCATTCAACGAGTTAGGTTGATACTTATCGGCCCAAAATXXXXXXXXXXTCTGGATTTTGAGCTTCTGCAATTTCCCTTCCTCAtACAAGAAAACCACGCATCTGATTGACTCTTCtGCCTGTTCATCACAAACTTTTTCGAGCTCCCG
Marker13076	CATGCTAAAATAACTTACAAGTTGCTTGAGAAGtTGAGCTTCATGTTTGTGGCAAGTGAATCCATTCAACGAGTTAGGTTGATACTTATCGGCCCAAAATXXXXXXXXXXTCTGGATTTTGAGCTTCTGCAATTTCCCTTCCTCAcACAAGAAAACCACGCATCTGATTGACTCTTCcGCCTGTTCATCACAAACTTTTTCGAGCTCCCG
Marker13081	AGTGTTATAATGACATAATTGCCCCTATTCATAAGAAAGATATTATGTTAAGATACGTTGATTATGATGGGTATCGAGGGAATGCTGGAAAAAGATTGTCXXXXXXXXXXTTCAAATGTCTTCGAAGTAAAGTTGGAaGGCGGTGATTTTAAGCGTTCGGAAAGGAAAGGAATGGATTCGACGGGAAGTACGAATGGAAACTGAGATAGG
Marker13081	AGTGTTATAATGACATAATTGCCCCTATTCATAAGAAAGATATTATGTTAAGATACGTTGATTATGATGGGTATCGAGGGAATGCTGGAAAAAGATTGTCXXXXXXXXXXTTCAAATGTCTTCGAAGTAAAGTTGGAcGGCGGTGATTTTAAGCGTTCGGAAAGGAAAGGAATGGATTCGACGGGAAGTACGAATGGAAACTGAGATAGG
Marker13089	TTAGCCAGTTGGCCaTCATCTATCATTTGGCCTTACTCGATTAAACTCCTAAGTGGGTCTAACAGAAATTATATAATGTATTTGCACTATGCCATATGGCXXXXXXXXXXCTTTATCACACTGGTAGTGTTTGAATTTGGATCAAATTCAAACACAGACCAAGATTGGCCTCTAACAAAGTATCATGGCCACTCGGATGACAAAATGTTA
Marker13089	TTAGCCAGTTGGCCtTCATCTATCATTTGGCCTTACTCGATTAAACTCCTAAGTGGGTCTAACAGAAATTATATAATGTATTTGCACTATGCCATATGGCXXXXXXXXXXCTTTATCACACTGGTAGTGTTTGAATTTGGATCAAATTCAAACACAGACCAAGATTGGCCTCTAACAAAGTATCATGGCCACTCGGATGACAAAATGTTA
Marker130890	ATGAGATCTCTGGAGCAGCACTTACTGATGAGAAAATTATAAGAGACAACTTcATTGCACTTTTTTTCGTAGCTGAAGAcACAAATAGGACAgCTCTCTCXXXXXXXXXXAAGAAGACAAAGAAGGGATGAAGTTCAAGTGCTGAAAAGCCACCgCGTGATCCCTAATCTTAGTATCCGTTTAGGGATTGACAATGGATTATTAGCTAAa
Marker130890	ATGAGATCTCTGGAGCAGCACTTACTGATGAGAAAATTATAAGAGACAACTTgATTGCACTTTTTTTCGTAGCTGAAGAtACAAATAGGACAaCTCTCTCXXXXXXXXXXAAGAAGACAAAGAAGGGATGAAGTTCAAGTGCTGAAAAGCCACCaCGTGATCCCTAATCTTAGTATCCGTTTAGGGATTGACAATGGATTATTAGCTAAg
Marker13094	AAGGACATAGCAAGTAACCTACCAAGAGTCTTGATAACCTCATCTGCgCACTCTTTGTTGTACTTCTTATCTTTCATAGGACAACGGATTGCAAAGTCAGXXXXXXXXXXAGCACAGTACCTCCCATGGTTGATGCACTGAGACTTGCATTGCTTGCTCAGGATAAATGCTTCAGGACAGTACCAAGTTATATAGTGAGGGGTGAATTGA
Marker13094	AAGGACATAGCAAGTAACCTACCAAGAGTCTTGATAACCTCATCTGCaCACTCTTTGTTGTACTTCTTATCTTTCATAGGACAACGGATTGCAAAGTCAGXXXXXXXXXXAGCACAGTACCTCCCATGGTTGATGCACTGAGACTTGCATTGCTTGCTCAGGATAAATGCTTCAGGACAGTACCAAGTTATATAGTGAGGGGTGAATTGA
Marker131010	ACAGCTTCAGGTATTATAAAGTTCCCAGAAGATTTACACTTTGTTTCAAAACTAAGGCATTACAAAATTTTAAGTTTAAGTCAGGCACAACAGGTCTAATXXXXXXXXXXAAAGAGCATTGAAACTGTAACACAAAACAAACCGTAGTTTCCCATTGGGGCTcTTCTTATCAGCAGGGTATAAAAAGACACCTCCATAAAGCATTGTGCG
Marker131010	ACAGCTTCAGGTATTATAAAGTTCCCAGAAGATTTACACTTTGTTTCAAAACTAAGGCATTACAAAATTTTAAGTTTAAGTCAGGCACAACAGGTCTAATXXXXXXXXXXAAAGAGCATTGAAACTGTAACACAAAACAAACCGTAGTTTCCCATTGGGGCTtTTCTTATCAGCAGGGTATAAAAAGACACCTCCATAAAGCATTGTGCG
Marker131037	TTCACTTTACAGgTGAAATATTATTGCAAGGAAGCTCTCTTCATTTCCGATTCTAATTCATATTTCTTTACCATCCTCCTTAAAGTTTCAACAAGTTGATXXXXXXXXXXGTCAATATTCGCTTACAACACTGCCGTCATCACTCCCATTTTCAGCAACATTATCACAATAGAAGACTGTATAAGGAGAAAGGCCTCAATTTGTTCTGTG
Marker131037	TTCACTTTACAGaTGAAATATTATTGCAAGGAAGCTCTCTTCATTTCCGATTCTAATTCATATTTCTTTACCATCCTCCTTAAAGTTTCAACAAGTTGATXXXXXXXXXXGTCAATATTCGCTTACAACACTGCCGTCATCACTCCCATTTTCAGCAACATTATCACAATAGAAGACTGTATAAGGAGAAAGGCCTCAATTTGTTCTGTG
Marker13112	TTCAGCAGAAAAATAAAATAAAGGATACATCTATAAAGTTGCAGTATGATCTATACCTTGCAGTTCTCATATTCAACTGCCATTTTCTCACTATCAGTAAXXXXXXXXXXAGAGTcACAACACCCTTTCGACCCACTTTACTAAGGGCTTCAGCTATCATATTCCCTACTTCATgGTTGTTACCAGCACTAACTGCTGCTACATCGGCAA
Marker13112	TTCAGCAGAAAAATAAAATAAAGGATACATCTATAAAGTTGCAGTATGATCTATACCTTGCAGTTCTCATATTCAACTGCCATTTTCTCACTATCAGTAAXXXXXXXXXXAGAGTtACAACACCCTTTCGACCCACTTTACTAAGGGCTTCAGCTATCATATTCCCTACTTCATaGTTGTTACCAGCACTAACTGCTGCTACATCGGCAA
Marker131181	ATCATAATACATAGTATTATTTTTGAAGAAGAATTGGAAGAGGTTTCCAGGAAGCCATAATCCACAGTGGTCATTTACTGTTTTGATTGTAGCAAAGGAGXXXXXXXXXXATGTATCCATGcAAAAAATATTGCCTAGTATCCATAACCAGCATTGCTGTTAAAGTTGTCTAGCTAAAaCAGAtAaAGAAGACTATTGATTAGCAGAA------G---------C-
Marker131181	ATCATAATACATAGTATTATTTTTGAAGAAGAATTGGAAGAGGTTTCCAGGAAGCCATAATCCACAGTGGTCATTTACTGTTTTGATTGTAGCAAAGGAGXXXXXXXXXX--------A--c------TATTGCCTAGTATCCATAACCAGCATTGCTGTTAAAGTTGTCTAGCTAAAgCAGAtAgAGAAGACTATTGATTAGCAGAAGCGTCGGCATCACTTCCT
Marker131181	ATCATAATACATAGTATTATTTTTGAAGAAGAATTGGAAGAGGTTTCCAGGAAGCCATAATCCACAGTGGTCATTTACTGTTTTGATTGTAGCAAAGGAGXXXXXXXXXX--------A--a------TATTGCCTAGTATCCATAACCAGCATTGCTGTTAAAGTTGTCTAGCTAAAgCAGAcAgAGAAGACTATTGATTAGCAGAAGCGTCGGCATCACTTCCT
Marker13120	AACAATAAAAGGCTATCTGCAAATCATGcAAGTAATAATTTTGCTCAATCATCTACCATACAGGACTCTTATGTAATAATTTTTCTGAACTGAGGCCGTTXXXXXXXXXXTGAAGATATTTGGTCTTGAGAGATAAATTCATTCTACTGAATTCATTTGAAGATATAAcAAAAATAAGTACCTGCAGAAGAGTGACTGCTATCTTGTACT
Marker13120	AACAATAAAAGGCTATCTGCAAATCATGtAAGTAATAATTTTGCTCAATCATCTACCATACAGGACTCTTATGTAATAATTTTTCTGAACTGAGGCCGTTXXXXXXXXXXTGAAGATATTTGGTCTTGAGAGATAAATTCATTCTACTGAATTCATTTGAAGATATAAtAAAAATAAGTACCTGCAGAAGAGTGACTGCTATCTTGTACT
Marker131211	GACTATTGACTAAGACAGGAAGGCTTCTTCTTGCAGCAACTGGGATAGATTTCAATGATAGGAGAGCTCTTTGTGCCGATAACCTCACATAATCCGAACAXXXXXXXXXXGTAGATTCCTCAGGAAATGCACGgTCAGCAGTTTCCTTGCTCAGTTTCCATGTGACTACGAACCTGCTCATGAAATAACAGGCAAGCCCAGGCTGAAGTG
Marker131211	GACTATTGACTAAGACAGGAAGGCTTCTTCTTGCAGCAACTGGGATAGATTTCAATGATAGGAGAGCTCTTTGTGCCGATAACCTCACATAATCCGAACAXXXXXXXXXXGTAGATTCCTCAGGAAATGCACGaTCAGCAGTTTCCTTGCTCAGTTTCCATGTGACTACGAACCTGCTCATGAAATAACAGGCAAGCCCAGGCTGAAGTG
Marker13123	CTTGAATGGCGATCCTTCCTTCTCTACAGGGGGTTAATCGGTTTTCTTTCTTACCTTAAAAGCCACCACCAAACGACCCCTGCACGCCTTCACCCTCCATXXXXXXXXXX-AAGTTTTTAGCTAAGTTTATAGAGTaACTTTGAGTTcAATTGATCTTTAATTTGATTTGATTATGGTGTTCTGGTCTTCAAATGGTATAGGGACGGACGG
Marker13123	CTTGAATGGCGATCCTTCCTTCTCTACAGGGGGTTAATCGGTTTTCTTTCTTACCTTAAAAGCCACCACCAAACGACCCCTGCACGCCTTCACCCTCCATXXXXXXXXXX-AAGTTTTTAGCTAAGTTTATAGAGTgACTTTGAGTTtAATTGATCTTTAATTTGATTTGATTATGGTGTTCTGGTCTTCAAATGGTATAGGGACGGACGG
Marker13123	CTTGAATGGCGATCCTTCCTTCTCTACAGGGGGTTAATCGGTTTTCTTTCTTACCTTAAAAGCCACCACCAAACGACCCCTGCACGCCTTCACCCTCCATXXXXXXXXXXTAAGTTTTTAGCT-AGTTTATAGAGTaACTTTGAGTTcAATTGATCTTTAATTTGATTTGATTATGGTGTTCTGGTCTTCAAATGGTATAGGGACGGACGG
Marker13128	TGAAAATTTGGACATTTGTCGAGGGTTAATGATTCTGCTAAAATGCTTCATGCCCTTCCAGATATTGACCGAAACTACTAGTCCGAGGGCTCAAATGGGAXXXXXXXXXXAAAACCAAATTCTAGTAACATAACTCCAGACAATTCTAAACATAAAACAAAGCAAAACAAAACAaGTAAAAACTTTGTTGCACTTTCAAGCCATGTAAGG
Marker13128	TGAAAATTTGGACATTTGTCGAGGGTTAATGATTCTGCTAAAATGCTTCATGCCCTTCCAGATATTGACCGAAACTACTAGTCCGAGGGCTCAAATGGGAXXXXXXXXXXAAAACCAAATTCTAGTAACATAACTCCAGACAATTCTAAACATAAAACAAAGCAAAACAAAACAcGTAAAAACTTTGTTGCACTTTCAAGCCATGTAAGG
Marker13129	AGTTGgTTAAAAAcGTAAGgAATGGAGATCTCTGTCCCATACCTCGAAGAAGCTCAAGGACCCGTGAAAATATTACAATGTCACCAGGAAAAGCATCAATXXXXXXXXXXGGATTAAAGCGTTTAACTTCCTTTTGGCTAAGTTTCATCTTTTCCTGTATAACCTTCATGTTTTTCATTCTTTTCTCAGACCAATTTTTAATAGTTTCCT
Marker13129	AGTTGaTTAAAAAgGTAAGcAATGGAGATCTCTGTCCCATACCTCGAAGAAGCTCAAGGACCCGTGAAAATATTACAATGTCACCAGGAAAAGCATCAATXXXXXXXXXXGGATTAAAGCGTTTAACTTCCTTTTGGCTAAGTTTCATCTTTTCCTGTATAACCTTCATGTTTTTCATTCTTTTCTCAGACCAATTTTTAATAGTTTCCT
Marker13130	AAGTATGACATAAAAGCAGTAGCAGAGTcAAAACCTAATTATTTACATGGATGGTTTTATGGATGAACAACCTTGGCCATGCCGAAAGCCGCTGCAGAAGXXXXXXXXXXAGGACAACTGAAGCTAACACAGCATCTGAAGCTCTTGGTATGAACATGTAAGGAAAGAGAGGCACCAATCCCCCCAAGATGTAAGCAATTGCGATGGTTA
Marker13130	AAGTATGACATAAAAGCAGTAGCAGAGTtAAAACCTAATTATTTACATGGATGGTTTTATGGATGAACAACCTTGGCCATGCCGAAAGCCGCTGCAGAAGXXXXXXXXXXAGGACAACTGAAGCTAACACAGCATCTGAAGCTCTTGGTATGAACATGTAAGGAAAGAGAGGCACCAATCCCCCCAAGATGTAAGCAATTGCGATGGTTA
Marker13137	CTTTtGCCTAAAAATAAATAGTCACGTCACTTTCTCACTTTCAAAATTTTCAGATAAACCATAACGAAGAAGAAGATGGGCAGTGGTTTTGCCCgGGCCTXXXXXXXXXXCTCTTCCGCATTCACCCTCTCTTCTTCTCATCATGTACGTCTCACGCTACTcCAATTAATATTAGCAAGTaCTCTGCCTGATCAAACTTTAACAGTCTTT
Marker13137	CTTTaGCCTAAAAATAAATAGTCACGTCACTTTCTCACTTTCAAAATTTTCAGATAAACCATAACGAAGAAGAAGATGGGCAGTGGTTTTGCCCtGGCCTXXXXXXXXXXCTCTTCCGCATTCACCCTCTCTTCTTCTCATCATGTACGTCTCACGCTACTtCAATTAATATTAGCAAGTcCTCTGCCTGATCAAACTTTAACAGTCTTT
Marker13140	CTTCAAACAACCGCCAAAATTCACAGAAAATTCCAAGCTTTTAATGCCGTTCTTTTAcTTTTTCTTCTCATACGCCCACAATGAACTGGCTTCGTCAAGCXXXXXXXXXXGCCGAGAAAAGCCAAACTAGCAGCATCTGATGTTTGGCAGCGGCCAAGGGAAATTCCGTTTCAAGTGAAGGTGGCCAAATCGGTGAGCCTGATTGGCCAC
Marker13140	CTTCAAACAACCGCCAAAATTCACAGAAAATTCCAAGCTTTTAATGCCGTTCTTTTAaTTTTTCTTCTCATACGCCCACAATGAACTGGCTTCGTCAAGCXXXXXXXXXXGCCGAGAAAAGCCAAACTAGCAGCATCTGATGTTTGGCAGCGGCCAAGGGAAATTCCGTTTCAAGTGAAGGTGGCCAAATCGGTGAGCCTGATTGGCCAC
Marker131408	ATAACATTACTTAATAGAAATTATGAAAGTCTAAATTATATTCCTACTTACTAAGTGTTTATCACTCACATTATCGTATTTTGTCTATTTTACAGGAGATXXXXXXXXXXTGGCaTTTTACAATGAACTATGAGTATTTCATTTATATGTATTGAAAACATCCTTTGCACGTTTTTCATCATGTGTTTTAATAAAGGGTATTTTGGTCTT
Marker131408	ATAACATTACTTAATAGAAATTATGAAAGTCTAAATTATATTCCTACTTACTAAGTGTTTATCACTCACATTATCGTATTTTGTCTATTTTACAGGAGATXXXXXXXXXXTGGCgTTTTACAATGAACTATGAGTATTTCATTTATATGTATTGAAAACATCCTTTGCACGTTTTTCATCATGTGTTTTAATAAAGGGTATTTTGGTCTT
Marker13159	TAATCGAAATTTGCCCTGTAAGCCTGTATATTTTTAGTGTTTTCATTTTACTtGTTAAATAATATGATTCTTCATATATGCTCTATTTGCCCTCTATTTTXXXXXXXXXXAAGAATATTATAGGCAAAGTGAATTGCAGGAATCATTTCATTAGATTTCgAAATGGACATTGAACAGGAGCTTAAAGCATAATTTCATGGATCACAATTG
Marker13159	TAATCGAAATTTGCCCTGTAAGCCTGTATATTTTTAGTGTTTTCATTTTACTaGTTAAATAATATGATTCTTCATATATGCTCTATTTGCCCTCTATTTTXXXXXXXXXXAAGAATATTATAGGCAAAGTGAATTGCAGGAATCATTTCATTAGATTTCaAAATGGACATTGAACAGGAGCTTAAAGCATAATTTCATGGATCACAATTG
Marker131621	ATCAATACgATGTTAAACAAATTCTAGTACCCTAGGATCACTAAAGAAAAATGAGCAGATGAAACCTTGTTCAACAAGAAATGAATTAGTTcCATTAGCTXXXXXXXXXXCCACTTCTCATAGTCAAATTCTCCTATTTACTACACAAACATAGTTAAAGAAAGTACATAATGCCAGCAACTAACTATACCTGCCAAATTTGCTCACAAA
Marker131621	ATCAATACaATGTTAAACAAATTCTAGTACCCTAGGATCACTAAAGAAAAATGAGCAGATGAAACCTTGTTCAACAAGAAATGAATTAGTTtCATTAGCTXXXXXXXXXXCCACTTCTCATAGTCAAATTCTCCTATTTACTACACAAACATAGTTAAAGAAAGTACATAATGCCAGCAACTAACTATACCTGCCAAATTTGCTCACAAA
Marker131649	TGGTACCAATCATCATTTTCCATATAGACAGTATCATCTACTGATATTGATGCTGCTTCTTCGCTTGTTTCACCACGTTCAGCCTGCAAGAATAGTTGAAXXXXXXXXXXCTATCATGGCAATCAATCTTTCATGAATTTGGACTAGAATAACATCTCCAAATTAGtAACTAAATAAGATTTATGTAGTATTTGAATATGGTCTAATATT
Marker131649	TGGTACCAATCATCATTTTCCATATAGACAGTATCATCTACTGATATTGATGCTGCTTCTTCGCTTGTTTCACCACGTTCAGCCTGCAAGAATAGTTGAAXXXXXXXXXXCTATCATGGCAATCAATCTTTCATGAATTTGGACTAGAATAACATCTCCAAATTAGcAACTAAATAAGATTTATGTAGTATTTGAATATGGTCTAATATT
Marker13169	AAGGCGTCATGAAAGGCCACTGATAGTAGCCcTGACCGGAAATACTGACAAAGTAACCAAGGAGAACTGCATGAGAGTTGGAATGGATGGTGTTATATTGXXXXXXXXXXGAGGCCGTATAAGCACAGATGAGCCAGCTGCCAGATGCCATTTAGCCTGGAAAAAGATgGTACAGGTAATGCAAGTTTATCTCTAGAGATGTATGGTTTT
Marker13169	AAGGCGTCATGAAAGGCCACTGATAGTAGCCtTGACCGGAAATACTGACAAAGTAACCAAGGAGAACTGCATGAGAGTTGGAATGGATGGTGTTATATTGXXXXXXXXXXGAGGCCGTATAAGCACAGATGAGCCAGCTGCCAGATGCCATTTAGCCTGGAAAAAGATaGTACAGGTAATGCAAGTTTATCTCTAGAGATGTATGGTTTT
Marker13170	CTTTCTTTTTCTGCACTGTGTCACAGTAAATTGGATTCTCTGGTACATAATGTGCATTTGGAATGGCTGACAAGTGTTCATCTTAGCTTGAAGGTTCGTCXXXXXXXXXXTTTTACGCGTGGCGTCTGTCCTTGTGTTAGTGCTTCGTTCTTTATCTTCTTTCCATTTTACAaTTAATTTCTGAACGCgTACTGGCGTTTGATGTGACTG
Marker13170	CTTTCTTTTTCTGCACTGTGTCACAGTAAATTGGATTCTCTGGTACATAATGTGCATTTGGAATGGCTGACAAGTGTTCATCTTAGCTTGAAGGTTCGTCXXXXXXXXXXTTTTACGCGTGGCGTCTGTCCTTGTGTTAGTGCTTCGTTCTTTATCTTCTTTCCATTTTACAtTTAATTTCTGAACGCcTACTGGCGTTTGATGTGACTG
Marker131701	CCCAAATTTATAACTCTGCTAGGGTTTTCGACAGACCATCGAAGTATGTTTTCAAGATCAGAGATCAGGGGACACACATGGTACGgCTCCATTTTCACCAXXXXXXXXXXTTTGTTAATGCCATTGAAGTGATATCTGCACCTAAAGATTTGATTTTGGATACTGCCCAGTTTGTGAATTGGGATAAAATTGAGAAATTTGATGGGTTAA
Marker131701	CCCAAATTTATAACTCTGCTAGGGTTTTCGACAGACCATCGAAGTATGTTTTCAAGATCAGAGATCAGGGGACACACATGGTACGcCTCCATTTTCACCAXXXXXXXXXXTTTGTTAATGCCATTGAAGTGATATCTGCACCTAAAGATTTGATTTTGGATACTGCCCAGTTTGTGAATTGGGATAAAATTGAGAAATTTGATGGGTTAA
Marker13172	AAAACTACATGTTATTTGAGACAAAAAAGGTCGGTACTTTCCAAATCCAAATGATAAAATTCCACGTCCAAGCTTCAAACTCCGAAACCTCGGACGGgTAXXXXXXXXXXTCACTTCCCCTTGGCGGCTGATATCAGCATTCAGGTTGTTCCGGAGACATtCGATGGACTCCTTACTGGTGCTGCTGGCATTGGAAACGaCGGCGTTAGA
Marker13172	AAAACTACATGTTATTTGAGACAAAAAAGGTCGGTACTTTCCAAATCCAAATGATAAAATTCCACGTCCAAGCTTCAAACTCCGAAACCTCGGACGGaTAXXXXXXXXXXTCACTTCCCCTTGGCGGCTGATATCAGCATTCAGGTTGTTCCGGAGACATaCGATGGACTCCTTACTGGTGCTGCTGGCATTGGAAACGgCGGCGTTAGA
Marker13174	AGTTTGTGAAATTATATTTTGCATTCAATCAGCTGCATATAGTTCTAGTcCAATTTCACTTCTTGATTtGTGAGTTACTAGTGTGTCATAGTTGGCACTCXXXXXXXXXXTTGATTGGATACTTTCTTTTACTAATTTTGAACTTGAGCCAAAAATTTCACTGGAAAATTGCAGTTTTTGTCCATGAAGCTTGAAGCAGTCAATTCGAGA
Marker13174	AGTTTGTGAAATTATATTTTGCATTCAATCAGCTGCATATAGTTCTAGTgCAATTTCACTTCTTGATTcGTGAGTTACTAGTGTGTCATAGTTGGCACTCXXXXXXXXXXTTGATTGGATACTTTCTTTTACTAATTTTGAACTTGAGCCAAAAATTTCACTGGAAAATTGCAGTTTTTGTCCATGAAGCTTGAAGCAGTCAATTCGAGA
Marker131774	CAGGAAAGCTCTACTATGGCCGAGGACCAATTCAGCTTTCATGGAATTACAACTACGGACCTGCCGGAGACGATGTTGGATTCGACGGCTTAACCTATCCXXXXXXXXXXCCTGATAATGTTCAAGCTCGTGTTGATTATTACCTTGATTATTGTGACAAACTTCgCGTAGATCCTAAAGAAGATCTCTAtTGCTAGcTTTTAATAATGT
Marker131774	CAGGAAAGCTCTACTATGGCCGAGGACCAATTCAGCTTTCATGGAATTACAACTACGGACCTGCCGGAGACGATGTTGGATTCGACGGCTTAACCTATCCXXXXXXXXXXCCTGATAATGTTCAAGCTCGTGTTGATTATTACCTTGATTATTGTGACAAACTTCgCGTAGATCCTAAAGAAGATCTCTAtTGCTAGtTTTTAATAATGT
Marker131774	CAGGAAAGCTCTACTATGGCCGAGGACCAATTCAGCTTTCATGGAATTACAACTACGGACCTGCCGGAGACGATGTTGGATTCGACGGCTTAACCTATCCXXXXXXXXXXCCTGATAATGTTCAAGCTCGTGTTGATTATTACCTTGATTATTGTGACAAACTTCaCGTAGATCCTAAAGAAGATCTCTAcTGCTAGcTTTTAATAATGT
Marker131808	TTTTAGAAATTAATACATaGtTGTGTGTCCCATgCCGCACAACCATGTATAGCTTTCTTTAGAATAAGCACACAAAAATTGCAAAACTTCTTATTGtAAAXXXXXXXXXXTATACATAGTTTCAAAACATATCACTACATGCCCTAAAGCATATTTTCACATTTACATCCATATAACCAtGTTAAACTACTAAATTACTTGGCAATCATC
Marker131808	TTTTAGAAATTAATACATgGgTGTGTGTCCCATaCCGCACAACCATGTATAGCTTTCTTTAGAATAAGCACACAAAAATTGCAAAACTTCTTATTGcAAAXXXXXXXXXXTATACATAGTTTCAAAACATATCACTACATGCCCTAAAGCATATTTTCACATTTACATCCATATAACCAcGTTAAACTACTAAATTACTTGGCAATCATC
Marker13181	CTTCAAGATGTGCCATGTTTCATGTTTATGTTTTTACTGATTTCAACTGTCAGTTGTAACAAGATTGTGATTCCCCTATGTACTTAATTGtGTTCCTTTGXXXXXXXXXXATCAGCAAGTAGGTTTTCTTCTTCAATAAAGGCTATTGTGTAACAGTGTAATATTTTTTAATCATTTTTGGCTTATACTAAAGAAGGGAAGTGCCTGTGT
Marker13181	CTTCAAGATGTGCCATGTTTCATGTTTATGTTTTTACTGATTTCAACTGTCAGTTGTAACAAGATTGTGATTCCCCTATGTACTTAATTGcGTTCCTTTGXXXXXXXXXXATCAGCAAGTAGGTTTTCTTCTTCAATAAAGGCTATTGTGTAACAGTGTAATATTTTTTAATCATTTTTGGCTTATACTAAAGAAGGGAAGTGCCTGTGT
Marker13191	AATGTCGAACTCCCCGAATCAgCCCGCGGCAATTCAACACTTGCTCCATCTCAACTCTATAACAACTGCCACTTGTTGTTTTGCTGCTGATCACTCTGGTXXXXXXXXXXCCGTtGCAAAAGTTGTTAGAGTTGCTTGGGGAAAATTGATCAGATGGTCTGCTCTTGGATCTCCAAAGCCAAAACTGACATCCTTGAATGCACTAACAAG
Marker13191	AATGTCGAACTCCCCGAATCAcCCCGCGGCAATTCAACACTTGCTCCATCTCAACTCTATAACAACTGCCACTTGTTGTTTTGCTGCTGATCACTCTGGTXXXXXXXXXXCCGTaGCAAAAGTTGTTAGAGTTGCTTGGGGAAAATTGATCAGATGGTCTGCTCTTGGATCTCCAAAGCCAAAACTGACATCCTTGAATGCACTAACAAG
Marker131938	TTTCATCTTTGCcCTTTTATCATCAACAACAAAGTTCTTTTCAGCATTACTGAATAACATTATGCAATAGTTTGCTTTATCTTGAATCAGCTACAGTAAAXXXXXXXXXXATTTGATTTAGATATCTgTCTTCAAGGTATATTTTAGATTGACCGAGTAATATAGACCATCTTGTAGTTGTTACTTTTGATCCCGACCCTATTGTTGTAT
Marker131938	TTTCATCTTTGCtCTTTTATCATCAACAACAAAGTTCTTTTCAGCATTACTGAATAACATTATGCAATAGTTTGCTTTATCTTGAATCAGCTACAGTAAAXXXXXXXXXXATTTGATTTAGATATCTaTCTTCAAGGTATATTTTAGATTGACCGAGTAATATAGACCATCTTGTAGTTGTTACTTTTGATCCCGACCCTATTGTTGTAT
Marker13194	TTAAAAATTAAAATGTTAGATTAGGgTTGAAAAtTTTTTACATGATTCTAATTTAAGTTAGATCAAAGTTGAAGATTTTTTATCCGAAATTCGAATTAATXXXXXXXXXXCTGGGAATAACTAACACACATAGCTGGGATTTTCCAGACACTTAAATCCTCTAAGTTGTGTCATTAGTCTTAATTAAAGAAGTGGGAAGCCTTTAATGAT
Marker13194	TTAAAAATTAAAATGTTAGATTAGGaTTGAAAAaTTTTTACATGATTCTAATTTAAGTTAGATCAAAGTTGAAGATTTTTTATCCGAAATTCGAATTAATXXXXXXXXXXCTGGGAATAACTAACACACATAGCTGGGATTTTCCAGACACTTAAATCCTCTAAGTTGTGTCATTAGTCTTAATTAAAGAAGTGGGAAGCCTTTAATGAT
Marker13201	CAGTAAAGTTGCTAGGGATCACTCCACTTAGTTTGTTAAAGCTGAGATCTCTGCAAGAGAAAACATAGCGTTTAGCTGATTTGTCCAAGtAAATTTACACXXXXXXXXXXGGAAATCTGAGCTATGCATGTACAAACAACCTTGAcGTGGTGGAGAATTTTCTATTGATGTTGTTCTTTGATCTTGTAAAGAATGAAAAGAAAACAAAGA
Marker13201	CAGTAAAGTTGCTAGGGATCACTCCACTTAGTTTGTTAAAGCTGAGATCTCTGCAAGAGAAAACATAGCGTTTAGCTGATTTGTCCAAGcAAATTTACACXXXXXXXXXXGGAAATCTGAGCTATGCATGTACAAACAACCTTGAaGTGGTGGAGAATTTTCTATTGATGTTGTTCTTTGATCTTGTAAAGAATGAAAAGAAAACAAAGA
Marker132017	CTTTTGTTAGCCTGGTTATGTGATGTGCTTTACTGCTAATTAAGAAGTGCATTTAGAAACATGATCTCTCCATGTGCATATTATTTGTGtGTCTCTAGGGXXXXXXXXXXACATGTGAGCCAACACAATGGTCCTTGTAAGAGGACATAGTGAATATTAAAATGAATGATTGAGGGTCAAACTAcAAAATTCAAATATGAATGTATTTTT
Marker132017	CTTTTGTTAGCCTGGTTATGTGATGTGCTTTACTGCTAATTAAGAAGTGCATTTAGAAACATGATCTCTCCATGTGCATATTATTTGTGtGTCTCTAGGGXXXXXXXXXXACATGTGAGCCAACACAATGGTCCTTGTAAGAGGACATAGTGAATATTAAAATGAATGATTGAGGGTCAAACTAtAAAATTCAAATATGAATGTATTTTT
Marker132017	CTTTTGTTAGCCTGGTTATGTGATGTGCTTTACTGCTAATTAAGAAGTGCATTTAGAAACATGATCTCTCCATGTGCATATTATTTGTGcGTCTCTAGGGXXXXXXXXXXACATGTGAGCCAACACAATGGTCCTTGTAAGAGGACATAGTGAATATTAAAATGAATGATTGAGGGTCAAACTAtAAAATTCAAATATGAATGTATTTTT
Marker13202	TTGAATCTAGTTCTCATTTAAAGTCAAAGTTAAgGAGTACCTGCAACTTCAAACGATCAACACCCTTGGGATCATGTGATTCATTCTTGATTGGAAGTCTXXXXXXXXXXTTCAGAATGAAATGAAGAGGAATTGGGTTTAACTGAAGATTGTTTTCCATTCAATGTCCTAATAAAACAGTGTGATGTCGTTCGATCATTGATGGCATCT
Marker13202	TTGAATCTAGTTCTCATTTAAAGTCAAAGTTAAaGAGTACCTGCAACTTCAAACGATCAACACCCTTGGGATCATGTGATTCATTCTTGATTGGAAGTCTXXXXXXXXXXTTCAGAATGAAATGAAGAGGAATTGGGTTTAACTGAAGATTGTTTTCCATTCAATGTCCTAATAAAACAGTGTGATGTCGTTCGATCATTGATGGCATCT
Marker13204	CAGGATTGGATCCATGCCTAGATATAAGTAATGTTAATAATGATAGCTTTCACTTAGAAtAGAATTATAAACcAATAGCTCAGCTAGCACATCAAAAGTGXXXXXXXXXXGGGCACCAAGACCTTCCAAAACATCAGGGTTAGCACGAACAACACAAAGTGCTACTTCTAGAGCAGcTTGCAACAATGCTTTCACCTCTCTTTGAACGAG
Marker13204	CAGGATTGGATCCATGCCTAGATATAAGTAATGTTAATAATGATAGCTTTCACTTAGAAcAGAATTATAAACtAATAGCTCAGCTAGCACATCAAAAGTGXXXXXXXXXXGGGCACCAAGACCTTCCAAAACATCAGGGTTAGCACGAACAACACAAAGTGCTACTTCTAGAGCAGaTTGCAACAATGCTTTCACCTCTCTTTGAACGAG
Marker13205	ACTCAAGGCTGGAGGACTTGAgCGAGAGGAAGACTATCCTTACACTGGGACCGATCGTGGTTCCTGCAAGTTTGACAAAAGCAAAATTGCGGCTACTGTAXXXXXXXXXXGTCTTCAGCTGTTAGCAATTTTTCACATTTAATTCTTTGTCTCTTGGCTGTGTCTAGTGGTGGTGGATTTTCCACTATTGCTCTTATCATGCGGTTCTTG
Marker13205	ACTCAAGGCTGGAGGACTTGAaCGAGAGGAAGACTATCCTTACACTGGGACCGATCGTGGTTCCTGCAAGTTTGACAAAAGCAAAATTGCGGCTACTGTAXXXXXXXXXXGTCTTCAGCTGTTAGCAATTTTTCACATTTAATTCTTTGTCTCTTGGCTGTGTCTAGTGGTGGTGGATTTTCCACTATTGCTCTTATCATGCGGTTCTTG
Marker13207	TCTGCTTGAAAACTTGTGCTCTTTCCTCCTGTCTGCTTCCAGGACTCCAAATCCATATTTTTCAAGATTaAACCAACGAGAATGAACTGGCCTGTGGTCTXXXXXXXXXXATGGCTCAGCTACTACAAAAACTAAATCTTCATTCCAGAGTGGATTAGTAGTTGGGCTTGAGCATGTCTTGGTTTTAAGAACTTGGCTTCCAACCTGAAC
Marker13207	TCTGCTTGAAAACTTGTGCTCTTTCCTCCTGTCTGCTTCCAGGACTCCAAATCCATATTTTTCAAGATTgAACCAACGAGAATGAACTGGCCTGTGGTCTXXXXXXXXXXATGGCTCAGCTACTACAAAAACTAAATCTTCATTCCAGAGTGGATTAGTAGTTGGGCTTGAGCATGTCTTGGTTTTAAGAACTTGGCTTCCAACCTGAAC
Marker132102	CCTTCGATTTCCATcAGGCCATCCCCAGCTGCCAgATAGATATTCGTGTTTGTTGGGATAGAAAGTGCCTGAAGTATAAATGCTGTTTCATTTGGGGTCAXXXXXXXXXXAAGCTCAGATGCTTTCTTTTCCAAGGATTTAGTAAGTCGTAATGCATTGTAGCACGCTTGACAAAGGGCAGCTTTAGCATACTGAGGATACCTGTCAGAT
Marker132102	CCTTCGATTTCCATtAGGCCATCCCCAGCTGCCAgATAGATATTCGTGTTTGTTGGGATAGAAAGTGCCTGAAGTATAAATGCTGTTTCATTTGGGGTCAXXXXXXXXXXAAGCTCAGATGCTTTCTTTTCCAAGGATTTAGTAAGTCGTAATGCATTGTAGCACGCTTGACAAAGGGCAGCTTTAGCATACTGAGGATACCTGTCAGAT
Marker132102	CCTTCGATTTCCATtAGGCCATCCCCAGCTGCCAtATAGATATTCGTGTTTGTTGGGATAGAAAGTGCCTGAAGTATAAATGCTGTTTCATTTGGGGTCAXXXXXXXXXXAAGCTCAGATGCTTTCTTTTCCAAGGATTTAGTAAGTCGTAATGCATTGTAGCACGCTTGACAAAGGGCAGCTTTAGCATACTGAGGATACCTGTCAGAT
Marker13211	ATCTTAGCAATAACAACACTACACAACTGCCAGATTTGGAAAGATAATGAAAGAAAACCAATAAATGATGATTTCAtAACTCTGAAACATTCTAGTTTTC-------XXXXXXXXXXTTTTCAGTCAATAGAAACCAACAAGAACATAGAAAGAGAAACATAATTCCACATAAATAAACCGTATAATTTATAGGTGACAAGACAACTACACATAAAT
Marker13211	ATCTTAGCAATAACAACACTACAC-------AGATTTGGAAAGATAATGAAAGAAAACCAATAAATGATGATTTCAgAACTCTGAAACATTCTAGTTTTCATTATTTXXXXXXXXXXTTTTCAGTCAATAGAAACCAACAAGAACATAGAAAGAGAAACATAATTCCACATAAATAAACCGTATAATTTATAGGTGACAAGACAACTACACATAAAT
Marker13212	ACGGATACCAAACCCATATCCATATCCACTACCAGGTTTCAATCTTGCCCCAGtAGGATCACTTAATGAAGAAGGAAAATAAAGGAATCAGACCACAAGAXXXXXXXXXXACCTACCAGGCACAGTGGGGCgTGATCCGAGGTCTGTTCCATAGTCTGAAAAGATAACCCCTTCCACTGGCCCCAACTGCAAAACAAAATGTATTGAAGG
Marker13212	ACGGATACCAAACCCATATCCATATCCACTACCAGGTTTCAATCTTGCCCCAGcAGGATCACTTAATGAAGAAGGAAAATAAAGGAATCAGACCACAAGAXXXXXXXXXXACCTACCAGGCACAGTGGGGCcTGATCCGAGGTCTGTTCCATAGTCTGAAAAGATAACCCCTTCCACTGGCCCCAACTGCAAAACAAAATGTATTGAAGG
Marker13230	TGACACTTTGATTATCACACCATAGAATTGGAGGGGTAAAGAAACTTAGTCCCAATTCTAATAATAAACTCTTGATCCAGGCCACCTCAATTGTTGTTTGXXXXXXXXXXTATGTCTCATCTAGCTCTTTCTCGTgAGTCTATACCAAAAGAACCCAAGTCTGTAGTCGAAGCATTAGcTTATTCTAAATGATTTCAAGCCATGAAAAAA
Marker13230	TGACACTTTGATTATCACACCATAGAATTGGAGGGGTAAAGAAACTTAGTCCCAATTCTAATAATAAACTCTTGATCCAGGCCACCTCAATTGTTGTTTGXXXXXXXXXXTATGTCTCATCTAGCTCTTTCTCGTcAGTCTATACCAAAAGAACCCAAGTCTGTAGTCGAAGCATTAGgTTATTCTAAATGATTTCAAGCCATGAAAAAA
Marker132325	TAGCTTGAAACGCAGGATTTATGCACAAGGCAATCAGGCGACTAGCAGCAAAAACATCGAGTATGATATGGGTTCTTATCATATGGCCATGGATGATCTTXXXXXXXXXXGTCAGGAAATAGTGAGCTTTTAGTCTGGGGTTTGGCCGCAATATAAGTcCCCAAGCCCTCTCCCAGGCAGGTCAGgCATAGCTGTAGAGCTTATCTAGAA
Marker132325	TAGCTTGAAACGCAGGATTTATGCACAAGGCAATCAGGCGACTAGCAGCAAAAACATCGAGTATGATATGGGTTCTTATCATATGGCCATGGATGATCTTXXXXXXXXXXGTCAGGAAATAGTGAGCTTTTAGTCTGGGGTTTGGCCGCAATATAAGTaCCCAAGCCCTCTCCCAGGCAGGTCAGtCATAGCTGTAGAGCTTATCTAGAA
Marker13244	TTGTAATATAAAACCACAGGTGCTTGCAGTTGAACCACGTTAAACGAAAGTAATTAATGGCCTGCAGACTCACCTGCTCCTCCACAGCATTCGTTACTTTXXXXXXXXXXTAATACTGTCATCAAGGTGGAGTCGCTTTCAGGCTCATgGGCGACCTAAACATAGAATTGACATGTGTAATTGTGAAAGTTTATACCAGAACAAAtTCGG
Marker13244	TTGTAATATAAAACCACAGGTGCTTGCAGTTGAACCACGTTAAACGAAAGTAATTAATGGCCTGCAGACTCACCTGCTCCTCCACAGCATTCGTTACTTTXXXXXXXXXXTAATACTGTCATCAAGGTGGAGTCGCTTTCAGGCTCATaGGCGACCTAAACATAGAATTGACATGTGTAATTGTGAAAGTTTATACCAGAACAAAcTCGG
Marker13250	CTTTGGGAACTTATAACTGAGTATTAATACACTCTGATTAAGAACATCTATTTTCATACCCCTTATGTCATATTTGTCTTCCTAATGGATAATCTCAGCAXXXXXXXXXXAAGTTTATGGCTGAGGTGAATATTTTTACGCAATTAAACATCTACTTACATCTTtCTTTCTTCTAGGTTTTAGGACcAGAAAATTTTCTTAAGTTGTGTT
Marker13250	CTTTGGGAACTTATAACTGAGTATTAATACACTCTGATTAAGAACATCTATTTTCATACCCCTTATGTCATATTTGTCTTCCTAATGGATAATCTCAGCAXXXXXXXXXXAAGTTTATGGCTGAGGTGAATATTTTTACGCAATTAAACATCTACTTACATCTTcCTTTCTTCTAGGTTTTAGGACtAGAAAATTTTCTTAAGTTGTGTT
Marker13254	ATGAGGGAGGATTCCCACAGCTAAATTgATAGCAATGATTACCACGAGAGTCACAAATGCTGCAATCTGAACAGACCACCAAAGTTGGATGTAATTAGAGXXXXXXXXXXGCTGAGAATAAACTCCCACCAAATCCAGAGATGACATAtAGCAATCCAATCCGAACTGTATATGAACAAGCAATATTCTCAATCAGCAACAAGAAGGATG
Marker13254	ATGAGGGAGGATTCCCACAGCTAAATTtATAGCAATGATTACCACGAGAGTCACAAATGCTGCAATCTGAACAGACCACCAAAGTTGGATGTAATTAGAGXXXXXXXXXXGCTGAGAATAAACTCCCACCAAATCCAGAGATGACATAgAGCAATCCAATCCGAACTGTATATGAACAAGCAATATTCTCAATCAGCAACAAGAAGGATG
Marker13255	GAAACGGAGGCAGGCCTTTTGTGTATGAtGGAAATCTTTATCGCATTGGACAAgACTGTGGAGAATCATATGGGCGGCAAGTGCATACCTTTAaGGTGGAXXXXXXXXXXTTTATCGATGGAGACCGACTACTTTCAGGAGACTCAAACCGTGAGTTTCTTCTTGGCTGTTCaTTAATTgCAGCTGTTGCTACACTCGGCATGCTATTAG
Marker13255	GAAACGGAGGCAGGCCTTTTGTGTATGAcGGAAATCTTTATCGCATTGGACAAaACTGTGGAGAATCATATGGGCGGCAAGTGCATACCTTTAgGGTGGAXXXXXXXXXXTTTATCGATGGAGACCGACTACTTTCAGGAGACTCAAACCGTGAGTTTCTTCTTGGCTGTTCgTTAATTaCAGCTGTTGCTACACTCGGCATGCTATTAG
Marker13258	AAGTTTTGACCATGAAAACGGCAATTTGGTCATGAAAGAAACAAAAGATCGTGTGCGGGAAGCTTCCTGGTGATTAAGGTGGGGTGATTGGGAACAGCAAXXXXXXXXXXTCAATTTCAAGGCCAATGGAAATGACCGGTGACCGGAAAGAGGCGAGAGGAAACGTGAGCCACTTTCACATCAGCTTACCTCACGTGAaGATACATTAAA
Marker13258	AAGTTTTGACCATGAAAACGGCAATTTGGTCATGAAAGAAACAAAAGATCGTGTGCGGGAAGCTTCCTGGTGATTAAGGTGGGGTGATTGGGAACAGCAAXXXXXXXXXXTCAATTTCAAGGCCAATGGAAATGACCGGTGACCGGAAAGAGGCGAGAGGAAACGTGAGCCACTTTCACATCAGCTTACCTCACGTGAcGATACATTAAA
Marker132657	TTTGTGATCTGCTCTGGTCAGATCCTGGAAAAGATGTTCAAGGATGGGGAATGAATGACAGAGGAGTTTCATACACCTTTGGTGCTGACAAGGTGTCAGAXXXXXXXXXXGTGAGTTTGATAATGCTGGTGCAATGATGAGTATTGATGAAGAACTGGTGTGTTCTTTCCAGATTCTTAAGCCaGCAGAGAAGAAAGCTAAGTTCTTGAT
Marker132657	TTTGTGATCTGCTCTGGTCAGATCCTGGAAAAGATGTTCAAGGATGGGGAATGAATGACAGAGGAGTTTCATACACCTTTGGTGCTGACAAGGTGTCAGAXXXXXXXXXXGTGAGTTTGATAATGCTGGTGCAATGATGAGTATTGATGAAGAACTGGTGTGTTCTTTCCAGATTCTTAAGCCtGCAGAGAAGAAAGCTAAGTTCTTGAT
Marker132728	CATATGTTAAATAGACtTTTTTGTGTAATATTTAAAGAAAACTTAAGAATATTGCCCTTCCAACATCAAACAAGTTTTAAAATCTATTTTGGAAGATTCTXXXXXXXXXXAAGGAAGATAGACATAAAATATATGATGTACAATCAAAAAATGGTCGATCATaACAACAAAGATTATTCATTCCTAAaAGGAAACGGGTAATCAACTTAA
Marker132728	CATATGTTAAATAGACcTTTTTGTGTAATATTTAAAGAAAACTTAAGAATATTGCCCTTCCAACATCAAACAAGTTTTAAAATCTATTTTGGAAGATTCTXXXXXXXXXXAAGGAAGATAGACATAAAATATATGATGTACAATCAAAAAATGGTCGATCATcACAACAAAGATTATTCATTCCTAAcAGGAAACGGGTAATCAACTTAA
Marker13275	TTAACGAATTTTTTTTTCTTTGATTATTAGTGAAATAACGAAATAAAAAAAGGCATGTTGAGAGCGAGAGTAATTGAGATTGGAATTTGCGTGATGAAAAXXXXXXXXXXCTACAATATATCAAGAGTCAAGaCAGAATGATTCTATAGGTTTGGGTACGTGTCGAGCCGAGCCCAGACAGGACCCGGCTCGGTTTTTAGCTTGTTTTTA
Marker13275	TTAACGAATTTTTTTTTCTTTGATTATTAGTGAAATAACGAAATAAAAAAAGGCATGTTGAGAGCGAGAGTAATTGAGATTGGAATTTGCGTGATGAAAAXXXXXXXXXXCTACAATATATCAAGAGTCAAGgCAGAATGATTCTATAGGTTTGGGTACGTGTCGAGCCGAGCCCAGACAGGACCCGGCTCGGTTTTTAGCTTGTTTTTA
Marker132759	ACAcGAAGaATCATCTAAATTTGGATAGCAAATTACAGGCGCTTGATGATCATCAAGATCAGATTTCTCTTGAAGCCAAAACCCATTACTCAGGAGCTCAXXXXXXXXXXTTCACCCAACATTGGTAATATTGACGAAGAAATCTGAGCTTGTGAAGCTGAAAATGGCATCTCATAGGTTTCAGATTTTGGTACAGAAGACAGTGAAGAT
Marker132759	ACAtGAAGaATCATCTAAATTTGGATAGCAAATTACAGGCGCTTGATGATCATCAAGATCAGATTTCTCTTGAAGCCAAAACCCATTACTCAGGAGCTCAXXXXXXXXXXTTCACCCAACATTGGTAATATTGACGAAGAAATCTGAGCTTGTGAAGCTGAAAATGGCATCTCATAGGTTTCAGATTTTGGTACAGAAGACAGTGAAGAT
Marker132759	ACAcGAAGtATCATCTAAATTTGGATAGCAAATTACAGGCGCTTGATGATCATCAAGATCAGATTTCTCTTGAAGCCAAAACCCATTACTCAGGAGCTCAXXXXXXXXXXTTCACCCAACATTGGTAATATTGACGAAGAAATCTGAGCTTGTGAAGCTGAAAATGGCATCTCATAGGTTTCAGATTTTGGTACAGAAGACAGTGAAGAT
Marker13286	GTTAAAAAGATTCTCCAATGAATGATTTGGTCTTCTTCAAAATGAGAGTCAAGAACATAGCACTAAGCTTTTAGACCTGATTTCCTTTTCTTCTACGtATXXXXXXXXXXGTGGTCTTTTTCAGTGAATCCTTTCTTTGCTGATTATGTTCTTCTGACATGTTTCTTTATGTATGGTGTCTGATATGGGTTAGATTTGATCTCATGAGCT
Marker13286	GTTAAAAAGATTCTCCAATGAATGATTTGGTCTTCTTCAAAATGAGAGTCAAGAACATAGCACTAAGCTTTTAGACCTGATTTCCTTTTCTTCTACGaATXXXXXXXXXXGTGGTCTTTTTCAGTGAATCCTTTCTTTGCTGATTATGTTCTTCTGACATGTTTCTTTATGTATGGTGTCTGATATGGGTTAGATTTGATCTCATGAGCT
Marker13289	TCTGTTCAGAATCAATTGGCCGACGcGATGTCCCAACATTAGAACTCTCAGCCTGCAAAAATATCAAAGTTCAGCACCTTCCTCTATTTTGCATACATCTXXXXXXXXXXAGTGTGTATCTGATAAATGTATTATAAAACAACTTTCAGAAAACAAAACAGGGTTTCTCAAATCCTGTTTCTTGAAAGGGAAAAAATTGTCATAGCCATT
Marker13289	TCTGTTCAGAATCAATTGGCCGACGtGATGTCCCAACATTAGAACTCTCAGCCTGCAAAAATATCAAAGTTCAGCACCTTCCTCTATTTTGCATACATCTXXXXXXXXXXAGTGTGTATCTGATAAATGTATTATAAAACAACTTTCAGAAAACAAAACAGGGTTTCTCAAATCCTGTTTCTTGAAAGGGAAAAAATTGTCATAGCCATT
Marker13292	CCACTTGTTTGTGTTGCTGCTTCAGCTGTCATTGAGAGCTTTCCTGATCTCTTCCAAGACAAGTATAATCCTTATAATAATTCTTGGCTAGTTACGGTATXXXXXXXXXXGGCgGCAAAATTTCTTAGGCCTTTGGCTCTTAGTCTCATATTATGTGCCTCCCACTCCCGTACATTTTCACTGATTAATGGTTATGCTGCTCCAATGGAG
Marker13292	CCACTTGTTTGTGTTGCTGCTTCAGCTGTCATTGAGAGCTTTCCTGATCTCTTCCAAGACAAGTATAATCCTTATAATAATTCTTGGCTAGTTACGGTATXXXXXXXXXXGGCaGCAAAATTTCTTAGGCCTTTGGCTCTTAGTCTCATATTATGTGCCTCCCACTCCCGTACATTTTCACTGATTAATGGTTATGCTGCTCCAATGGAG
Marker132963	TATATCGAGATTTGCATAAAGcCTATAGTGGATCAATAGAAGATTTATCACTCATTGAACATATGAGGTGATATCTAGCATGAGAATATTAAAAGACATCXXXXXXXXXXTTATTGTGATAAACATGCATCCATGTCTCAATCTCAAGAGATATCGATTGGTGAAAGGATTAAATTGTATGTAATTGTATATTTGAAATAGTTAAAATTT
Marker132963	TATATCGAGATTTGCATAAAGgCTATAGTGGATCAATAGAAGATTTATCACTCATTGAACATATGAGGTGATATCTAGCATGAGAATATTAAAAGACATCXXXXXXXXXXTTATTGTGATAAACATGCATCCATGTCTCAATCTCAAGAGATATCGATTGGTGAAAGGATTAAATTGTATGTAATTGTATATTTGAAATAGTTAAAATTT
Marker132969	GTGCAAAGGAGCGGCAAGGAAGAAGCAAGAAaGCAAAGCAACCAGCTACCAAGAAGGAGCGGcTAGGAAAGaTTGTGGTGACAACCCATTGCAGAATTCGXXXXXXXXXXAAAGAAGAGTCACGTCCGTCACTCATCATTTGAATCCAAAATATGCTGTTTTGATTTCAGCTgTCCATGCATGTGACCCATTCCATTTTGTCTCTTTACA
Marker132969	GTGCAAAGGAGCGGCAAGGAAGAAGCAAGAAgGCAAAGCAACCAGCTACCAAGAAGGAGCGGgTAGGAAAGgTTGTGGTGACAACCCATTGCAGAATTCGXXXXXXXXXXAAAGAAGAGTCACGTCCGTCACTCATCATTTGAATCCAAAATATGCTGTTTTGATTTCAGCTtTCCATGCATGTGACCCATTCCATTTTGTCTCTTTACA
Marker13299	TTAGTAGGTGGTAGTTACTTGATAACTACTCAAATAACTGTTGAGTaGTGGAAAGCAgTTTCCAACAATTATTTTCTCACATCCTAATATAACTCTtCACXXXXXXXXXXGGAAGTCCTTTTGTCATGATTTGTGTAAAATTTAGTCAATCGCATACAACAgTTTCACCATAGGATTATCAAGTTTTAGAAGGGTGTTGTGAAACACTCC
Marker13299	TTAGTAGGTGGTAGTTACTTGATAACTACTCAAATAACTGTTGAGTtGTGGAAAGCAtTTTCCAACAATTATTTTCTCACATCCTAATATAACTCTcCACXXXXXXXXXXGGAAGTCCTTTTGTCATGATTTGTGTAAAATTTAGTCAATCGCATACAACAtTTTCACCATAGGATTATCAAGTTTTAGAAGGGTGTTGTGAAACACTCC
Marker13306	ATAACATGATTTGTCCGAGTTATGTTAGCCTGCAGAAAAtAAAAGTAATATTATCAGTGAAATTCTAAGTCATTCACATTTCAATTCCATTTTTTCATATXXXXXXXXXXCAGAAAAAAAACAAAAATAAAATCAAGTATGATCAGATACATGCATATGATGCTTTACTAAGTTACTAATATAAATTACCTGGATAACTGGGGAATCATC
Marker13306	ATAACATGATTTGTCCGAGTTATGTTAGCCTGCAGAAAAgAAAAGTAATATTATCAGTGAAATTCTAAGTCATTCACATTTCAATTCCATTTTTTCATATXXXXXXXXXXCAGAAAAAAAACAAAAATAAAATCAAGTATGATCAGATACATGCATATGATGCTTTACTAAGTTACTAATATAAATTACCTGGATAACTGGGGAATCATC
Marker13310	CATGGTTAGTCAAAAGTCTCTACTTTTAATAAGCAAACCAAGACAATCAATACAAATTACACAACTAAAGAAACTTAACAAACTATTTaACAAACATCCAXXXXXXXXXXTCAAAAAGAGTTTAGCCAAGGAGGTCATTGCACAAGCTAGCACCTTCaCGAGCCTTGTTGTTCTCTGCTCTTGGGCTGCTTCCcGCaCTGCTATTAGAAA
Marker13310	CATGGTTAGTCAAAAGTCTCTACTTTTAATAAGCAAACCAAGACAATCAATACAAATTACACAACTAAAGAAACTTAACAAACTATTTgACAAACATCCAXXXXXXXXXXTCAAAAAGAGTTTAGCCAAGGAGGTCATTGCACAAGCTAGCACCTTCaCGAGCCTTGTTGTTCTCTGCTCTTGGGCTGCTTCCcGCgCTGCTATTAGAAA
Marker13310	CATGGTTAGTCAAAAGTCTCTACTTTTAATAAGCAAACCAAGACAATCAATACAAATTACACAACTAAAGAAACTTAACAAACTATTTgACAAACATCCAXXXXXXXXXXTCAAAAAGAGTTTAGCCAAGGAGGTCATTGCACAAGCTAGCACCTTCgCGAGCCTTGTTGTTCTCTGCTCTTGGGCTGCTTCCtGCaCTGCTATTAGAAA
Marker13315	ACATTTTCATGTGGCAACTTTATTTTTTCCTTTTTCTTTTCTAGATATTTGGGGGAGCTACACATGTAAATGTGAGTCATACCATCCATgATCTATCGTTXXXXXXXXXXTTTGACTGCATTCTCATTCTGATAGGcTTTTGAACTTTGACCTAGGGTAGTTATCTTAGCTTGCCTTTGGCAAGGAACATTGATTTATGTTGCACATATT
Marker13315	ACATTTTCATGTGGCAACTTTATTTTTTCCTTTTTCTTTTCTAGATATTTGGGGGAGCTACACATGTAAATGTGAGTCATACCATCCATaATCTATCGTTXXXXXXXXXXTTTGACTGCATTCTCATTCTGATAGGgTTTTGAACTTTGACCTAGGGTAGTTATCTTAGCTTGCCTTTGGCAAGGAACATTGATTTATGTTGCACATATT
Marker133272	AAACCATTTTAGCTTATATAAcAGTTTATACATTAAAGCCTTATTAGaGTAGTTTTATGAAAGGAAAAAAATCATCATCGCATGACCATTATAAGATCACXXXXXXXXXXATTAGAGAGTTCAAGCATAGCCAATGAAATGAATAACTCGAAACAATCTCAACCTCTAGTGGTACATAAATATGAACTAGATTTGCATGCTAGAAACTGC
Marker133272	AAACCATTTTAGCTTATATAAcAGTTTATACATTAAAGCCTTATTAGgGTAGTTTTATGAAAGGAAAAAAATCATCATCGCATGACCATTATAAGATCACXXXXXXXXXXATTAGAGAGTTCAAGCATAGCCAATGAAATGAATAACTCGAAACAATCTCAACCTCTAGTGGTACATAAATATGAACTAGATTTGCATGCTAGAAACTGC
Marker133272	AAACCATTTTAGCTTATATAAtAGTTTATACATTAAAGCCTTATTAGgGTAGTTTTATGAAAGGAAAAAAATCATCATCGCATGACCATTATAAGATCACXXXXXXXXXXATTAGAGAGTTCAAGCATAGCCAATGAAATGAATAACTCGAAACAATCTCAACCTCTAGTGGTACATAAATATGAACTAGATTTGCATGCTAGAAACTGC
Marker133276	GGAATCCGTATCATTTTGTCTTCCTCTTTTAATTATCTTGCCCTCCTGAGATTAAGCTTTGTTCtATATATATTACAGAATACTGTACATACAAAAAGAAXXXXXXXXXXCAATTCTAGCGACTGTCCAGTAGAAATAGTGAAGCCTGCTCTTATtAAGATCATTTCTTGGGCAGCCGCTCCCTTGCCCACCAGGGCTAGCCTCAATGAT
Marker133276	GGAATCCGTATCATTTTGTCTTCCTCTTTTAATTATCTTGCCCTCCTGAGATTAAGCTTTGTTCgATATATATTACAGAATACTGTACATACAAAAAGAAXXXXXXXXXXCAATTCTAGCGACTGTCCAGTAGAAATAGTGAAGCCTGCTCTTATcAAGATCATTTCTTGGGCAGCCGCTCCCTTGCCCACCAGGGCTAGCCTCAATGAT
Marker13328	TTAAAACCCTCTTTGCCTTGCTGTAGCATCTGCCAATTAAACGATCTTGTGGCACTAATTTGTCTAAAACATATTAATTTACCGCCAAcTGAGCTGCTAGXXXXXXXXXXGAGGGGATTGTTCTTAAATATAGAATTCTTTCTTCTCTTGTTTCGCTTCTGTTGGTTGCATATGTGATGGATTGATCATTGATATTGCAGACATTGTTGA
Marker13328	TTAAAACCCTCTTTGCCTTGCTGTAGCATCTGCCAATTAAACGATCTTGTGGCACTAATTTGTCTAAAACATATTAATTTACCGCCAAtTGAGCTGCTAGXXXXXXXXXXGAGGGGATTGTTCTTAAATATAGAATTCTTTCTTCTCTTGTTTCGCTTCTGTTGGTTGCATATGTGATGGATTGATCATTGATATTGCAGACATTGTTGA
Marker133289	CAAATTCTTTTCTTCCCTAAACATTAAGATTATCATCAAATAATCCTTATCTGTGGGTTTGAATCAACCTCTATATATGTGTGACCCATAAGCTCTCTATXXXXXXXXXXTGGCCACTCaaATAACAAAGTGTCAGgGGACATCTCTTAAGCTTTTATAACATCACAATTATATGCAATTtAATTCTTTCATCAACCAATATCTCTTGAG
Marker133289	CAAATTCTTTTCTTCCCTAAACATTAAGATTATCATCAAATAATCCTTATCTGTGGGTTTGAATCAACCTCTATATATGTGTGACCCATAAGCTCTCTATXXXXXXXXXXTGGCCACTCggATAACAAAGTGTCAGcGGACATCTCTTAAGCTTTTATAACATCACAATTATATGCAATTgAATTCTTTCATCAACCAATATCTCTTGAG
Marker133299	TCAGTAATTCGGCACAAATATAATATAATATAAAAATAATTCCTtCATCCTTTCGATCTCAACTTCTTCACGTTTTGTTTTTAACAAAATCTACCAAATTXXXXXXXXXXATAAACAGATTTTGATTTcGCCATGGCCGTGTTATTGGAGGACATAGTGCAATCGGTGGAGCTATGGCTGAGGCTGATGAAAAAGACACCGCAACCCTAC
Marker133299	TCAGTAATTCGGCACAAATATAATATAATATAAAAATAATTCCTaCATCCTTTCGATCTCAACTTCTTCACGTTTTGTTTTTAACAAAATCTACCAAATTXXXXXXXXXXATAAACAGATTTTGATTTtGCCATGGCCGTGTTATTGGAGGACATAGTGCAATCGGTGGAGCTATGGCTGAGGCTGATGAAAAAGACACCGCAACCCTAC
Marker13331	TTGTTCATTTCAAAAGAAAACTGTCATTTTcTAaAGTTAATGGATAGTTTTTCAAACCTAATAGCTCTATCAAGTCTCCTGGCCATATTTACCTATAAATXXXXXXXXXXGTAATCAACCTTTGTGAGaCATTTTAAACACAAACTTGTATTCACACTCTTGTGGATGAAATATCATATAACTATTGTATTGGGCAAAATCTCAGaCTAA
Marker13331	TTGTTCATTTCAAAAGAAAACTGTCATTTTtTAcAGTTAATGGATAGTTTTTCAAACCTAATAGCTCTATCAAGTCTCCTGGCCATATTTACCTATAAATXXXXXXXXXXGTAATCAACCTTTGTGAGgCATTTTAAACACAAACTTGTATTCACACTCTTGTGGATGAAATATCATATAACTATTGTATTGGGCAAAATCTCAGgCTAA
Marker133369	TGTATGTCTGGAAAAAACAGGTTGCTTATTGCTAAAAAATAATTATCTTTTTGGTCAAAAGGAATAGCAGAAACTCAAATTACACTCACATGCACATAAAXXXXXXXXXXATTTGATAGGTCACCCGCTATTGTAATAGCTTaCTTGATGAAGAGTAAAGGATGGAGGCTTCCGCAGAGTTATCAGTGGGTGAAAGAGCGGAGACCATCT
Marker133369	TGTATGTCTGGAAAAAACAGGTTGCTTATTGCTAAAAAATAATTATCTTTTTGGTCAAAAGGAATAGCAGAAACTCAAATTACACTCACATGCACATAAAXXXXXXXXXXATTTGATAGGTCACCCGCTATTGTAATAGCTTtCTTGATGAAGAGTAAAGGATGGAGGCTTCCGCAGAGTTATCAGTGGGTGAAAGAGCGGAGACCATCT
Marker13337	ATAGACAAATTGAAGATGTAGATAGGAACTCCAGGAGCTAAAATAATACATAAGCAGAATCCTATTATGGCCTCCTTCAACAGCTTCaGAGCAATAGAAAXXXXXXXXXXAGAGAGTATTAGCGAAGCCAACCCGTCAATGAACATGCTAGCCAACATCAACTTCACAGATGAAGTCCAGTCTTGATACTAAAAAGCTGAGTCGCTCAAT
Marker13337	ATAGACAAATTGAAGATGTAGATAGGAACTCCAGGAGCTAAAATAATACATAAGCAGAATCCTATTATGGCCTCCTTCAACAGCTTCcGAGCAATAGAAAXXXXXXXXXXAGAGAGTATTAGCGAAGCCAACCCGTCAATGAACATGCTAGCCAACATCAACTTCACAGATGAAGTCCAGTCTTGATACTAAAAAGCTGAGTCGCTCAAT
Marker13343	ACTCATCAAaTAGATGACTTCTCAACACCATACACAcAACCTCAAATATAACCATAATCATAATAGTGTTCTATATCCAATCTTATTATGATAATTTTAGXXXXXXXXXXCtAATGGTGTTGTCTTCCTAGATGACTAATGTCAAACGATATATATCGACATCTTTGATGCATGGTAAAAGCATGAGATATCCTAGATGTCATAAATATA
Marker13343	ACTCATCAAgTAGATGACTTCTCAACACCATACACAtAACCTCAAATATAACCATAATCATAATAGTGTTCTATATCCAATCTTATTATGATAATTTTAGXXXXXXXXXXCtAATGGTGTTGTCTTCCTAGATGACTAATGTCAAACGATATATATCGACATCTTTGATGCATGGTAAAAGCATGAGATATCCTAGATGTCATAAATATA
Marker13343	ACTCATCAAaTAGATGACTTCTCAACACCATACACAcAACCTCAAATATAACCATAATCATAATAGTGTTCTATATCCAATCTTATTATGATAATTTTAGXXXXXXXXXXCcAATGGTGTTGTCTTCCTAGATGACTAATGTCAAACGATATATATCGACATCTTTGATGCATGGTAAAAGCATGAGATATCCTAGATGTCATAAATATA
Marker13349	ATAGTTATCATAACATATCTCATGTAGTACTCAAAATTACATGTATCAGTCACTAATGAGAAATATGACTAATAGTTTGACGTTAAAAGGAGGAcCTCCTXXXXXXXXXXTTGGACATGAATTCCTAGGCAGAGAATTGAAGCATGAGCAAGGAACACATCGAGAATCTTGAATATGATCTCTTgCAcGCTTGCTACGACCACAAATAAa
Marker13349	ATAGTTATCATAACATATCTCATGTAGTACTCAAAATTACATGTATCAGTCACTAATGAGAAATATGACTAATAGTTTGACGTTAAAAGGAGGAtCTCCTXXXXXXXXXXTTGGACATGAATTCCTAGGCAGAGAATTGAAGCATGAGCAAGGAACACATCGAGAATCTTGAATATGATCTCTTcCAtGCTTGCTACGACCACAAATAAt
Marker133493	CTcATtAAGAGGAATATCAGTCATCTTGTTTCTCTCAAAGTTATCTCAGTCTGGAAGCCTCTCTTTGTCTtCATGAATCTATTCAGTAGCAATATAGAATXXXXXXXXXXCACATTTTCATCATTTTTTATCTTTACAAGGTAGTCGAATTCAATTCTTTTGGTTTCATATACAATTAAATATAGTTTCTGATTGGATCAATACTAcACT
Marker133493	CTtATcAAGAGGAATATCAGTCATCTTGTTTCTCTCAAAGTTATCTCAGTCTGGAAGCCTCTCTTTGTCTcCATGAATCTATTCAGTAGCAATATAGAATXXXXXXXXXXCACATTTTCATCATTTTTTATCTTTACAAGGTAGTCGAATTCAATTCTTTTGGTTTCATATACAATTAAATATAGTTTCTGATTGGATCAATACTAcACT
Marker133493	CTtATcAAGAGGAATATCAGTCATCTTGTTTCTCTCAAAGTTATCTCAGTCTGGAAGCCTCTCTTTGTCTcCATGAATCTATTCAGTAGCAATATAGAATXXXXXXXXXXCACATTTTCATCATTTTTTATCTTTACAAGGTAGTCGAATTCAATTCTTTTGGTTTCATATACAATTAAATATAGTTTCTGATTGGATCAATACTAtACT
Marker13353	TCAAGCACGAGCTCATGAGTCGTAGGTTCGAGCTTGAGTTAGGAATTATTGACTGAAGTTCGATTTGAGCTCAGTTTGAAAAATTACAGTTTAACTTCATXXXXXXXXXXAaTCAAGCTGAGCTCAACTCGTTTGCAGCCCTAGAAAGAGCATAATTTGATGGCAGTGGGTGgTGCTTGTTTCTGTATGGGAAGGGAAATGTGCTAGTCT
Marker13353	TCAAGCACGAGCTCATGAGTCGTAGGTTCGAGCTTGAGTTAGGAATTATTGACTGAAGTTCGATTTGAGCTCAGTTTGAAAAATTACAGTTTAACTTCATXXXXXXXXXXAgTCAAGCTGAGCTCAACTCGTTTGCAGCCCTAGAAAGAGCATAATTTGATGGCAGTGGGTGcTGCTTGTTTCTGTATGGGAAGGGAAATGTGCTAGTCT
Marker13353	TCAAGCACGAGCTCATGAGTCGTAGGTTCGAGCTTGAGTTAGGAATTATTGACTGAAGTTCGATTTGAGCTCAGTTTGAAAAATTACAGTTTAACTTCATXXXXXXXXXXAaTCAAGCTGAGCTCAACTCGTTTGCAGCCCTAGAAAGAGCATAATTTGATGGCAGTGGGTGcTGCTTGTTTCTGTATGGGAAGGGAAATGTGCTAGTCT
Marker133540	CAAGaACTgGTTGATTTAACCAAACCTGAAAGATGTTCTAACAGTTTATATTCAATGCAAATACTTTACAAACCTGTACAAGGATATTGCCATCTACCATXXXXXXXXXXTACaACAGAAACTTACTGCATCATTTAAAACAGATTCTCCAAAAACCAAGGCATAGAGGTTCATATCTGTGCCAAGTTCCTGCAATCATGATCATCAaAT
Marker133540	CAAGtACTaGTTGATTTAACCAAACCTGAAAGATGTTCTAACAGTTTATATTCAATGCAAATACTTTACAAACCTGTACAAGGATATTGCCATCTACCATXXXXXXXXXXTACgACAGAAACTTACTGCATCATTTAAAACAGATTCTCCAAAAACCAAGGCATAGAGGTTCATATCTGTGCCAAGTTCCTGCAATCATGATCATCAcAT
Marker133585	CTAAATACGATGAGTTAATATCTTTGTTAATGTGACTTTTGAGTCTTATCTTTTAAGGATAGATACAAGACATGTTGTTGGACCTAAGTTAGAGAAATCAXXXXXXXXXX---CTTCACACAAACATAccgTCATTCATCTTAATCACAAGCTAACACTTGTGTATGCCCTTTTGACCACTCCtCCATTGTTGTTGTATCATGGTGAcTCCAT
Marker133585	CTAAATACGATGAGTTAATATCTTTGTTAATGTGACTTTTGAGTCTTATCTTTTAAGGATAGATACAAGACATGTTGTTGGACCTAAGTTAGAGAAATCAXXXXXXXXXXTTTCTTCACACAAACATAtaaTCATTCATCTTAATCACAAGCTAACACTTGTGTATGCCCTTTTGACCACTCCaCCA---TTGTTGTATCATGGTGAtTCCAT
Marker13371	TTTTAAACCcATCtTATTTATTTATGCCATTTTCTTCTTATGAACATCAAATTCAAACCCAcAACAAGAGTGAGAGATTTTTCTTAGTCTTGTTCTATTTXXXXXXXXXXGGTAGAGTTATTTATTTCTGGATAATCtATGGCTACAGCGGCAATATTTTCGTCCCTTCGGAGACGGAGATCACCTTCTTTGCAGGCATTCCTGGCCCCG
Marker13371	TTTTAAACCtATCcTATTTATTTATGCCATTTTCTTCTTATGAACATCAAATTCAAACCCAgAACAAGAGTGAGAGATTTTTCTTAGTCTTGTTCTATTTXXXXXXXXXXGGTAGAGTTATTTATTTCTGGATAATCgATGGCTACAGCGGCAATATTTTCGTCCCTTCGGAGACGGAGATCACCTTCTTTGCAGGCATTCCTGGCCCCG
Marker133731	AAATCCTAGGTCTGCATTGTGAGGCCATTGCAGAACAATAAAATTCCAATGGAGTTTCCGTCTTATTTAACCTGATTTGATGCAATCGAAATTCCACTTCXXXXXXXXXXTGTATGCCGAGCaTGGTACAGATTAACAAAAGACCCTTACCTTGCCAGTGTGCGTTTTTCGTGCGTGGGTGAGAATGATCCATCTCTCATTTTAGAGTCT
Marker133731	AAATCCTAGGTCTGCATTGTGAGGCCATTGCAGAACAATAAAATTCCAATGGAGTTTCCGTCTTATTTAACCTGATTTGATGCAATCGAAATTCCACTTCXXXXXXXXXXTGTATGCCGAGCcTGGTACAGATTAACAAAAGACCCTTACCTTGCCAGTGTGCGTTTTTCGTGCGTGGGTGAGAATGATCCATCTCTCATTTTAGAGTCT
Marker133733	AAGGAGGAAATGCCATGGTGAGGGACTCCCCAAACCACTACGGCTGGAGAACAATATCAGACGGTGATGGAGTCTCCATCTTTGGAGGAACCCACGTCTGXXXXXXXXXXTTGTCCAGAGAATTCCAAGGTAATAATTATCATCATCACCAGTtCAATAAAAAGAAGAAAAAGTGTAAATTCTAAGTCTCTAGATATTAATATATTGCTT
Marker133733	AAGGAGGAAATGCCATGGTGAGGGACTCCCCAAACCACTACGGCTGGAGAACAATATCAGACGGTGATGGAGTCTCCATCTTTGGAGGAACCCACGTCTGXXXXXXXXXXTTGTCCAGAGAATTCCAAGGTAATAATTATCATCATCACCAGTgCAATAAAAAGAAGAAAAAGTGTAAATTCTAAGTCTCTAGATATTAATATATTGCTT
Marker133762	AACATGTGTTTTAACCTTGAATAGTGGCCGAATATACAGAACCACATAAGGATCAGATTTTCCAATCATCTCCATGTTCTTCAAATTATTtGCTTTTACgXXXXXXXXXXATTTTCTAGGGGTTGCACTCTTGCATAGTGCATAGCAAGAAAGAATCCCAAGCAACCGAGAACAGgAATTTGTAGATTAAAATTTACCTTGTATCaACAG
Marker133762	AACATGTGTTTTAACCTTGAATAGTGGCCGAATATACAGAACCACATAAGGATCAGATTTTCCAATCATCTCCATGTTCTTCAAATTATTcGCTTTTACtXXXXXXXXXXATTTTCTAGGGGTTGCACTCTTGCATAGTGCATAGCAAGAAAGAATCCCAAGCAACCGAGAACAGaAATTTGTAGATTAAAATTTACCTTGTATCgACAG
Marker13380	CAAGATGTCCAACATGACATCTATCATACCAAGgAACATTTGAGTTCCATTTTCATATATATAGATTTTCTTCCTGACGGGCTTAATTACAAcATCACAGXXXXXXXXXXATGGCTTCTCATGTTCTGCGGTAAGTCCCTCTCTCTTTCACTCTCTTTCTCATGCCTTATAGGAATTGAGCCTTAAAGTTTTCCCACCCCAGTGCTGCCT
Marker13380	CAAGATGTCCAACATGACATCTATCATACCAAGtAACATTTGAGTTCCATTTTCATATATATAGATTTTCTTCCTGACGGGCTTAATTACAAgATCACAGXXXXXXXXXXATGGCTTCTCATGTTCTGCGGTAAGTCCCTCTCTCTTTCACTCTCTTTCTCATGCCTTATAGGAATTGAGCCTTAAAGTTTTCCCACCCCAGTGCTGCCT
Marker133824	TTCAGTCAAACCAAACCACCTTGTCATCGTTTATCTGGATTcGTGGGATCTTACAgGAGTTGGAGCCTTGGTAGTAGTGCATTTTATTGTGTAaAATACGXXXXXXXXXXAAATTAAAGCATTTTAATAATTGAGATTGATGTCCTCCTCCCTTCATGGACTCAGTGAGGAGCcTTGTCAGGAGACGAGTTTTCTTGACTCAACAGAAAA
Marker133824	TTCAGTCAAACCAAACCACCTTGTCATCGTTTATCTGGATTtGTGGGATCTTACAtGAGTTGGAGCCTTGGTAGTAGTGCATTTTATTGTGTAgAATACGXXXXXXXXXXAAATTAAAGCATTTTAATAATTGAGATTGATGTCCTCCTCCCTTCATGGACTCAGTGAGGAGCcTTGTCAGGAGACGAGTTTTCTTGACTCAACAGAAAA
Marker133824	TTCAGTCAAACCAAACCACCTTGTCATCGTTTATCTGGATTcGTGGGATCTTACAgGAGTTGGAGCCTTGGTAGTAGTGCATTTTATTGTGTAaAATACGXXXXXXXXXXAAATTAAAGCATTTTAATAATTGAGATTGATGTCCTCCTCCCTTCATGGACTCAGTGAGGAGCtTTGTCAGGAGACGAGTTTTCTTGACTCAACAGAAAA
Marker133862	TTCAACCTCGAACTAAAGTGTCTTTCTTACCTAACTTATCCTAGTTAGGAGGAAAACAACATCTCCTACCATAAAGTGTTTTGTAGGGTGTCATTTGAATXXXXXXXXXXTTAGCATATCCTCTAGCACTTGGTTGGTCcTCTTTAACTGACTGTCTTATTTATGGGTGATAGGTTGTTTTGAATGCCAAATTGGTACATAATAGCTGAT
Marker133862	TTCAACCTCGAACTAAAGTGTCTTTCTTACCTAACTTATCCTAGTTAGGAGGAAAACAACATCTCCTACCATAAAGTGTTTTGTAGGGTGTCATTTGAATXXXXXXXXXXTTAGCATATCCTCTAGCACTTGGTTGGTCtTCTTTAACTGACTGTCTTATTTATGGGTGATAGGTTGTTTTGAATGCCAAATTGGTACATAATAGCTGAT
Marker13389	CTGATAAAGCTAGAGATGTTTTGAAAGAAATGAaGGAGTATGGATGTTACCCGGACACTGCAGCTTACAATGCTGCCATAAGGAATTATTGTATTGCGAAXXXXXXXXXXTAGTGGGTGCCTCCCAAATACACAGTCTTGTATGTTTCTCATTAGGTTATTTAGGAGGCAGGAAAggGTGAAGATGGCATTGCAGTTGTGGAATGACATG
Marker13389	CTGATAAAGCTAGAGATGTTTTGAAAGAAATGAtGGAGTATGGATGTTACCCGGACACTGCAGCTTACAATGCTGCCATAAGGAATTATTGTATTGCGAAXXXXXXXXXXTAGTGGGTGCCTCCCAAATACACAGTCTTGTATGTTTCTCATTAGGTTATTTAGGAGGCAGGAAAaaGTGAAGATGGCATTGCAGTTGTGGAATGACATG
Marker13390	GTAGGACCCATGAAAAAGATAGTCGaAcATGGTTTCCCTTTCTATTCATGGATAGAGGAAATGCAAAATaTGAGTGTGTGATGTAATGAATGATTTTTACXXXXXXXXXXATCGTGACGACGTTGTATGCTATTGCCCATGATAAATTCTGATAAACTTTCGCCATTGTTGCTTGTGCAAGATCCACgGCATCTATGAGCTGCGAGGAAA
Marker13390	GTAGGACCCATGAAAAAGATAGTCGaAcATGGTTTCCCTTTCTATTCATGGATAGAGGAAATGCAAAATgTGAGTGTGTGATGTAATGAATGATTTTTACXXXXXXXXXXATCGTGACGACGTTGTATGCTATTGCCCATGATAAATTCTGATAAACTTTCGCCATTGTTGCTTGTGCAAGATCCACaGCATCTATGAGCTGCGAGGAAA
Marker13390	GTAGGACCCATGAAAAAGATAGTCGtAgATGGTTTCCCTTTCTATTCATGGATAGAGGAAATGCAAAATgTGAGTGTGTGATGTAATGAATGATTTTTACXXXXXXXXXXATCGTGACGACGTTGTATGCTATTGCCCATGATAAATTCTGATAAACTTTCGCCATTGTTGCTTGTGCAAGATCCACaGCATCTATGAGCTGCGAGGAAA
Marker133903	TTAAAAAATTCGATAAGAATAGACTAAAACGATATTATTTTgACTAATACGCATCAGAACGACATTATTTTAGTACCAAACTAAGACCAAAGCTCAATTTXXXXXXXXXXACATGTGGGTAGTATAGGACTGAAGAAGGGTCAGCGTTGGGAAAGCTTTAACCTCTCGAAAGCCAGaAGTATTGCGTTTAGTTTCTGTTTTTCTGTTCTT
Marker133903	TTAAAAAATTCGATAAGAATAGACTAAAACGATATTATTTTaACTAATACGCATCAGAACGACATTATTTTAGTACCAAACTAAGACCAAAGCTCAATTTXXXXXXXXXXACATGTGGGTAGTATAGGACTGAAGAAGGGTCAGCGTTGGGAAAGCTTTAACCTCTCGAAAGCCAGtAGTATTGCGTTTAGTTTCTGTTTTTCTGTTCTT
Marker134040	ATTGAGTATGTTACACATCAACTCACTCTCATCTTCACAATCTGAGTTGAGATCCATCaTGAGGAAGTTTGGCCTTTAGGGGTAGATGGTGGCACCCATAXXXXXXXXXXTTGAGTTATAGTTTGATGGAGAAGGTGTTTaTTGTGGGGGAGTTAATTGTATAGATTTTGCTGCCCTGTACCCTTCTTTTACTCTCTTTGGAGATACCTG
Marker134040	ATTGAGTATGTTACACATCAACTCACTCTCATCTTCACAATCTGAGTTGAGATCCATCgTGAGGAAGTTTGGCCTTTAGGGGTAGATGGTGGCACCCATAXXXXXXXXXXTTGAGTTATAGTTTGATGGAGAAGGTGTTTtTTGTGGGGGAGTTAATTGTATAGATTTTGCTGCCCTGTACCCTTCTTTTACTCTCTTTGGAGATACCTG
Marker134074	GTGGCAGCAATCTATCCCCTGATAACaTGTCAAACCAATGGTTAATATTTCTAGTTGAAGATGACTTTTAAACTTCCGCGATCAAGTATTTGCCAAGGGCXXXXXXXXXXTATTGGTTACATCAGAGCCGTTTAAACATAAAtAAAAGGTTTAGAGGCAATCAAACGGTGAATGTTGTGGGTAGAGTGAAGGGAATTTAGGCTATAACGT
Marker134074	GTGGCAGCAATCTATCCCCTGATAACtTGTCAAACCAATGGTTAATATTTCTAGTTGAAGATGACTTTTAAACTTCCGCGATCAAGTATTTGCCAAGGGCXXXXXXXXXXTATTGGTTACATCAGAGCCGTTTAAACATAAAaAAAAGGTTTAGAGGCAATCAAACGGTGAATGTTGTGGGTAGAGTGAAGGGAATTTAGGCTATAACGT
Marker134087	AATGACAAGGATGTTGTAAAAATATCTGCTCTATACCTgTTTTATTATGCATTATTGGGATCAAACAATAGAAAAACTGTTTcTGAGCATATTTTTCGTAXXXXXXXXXXAACAATATAATTAAGTTTCTAAATTGTATCCACCATATTCAAAAGATATCTCAATATTAACTTATGGGATATGAGGATGTAGCTTAGCATTTCAAGTAAT
Marker134087	AATGACAAGGATGTTGTAAAAATATCTGCTCTATACCTaTTTTATTATGCATTATTGGGATCAAACAATAGAAAAACTGTTTcTGAGCATATTTTTCGTAXXXXXXXXXXAACAATATAATTAAGTTTCTAAATTGTATCCACCATATTCAAAAGATATCTCAATATTAACTTATGGGATATGAGGATGTAGCTTAGCATTTCAAGTAAT
Marker134087	AATGACAAGGATGTTGTAAAAATATCTGCTCTATACCTgTTTTATTATGCATTATTGGGATCAAACAATAGAAAAACTGTTTtTGAGCATATTTTTCGTAXXXXXXXXXXAACAATATAATTAAGTTTCTAAATTGTATCCACCATATTCAAAAGATATCTCAATATTAACTTATGGGATATGAGGATGTAGCTTAGCATTTCAAGTAAT
Marker13412	CTGCACCTATGCATATCATCGTATTATTGAGCTATTATCCGTTCAAGcACATCaGATAAATGAGACCCCTGTAAAAACTACACGAAATATAAAGATAAAT-XXXXXXXXXXTATAATAATGGCTGTGAATGTTTCCTAAGCGGATGATAAATACCCATTAcGGTGAgCTTTCTGCCATCTCCATGCAATTTCTAAACTTTCTTGGAGGTCg
Marker13412	CTGCACCTATGCATATCATCGTATTATTGAGCTATTAT-CGTTCAAGtACATCtGATAAATGAGACCCCTGTAAAAACTACACGAAATATAAAGATAAATGXXXXXXXXXXTATAATAATGGCTGTGAATGTTTCCTAAGCGGATGATAAATACCCATTAtGGTGAtCTTTCTGCCATCTCCATGCAATTTCTAAACTTTCTTGGAGGTCa
Marker13415	TTTCTACTCTAAGCTTGCACTTCCATGTGTTGTATaTTCTTTTAAATTAGTCTCACTTGTGCTTGGAAAATTATCAGGTAATTCCCTACATAGCGAGTCAXXXXXXXXXXCTGTGTGTCGAGCCATGTCTCAACTGGAAATGGGAAACTTATCTGTTGTGAGCTTTGGAAAGAAGGGCAATATTAGGTCGCTGCATGATTTTGATCAGCC
Marker13415	TTTCTACTCTAAGCTTGCACTTCCATGTGTTGTATgTTCTTTTAAATTAGTCTCACTTGTGCTTGGAAAATTATCAGGTAATTCCCTACATAGCGAGTCAXXXXXXXXXXCTGTGTGTCGAGCCATGTCTCAACTGGAAATGGGAAACTTATCTGTTGTGAGCTTTGGAAAGAAGGGCAATATTAGGTCGCTGCATGATTTTGATCAGCC
Marker13416	CTTATTTAAATAGTAATTAATTAACAGAACAAATAATAATTAGTGTCAGAATTAGAAAGTGCGCAAtACAGGTGACAGCTTTTGtTTCCCTATACACACCXXXXXXXXXXTGTCCTTTTGTTGCATTGGAATTCGGGCTCAATATTGGAAAAGTTGTAAGAATTTTCAAAATTCCCGCCATGATTGACAGTTTGGCTCATTTTCTTGACT
Marker13416	CTTATTTAAATAGTAATTAATTAACAGAACAAATAATAATTAGTGTCAGAATTAGAAAGTGCGCAAcACAGGTGACAGCTTTTGcTTCCCTATACACACCXXXXXXXXXXTGTCCTTTTGTTGCATTGGAATTCGGGCTCAATATTGGAAAAGTTGTAAGAATTTTCAAAATTCCCGCCATGATTGACAGTTTGGCTCATTTTCTTGACT
Marker1342	ATTCCATCAACATAATCTTAAGTGGCTTCAATTTATGTATTCTGATGATTACTGTTCAGATTTTGGGTGATAGATTGCATATTTTTGTGTCCAGAATTCAXXXXXXXXXXGCATAAAATCTTCGCAATCATATATTTGGCTGTAATTTCTGGTTTTAGTT-------GGCCATcTGGATGTTGGACTATTTACCATAaGCCCTCTATTaGGAACTGT
Marker1342	ATTCCATCAACATAATCTTAAGTGGCTTCAATTTATGTATTCTGATGATTACTGTTCAGATTTTGGGTGATAGATTGCATATTTTTGTGTCCAGAATTCAXXXXXXXXXX-------ATCTTCGCAATCATATATTTGGCTGTAATTTCTGGTTTTAGTTGTCTTATGGCCATtTGGATGTTGGACTATTTACCATAcGCCCTCTATTtGGAACTGT
Marker13421	ACCTATTCATATAATGCCAAGTAGATGAATTAGATAATGTATCATGTTATAAGTGGGTGAAGTGATGAACGGTCATTTCACTAAGGCTAATTGTAACACCXXXXXXXXXXCCATGCATaGAGAGAcCACATCCGTGTGTTATTGCCATGTTAGTCGGATAAAGTGATTTCTACATGAAAATTTgAATTAAGTGATACATGaTTATGTGTT
Marker13421	ACCTATTCATATAATGCCAAGTAGATGAATTAGATAATGTATCATGTTATAAGTGGGTGAAGTGATGAACGGTCATTTCACTAAGGCTAATTGTAACACCXXXXXXXXXXCCATGCATgGAGAGAtCACATCCGTGTGTTATTGCCATGTTAGTCGGATAAAGTGATTTCTACATGAAAATTTaAATTAAGTGATACATGgTTATGTGTT
Marker134226	ATAAAATCTGTATGTGTGGTTTAAGGTGAATTTAATTCTTTTATAAAGTTCTCCCATATGAAAGTGTGTTTTACTCCAATTCAGGGTAAAAAAGCTACAGXXXXXXXXXXATgCTTTTCTGTCACAAGTAGAACCTATGAGTTTCCAGTATATaCAACCTAATCAATAGTGAAGAAGAGTGTTTGTCTTTACTaCtACTGAATATGTATG
Marker134226	ATAAAATCTGTATGTGTGGTTTAAGGTGAATTTAATTCTTTTATAAAGTTCTCCCATATGAAAGTGTGTTTTACTCCAATTCAGGGTAAAAAAGCTACAGXXXXXXXXXXATgCTTTTCTGTCACAAGTAGAACCTATGAGTTTCCAGTATATaCAACCTAATCAATAGTGAAGAAGAGTGTTTGTCTTTACTgCtACTGAATATGTATG
Marker134226	ATAAAATCTGTATGTGTGGTTTAAGGTGAATTTAATTCTTTTATAAAGTTCTCCCATATGAAAGTGTGTTTTACTCCAATTCAGGGTAAAAAAGCTACAGXXXXXXXXXXATaCTTTTCTGTCACAAGTAGAACCTATGAGTTTCCAGTATATgCAACCTAATCAATAGTGAAGAAGAGTGTTTGTCTTTACTaCcACTGAATATGTATG
Marker13426	AGAATTAGTTTGATGAATAAAACAAACCTCGCCACTGCCCTCCTCTTCATCATCCTCATCATTCACCTCTGACATTGACTTCTCAGACTCCTCTTCATCCXXXXXXXXXXACAGACCTGTCTCTTGTTGTAATTTTTCAaTTCTTTCTCATAATCAGCCTTGCGTTTCTCTGCCTTGGCAACGTATGGTGCTTTGTCCTACAGTTGCCCA
Marker13426	AGAATTAGTTTGATGAATAAAACAAACCTCGCCACTGCCCTCCTCTTCATCATCCTCATCATTCACCTCTGACATTGACTTCTCAGACTCCTCTTCATCCXXXXXXXXXXACAGACCTGTCTCTTGTTGTAATTTTTCAgTTCTTTCTCATAATCAGCCTTGCGTTTCTCTGCCTTGGCAACGTATGGTGCTTTGTCCTACAGTTGCCCA
Marker134285	ATAGCTTTTTTATCCACCTTTGGTAATGGCCAGACTCCGTCACTCAACCTCGCCGGCCACTGTGATCCCGCCTCTAATggCTGCACTGGTTTGAGCACCGXXXXXXXXXXCGCTGTTTTAGATGGTATTGATTTTGATATTGAGGGAGGCACTACACAGTACTGGGACGAACTGGCCAAGGCCTTATCAGGATTTAGCCAGCAgAAGAAG
Marker134285	ATAGCTTTTTTATCCACCTTTGGTAATGGCCAGACTCCGTCACTCAACCTCGCCGGCCACTGTGATCCCGCCTCTAATacCTGCACTGGTTTGAGCACCGXXXXXXXXXXCGCTGTTTTAGATGGTATTGATTTTGATATTGAGGGAGGCACTACACAGTACTGGGACGAACTGGCCAAGGCCTTATCAGGATTTAGCCAGCAaAAGAAG
Marker134352	ATTGCCTTGTTGAGGTTGATCTTAAATTATTGAAGATCAAAGTGATAACTTGGATACTTTCATCCTGTCCTGTGATTATGTGTTTTAATTTGGTTGGTGGXXXXXXXXXXTTATTTCATTCGAAAATTcAATTTCAAACAAGCTGCCTCATCTCTCAGTGGAGTTTTGTTTTCATTTACAATATAAATATTCGTTGATTTCATTTTCCTT
Marker134352	ATTGCCTTGTTGAGGTTGATCTTAAATTATTGAAGATCAAAGTGATAACTTGGATACTTTCATCCTGTCCTGTGATTATGTGTTTTAATTTGGTTGGTGGXXXXXXXXXXTTATTTCATTCGAAAATTgAATTTCAAACAAGCTGCCTCATCTCTCAGTGGAGTTTTGTTTTCATTTACAATATAAATATTCGTTGATTTCATTTTCCTT
Marker134414	ACATACTATGCACTAAGACATCTTTTTGCCGGAGTGACTCATTCAGTAATAGTTCCAAcGCATCACTCTGTCGGAACTGGTTTTTGGAACCCGCAAAAGAXXXXXXXXXXCGAAGAAACGAATACTGGTTTTCTCTCAGAAGATCACTCTCATGATCCACATACTTGTTATAATTACCCTTCAAGGACTGCCTCGGGTTACATAATTCTG
Marker134414	ACATACTATGCACTAAGACATCTTTTTGCCGGAGTGACTCATTCAGTAATAGTTCCAAtGCATCACTCTGTCGGAACTGGTTTTTGGAACCCGCAAAAGAXXXXXXXXXXCGAAGAAACGAATACTGGTTTTCTCTCAGAAGATCACTCTCATGATCCACATACTTGTTATAATTACCCTTCAAGGACTGCCTCGGGTTACATAATTCTG
Marker134452	CTATTTATTTACTAAAAAACCAGTTTCAGGCCAAATCAATTCCCCCTTCAGcGAGATGATCCTCCATCATGGCCAAAGAAAAAGACCAAGGGTTTGAGCAXXXXXXXXXXCGGAATCAAAACTAGTTGCTGAAATTTATGAACAAATAGATGTCGTTTTTGATGATCCTGTTCAAACAGCTCTCTGTTCTGATTCTAATTCAATTGTTGA
Marker134452	CTATTTATTTACTAAAAAACCAGTTTCAGGCCAAATCAATTCCCCCTTCAGaGAGATGATCCTCCATCATGGCCAAAGAAAAAGACCAAGGGTTTGAGCAXXXXXXXXXXCGGAATCAAAACTAGTTGCTGAAATTTATGAACAAATAGATGTCGTTTTTGATGATCCTGTTCAAACAGCTCTCTGTTCTGATTCTAATTCAATTGTTGA
Marker13448	AAGCAAGACGGTATGAATGGGAATGCCACAGACGATTGACATAGATGCCTACGGATTAAGTAAAATGGCCTAATGTAACAATGAGAGAAGAATTATCCAAXXXXXXXXXXTTTTGACGGCTATATACAATGATCAAGTTAAAGAAACTGAATAGTTTGTAAgGACTCAGTTAATTCTTAaCACAGGTAAGcAAAAGTCACAACCCAaTAG
Marker13448	AAGCAAGACGGTATGAATGGGAATGCCACAGACGATTGACATAGATGCCTACGGATTAAGTAAAATGGCCTAATGTAACAATGAGAGAAGAATTATCCAAXXXXXXXXXXTTTTGACGGCTATATACAATGATCAAGTTAAAGAAACTGAATAGTTTGTAAaGACTCAGTTAATTCTTAgCACAGGTAAGaAAAAGTCACAACCCAtTAG
Marker134498	TTCTTAAAAACAGAAAACCCTAAAAATTCGAGTACATTTTCAAAATTGAACAGAAAAGATGTCAAATCCTCATAATATTTAGCATAAAAAAATGATTAGAXXXXXXXXXXTACGACGTCGTTGAACTCGTAAAGACCTCGAAAATTCGAcTGAGAGAAGCGTTAAATTGTCACTCCAAATATGATATGCGGAGAAATGAAG-TGCAGCTTC
Marker134498	TTCTTAAAAACAGAAAACCCTAAAAATTCGAGTACATTTTCAAAATTGAACAGAAAAGATGTCAAATCCTCATAATATTTAGCATAAAAAAATGATTAGAXXXXXXXXXX-ACGACGTCGTTGAACTCGTAAAGACCTCGAAAATTCGAtTGAGAGAAGCGTTAAATTGTCACTCCAAATATGATATGCGGAGAAATGAAGTTGCAGCTTC
[truncated: 12,146 more rows]

## Sheet: LG1
Markers on the LG1 and its parent orgin
>Marker192293	parent orgin
[truncated: 1,122 more rows]

## Sheet: LG2
Markers on the LG2 and its parent orgin
>Marker29463	parent orgin
[truncated: 860 more rows]

## Sheet: LG3
Markers on the LG3 and its parent orgin
>Marker14117	parent orgin
[truncated: 941 more rows]

## Sheet: LG4
Markers on the LG4 and its parent orgin
[truncated: 1,648 more rows]

[truncated: 16 more sheets: LG5, LG6, LG7, LG8, LG9, LG10, LG11, LG12, LG13, LG14, LG15, LG16, LG17, LG18, LG19, LG20]
