# Supplementary material for: Construction of a High-Density Genetic Map Based on Large-Scale Marker Development in Mango Using Specific-Locus Amplified Fragment Sequencing (SLAF-seq)
Source: Front Plant Sci. 2016 Aug 30;7:1310. doi: 10.3389/fpls.2016.01310 (PMC5003885; doi:10.3389/fpls.2016.01310)
Supplement: Table S3 — Details of marker genotypes for F1 individuals. [file Table3.XLSX]

## Sheet: Sheet1
Table S3 Details of marker genotypes for F1 individuals
Marker name	Segregated type	13001	13002	13003	13004	13005	13006	13007	13008	13009	13010	13011	13012	13015	13016	13017	13018	13019	13020	13021	13022	13023	13024	13025	13026	13027	13028	13029	13030	13031	13032	13033	13034	13035	13036	13037	13038	13039	13040	13041	13042	13043	13044	13045	13046	13047	13048	13049	13050
Marker10004	<lmxll>	ll	lm	ll	lm	lm	lm	lm	ll	ll	lm	ll	ll	ll	ll	lm	lm	lm	ll	lm	ll	lm	lm	lm	lm	lm	lm	lm	ll	ll	ll	ll	ll	ll	lm	lm	lm	lm	ll	lm	ll	lm	lm	lm	ll	ll	ll	ll	lm
Marker100041	<nnxnp>	np	np	np	nn	nn	np	np	nn	nn	nn	np	nn	np	nn	nn	np	nn	np	nn	nn	np	nn	nn	np	np	np	np	nn	np	np	np	nn	nn	nn	nn	nn	nn	nn	nn	nn	nn	np	nn	nn	nn	nn	np	np
Marker10007	<nnxnp>	np	np	nn	nn	nn	np	np	nn	nn	np	nn	np	nn	nn	nn	nn	nn	nn	np	nn	nn	np	nn	np	nn	np	nn	nn	np	np	nn	nn	np	nn	np	nn	nn	np	np	nn	np	nn	nn	np	nn	nn	np	np
Marker10010	<efxeg>	ee	eg	ef	ef	ef	ef	ef	ee	ef	fg	eg	eg	eg	ee	ef	fg	eg	eg	ef	ee	ef	eg	fg	eg	fg	eg	ef	fg	eg	eg	ee	ef	ef	ee	ee	fg	fg	fg	ee	eg	ee	ee	eg	eg	ef	ef	ef	fg
Marker100113	<lmxll>	ll	lm	ll	ll	ll	ll	lm	ll	ll	ll	ll	lm	ll	lm	ll	lm	ll	lm	ll	ll	lm	ll	lm	ll	lm	ll	lm	lm	ll	ll	ll	ll	ll	ll	lm	ll	ll	ll	lm	lm	ll	lm	lm	lm	ll	ll	ll	ll
Marker100138	<nnxnp>	nn	np	np	nn	np	nn	np	nn	nn	nn	np	np	nn	nn	np	nn	np	nn	np	nn	np	nn	np	nn	nn	np	nn	np	np	nn	np	np	nn	np	np	nn	nn	nn	nn	np	np	np	np	np	np	nn	np	nn
Marker100204	<nnxnp>	nn	nn	nn	nn	nn	nn	nn	nn	np	np	np	np	np	nn	nn	np	np	np	np	nn	np	nn	np	nn	nn	np	nn	nn	nn	nn	nn	np	np	np	nn	nn	np	nn	nn	np	nn	nn	nn	np	np	np	nn	np
Marker10029	<nnxnp>	nn	nn	np	np	np	np	nn	nn	nn	nn	np	np	np	np	nn	np	np	np	np	nn	np	np	nn	nn	np	np	nn	nn	nn	nn	nn	np	np	np	nn	np	nn	nn	np	np	nn	np	nn	np	np	np	nn	np
Marker10039	<lmxll>	lm	ll	ll	ll	lm	ll	lm	lm	lm	lm	lm	ll	lm	lm	lm	ll	lm	lm	ll	lm	ll	ll	lm	lm	ll	ll	ll	ll	lm	lm	ll	ll	ll	ll	lm	lm	ll	lm	lm	ll	ll	lm	lm	lm	lm	ll	lm	ll
Marker10045	<hkxhk>	hk	hk	hh	hk	hk	hh	kk	kk	hk	hk	hk	kk	kk	kk	hh	hk	kk	hk	kk	hk	hk	hh	kk	hk	hk	hk	hk	hh	hk	hk	hk	hh	hk	hh	hk	hk	hh	hk	hk	kk	hk	hh	kk	hh	kk	kk	hk	hk
Marker100503	<nnxnp>	nn	np	nn	np	np	np	nn	nn	nn	np	np	np	nn	np	nn	np	nn	np	nn	nn	nn	nn	nn	np	nn	nn	nn	nn	nn	nn	np	nn	np	nn	np	np	np	nn	np	np	np	np	nn	nn	nn	np	nn	nn
Marker10053	<lmxll>	ll	lm	lm	lm	lm	lm	lm	ll	ll	lm	ll	ll	lm	lm	lm	lm	ll	lm	ll	lm	ll	lm	lm	ll	lm	lm	lm	ll	ll	lm	ll	ll	lm	ll	ll	lm	lm	lm	ll	ll	ll	lm	lm	ll	lm	ll	ll	ll
Marker10054	<lmxll>	lm	lm	ll	ll	ll	lm	lm	lm	ll	lm	lm	ll	lm	lm	ll	lm	ll	lm	ll	lm	lm	ll	lm	ll	lm	ll	lm	lm	ll	ll	ll	ll	ll	ll	lm	ll	ll	ll	ll	ll	lm	lm	lm	ll	ll	ll	ll	lm
Marker10055	<lmxll>	ll	ll	lm	lm	lm	ll	ll	ll	lm	ll	ll	lm	ll	ll	lm	ll	lm	ll	lm	ll	ll	lm	ll	lm	ll	lm	ll	ll	lm	lm	lm	lm	lm	lm	ll	lm	lm	lm	lm	lm	ll	ll	ll	lm	lm	lm	lm	ll
Marker100560	<hkxhk>	hk	kk	hh	hh	hh	hk	kk	hk	hk	hh	hh	hk	hh	hk	hh	hk	hk	kk	hk	hk	kk	kk	kk	hh	hk	hk	hk	hk	hk	hh	hk	kk	hh	hh	hk	hh	hh	hk	hh	hh	hk	hh	kk	kk	hh	hk	hk	hk
Marker100578	<nnxnp>	np	nn	np	np	np	np	np	np	nn	nn	np	nn	nn	nn	nn	nn	nn	nn	nn	np	nn	np	nn	np	nn	np	nn	np	np	nn	np	nn	np	np	nn	np	np	np	np	nn	np	nn	np	np	np	nn	nn	nn
Marker10060	<nnxnp>	nn	nn	nn	np	nn	np	nn	nn	np	np	nn	np	np	nn	nn	np	np	np	np	nn	np	nn	nn	nn	nn	np	nn	nn	nn	np	nn	np	np	nn	nn	nn	nn	nn	nn	np	np	nn	nn	np	np	np	nn	np
Marker10072	<lmxll>	lm	ll	ll	ll	lm	ll	ll	lm	ll	ll	lm	ll	lm	lm	ll	ll	lm	lm	ll	lm	lm	lm	ll	ll	ll	lm	lm	ll	ll	lm	lm	ll	ll	ll	lm	ll	ll	lm	lm	lm	lm	ll	lm	lm	ll	lm	ll	ll
Marker100768	<hkxhk>	hk	hk	hk	hh	hk	kk	kk	hh	kk	hk	hk	kk	hk	hh	hk	kk	kk	kk	hk	kk	hh	hk	hh	hh	hh	hk	kk	hh	kk	hk	hk	hk	hk	hk	kk	hk	hk	hk	hk	hh	hh	kk	hh	kk	hk	hk	kk	kk
Marker10084	<nnxnp>	np	np	np	np	np	nn	nn	np	nn	nn	np	nn	np	np	nn	nn	nn	nn	nn	nn	np	np	np	np	nn	nn	nn	np	nn	np	np	nn	nn	nn	nn	nn	np	np	nn	np	np	nn	np	nn	np	nn	nn	nn
Marker10085	<nnxnp>	nn	nn	nn	nn	nn	np	nn	nn	nn	nn	np	nn	np	nn	nn	np	np	np	nn	nn	nn	nn	np	nn	nn	nn	np	np	nn	nn	np	np	np	np	nn	nn	np	nn	np	np	nn	nn	nn	nn	np	np	nn	nn
Marker10086	<nnxnp>	np	nn	nn	np	np	np	np	nn	np	np	np	np	np	np	nn	np	np	nn	nn	np	nn	nn	np	nn	nn	nn	np	np	nn	nn	nn	nn	np	nn	nn	np	np	np	np	np	np	np	np	np	nn	nn	np	np
Marker100884	<nnxnp>	nn	nn	nn	nn	nn	np	np	nn	np	np	nn	np	nn	nn	np	nn	nn	nn	np	nn	nn	nn	np	np	nn	np	np	nn	np	np	np	np	np	nn	np	nn	nn	nn	np	nn	np	nn	nn	nn	nn	np	np	np
Marker10091	<lmxll>	ll	ll	lm	lm	ll	lm	ll	lm	ll	ll	lm	ll	ll	lm	ll	ll	ll	lm	lm	ll	lm	lm	lm	lm	ll	ll	lm	lm	lm	lm	ll	lm	ll	ll	ll	ll	ll	lm	lm	lm	ll	ll	ll	lm	lm	ll	lm	lm
Marker10092	<nnxnp>	np	np	np	nn	nn	nn	np	nn	np	np	nn	np	nn	np	np	np	np	nn	nn	nn	nn	np	nn	nn	np	np	np	nn	nn	nn	nn	nn	np	np	np	nn	nn	np	nn	np	np	np	nn	nn	nn	nn	nn	nn
Marker100960	<nnxnp>	np	np	np	nn	np	np	np	nn	np	np	nn	np	nn	nn	np	np	np	nn	nn	nn	nn	np	np	nn	np	np	np	nn	nn	np	nn	nn	nn	np	nn	np	nn	nn	nn	np	np	np	nn	nn	np	np	np	nn
Marker10098	<nnxnp>	nn	np	nn	nn	nn	nn	np	nn	np	nn	np	np	np	np	nn	nn	np	nn	nn	np	np	nn	nn	np	np	nn	nn	np	nn	nn	nn	np	nn	nn	np	np	np	np	np	nn	np	np	np	nn	nn	np	nn	np
Marker10100	<efxeg>	ef	eg	ee	ee	ef	ee	ee	ef	ee	eg	fg	eg	fg	ef	ee	eg	fg	fg	ee	fg	ef	fg	eg	eg	ee	fg	ef	eg	eg	fg	ef	ee	eg	ee	ef	eg	eg	ef	ef	ef	fg	eg	ef	fg	eg	ef	ee	eg
Marker101000	<lmxll>	ll	ll	lm	lm	ll	ll	lm	ll	ll	ll	ll	lm	lm	ll	ll	lm	ll	lm	ll	lm	ll	lm	lm	lm	lm	ll	lm	ll	lm	lm	ll	ll	lm	lm	ll	lm	ll	lm	lm	ll	ll	lm	ll	lm	lm	ll	lm	ll
Marker10101	<nnxnp>	nn	nn	np	nn	np	np	np	np	np	nn	np	np	np	nn	np	np	np	nn	nn	nn	np	np	np	nn	np	nn	nn	nn	np	nn	np	nn	np	nn	nn	np	nn	nn	nn	nn	np	np	nn	nn	np	nn	np	np
Marker10102	<nnxnp>	nn	np	nn	nn	nn	nn	np	nn	nn	nn	nn	np	nn	nn	nn	np	np	np	nn	nn	np	np	np	nn	nn	np	nn	nn	nn	nn	np	nn	nn	nn	nn	np	np	nn	nn	nn	np	nn	np	np	nn	np	nn	nn
Marker10104	<nnxnp>	np	nn	nn	nn	np	np	nn	nn	np	np	nn	nn	np	np	np	np	nn	nn	np	np	np	nn	nn	nn	nn	nn	nn	np	nn	np	np	np	nn	nn	np	nn	nn	np	nn	nn	nn	np	np	np	np	nn	np	np
Marker10108	<nnxnp>	np	nn	nn	np	nn	np	np	nn	np	nn	np	np	np	np	nn	np	np	nn	nn	np	nn	nn	np	nn	nn	nn	np	np	np	nn	np	nn	np	nn	np	np	np	np	nn	np	np	np	np	np	nn	nn	np	np
Marker10112	<nnxnp>	nn	nn	nn	nn	nn	np	np	nn	np	np	np	np	np	nn	nn	nn	nn	nn	np	nn	nn	nn	np	np	nn	nn	np	np	np	np	np	np	nn	nn	np	nn	np	nn	np	nn	np	nn	nn	nn	nn	np	np	np
Marker101146	<lmxll>	ll	ll	lm	ll	lm	lm	ll	lm	lm	lm	lm	lm	ll	lm	ll	ll	ll	lm	ll	ll	ll	ll	ll	lm	ll	ll	lm	ll	lm	ll	lm	lm	lm	ll	lm	lm	lm	ll	ll	ll	lm	ll	ll	lm	lm	ll	ll	lm
Marker10119	<lmxll>	ll	ll	ll	lm	ll	ll	lm	ll	ll	lm	lm	lm	ll	ll	ll	ll	lm	ll	lm	lm	lm	ll	lm	lm	ll	ll	lm	lm	lm	lm	ll	lm	ll	lm	ll	ll	ll	ll	lm	lm	ll	ll	ll	lm	ll	lm	lm	ll
Marker10120	<lmxll>	lm	lm	lm	ll	ll	ll	ll	ll	lm	ll	lm	ll	lm	ll	ll	lm	ll	lm	lm	ll	lm	lm	ll	ll	ll	ll	lm	lm	lm	ll	lm	ll	ll	ll	ll	ll	lm	ll	lm	lm	lm	ll	lm	lm	lm	ll	lm	ll
Marker10128	<lmxll>	ll	lm	lm	ll	lm	lm	ll	lm	lm	ll	lm	ll	lm	lm	lm	lm	ll	lm	ll	ll	ll	lm	ll	ll	lm	lm	ll	ll	ll	ll	lm	ll	lm	ll	lm	lm	lm	lm	ll	ll	ll	lm	lm	lm	lm	ll	ll	lm
Marker101291	<nnxnp>	nn	nn	nn	nn	nn	np	np	nn	nn	nn	np	nn	np	np	np	nn	nn	np	nn	nn	nn	np	nn	nn	nn	nn	nn	np	np	nn	np	nn	np	np	np	nn	np	nn	nn	np	nn	np	nn	np	nn	np	nn	np
Marker10160	<nnxnp>	nn	np	nn	np	np	nn	nn	np	nn	nn	nn	np	nn	np	np	nn	np	nn	np	np	nn	nn	np	np	np	nn	np	nn	np	np	nn	nn	nn	np	nn	np	np	np	np	np	np	np	np	nn	nn	np	np	nn
Marker10162	<nnxnp>	nn	nn	nn	np	nn	nn	nn	nn	nn	nn	np	nn	nn	nn	np	nn	np	nn	np	nn	np	np	nn	nn	nn	np	nn	nn	np	nn	nn	np	np	nn	np	nn	nn	nn	nn	nn	np	np	nn	nn	np	np	nn	nn
Marker10163	<nnxnp>	np	np	np	nn	nn	np	np	np	nn	np	np	nn	nn	np	nn	np	np	np	np	np	nn	np	np	nn	nn	nn	np	nn	np	np	np	np	nn	np	np	np	np	np	nn	np	nn	np	nn	np	np	np	np	nn
Marker10167	<nnxnp>	np	np	nn	np	np	np	np	np	nn	nn	nn	np	nn	np	nn	np	nn	nn	np	np	np	np	np	nn	nn	nn	np	np	np	nn	nn	np	nn	nn	nn	nn	nn	np	np	nn	nn	nn	nn	np	nn	nn	np	nn
Marker10174	<nnxnp>	np	nn	np	nn	np	np	nn	nn	np	nn	nn	np	np	nn	nn	nn	nn	nn	np	nn	nn	np	np	nn	nn	nn	np	np	nn	np	np	np	nn	np	np	nn	nn	nn	np	np	nn	nn	np	nn	np	nn	np	nn
Marker10181	<lmxll>	lm	lm	lm	lm	ll	lm	ll	ll	ll	ll	ll	lm	ll	ll	ll	lm	ll	ll	ll	ll	ll	lm	ll	ll	lm	lm	lm	lm	ll	ll	lm	lm	ll	lm	ll	ll	lm	ll	ll	lm	lm	ll	lm	lm	ll	lm	ll	lm
Marker10186	<nnxnp>	nn	np	nn	nn	nn	nn	np	np	np	nn	nn	nn	nn	nn	np	np	np	nn	np	nn	np	nn	nn	nn	nn	nn	np	np	np	np	nn	np	np	nn	np	np	np	nn	nn	np	nn	nn	np	nn	np	nn	np	nn
Marker10189	<nnxnp>	np	nn	nn	np	nn	np	nn	nn	nn	np	nn	np	np	np	np	nn	np	np	nn	nn	np	nn	np	np	np	np	np	nn	np	np	np	nn	nn	np	np	np	np	np	nn	np	nn	np	np	nn	np	nn	np	nn
Marker10196	<nnxnp>	nn	nn	nn	nn	np	np	nn	nn	np	np	nn	nn	np	np	np	np	nn	np	np	np	np	nn	nn	nn	nn	nn	nn	np	nn	np	np	np	nn	nn	np	nn	nn	np	nn	nn	nn	np	np	np	np	nn	np	np
Marker102003	<nnxnp>	np	np	np	np	nn	nn	nn	np	nn	nn	np	nn	nn	nn	nn	np	np	nn	nn	nn	nn	np	nn	np	np	np	np	nn	nn	nn	np	nn	nn	nn	np	np	np	nn	np	np	np	np	nn	np	np	nn	nn	nn
Marker102015	<nnxnp>	nn	np	np	np	nn	nn	nn	nn	np	np	np	nn	nn	np	nn	np	nn	nn	nn	nn	nn	nn	nn	np	nn	np	np	nn	nn	nn	nn	nn	nn	np	np	nn	np	nn	nn	np	nn	nn	np	nn	nn	np	np	np
Marker10211	<nnxnp>	nn	nn	nn	np	nn	nn	nn	nn	nn	nn	np	nn	nn	nn	np	nn	np	nn	np	nn	np	np	nn	nn	nn	np	nn	nn	np	nn	nn	np	np	nn	np	nn	nn	nn	nn	nn	np	np	nn	nn	np	np	nn	np
Marker102129	<efxeg>	ef	fg	eg	fg	ee	eg	fg	fg	ef	ef	eg	eg	ee	fg	eg	eg	fg	fg	eg	eg	fg	fg	ee	eg	eg	ee	ee	ee	eg	fg	fg	fg	fg	eg	fg	eg	ee	eg	ef	eg	eg	ee	ef	eg	fg	ee	fg	fg
Marker10226	<efxeg>	fg	fg	ef	fg	fg	eg	eg	fg	ee	ee	ef	fg	ee	eg	ef	eg	ee	eg	eg	eg	ef	fg	ef	fg	ee	fg	eg	fg	ef	ef	ee	fg	ee	eg	ee	ee	ef	eg	fg	eg	ef	fg	ef	eg	fg	ee	ee	ee
Marker10232	<nnxnp>	nn	np	nn	nn	nn	np	nn	nn	np	nn	nn	nn	nn	np	nn	nn	nn	nn	nn	nn	np	np	nn	nn	np	np	nn	np	np	np	nn	np	np	nn	nn	np	nn	np	nn	nn	np	nn	np	nn	np	np	np	nn
Marker102327	<lmxll>	lm	lm	ll	lm	lm	lm	lm	lm	lm	lm	lm	lm	lm	ll	lm	ll	lm	lm	lm	lm	lm	lm	ll	ll	lm	ll	ll	lm	ll	lm	lm	ll	ll	lm	lm	lm	ll	lm	lm	ll	ll	ll	lm	ll	ll	ll	lm	ll
Marker10234	<lmxll>	lm	lm	ll	lm	lm	lm	lm	ll	ll	ll	ll	ll	lm	ll	ll	ll	lm	lm	lm	ll	lm	ll	lm	ll	lm	ll	ll	ll	lm	lm	ll	ll	ll	lm	lm	ll	ll	lm	ll	ll	lm	lm	ll	ll	lm	ll	lm	ll
Marker10250	<lmxll>	lm	ll	ll	ll	ll	ll	ll	lm	lm	ll	lm	lm	ll	ll	ll	ll	lm	ll	lm	ll	lm	ll	ll	lm	ll	ll	ll	lm	lm	ll	lm	lm	ll	lm	lm	ll	lm	ll	lm	lm	lm	ll	ll	lm	ll	lm	lm	lm
Marker102649	<lmxll>	lm	ll	ll	lm	ll	lm	ll	ll	lm	ll	lm	ll	ll	ll	lm	ll	ll	lm	lm	lm	lm	ll	ll	ll	ll	ll	lm	lm	ll	lm	ll	lm	ll	lm	lm	lm	ll	ll	lm	ll	ll	lm	ll	lm	ll	lm	lm	lm
Marker10265	<nnxnp>	nn	nn	np	np	nn	nn	np	nn	nn	np	np	nn	np	np	nn	nn	nn	np	np	np	np	np	np	nn	nn	np	nn	np	nn	np	np	np	np	np	nn	nn	np	nn	np	nn	nn	np	np	nn	nn	np	np	nn
Marker10267	<lmxll>	ll	lm	ll	ll	lm	ll	lm	ll	ll	lm	ll	ll	ll	lm	ll	ll	lm	ll	ll	ll	ll	ll	ll	lm	lm	lm	lm	ll	ll	lm	ll	lm	lm	ll	lm	lm	lm	lm	ll	lm	lm	lm	ll	ll	lm	ll	lm	lm
Marker10274	<hkxhk>	hk	hk	hk	hh	hk	kk	kk	hh	kk	hk	hk	kk	hk	hh	hk	kk	kk	kk	hk	kk	hh	hk	hh	hh	hh	hk	kk	hh	kk	hk	hk	hk	hk	hk	kk	hk	hk	hk	hk	hh	hh	kk	hh	kk	hk	hk	kk	kk
Marker102758	<lmxll>	ll	ll	ll	lm	ll	ll	lm	lm	ll	lm	ll	ll	ll	lm	ll	ll	ll	lm	lm	ll	ll	lm	ll	lm	ll	lm	ll	lm	ll	lm	lm	ll	ll	ll	lm	lm	ll	lm	ll	ll	ll	lm	ll	lm	lm	lm	ll	ll
Marker10277	<efxeg>	eg	ee	eg	ee	ef	ee	ef	eg	fg	ef	eg	ee	ee	fg	fg	ef	fg	ee	fg	fg	ee	fg	fg	eg	ef	ef	eg	ef	ee	eg	ef	eg	ee	ee	ef	ee	fg	fg	fg	fg	ef	ef	ef	ef	ef	ee	fg	ef
Marker102778	<nnxnp>	nn	np	nn	np	np	np	nn	np	np	nn	nn	np	np	np	nn	nn	nn	np	nn	nn	np	np	np	np	nn	nn	nn	nn	np	np	np	nn	np	np	nn	np	nn	nn	nn	nn	np	nn	np	np	np	nn	nn	nn
Marker10278	<nnxnp>	nn	np	np	nn	np	nn	nn	nn	np	nn	nn	nn	np	nn	np	nn	np	nn	np	np	np	np	nn	np	np	nn	np	np	nn	nn	np	nn	nn	np	nn	np	np	np	np	nn	nn	np	np	np	nn	nn	np	np
Marker102826	<nnxnp>	np	np	nn	np	nn	np	np	np	np	nn	np	np	nn	nn	nn	nn	np	nn	np	np	np	np	np	nn	nn	nn	np	np	np	np	nn	np	nn	np	np	nn	nn	np	np	nn	nn	nn	np	np	nn	nn	np	np
Marker10283	<hkxhk>	hk	hh	hh	kk	hh	hh	hk	kk	hh	hk	hh	hh	hh	hk	hh	hk	hk	hk	kk	kk	hh	hk	hk	kk	hh	hk	hk	kk	hh	kk	kk	hk	kk	hh	kk	kk	hk	kk	hk	hk	hk	kk	hk	hk	kk	hk	hk	hh
Marker10293	<nnxnp>	np	np	nn	nn	np	nn	np	nn	nn	np	np	np	np	np	nn	nn	np	np	np	nn	np	np	np	nn	np	np	nn	np	np	nn	np	np	np	nn	np	nn	nn	nn	np	nn	nn	nn	nn	nn	np	np	np	np
Marker10299	<lmxll>	lm	lm	ll	lm	lm	ll	ll	ll	ll	lm	ll	ll	ll	lm	ll	ll	lm	lm	ll	ll	ll	ll	ll	ll	lm	ll	ll	lm	ll	ll	lm	lm	ll	ll	lm	lm	lm	lm	ll	ll	lm	lm	ll	ll	lm	ll	lm	lm
Marker10300	<nnxnp>	np	nn	np	np	nn	nn	np	np	nn	nn	np	nn	np	np	nn	nn	nn	np	np	np	nn	np	np	nn	np	nn	nn	np	nn	np	np	np	np	np	nn	np	np	nn	np	nn	nn	np	nn	nn	nn	np	np	nn
Marker10312	<lmxll>	lm	ll	ll	ll	ll	lm	lm	lm	lm	ll	lm	lm	lm	lm	lm	lm	ll	ll	lm	lm	lm	lm	lm	lm	ll	lm	ll	ll	lm	lm	ll	ll	ll	ll	lm	lm	ll	lm	lm	lm	ll	lm	ll	lm	lm	lm	lm	ll
Marker10317	<nnxnp>	np	nn	np	nn	nn	np	nn	np	nn	nn	np	nn	nn	nn	np	nn	nn	nn	nn	np	nn	np	nn	np	nn	np	np	np	np	nn	np	np	nn	np	nn	np	np	np	np	nn	np	nn	np	np	nn	nn	nn	nn
Marker10318	<nnxnp>	np	np	nn	nn	np	np	np	np	nn	nn	nn	nn	nn	np	np	np	nn	np	nn	np	nn	np	nn	np	nn	np	np	nn	nn	nn	np	np	np	np	nn	nn	nn	np	np	np	np	np	np	np	np	nn	nn	nn
Marker103323	<nnxnp>	nn	nn	nn	np	nn	nn	nn	np	nn	np	nn	nn	nn	np	nn	np	np	nn	nn	np	nn	nn	np	np	nn	np	np	np	nn	nn	nn	np	np	np	nn	nn	nn	nn	np	np	np	np	nn	nn	nn	nn	np	np
Marker10336	<nnxnp>	nn	nn	nn	np	nn	nn	nn	np	nn	np	nn	nn	nn	np	nn	np	np	nn	nn	np	nn	nn	np	np	nn	np	np	np	nn	nn	nn	np	np	np	nn	nn	nn	nn	np	np	np	np	nn	nn	nn	nn	np	np
Marker10347	<nnxnp>	np	np	nn	nn	np	np	nn	np	nn	nn	nn	nn	np	nn	np	np	np	np	nn	nn	nn	np	np	np	nn	np	np	nn	nn	np	np	nn	np	np	nn	nn	nn	nn	np	nn	np	np	np	np	np	np	np	np
Marker10362	<nnxnp>	np	nn	nn	np	nn	np	np	nn	np	nn	np	np	np	np	nn	np	np	nn	nn	np	nn	nn	np	nn	nn	nn	np	np	np	nn	np	nn	np	nn	np	np	np	np	nn	np	np	np	np	np	nn	nn	np	np
Marker10365	<nnxnp>	np	np	nn	np	nn	np	np	nn	nn	np	nn	np	nn	nn	np	nn	np	np	nn	np	nn	nn	nn	np	np	np	np	np	np	np	nn	nn	np	nn	nn	np	np	nn	np	np	np	nn	nn	np	np	np	np	nn
Marker10366	<lmxll>	lm	lm	ll	ll	ll	ll	ll	lm	lm	lm	lm	lm	ll	lm	lm	ll	ll	lm	ll	lm	lm	lm	lm	ll	lm	ll	ll	ll	lm	lm	lm	lm	ll	ll	lm	lm	lm	ll	ll	lm	ll	lm	ll	lm	lm	ll	ll	lm
Marker10369	<nnxnp>	nn	np	np	np	nn	np	np	np	nn	np	np	np	nn	np	nn	np	np	np	np	np	np	np	nn	np	np	nn	nn	nn	np	np	np	np	np	np	np	np	nn	np	nn	np	np	nn	nn	np	np	nn	np	nn
Marker10372	<lmxll>	ll	ll	lm	lm	lm	lm	lm	ll	lm	lm	ll	ll	ll	ll	lm	lm	ll	ll	lm	ll	lm	ll	lm	ll	lm	ll	lm	lm	ll	ll	ll	lm	lm	ll	ll	lm	lm	lm	ll	ll	ll	ll	ll	ll	lm	lm	lm	lm
Marker10378	<nnxnp>	np	np	np	nn	np	np	nn	np	np	nn	nn	np	np	nn	nn	np	np	np	np	np	np	np	np	nn	nn	nn	np	nn	nn	np	np	nn	nn	np	np	np	nn	nn	np	nn	np	np	nn	nn	nn	np	nn	nn
Marker103787	<nnxnp>	np	np	nn	nn	np	np	np	np	nn	nn	nn	nn	nn	np	np	np	nn	np	nn	np	nn	np	nn	np	nn	np	np	nn	nn	nn	np	np	np	np	nn	nn	nn	np	np	np	np	np	np	np	np	nn	nn	nn
Marker10382	<lmxll>	ll	lm	lm	lm	ll	lm	ll	ll	ll	ll	lm	lm	ll	ll	lm	lm	ll	ll	ll	lm	ll	ll	lm	lm	lm	ll	ll	lm	lm	lm	ll	ll	ll	lm	lm	lm	lm	ll	ll	lm	ll	ll	lm	ll	lm	ll	lm	ll
Marker1039	<nnxnp>	np	np	np	nn	np	np	nn	np	np	nn	nn	np	np	nn	nn	np	np	np	np	np	np	np	np	nn	nn	nn	np	nn	nn	np	np	nn	nn	np	np	np	nn	nn	np	nn	np	np	nn	nn	nn	np	nn	nn
Marker10399	<nnxnp>	np	np	np	np	np	nn	nn	np	np	nn	np	nn	np	np	np	np	np	np	nn	np	np	nn	np	nn	np	nn	np	np	nn	nn	np	np	nn	np	nn	np	np	nn	nn	np	nn	np	np	nn	np	np	nn	nn
Marker104082	<nnxnp>	nn	nn	np	nn	nn	nn	np	np	np	np	np	np	nn	np	np	nn	nn	nn	nn	nn	np	np	nn	nn	np	np	np	nn	np	np	nn	nn	np	np	np	nn	nn	np	np	np	np	np	nn	nn	np	nn	nn	nn
Marker10414	<nnxnp>	np	nn	np	np	nn	nn	np	nn	nn	np	np	nn	np	np	nn	nn	nn	np	np	np	nn	np	np	nn	nn	np	nn	np	nn	np	np	np	np	np	nn	nn	np	nn	np	nn	nn	np	np	nn	nn	np	np	nn
Marker10419	<hkxhk>	kk	kk	kk	kk	hk	kk	hh	hk	hh	hk	hh	hk	hk	hk	kk	hk	hh	hk	hk	hk	hk	kk	hh	hk	kk	hk	kk	kk	hh	hh	kk	hh	kk	hk	hk	hk	hk	hk	hh	hk	hk	hk	hk	hk	hk	kk	kk	kk
Marker10421	<nnxnp>	nn	nn	nn	np	np	nn	nn	np	np	np	nn	nn	np	np	nn	np	nn	np	nn	nn	nn	nn	np	nn	nn	nn	np	nn	nn	np	nn	nn	np	np	np	nn	nn	nn	nn	np	nn	nn	np	nn	np	np	nn	np
Marker104294	<lmxll>	ll	ll	lm	lm	lm	lm	ll	ll	lm	lm	lm	ll	ll	ll	lm	lm	ll	ll	ll	ll	ll	ll	lm	lm	lm	lm	ll	ll	ll	ll	lm	lm	ll	ll	lm	ll	lm	lm	lm	lm	lm	ll	lm	lm	lm	lm	ll	ll
Marker10437	<hkxhk>	hk	hh	hk	hk	kk	hk	hh	hh	hk	hk	hk	hk	kk	hh	hk	hk	hh	hh	hk	hk	hh	hh	kk	hk	hk	kk	kk	kk	hk	hh	hh	hh	hh	hk	hh	hk	kk	hk	hk	hk	hk	kk	hk	hk	hh	kk	hh	hh
Marker10440	<nnxnp>	nn	np	nn	nn	nn	np	nn	nn	nn	nn	np	np	np	nn	nn	np	nn	nn	np	np	nn	np	nn	np	np	nn	nn	np	np	nn	np	nn	np	np	np	np	nn	np	np	nn	np	np	nn	np	np	np	nn	np
Marker10442	<lmxll>	lm	ll	ll	ll	lm	ll	ll	lm	ll	lm	lm	ll	lm	lm	ll	ll	lm	lm	ll	lm	lm	lm	ll	ll	ll	lm	lm	ll	ll	lm	lm	lm	ll	ll	lm	ll	ll	lm	lm	lm	lm	ll	lm	lm	ll	lm	ll	ll
Marker10446	<lmxll>	lm	lm	lm	lm	lm	ll	ll	lm	ll	ll	lm	lm	ll	ll	ll	ll	lm	ll	lm	lm	lm	lm	lm	lm	ll	lm	ll	lm	lm	lm	ll	ll	ll	ll	ll	ll	lm	lm	lm	ll	lm	lm	lm	ll	lm	ll	ll	lm
Marker104471	<efxeg>	eg	fg	fg	ee	fg	fg	fg	eg	fg	ee	ee	eg	fg	ee	ee	eg	ee	eg	ee	ef	ef	eg	fg	eg	ee	ee	fg	fg	ef	eg	fg	ef	fg	eg	ef	eg	fg	ef	eg	eg	ee	ee	fg	eg	eg	ee	ef	eg
Marker10458	<nnxnp>	nn	nn	nn	nn	nn	nn	np	nn	nn	nn	nn	np	nn	nn	nn	nn	np	nn	nn	nn	np	np	np	np	nn	np	np	np	nn	nn	np	nn	nn	nn	nn	np	np	nn	nn	np	np	nn	np	np	nn	np	nn	nn
Marker10459	<nnxnp>	np	nn	np	np	nn	nn	nn	np	nn	nn	nn	np	np	np	np	nn	nn	nn	nn	np	np	np	nn	np	np	nn	nn	nn	nn	nn	np	nn	nn	np	np	np	np	np	np	nn	np	np	np	np	nn	np	nn	nn
Marker10460	<hkxhk>	hk	kk	hh	hk	hk	hk	hh	kk	kk	kk	kk	hk	hh	hk	hh	hh	hk	hk	hh	kk	hk	kk	kk	hk	kk	hk	hk	hk	kk	kk	hk	kk	hk	hh	kk	kk	hk	kk	hk	kk	hk	hk	hh	hk	hk	hk	hh	hk
Marker10464	<hkxhk>	hh	kk	kk	kk	hh	kk	hk	hk	hk	hk	kk	kk	kk	hk	kk	kk	hk	hk	hh	hk	hk	hh	hh	hk	kk	kk	kk	hh	hh	hh	hh	hh	hk	hk	kk	hk	hh	kk	hk	hk	hk	kk	kk	kk	hk	hk	kk	hk
Marker104687	<lmxll>	ll	ll	lm	ll	ll	lm	lm	lm	lm	ll	lm	lm	lm	ll	lm	lm	ll	ll	lm	lm	lm	lm	lm	lm	ll	lm	lm	ll	lm	lm	ll	ll	lm	lm	ll	ll	ll	ll	lm	lm	ll	ll	lm	lm	ll	lm	ll	ll
Marker104783	<nnxnp>	nn	nn	nn	np	nn	nn	nn	np	nn	np	nn	nn	nn	np	nn	np	np	nn	nn	np	nn	nn	np	np	nn	nn	np	np	nn	np	nn	np	np	np	np	nn	nn	nn	np	np	np	np	nn	nn	np	nn	np	np
Marker104818	<nnxnp>	np	np	np	np	nn	nn	nn	np	nn	nn	np	np	nn	nn	nn	nn	np	nn	nn	nn	nn	np	np	np	np	np	np	nn	np	nn	nn	nn	np	np	nn	np	np	nn	np	np	np	nn	nn	nn	np	np	nn	nn
Marker10487	<lmxll>	lm	lm	ll	lm	ll	lm	lm	ll	ll	ll	ll	ll	lm	ll	ll	ll	lm	lm	lm	lm	lm	ll	ll	ll	lm	ll	ll	ll	lm	lm	ll	ll	ll	ll	ll	ll	lm	lm	ll	ll	lm	lm	ll	ll	lm	ll	lm	ll
Marker10494	<nnxnp>	np	np	np	nn	nn	np	nn	np	np	nn	np	np	nn	nn	np	np	nn	nn	np	nn	nn	np	nn	np	np	nn	nn	np	nn	nn	np	np	nn	nn	nn	nn	nn	nn	nn	np	np	nn	np	np	np	np	np	np
Marker105013	<nnxnp>	np	np	nn	np	nn	np	nn	np	nn	np	nn	nn	nn	np	nn	np	nn	np	nn	np	nn	np	nn	np	np	nn	np	nn	nn	np	np	nn	np	nn	nn	np	np	np	np	nn	np	np	nn	np	nn	np	nn	nn
Marker10503	<lmxll>	lm	lm	ll	lm	ll	lm	lm	ll	ll	ll	lm	ll	lm	lm	lm	lm	lm	ll	lm	lm	ll	lm	lm	ll	lm	ll	ll	ll	ll	lm	ll	lm	ll	lm	lm	lm	lm	lm	lm	lm	ll	lm	ll	ll	ll	ll	lm	lm
Marker10506	<nnxnp>	np	np	np	nn	np	nn	np	np	nn	nn	np	nn	nn	np	np	nn	nn	nn	nn	np	nn	np	np	np	np	nn	np	np	np	nn	np	nn	nn	np	np	np	np	np	np	nn	nn	np	np	nn	nn	nn	np	nn
Marker10509	<lmxll>	lm	--	lm	ll	ll	ll	lm	lm	lm	ll	lm	lm	lm	lm	lm	ll	ll	lm	ll	lm	ll	ll	ll	ll	ll	ll	ll	lm	lm	lm	lm	ll	lm	ll	ll	ll	ll	lm	ll	lm	ll	ll	ll	lm	lm	lm	lm	ll
Marker10513	<nnxnp>	np	nn	np	np	nn	nn	nn	nn	nn	np	nn	nn	nn	np	np	np	np	nn	nn	np	nn	nn	np	nn	nn	np	np	np	nn	nn	nn	np	np	np	nn	np	nn	nn	np	np	np	np	nn	nn	nn	nn	np	np
Marker10514	<nnxnp>	np	nn	np	nn	np	np	nn	nn	np	np	np	nn	nn	np	nn	np	nn	nn	np	np	nn	nn	np	nn	nn	nn	nn	np	nn	np	np	np	np	np	nn	nn	nn	np	np	nn	nn	np	np	np	np	nn	nn	nn
Marker10515	<lmxll>	ll	ll	ll	ll	lm	ll	lm	ll	ll	ll	lm	ll	ll	ll	lm	lm	lm	lm	lm	ll	ll	ll	lm	lm	lm	lm	ll	lm	lm	lm	ll	ll	ll	ll	ll	ll	ll	lm	ll	ll	ll	lm	lm	lm	lm	lm	ll	lm
Marker10519	<nnxnp>	nn	nn	np	nn	np	np	np	np	np	nn	np	np	np	nn	np	np	np	nn	nn	nn	np	np	np	nn	np	nn	nn	nn	np	np	np	nn	np	nn	nn	np	nn	nn	nn	nn	np	np	nn	nn	np	nn	np	np
Marker10533	<nnxnp>	nn	np	nn	np	nn	nn	np	np	nn	nn	nn	np	np	nn	np	nn	np	np	nn	nn	np	np	nn	np	np	np	np	np	np	np	np	nn	nn	nn	np	np	np	nn	nn	np	np	nn	nn	np	nn	np	np	np
Marker10536	<lmxll>	lm	lm	ll	ll	lm	lm	lm	lm	lm	lm	ll	ll	lm	ll	lm	ll	lm	lm	lm	lm	ll	lm	ll	ll	lm	ll	ll	lm	ll	ll	lm	ll	ll	lm	lm	ll	lm	lm	lm	ll	lm	lm	ll	ll	ll	ll	ll	ll
Marker10537	<efxeg>	ee	ee	ef	ee	ef	eg	eg	ef	ef	ef	fg	fg	eg	eg	ef	ee	ee	fg	ee	ee	ee	ee	eg	ef	ee	ee	ef	eg	fg	ee	fg	ef	fg	eg	fg	ef	eg	ee	ee	eg	ef	eg	ee	fg	ef	eg	eg	fg
Marker105383	<lmxll>	lm	ll	lm	ll	lm	lm	ll	ll	ll	ll	lm	lm	lm	ll	lm	ll	lm	ll	lm	lm	lm	ll	lm	ll	lm	ll	lm	lm	lm	ll	ll	ll	ll	lm	ll	lm	lm	lm	lm	lm	lm	lm	ll	lm	ll	lm	lm	ll
Marker105407	<nnxnp>	np	np	nn	nn	np	nn	np	nn	nn	np	np	nn	np	np	np	np	np	np	np	np	nn	nn	np	np	np	np	nn	nn	nn	nn	np	nn	nn	np	np	nn	np	nn	np	nn	nn	np	np	np	nn	nn	np	np
Marker105411	<lmxll>	ll	lm	lm	ll	lm	lm	lm	ll	lm	ll	ll	ll	lm	ll	ll	ll	ll	ll	ll	lm	lm	ll	lm	ll	ll	ll	ll	lm	lm	ll	lm	ll	lm	ll	ll	ll	lm	lm	ll	ll	ll	lm	lm	lm	ll	ll	lm	ll
Marker105518	<nnxnp>	np	nn	nn	nn	nn	nn	nn	np	nn	nn	np	nn	np	np	np	nn	nn	np	np	np	np	nn	nn	nn	nn	np	np	np	np	nn	np	np	np	np	np	nn	np	np	np	np	nn	nn	np	np	nn	nn	np	nn
Marker10553	<lmxll>	ll	ll	lm	lm	ll	ll	ll	ll	ll	ll	ll	ll	lm	ll	lm	ll	ll	lm	lm	ll	ll	ll	lm	lm	lm	ll	lm	lm	ll	ll	lm	lm	lm	ll	lm	ll	ll	ll	lm	lm	ll	lm	lm	lm	ll	ll	ll	ll
Marker10556	<lmxll>	ll	ll	ll	ll	lm	ll	lm	ll	ll	ll	lm	ll	ll	ll	lm	lm	lm	lm	lm	ll	ll	ll	lm	lm	lm	lm	ll	lm	lm	lm	ll	ll	ll	ll	ll	ll	ll	lm	ll	ll	ll	lm	lm	lm	lm	lm	ll	lm
Marker10560	<nnxnp>	np	np	nn	np	nn	np	np	nn	nn	np	nn	np	nn	nn	np	nn	np	np	nn	np	nn	nn	nn	np	np	np	np	np	np	np	nn	nn	np	nn	nn	np	np	np	np	np	np	nn	nn	np	np	np	np	nn
Marker105602	<nnxnp>	np	np	nn	nn	nn	nn	np	np	np	np	nn	nn	nn	np	np	nn	nn	nn	nn	nn	np	nn	np	np	nn	nn	np	np	nn	np	nn	nn	nn	nn	np	nn	np	nn	nn	nn	np	nn	np	nn	nn	nn	np	nn
Marker10562	<nnxnp>	nn	np	nn	nn	np	nn	np	np	np	nn	np	nn	nn	nn	nn	np	nn	np	np	np	np	np	nn	nn	nn	nn	nn	np	nn	nn	nn	np	np	nn	nn	np	nn	nn	np	nn	np	nn	nn	np	np	np	nn	np
Marker105628	<lmxll>	ll	ll	ll	ll	lm	ll	lm	ll	ll	ll	lm	ll	ll	ll	ll	lm	lm	lm	lm	ll	ll	ll	lm	lm	lm	lm	ll	lm	lm	lm	ll	ll	ll	ll	ll	ll	ll	lm	ll	ll	lm	lm	lm	lm	lm	lm	ll	lm
Marker105654	<hkxhk>	hh	hh	hh	kk	hh	hh	kk	hh	hk	hh	kk	hk	kk	kk	hh	hk	hh	hk	hk	kk	hk	kk	hk	kk	hk	hk	hk	kk	hh	hk	hh	kk	hh	hk	kk	hk	hk	kk	kk	hh	hk	kk	kk	hk	kk	kk	hh	kk
Marker105678	<nnxnp>	nn	np	nn	np	np	nn	np	nn	np	np	nn	np	np	np	nn	np	np	np	np	nn	np	nn	np	nn	np	nn	nn	nn	nn	np	nn	nn	np	nn	np	nn	nn	nn	nn	np	nn	np	nn	nn	np	np	np	np
Marker10569	<nnxnp>	nn	nn	np	nn	np	np	np	np	np	nn	np	np	np	nn	nn	np	np	nn	nn	nn	np	np	np	np	np	nn	nn	nn	np	np	np	nn	np	nn	nn	np	nn	nn	nn	nn	np	np	nn	nn	np	nn	np	np
Marker105763	<nnxnp>	np	nn	np	np	nn	nn	np	nn	np	nn	nn	np	nn	nn	nn	nn	np	nn	np	nn	np	np	nn	nn	nn	nn	np	np	np	np	nn	np	np	nn	nn	np	nn	np	nn	np	np	nn	nn	np	np	np	np	nn
Marker105782	<lmxll>	lm	ll	ll	ll	lm	ll	lm	ll	ll	ll	lm	ll	ll	ll	ll	lm	lm	lm	lm	lm	ll	ll	lm	lm	lm	lm	ll	lm	lm	lm	ll	ll	ll	ll	ll	ll	ll	lm	ll	lm	lm	lm	lm	lm	lm	lm	ll	lm
Marker10580	<nnxnp>	np	nn	nn	np	np	nn	np	np	np	np	np	np	nn	nn	nn	np	np	nn	nn	nn	np	nn	np	nn	nn	np	nn	np	np	np	np	np	nn	nn	np	np	nn	nn	np	nn	np	np	nn	nn	nn	np	np	nn
Marker105805	<nnxnp>	nn	np	nn	nn	nn	nn	nn	nn	nn	np	np	np	np	nn	nn	np	np	np	nn	np	nn	np	np	np	nn	np	nn	np	np	np	nn	nn	nn	nn	nn	np	np	np	nn	np	nn	nn	np	np	np	nn	nn	np
Marker10598	<hkxhk>	hh	kk	hk	hk	hk	hk	hh	hh	hk	hk	hk	hk	hk	hk	kk	kk	hk	hk	hk	hh	hh	hk	kk	hk	hk	hh	hk	kk	kk	kk	hh	hk	kk	hk	kk	kk	hk	hh	hh	hh	hk	kk	hh	hk	kk	hk	kk	hk
Marker10605	<hkxhk>	hk	hh	kk	hk	hk	hk	kk	hh	hh	hh	hh	--	kk	hk	hk	kk	hk	hk	kk	hh	hk	hh	hh	hk	hk	hk	hk	hk	hh	hh	hk	hh	hk	kk	hh	hh	hk	hh	hk	hh	hk	hk	kk	hk	hk	hk	kk	hk
Marker10607	<nnxnp>	nn	nn	nn	np	np	nn	nn	np	np	np	nn	np	nn	np	np	nn	np	nn	np	nn	nn	np	np	nn	nn	nn	nn	np	nn	nn	nn	np	nn	np	np	nn	np	np	np	np	np	nn	np	np	np	np	nn	np
Marker10616	<nnxnp>	np	nn	np	nn	nn	np	nn	np	nn	nn	np	nn	nn	nn	np	nn	nn	nn	nn	np	nn	np	nn	np	nn	np	np	np	np	nn	np	np	nn	np	nn	np	np	np	np	nn	np	nn	np	np	nn	nn	nn	nn
Marker106180	<lmxll>	ll	lm	lm	lm	ll	ll	lm	ll	lm	ll	ll	lm	lm	ll	ll	lm	ll	ll	ll	lm	ll	lm	ll	lm	lm	lm	ll	lm	ll	ll	ll	ll	lm	lm	ll	lm	ll	lm	lm	lm	ll	lm	ll	lm	lm	ll	ll	ll
Marker106207	<nnxnp>	np	np	nn	np	np	np	np	np	nn	nn	nn	np	nn	np	nn	np	nn	nn	np	np	np	np	np	nn	nn	nn	np	np	np	nn	nn	np	nn	nn	nn	nn	nn	np	np	np	nn	nn	nn	np	np	nn	np	nn
Marker10621	<lmxll>	lm	lm	lm	lm	lm	ll	ll	lm	ll	ll	lm	lm	ll	ll	lm	ll	lm	ll	ll	ll	lm	lm	lm	lm	ll	lm	ll	lm	lm	lm	ll	lm	ll	ll	ll	ll	lm	lm	lm	ll	lm	lm	lm	ll	lm	ll	ll	lm
Marker106254	<lmxll>	lm	lm	lm	ll	ll	ll	lm	lm	lm	ll	lm	lm	lm	lm	lm	ll	ll	lm	ll	lm	ll	ll	ll	ll	lm	ll	ll	lm	lm	lm	lm	ll	lm	ll	ll	ll	ll	lm	ll	lm	ll	ll	ll	lm	lm	lm	lm	ll
Marker10627	<lmxll>	ll	ll	ll	ll	lm	ll	lm	ll	ll	ll	lm	ll	ll	ll	ll	lm	lm	lm	lm	lm	ll	ll	lm	lm	ll	lm	ll	lm	ll	lm	ll	ll	ll	ll	ll	ll	ll	lm	ll	lm	lm	lm	lm	lm	lm	lm	ll	lm
Marker10633	<lmxll>	lm	lm	lm	ll	lm	ll	lm	ll	ll	ll	lm	ll	ll	lm	lm	lm	lm	lm	ll	lm	lm	lm	ll	lm	ll	lm	lm	ll	lm	ll	ll	ll	ll	ll	ll	ll	ll	ll	ll	ll	ll	ll	lm	ll	ll	lm	lm	ll
Marker10634	<lmxll>	ll	ll	ll	lm	ll	lm	ll	lm	ll	lm	ll	ll	ll	lm	lm	lm	ll	ll	lm	ll	lm	lm	lm	lm	ll	lm	ll	ll	lm	ll	ll	lm	lm	lm	lm	lm	lm	ll	lm	ll	lm	ll	lm	lm	ll	lm	ll	ll
Marker10639	<hkxhk>	hk	kk	hk	kk	hh	hk	hk	hk	hh	kk	hk	hh	hh	hk	hk	hk	hh	kk	hh	hk	hh	hk	hh	hk	hk	hh	kk	hk	hh	hk	kk	hh	hk	hk	hh	hk	hk	kk	hk	hk	kk	kk	hh	hk	hh	hh	hh	hk
Marker10641	<nnxnp>	np	np	nn	np	np	np	np	np	np	np	np	nn	nn	nn	nn	nn	np	nn	nn	np	nn	np	np	np	np	np	np	np	np	np	np	np	np	nn	np	np	nn	np	np	np	np	nn	nn	nn	nn	np	nn	nn
Marker10646	<nnxnp>	nn	nn	nn	nn	nn	nn	np	np	nn	np	np	np	nn	np	nn	np	nn	np	nn	nn	np	nn	np	nn	nn	np	nn	nn	np	np	nn	np	np	nn	nn	nn	nn	nn	nn	np	np	nn	nn	nn	np	np	nn	nn
Marker10650	<lmxll>	lm	lm	ll	lm	ll	lm	lm	ll	ll	ll	ll	ll	ll	ll	ll	ll	lm	lm	ll	lm	ll	ll	ll	ll	lm	ll	ll	ll	lm	ll	ll	ll	lm	ll	ll	ll	lm	lm	ll	lm	lm	lm	lm	ll	lm	lm	lm	ll
Marker106532	<nnxnp>	nn	nn	nn	np	nn	nn	nn	np	nn	np	nn	nn	nn	np	nn	np	np	nn	nn	np	nn	nn	np	np	nn	np	np	np	nn	nn	nn	np	np	np	np	nn	nn	nn	np	np	np	np	nn	nn	nn	nn	np	np
Marker106565	<hkxhk>	hk	hk	hk	kk	hh	hh	kk	hk	hh	hk	kk	kk	hh	hh	hh	hh	kk	hh	hk	hk	hk	hk	kk	kk	hk	hk	kk	hk	kk	hk	hh	hk	hk	kk	hh	hk	hk	hh	kk	kk	hk	hh	hh	hk	hk	kk	hk	hh
Marker106637	<nnxnp>	nn	nn	nn	np	nn	nn	nn	nn	nn	nn	np	nn	nn	nn	np	nn	np	nn	np	nn	np	np	nn	nn	nn	np	nn	nn	np	nn	nn	np	np	nn	np	nn	nn	nn	nn	nn	np	np	nn	nn	np	np	nn	np
Marker106644	<nnxnp>	np	np	nn	nn	np	np	nn	np	nn	nn	nn	nn	np	nn	np	np	np	np	nn	nn	nn	np	np	np	nn	np	np	nn	nn	np	np	nn	np	np	nn	nn	nn	nn	np	nn	np	np	np	np	np	np	np	np
Marker10668	<lmxll>	ll	lm	lm	ll	lm	lm	lm	ll	lm	ll	ll	ll	lm	ll	ll	ll	ll	ll	ll	ll	lm	lm	lm	ll	ll	ll	lm	lm	lm	ll	lm	ll	lm	ll	ll	ll	lm	lm	ll	ll	ll	lm	lm	lm	ll	ll	lm	ll
Marker10669	<nnxnp>	np	np	nn	nn	np	np	nn	np	nn	nn	nn	nn	nn	nn	np	np	nn	np	nn	np	nn	np	np	np	nn	np	np	nn	nn	np	np	nn	np	np	nn	nn	nn	nn	np	nn	np	np	np	np	np	np	np	nn
Marker10671	<nnxnp>	nn	nn	nn	np	np	nn	nn	np	np	np	nn	np	nn	np	np	nn	np	nn	np	np	nn	np	np	nn	nn	nn	nn	np	nn	nn	nn	np	np	np	np	np	np	np	np	np	np	nn	np	np	np	np	nn	nn
Marker10673	<nnxnp>	np	np	nn	nn	nn	nn	np	np	np	np	nn	nn	nn	nn	np	nn	nn	nn	np	np	nn	nn	nn	np	np	nn	np	np	np	np	np	nn	nn	nn	np	nn	nn	np	nn	nn	np	nn	np	nn	nn	nn	np	nn
Marker106801	<nnxnp>	nn	np	nn	nn	nn	np	nn	nn	np	nn	nn	nn	nn	np	nn	nn	nn	nn	nn	nn	np	np	nn	nn	np	np	nn	np	np	np	nn	np	np	nn	nn	np	nn	np	nn	nn	np	nn	np	nn	nn	np	np	nn
Marker10683	<nnxnp>	nn	nn	nn	np	nn	nn	nn	np	nn	np	nn	nn	nn	np	nn	np	np	nn	nn	np	nn	nn	np	nn	nn	np	np	np	nn	nn	nn	np	np	np	nn	nn	nn	nn	np	np	np	np	nn	nn	nn	nn	np	np
Marker10690	<lmxll>	ll	ll	ll	lm	ll	ll	ll	lm	lm	lm	ll	ll	ll	lm	lm	ll	ll	ll	lm	ll	ll	ll	lm	lm	ll	lm	ll	lm	ll	ll	ll	lm	lm	ll	ll	lm	ll	ll	lm	lm	lm	lm	lm	ll	ll	lm	ll	ll
Marker10702	<nnxnp>	np	nn	np	np	nn	nn	np	nn	nn	np	np	nn	np	np	nn	nn	nn	np	np	np	nn	np	np	nn	nn	np	nn	np	nn	np	np	np	np	np	nn	nn	np	nn	np	nn	nn	np	nn	nn	nn	np	np	nn
Marker10703	<hkxhk>	hk	hk	hh	hk	hk	hh	kk	kk	hk	hk	hk	kk	kk	kk	hh	hk	kk	hk	kk	hk	hk	hh	kk	hk	hk	hk	hk	hh	hk	hk	hk	hh	hk	hh	hk	hk	hh	hk	hk	kk	hk	hh	kk	hh	kk	kk	hk	hk
Marker10725	<nnxnp>	np	np	nn	np	np	np	np	np	nn	nn	nn	nn	nn	np	nn	np	nn	np	np	np	nn	np	nn	np	nn	np	np	np	nn	nn	nn	np	nn	np	nn	nn	nn	np	np	np	nn	np	nn	np	np	nn	nn	nn
Marker107259	<nnxnp>	nn	np	nn	np	nn	nn	nn	np	np	np	np	np	np	np	np	np	np	np	nn	nn	np	np	np	nn	nn	nn	nn	nn	np	nn	np	nn	np	nn	nn	nn	np	np	nn	nn	nn	np	nn	nn	np	nn	np	np
Marker10728	<nnxnp>	nn	np	np	nn	np	nn	np	np	np	nn	np	nn	nn	nn	nn	np	nn	nn	np	np	nn	np	nn	nn	nn	nn	nn	np	nn	nn	nn	np	np	nn	nn	nn	nn	nn	np	nn	np	nn	nn	np	nn	np	nn	np
Marker107284	<nnxnp>	nn	nn	nn	np	nn	nn	np	nn	nn	np	np	nn	nn	np	np	nn	nn	nn	nn	nn	nn	nn	nn	np	np	np	nn	np	np	nn	nn	np	np	nn	nn	nn	np	np	nn	np	nn	nn	np	np	np	nn	np	np
Marker10733	<nnxnp>	nn	nn	nn	np	nn	nn	nn	nn	nn	nn	nn	nn	nn	nn	np	nn	np	nn	np	nn	np	np	nn	nn	nn	np	nn	nn	nn	nn	nn	np	np	nn	np	nn	nn	nn	nn	nn	nn	np	nn	nn	np	np	nn	np
Marker10736	<nnxnp>	np	np	nn	nn	np	np	nn	np	np	np	nn	nn	np	nn	np	np	np	np	np	nn	nn	nn	nn	nn	nn	nn	nn	nn	np	np	nn	np	np	nn	np	nn	nn	np	nn	nn	nn	nn	nn	nn	np	nn	np	np
Marker107362	<hkxhk>	kk	hk	kk	hk	kk	kk	hh	hh	hk	kk	hk	hk	hh	hk	kk	kk	hh	hk	hh	hh	hk	kk	hk	hk	kk	hh	kk	hk	kk	hh	hk	hh	hh	kk	hk	hh	kk	hh	hk	hh	hk	kk	hk	kk	hh	hh	hk	hk
Marker10738	<hkxhk>	kk	hh	kk	hk	hk	hh	hk	kk	hk	hk	hk	hk	kk	hh	kk	hk	kk	kk	hk	kk	hh	hk	hk	hk	hk	hh	hh	kk	kk	kk	hk	hk	kk	hh	hk	hk	hh	hk	hk	hh	hk	hk	hh	kk	kk	hk	hh	hh
Marker10739	<nnxnp>	np	nn	np	np	np	nn	np	np	nn	nn	np	np	np	nn	nn	np	np	np	np	nn	nn	nn	np	np	nn	nn	np	np	nn	nn	np	nn	nn	np	np	nn	np	nn	np	np	np	np	nn	np	np	np	nn	np
Marker10751	<nnxnp>	np	np	nn	np	np	np	np	np	nn	nn	nn	np	nn	np	nn	np	nn	nn	np	np	nn	np	nn	np	nn	np	np	np	nn	nn	nn	np	nn	np	nn	nn	nn	np	np	np	nn	np	nn	np	np	nn	np	nn
Marker107572	<lmxll>	ll	ll	lm	lm	lm	lm	ll	ll	lm	lm	lm	ll	ll	ll	lm	lm	ll	ll	ll	ll	ll	ll	lm	lm	lm	lm	ll	ll	ll	ll	lm	lm	ll	ll	lm	ll	lm	lm	lm	lm	lm	ll	lm	lm	lm	lm	ll	ll
Marker107590	<nnxnp>	nn	np	nn	nn	np	np	nn	np	np	np	nn	np	np	nn	nn	nn	nn	np	nn	np	nn	nn	np	np	nn	np	np	nn	np	np	np	np	np	np	nn	np	np	np	np	nn	np	np	np	np	nn	np	nn	nn
Marker10760	<nnxnp>	nn	np	np	np	nn	nn	np	np	nn	nn	np	np	nn	nn	nn	nn	np	np	nn	nn	nn	np	np	np	np	np	np	nn	np	nn	nn	nn	np	np	nn	np	np	nn	np	np	np	nn	nn	nn	nn	np	nn	np
Marker10762	<lmxll>	lm	lm	ll	ll	ll	ll	lm	lm	lm	lm	ll	ll	ll	lm	ll	ll	lm	lm	ll	ll	lm	lm	ll	ll	ll	ll	ll	ll	ll	lm	lm	lm	lm	ll	lm	ll	lm	ll	lm	ll	lm	ll	lm	lm	lm	ll	lm	lm
Marker107686	<efxeg>	eg	eg	eg	ef	ef	fg	fg	ee	ee	ee	fg	ee	ee	ef	fg	eg	ef	ee	eg	eg	fg	fg	ee	fg	fg	eg	ef	fg	ef	ee	eg	eg	ee	ef	eg	eg	eg	eg	eg	ef	ee	eg	ee	fg	ef	eg	fg	ef
Marker10770	<lmxll>	ll	ll	lm	ll	lm	ll	ll	lm	lm	lm	lm	ll	lm	lm	lm	lm	ll	ll	lm	lm	lm	lm	lm	lm	ll	lm	lm	lm	lm	lm	lm	lm	ll	lm	lm	lm	ll	ll	ll	ll	ll	lm	ll	lm	ll	ll	ll	lm
Marker10787	<nnxnp>	nn	nn	nn	np	nn	nn	np	nn	nn	np	np	nn	nn	np	np	nn	nn	nn	nn	nn	nn	nn	nn	np	np	np	nn	np	np	nn	nn	np	np	nn	nn	nn	np	np	nn	np	nn	nn	np	np	np	nn	np	np
Marker107995	<nnxnp>	nn	np	nn	nn	nn	np	nn	nn	nn	np	np	nn	nn	np	np	nn	nn	np	nn	np	nn	np	nn	np	np	nn	nn	nn	nn	np	nn	nn	np	np	nn	np	np	nn	np	np	nn	nn	nn	np	nn	nn	nn	nn
Marker10807	<nnxnp>	nn	np	nn	nn	nn	nn	nn	np	nn	np	np	np	np	np	np	nn	np	np	nn	nn	nn	np	np	np	np	np	nn	np	np	np	nn	nn	nn	nn	np	np	np	np	nn	np	nn	nn	np	nn	nn	nn	nn	nn
Marker108070	<nnxnp>	np	nn	nn	nn	nn	nn	nn	np	nn	nn	np	nn	np	np	np	nn	nn	np	np	np	np	nn	nn	nn	nn	np	np	np	np	nn	np	np	np	np	np	nn	np	np	np	np	nn	nn	np	np	nn	nn	np	nn
Marker108224	<nnxnp>	nn	nn	nn	nn	nn	np	nn	nn	nn	nn	np	nn	np	nn	nn	np	np	np	np	nn	nn	nn	np	nn	nn	nn	np	np	np	nn	np	np	np	np	nn	nn	np	nn	np	np	nn	nn	nn	nn	np	np	nn	nn
Marker10827	<hkxhk>	hh	hk	hh	hk	hh	hh	kk	kk	hk	hh	hk	hk	kk	hk	hh	hh	kk	hk	kk	kk	hk	hh	hk	hk	hh	kk	hh	hk	hh	kk	hk	kk	kk	hh	hk	kk	hh	kk	hk	kk	hk	hh	hk	hh	kk	kk	hk	hk
Marker10828	<nnxnp>	np	np	np	np	nn	nn	np	np	np	np	np	nn	nn	nn	nn	np	np	nn	nn	np	np	nn	nn	np	nn	nn	nn	np	nn	nn	np	nn	nn	nn	nn	np	np	nn	nn	nn	np	nn	np	np	nn	nn	np	nn
Marker108294	<nnxnp>	np	nn	np	nn	nn	np	nn	np	np	nn	nn	np	np	nn	nn	np	np	np	nn	np	np	np	nn	np	nn	nn	np	np	np	np	np	nn	nn	np	np	np	nn	nn	np	nn	np	np	nn	nn	nn	np	nn	nn
Marker108344	<nnxnp>	np	np	nn	nn	np	np	nn	np	nn	nn	nn	nn	nn	nn	np	np	nn	np	nn	np	nn	np	np	np	nn	np	np	nn	nn	nn	np	nn	np	np	nn	nn	nn	nn	np	nn	np	np	np	np	np	nn	nn	nn
Marker10835	<lmxll>	ll	ll	lm	ll	ll	ll	ll	ll	ll	ll	ll	ll	ll	lm	ll	lm	ll	ll	ll	ll	ll	ll	lm	lm	ll	lm	lm	ll	lm	ll	ll	lm	lm	ll	ll	ll	lm	ll	ll	lm	lm	lm	ll	lm	lm	lm	ll	lm
Marker10839	<nnxnp>	np	nn	np	np	nn	nn	nn	np	nn	nn	nn	nn	nn	nn	nn	nn	np	nn	np	np	np	np	np	nn	np	nn	nn	np	nn	np	np	nn	nn	nn	nn	nn	np	np	np	np	np	nn	nn	nn	nn	nn	nn	np
Marker1084	<nnxnp>	np	nn	np	nn	np	np	nn	nn	np	np	nn	nn	nn	nn	nn	nn	nn	nn	nn	nn	np	nn	np	nn	nn	np	np	np	nn	nn	nn	nn	nn	nn	nn	nn	np	nn	np	nn	nn	np	np	nn	nn	np	nn	nn
Marker108467	<lmxll>	lm	lm	ll	lm	lm	lm	lm	lm	lm	lm	lm	lm	lm	ll	lm	ll	lm	lm	lm	lm	lm	lm	ll	ll	lm	ll	ll	lm	ll	lm	lm	ll	ll	lm	lm	lm	ll	lm	lm	ll	ll	ll	lm	ll	ll	ll	lm	ll
Marker10849	<nnxnp>	nn	nn	np	np	nn	np	nn	np	np	nn	nn	nn	nn	nn	nn	nn	nn	nn	nn	nn	np	np	nn	nn	nn	nn	np	np	np	np	nn	np	np	nn	nn	np	nn	np	nn	np	np	nn	nn	nn	np	np	nn	nn
Marker10851	<nnxnp>	nn	nn	nn	np	nn	nn	nn	np	nn	np	nn	nn	nn	np	nn	np	np	nn	nn	np	nn	nn	np	np	nn	nn	np	np	nn	np	nn	np	np	np	np	nn	nn	nn	np	np	np	np	nn	nn	np	nn	np	np
Marker108770	<lmxll>	ll	ll	lm	lm	ll	lm	lm	ll	lm	ll	ll	ll	lm	lm	ll	lm	lm	ll	lm	lm	lm	ll	ll	lm	ll	lm	lm	ll	ll	lm	ll	lm	lm	ll	ll	ll	lm	lm	ll	lm	lm	lm	ll	ll	lm	lm	ll	lm
Marker10882	<nnxnp>	np	np	nn	np	nn	np	np	np	nn	nn	nn	np	nn	np	nn	np	nn	nn	np	np	np	np	np	nn	nn	nn	np	np	np	nn	nn	np	nn	nn	nn	nn	nn	np	np	nn	nn	nn	nn	np	nn	nn	np	np
Marker10884	<nnxnp>	np	np	np	nn	np	np	np	nn	np	np	nn	np	nn	nn	np	np	np	nn	nn	nn	nn	np	np	np	np	nn	np	nn	nn	np	nn	nn	nn	np	nn	np	nn	nn	nn	np	np	np	nn	nn	np	np	np	np
Marker108865	<nnxnp>	nn	nn	nn	np	np	nn	nn	np	np	np	nn	np	nn	np	np	nn	np	nn	np	nn	nn	np	np	nn	nn	nn	nn	np	nn	nn	nn	np	nn	np	np	nn	np	np	np	np	np	nn	np	np	np	np	nn	np
Marker108975	<efxeg>	eg	eg	fg	ef	ef	fg	eg	fg	ee	eg	fg	ef	ee	eg	ef	fg	eg	eg	fg	fg	eg	eg	fg	ef	fg	ef	fg	ef	fg	eg	eg	eg	ee	eg	eg	fg	fg	fg	ee	fg	eg	fg	ee	eg	eg	ef	eg	ef
Marker10900	<lmxll>	lm	lm	lm	lm	ll	lm	ll	lm	ll	lm	ll	lm	lm	lm	ll	lm	lm	lm	lm	ll	ll	ll	lm	lm	ll	lm	lm	ll	ll	lm	lm	ll	lm	ll	lm	ll	ll	ll	ll	ll	lm	lm	lm	lm	ll	ll	ll	ll
Marker10901	<abxcd>	bc	bc	ac	ac	bc	ad	ac	ac	--	ac	ad	bd	bd	ac	bc	bd	ac	ad	ad	bc	ac	bc	ad	bd	bd	bc	bd	bd	bd	ad	bd	bd	ac	bc	ad	bc	bd	bd	bd	ad	ac	bd	ad	ad	bd	ac	bc	ad
Marker10905	<lmxll>	ll	ll	lm	lm	ll	lm	ll	lm	ll	ll	lm	ll	ll	lm	ll	ll	ll	lm	lm	ll	lm	lm	lm	lm	ll	ll	lm	lm	lm	lm	ll	lm	ll	ll	ll	ll	ll	lm	lm	lm	ll	lm	ll	lm	lm	ll	lm	lm
Marker109066	<nnxnp>	np	nn	np	nn	np	np	nn	np	np	np	np	nn	nn	np	nn	np	np	nn	np	np	nn	nn	np	nn	nn	nn	nn	nn	nn	nn	nn	np	np	np	nn	nn	nn	np	np	nn	nn	np	np	nn	np	nn	nn	nn
Marker10910	<nnxnp>	nn	np	nn	np	nn	nn	np	nn	np	nn	np	np	np	np	nn	nn	np	nn	nn	np	np	nn	nn	np	np	nn	nn	np	nn	nn	nn	np	nn	np	np	np	np	np	np	nn	np	np	np	nn	np	np	nn	np
Marker10911	<nnxnp>	np	np	nn	nn	nn	nn	nn	np	np	np	nn	nn	nn	nn	np	nn	nn	nn	np	np	nn	nn	nn	np	np	nn	np	np	np	np	np	nn	nn	nn	np	nn	nn	nn	np	nn	np	nn	np	nn	nn	nn	np	nn
Marker109453	<nnxnp>	nn	nn	np	nn	np	nn	nn	np	np	nn	np	nn	np	np	nn	np	nn	nn	np	nn	np	np	np	nn	nn	nn	nn	nn	nn	nn	np	np	nn	np	np	nn	nn	nn	nn	nn	nn	np	np	nn	nn	nn	nn	np
Marker10946	<nnxnp>	np	np	nn	np	nn	nn	nn	nn	nn	np	nn	nn	nn	np	np	np	nn	np	np	nn	nn	np	nn	nn	nn	np	nn	nn	nn	nn	nn	nn	nn	np	np	nn	np	np	np	np	nn	nn	np	np	nn	np	nn	np
Marker10947	<nnxnp>	nn	np	nn	nn	nn	nn	nn	nn	nn	np	np	np	np	nn	nn	np	np	np	nn	nn	nn	np	np	np	np	np	nn	np	np	np	nn	nn	nn	nn	nn	np	np	np	nn	np	nn	nn	np	np	nn	nn	nn	np
Marker10956	<nnxnp>	np	nn	np	np	nn	nn	nn	nn	nn	np	nn	nn	nn	np	np	np	np	nn	nn	np	nn	nn	np	nn	nn	np	np	np	nn	nn	nn	np	np	nn	nn	np	nn	nn	np	np	np	np	nn	nn	nn	nn	np	np
Marker10958	<lmxll>	ll	ll	lm	lm	lm	ll	ll	ll	lm	ll	ll	lm	ll	ll	lm	ll	lm	ll	lm	ll	ll	lm	ll	lm	ll	lm	ll	ll	lm	lm	lm	lm	lm	lm	ll	lm	lm	lm	lm	lm	ll	ll	ll	lm	lm	lm	lm	ll
Marker10962	<nnxnp>	nn	np	nn	np	np	nn	np	nn	nn	np	np	nn	np	np	nn	nn	np	nn	nn	np	nn	np	np	nn	np	nn	nn	nn	nn	nn	nn	np	np	nn	np	np	nn	nn	np	np	nn	np	np	nn	nn	nn	nn	np
Marker10966	<nnxnp>	np	np	nn	np	np	np	nn	np	nn	nn	nn	nn	np	nn	nn	np	np	np	np	np	np	nn	np	np	nn	nn	nn	np	nn	nn	np	np	nn	nn	nn	np	np	nn	nn	nn	nn	nn	np	np	nn	np	np	np
Marker10969	<nnxnp>	nn	np	nn	np	np	nn	np	nn	nn	np	np	nn	np	np	nn	nn	np	nn	nn	np	nn	np	np	nn	np	nn	nn	nn	nn	nn	nn	np	np	nn	np	np	nn	nn	np	np	nn	np	np	nn	nn	nn	nn	np
Marker10976	<nnxnp>	nn	np	nn	np	np	np	nn	nn	nn	np	np	np	nn	np	nn	np	np	nn	nn	nn	nn	nn	nn	np	nn	nn	nn	nn	nn	nn	np	nn	np	nn	np	np	np	np	np	np	np	np	nn	nn	nn	np	nn	nn
Marker10987	<lmxll>	lm	lm	ll	ll	lm	lm	lm	lm	lm	lm	ll	ll	lm	ll	lm	ll	lm	lm	lm	lm	ll	lm	ll	ll	lm	ll	ll	lm	ll	ll	lm	ll	ll	lm	lm	ll	lm	lm	lm	ll	lm	lm	ll	ll	ll	ll	ll	ll
Marker10990	<nnxnp>	np	np	np	np	nn	nn	nn	np	nn	nn	np	nn	nn	nn	nn	np	np	nn	nn	nn	nn	np	np	np	np	np	np	nn	nn	nn	nn	nn	nn	nn	np	np	np	nn	np	np	np	nn	nn	nn	np	nn	nn	nn
Marker11008	<lmxll>	lm	lm	lm	lm	lm	ll	lm	ll	lm	lm	lm	ll	lm	ll	ll	lm	lm	ll	lm	lm	lm	ll	lm	ll	ll	ll	lm	ll	ll	lm	ll	ll	lm	ll	ll	ll	ll	lm	ll	lm	ll	lm	lm	ll	lm	ll	lm	lm
Marker110175	<nnxnp>	np	nn	nn	nn	nn	np	nn	np	nn	nn	np	np	np	nn	np	nn	np	np	np	np	np	np	np	nn	np	nn	nn	nn	np	np	np	np	np	nn	nn	np	nn	np	np	nn	nn	np	nn	np	np	nn	nn	nn
Marker11019	<nnxnp>	nn	nn	nn	np	nn	nn	np	nn	np	nn	np	nn	np	np	nn	nn	np	nn	nn	np	np	np	np	np	np	nn	nn	np	nn	nn	nn	np	nn	np	np	np	np	np	np	nn	np	np	np	nn	np	nn	nn	np
Marker11022	<nnxnp>	np	np	np	np	np	nn	nn	np	nn	nn	nn	nn	nn	np	nn	np	np	np	nn	np	np	np	nn	nn	np	np	nn	nn	nn	nn	nn	nn	np	np	nn	np	nn	np	nn	np	nn	np	np	np	np	nn	nn	nn
Marker110227	<nnxnp>	nn	nn	nn	np	nn	nn	nn	np	nn	np	nn	nn	nn	np	nn	np	np	nn	nn	np	nn	nn	np	np	nn	np	np	np	nn	nn	nn	np	np	np	nn	nn	nn	nn	np	np	np	np	nn	nn	nn	nn	np	np
Marker110237	<lmxll>	ll	ll	lm	ll	lm	ll	ll	lm	lm	lm	lm	ll	lm	lm	lm	lm	lm	ll	ll	lm	lm	lm	lm	lm	ll	lm	lm	lm	lm	lm	lm	lm	ll	lm	lm	lm	ll	ll	ll	ll	ll	lm	ll	lm	ll	ll	ll	lm
Marker11029	<nnxnp>	nn	nn	nn	np	nn	nn	np	nn	nn	np	np	nn	nn	np	np	nn	nn	nn	nn	nn	nn	nn	nn	np	np	np	nn	np	np	nn	nn	np	np	nn	nn	nn	np	np	nn	nn	nn	nn	np	np	np	nn	np	np
Marker110330	<hkxhk>	kk	kk	hh	hk	hk	hk	hh	kk	kk	kk	hk	kk	hh	hk	kk	hh	hk	hh	hh	kk	hk	kk	kk	hk	hk	kk	hk	hk	kk	hk	kk	kk	hk	hh	kk	kk	hk	hk	hk	kk	hk	hk	hh	hk	hk	hk	hh	hk
Marker110367	<nnxnp>	nn	nn	nn	np	nn	nn	nn	nn	nn	np	np	nn	nn	np	np	nn	np	nn	np	np	np	nn	nn	nn	np	np	nn	nn	np	nn	nn	np	nn	nn	np	nn	nn	nn	nn	nn	np	np	nn	nn	np	np	nn	nn
Marker11044	<nnxnp>	nn	nn	np	nn	np	np	nn	nn	np	nn	nn	np	np	nn	nn	np	nn	nn	np	nn	nn	nn	np	nn	np	nn	np	nn	nn	np	np	np	np	np	np	np	nn	nn	nn	np	nn	nn	np	np	np	nn	np	nn
Marker110442	<lmxll>	lm	lm	lm	ll	lm	lm	ll	lm	ll	lm	lm	lm	lm	ll	lm	ll	lm	lm	lm	ll	lm	lm	lm	lm	lm	ll	ll	lm	lm	ll	ll	lm	ll	ll	lm	lm	ll	lm	lm	lm	ll	lm	lm	lm	ll	ll	lm	ll
Marker11048	<lmxll>	lm	lm	ll	lm	lm	ll	lm	ll	ll	lm	ll	ll	ll	lm	ll	ll	lm	ll	ll	ll	ll	ll	ll	lm	lm	lm	lm	lm	ll	ll	ll	lm	lm	ll	lm	lm	lm	lm	ll	lm	lm	lm	ll	ll	lm	ll	lm	lm
Marker110586	<nnxnp>	np	np	nn	np	nn	nn	nn	nn	nn	np	nn	nn	nn	np	np	np	nn	np	np	nn	nn	nn	nn	nn	nn	np	np	nn	nn	nn	nn	nn	nn	np	np	nn	np	np	np	np	nn	nn	np	np	nn	np	nn	np
Marker11067	<lmxll>	lm	ll	ll	ll	ll	ll	ll	lm	lm	lm	ll	lm	ll	lm	lm	ll	ll	ll	ll	lm	ll	lm	lm	ll	lm	lm	ll	ll	lm	ll	lm	lm	ll	lm	lm	lm	ll	ll	ll	lm	lm	lm	ll	lm	lm	ll	ll	lm
Marker110767	<lmxll>	lm	ll	lm	ll	ll	ll	ll	lm	lm	ll	lm	ll	lm	lm	ll	ll	ll	lm	ll	lm	ll	ll	ll	ll	ll	ll	ll	lm	lm	lm	lm	ll	lm	ll	ll	ll	ll	lm	ll	ll	ll	ll	ll	lm	lm	lm	lm	ll
Marker110792	<nnxnp>	np	np	np	np	nn	nn	nn	np	nn	np	nn	nn	nn	np	np	nn	nn	nn	np	np	np	nn	nn	np	np	nn	nn	nn	nn	nn	nn	nn	np	np	np	nn	np	nn	np	nn	nn	np	nn	nn	nn	np	np	nn
Marker110798	<lmxll>	ll	ll	ll	ll	ll	ll	ll	ll	lm	ll	ll	ll	ll	ll	lm	ll	ll	lm	ll	ll	ll	ll	lm	lm	ll	lm	ll	lm	ll	ll	ll	lm	lm	ll	ll	lm	ll	ll	lm	lm	lm	lm	lm	ll	ll	lm	ll	ll
Marker110802	<nnxnp>	nn	nn	nn	np	nn	nn	nn	np	nn	np	nn	nn	nn	np	nn	np	np	nn	nn	np	nn	nn	np	np	nn	np	np	np	nn	nn	nn	np	np	np	np	nn	nn	nn	np	np	np	np	nn	nn	nn	nn	np	np
Marker11083	<nnxnp>	nn	nn	nn	np	nn	nn	np	nn	nn	np	np	nn	nn	np	np	nn	nn	nn	nn	nn	nn	nn	nn	np	np	np	nn	np	np	nn	nn	np	np	nn	nn	nn	np	np	nn	nn	nn	nn	np	np	np	nn	np	np
Marker11085	<nnxnp>	nn	np	np	np	np	np	nn	nn	nn	np	nn	np	nn	nn	nn	np	np	nn	nn	nn	np	np	np	np	nn	nn	nn	nn	nn	np	np	nn	nn	nn	nn	np	nn	nn	nn	nn	np	np	nn	nn	np	np	nn	nn
Marker110879	<nnxnp>	np	np	nn	nn	np	nn	nn	nn	np	nn	np	np	nn	np	nn	nn	np	nn	nn	nn	np	np	np	nn	np	np	np	nn	nn	np	np	np	nn	np	nn	np	nn	np	np	np	nn	nn	nn	nn	np	nn	nn	np
Marker11088	<nnxnp>	np	np	np	np	nn	nn	np	np	nn	nn	np	np	nn	nn	nn	nn	np	nn	nn	nn	nn	np	np	np	np	np	np	nn	np	nn	nn	nn	np	np	nn	np	np	nn	np	np	np	nn	nn	nn	np	np	nn	nn
Marker11091	<nnxnp>	nn	np	nn	np	np	nn	np	nn	nn	np	np	nn	nn	np	np	nn	nn	nn	np	nn	nn	nn	np	nn	np	np	nn	nn	nn	nn	nn	np	np	nn	nn	nn	np	np	nn	np	nn	nn	np	np	np	nn	np	np
Marker11092	<nnxnp>	np	np	nn	np	np	np	nn	np	np	np	nn	np	nn	nn	nn	nn	nn	nn	nn	np	nn	nn	np	np	nn	np	np	np	np	np	np	np	np	nn	nn	np	nn	np	np	nn	np	nn	np	nn	nn	np	nn	nn
Marker11095	<nnxnp>	nn	np	np	nn	nn	np	nn	nn	nn	nn	nn	nn	np	np	np	nn	nn	np	np	np	nn	np	nn	np	np	nn	np	nn	nn	nn	nn	nn	np	np	nn	nn	np	np	nn	np	nn	nn	np	np	np	nn	nn	np
Marker110970	<nnxnp>	np	np	np	np	nn	np	nn	np	np	nn	np	np	nn	nn	np	np	nn	nn	nn	nn	nn	np	nn	np	np	nn	np	np	nn	nn	np	np	nn	nn	nn	nn	nn	np	nn	np	nn	nn	np	np	np	np	np	np
Marker11098	<lmxll>	lm	lm	lm	lm	ll	ll	lm	ll	lm	ll	ll	lm	lm	ll	ll	ll	ll	lm	ll	lm	lm	ll	ll	ll	lm	lm	ll	lm	ll	ll	ll	ll	ll	lm	ll	lm	ll	lm	lm	lm	lm	lm	ll	ll	lm	ll	ll	ll
Marker11108	<nnxnp>	np	np	np	np	nn	nn	np	np	nn	nn	np	np	nn	nn	nn	nn	np	nn	nn	nn	nn	np	np	np	np	np	np	nn	np	nn	nn	nn	np	np	nn	np	np	nn	np	np	np	nn	nn	nn	nn	np	nn	nn
Marker11111	<nnxnp>	np	nn	nn	np	np	nn	np	np	np	np	np	np	nn	nn	nn	np	np	nn	nn	nn	np	nn	np	nn	nn	np	nn	np	np	np	np	np	nn	nn	np	np	nn	nn	np	nn	np	np	nn	nn	nn	np	np	nn
Marker11112	<nnxnp>	nn	nn	nn	np	nn	nn	nn	nn	nn	np	np	nn	nn	np	np	nn	np	nn	np	np	np	nn	nn	nn	np	np	nn	nn	np	nn	nn	np	nn	nn	np	nn	nn	np	nn	nn	np	np	nn	nn	nn	np	np	nn
Marker11120	<lmxll>	lm	lm	lm	ll	lm	lm	ll	lm	ll	lm	lm	lm	lm	ll	lm	ll	lm	lm	lm	ll	lm	lm	lm	lm	lm	ll	ll	lm	lm	ll	ll	ll	ll	ll	lm	lm	ll	lm	lm	lm	ll	lm	ll	lm	ll	ll	lm	ll
Marker11122	<nnxnp>	nn	np	nn	nn	nn	nn	np	np	nn	nn	nn	nn	nn	nn	np	np	np	nn	np	np	np	nn	np	np	nn	nn	np	np	np	np	np	np	np	nn	np	np	np	np	np	np	nn	np	np	nn	np	nn	np	nn
Marker111248	<nnxnp>	np	nn	np	np	nn	nn	np	nn	nn	np	np	nn	np	np	nn	nn	nn	np	np	np	nn	np	np	nn	nn	np	nn	np	nn	np	np	np	np	np	nn	nn	np	nn	np	nn	nn	np	nn	nn	nn	np	np	nn
Marker11131	<efxeg>	fg	fg	fg	fg	ef	ef	ef	eg	ef	eg	ee	eg	ef	eg	eg	ee	ee	ee	eg	eg	fg	ef	ef	eg	fg	ef	ef	ee	ef	ee	ef	ee	fg	eg	eg	ee	fg	ef	fg	ef	ef	fg	ef	ef	ee	eg	fg	ee
Marker111326	<nnxnp>	nn	np	np	nn	np	nn	nn	np	nn	np	np	np	np	np	nn	np	np	np	nn	np	nn	nn	nn	np	np	nn	np	nn	np	np	np	nn	nn	nn	nn	nn	np	np	np	nn	np	nn	np	np	nn	nn	np	nn
Marker11146	<nnxnp>	nn	nn	nn	nn	np	nn	np	nn	np	np	np	nn	np	nn	nn	np	np	np	nn	nn	np	nn	np	np	nn	np	np	np	nn	nn	nn	np	np	np	np	nn	np	nn	np	np	nn	nn	np	np	np	nn	np	np
Marker11149	<nnxnp>	nn	nn	nn	nn	nn	np	np	nn	np	np	np	np	np	nn	nn	np	nn	np	np	nn	nn	nn	np	np	nn	nn	np	np	np	np	np	np	nn	nn	np	nn	np	nn	np	nn	nn	nn	nn	nn	nn	np	np	np
Marker11151	<nnxnp>	np	np	np	nn	np	np	np	np	np	np	np	np	np	np	nn	np	nn	np	nn	np	nn	nn	np	np	np	nn	np	np	nn	np	np	nn	nn	np	nn	np	np	np	np	np	nn	nn	np	np	nn	nn	np	nn
Marker111513	<nnxnp>	np	np	nn	nn	nn	nn	nn	np	np	np	nn	nn	nn	nn	np	np	nn	nn	np	np	nn	nn	nn	np	np	nn	np	np	np	np	np	nn	nn	nn	np	nn	nn	nn	np	nn	np	nn	np	nn	nn	nn	np	nn
Marker111524	<nnxnp>	np	np	nn	nn	np	np	nn	np	np	np	nn	nn	nn	nn	nn	np	np	np	np	nn	nn	nn	nn	nn	nn	np	nn	np	np	np	nn	np	np	nn	nn	nn	nn	nn	nn	nn	nn	nn	nn	nn	np	nn	np	np
Marker11153	<lmxll>	lm	ll	ll	ll	ll	ll	ll	lm	lm	lm	ll	lm	ll	lm	lm	ll	ll	ll	ll	lm	ll	lm	lm	ll	lm	lm	ll	ll	lm	ll	lm	lm	ll	lm	lm	lm	ll	ll	ll	lm	ll	lm	ll	lm	lm	ll	ll	lm
Marker11155	<nnxnp>	np	nn	nn	nn	nn	nn	nn	np	nn	nn	np	nn	np	np	np	nn	nn	np	np	np	np	nn	nn	nn	nn	np	np	np	np	nn	np	np	np	np	np	nn	np	np	np	np	nn	nn	np	np	nn	nn	np	nn
Marker11156	<lmxll>	ll	lm	ll	ll	ll	lm	lm	lm	ll	lm	lm	ll	lm	lm	ll	lm	ll	lm	ll	lm	lm	ll	lm	ll	lm	ll	lm	lm	ll	ll	ll	ll	ll	ll	lm	ll	ll	lm	ll	ll	lm	lm	lm	ll	lm	ll	ll	lm
Marker11160	<nnxnp>	np	np	nn	np	np	np	np	np	nn	nn	nn	nn	nn	np	nn	np	nn	np	np	np	nn	np	nn	np	nn	np	np	nn	nn	nn	nn	np	nn	np	nn	nn	nn	np	np	np	np	np	nn	np	np	nn	nn	nn
Marker111713	<nnxnp>	nn	nn	np	np	nn	np	nn	np	np	nn	nn	nn	nn	nn	nn	nn	nn	nn	nn	nn	np	np	nn	nn	nn	nn	np	np	np	np	nn	np	np	nn	nn	np	nn	np	nn	np	np	nn	nn	nn	np	np	nn	nn
Marker11177	<nnxnp>	np	np	np	np	nn	nn	np	np	np	np	nn	nn	np	nn	nn	np	np	nn	nn	np	np	nn	nn	nn	nn	np	nn	nn	nn	nn	np	nn	np	nn	nn	np	np	nn	nn	np	np	np	np	np	nn	nn	nn	nn
Marker11178	<nnxnp>	nn	np	nn	np	np	np	nn	nn	nn	np	np	np	nn	np	nn	np	np	nn	nn	nn	nn	nn	nn	np	nn	nn	nn	nn	nn	nn	np	nn	np	nn	np	np	np	np	np	np	np	np	nn	nn	nn	np	nn	nn
Marker11185	<efxeg>	ee	eg	fg	eg	ee	ee	ee	ef	fg	fg	fg	ee	ef	fg	ee	fg	ee	ef	ee	ef	ee	ee	ee	eg	ee	eg	eg	ef	ef	ef	ee	ee	ef	eg	fg	ee	eg	ef	ee	eg	ee	ee	eg	ef	ef	fg	fg	eg
Marker111863	<nnxnp>	nn	nn	nn	nn	nn	np	np	nn	np	np	nn	np	nn	nn	np	nn	nn	nn	np	nn	nn	nn	np	np	nn	np	np	nn	np	np	np	np	np	nn	np	nn	nn	nn	np	nn	np	nn	nn	nn	nn	np	np	np
Marker111890	<nnxnp>	nn	np	nn	nn	nn	nn	np	np	np	nn	nn	nn	nn	nn	np	np	np	nn	np	np	np	nn	np	nn	nn	nn	np	np	np	np	nn	np	np	nn	np	np	np	nn	np	np	nn	nn	np	nn	np	nn	np	nn
Marker11201	<nnxnp>	nn	nn	nn	np	nn	nn	nn	nn	nn	nn	np	nn	nn	nn	np	nn	np	nn	np	nn	np	np	nn	nn	nn	np	nn	nn	np	nn	nn	np	np	nn	np	nn	nn	nn	nn	nn	np	np	nn	nn	np	np	nn	np
Marker112014	<lmxll>	lm	lm	lm	lm	lm	lm	lm	ll	ll	lm	ll	lm	lm	ll	lm	ll	ll	lm	lm	lm	lm	lm	lm	lm	ll	lm	ll	ll	ll	lm	lm	lm	lm	lm	ll	lm	ll	ll	lm	ll	lm	lm	lm	lm	ll	ll	lm	lm
Marker112037	<efxeg>	fg	eg	ee	fg	fg	eg	ee	ef	ee	ef	ef	ef	fg	ee	ee	eg	fg	fg	eg	fg	ee	ee	fg	eg	ee	ef	ef	fg	ef	ee	fg	fg	ee	ee	ee	fg	fg	ef	ef	ee	ee	ef	fg	eg	ef	eg	eg	eg
Marker11205	<lmxll>	ll	lm	lm	lm	ll	ll	lm	ll	ll	lm	ll	ll	ll	ll	lm	ll	ll	lm	ll	ll	ll	ll	ll	ll	lm	ll	lm	lm	ll	ll	lm	ll	ll	lm	ll	ll	ll	lm	ll	lm	lm	lm	ll	ll	ll	ll	ll	lm
Marker11206	<lmxll>	ll	ll	ll	lm	lm	ll	lm	ll	ll	ll	lm	ll	lm	lm	ll	lm	ll	lm	lm	lm	ll	ll	lm	lm	ll	lm	lm	lm	ll	lm	ll	ll	ll	ll	lm	ll	ll	lm	lm	lm	lm	lm	lm	lm	lm	lm	ll	lm
Marker112075	<lmxll>	lm	ll	ll	ll	lm	ll	lm	ll	lm	ll	ll	ll	ll	ll	lm	lm	ll	ll	ll	ll	ll	lm	ll	ll	lm	ll	ll	lm	lm	ll	ll	lm	lm	ll	ll	lm	lm	ll	lm	lm	ll	ll	ll	ll	lm	lm	lm	lm
Marker11213	<nnxnp>	nn	nn	nn	nn	nn	np	np	nn	nn	nn	np	nn	np	np	np	nn	nn	np	nn	nn	nn	np	nn	nn	nn	nn	nn	np	np	nn	np	nn	np	np	np	nn	np	nn	nn	np	nn	np	nn	np	nn	np	nn	np
Marker11214	<lmxll>	ll	lm	ll	lm	ll	ll	ll	ll	ll	ll	lm	ll	ll	lm	ll	lm	lm	ll	lm	lm	lm	lm	ll	lm	lm	ll	ll	lm	lm	ll	lm	ll	lm	ll	ll	lm	ll	ll	lm	lm	lm	ll	ll	lm	ll	lm	ll	ll
Marker11218	<nnxnp>	np	np	np	nn	nn	np	np	np	nn	np	np	nn	nn	np	nn	np	np	np	np	np	nn	np	np	nn	nn	nn	np	nn	np	np	np	np	nn	np	np	np	np	np	nn	np	nn	np	nn	np	np	np	np	nn
Marker112190	<nnxnp>	nn	nn	nn	np	nn	np	nn	np	nn	np	np	nn	np	nn	nn	np	np	np	np	nn	np	np	nn	nn	nn	np	nn	np	nn	np	nn	np	np	nn	nn	nn	nn	nn	nn	np	np	nn	nn	np	np	np	nn	np
Marker11223	<lmxll>	ll	lm	ll	lm	lm	lm	lm	ll	ll	ll	ll	lm	ll	ll	ll	ll	ll	ll	lm	ll	lm	lm	lm	lm	lm	lm	lm	ll	ll	ll	lm	lm	ll	lm	ll	lm	lm	ll	lm	lm	lm	lm	lm	ll	ll	ll	lm	lm
Marker11232	<lmxll>	ll	lm	lm	ll	lm	lm	lm	ll	ll	ll	lm	ll	lm	ll	lm	lm	lm	lm	lm	lm	lm	ll	ll	lm	ll	ll	lm	lm	ll	ll	ll	ll	ll	ll	ll	ll	lm	ll	lm	ll	ll	ll	lm	ll	ll	lm	lm	ll
Marker11236	<nnxnp>	np	np	nn	nn	nn	nn	nn	np	nn	np	np	np	nn	nn	np	np	nn	np	np	nn	np	np	nn	np	np	nn	nn	np	nn	nn	nn	nn	np	nn	nn	nn	np	nn	nn	nn	nn	nn	nn	nn	np	np	nn	nn
Marker11238	<nnxnp>	nn	np	nn	nn	nn	np	nn	nn	np	np	nn	nn	np	np	np	nn	nn	nn	nn	np	np	np	nn	nn	np	np	nn	nn	np	np	np	np	np	nn	np	np	nn	np	nn	nn	nn	nn	np	nn	nn	nn	np	nn
Marker11242	<lmxll>	lm	lm	ll	lm	ll	lm	lm	ll	ll	ll	ll	ll	lm	ll	ll	ll	lm	lm	lm	ll	lm	ll	ll	ll	lm	ll	ll	ll	lm	lm	ll	ll	ll	lm	lm	ll	ll	lm	ll	ll	lm	lm	ll	ll	lm	ll	lm	ll
Marker112425	<nnxnp>	nn	np	np	nn	nn	nn	np	nn	np	nn	np	np	np	np	nn	nn	nn	nn	nn	np	np	np	np	nn	nn	np	np	nn	nn	np	np	np	nn	np	nn	nn	nn	nn	np	nn	nn	nn	np	nn	nn	nn	np	nn
Marker112438	<nnxnp>	nn	np	nn	nn	nn	nn	nn	nn	nn	np	np	np	np	nn	nn	np	np	np	nn	nn	nn	np	np	np	np	np	nn	np	np	np	nn	nn	nn	nn	nn	np	np	np	nn	np	nn	nn	np	np	nn	nn	nn	np
Marker11262	<lmxll>	lm	lm	ll	lm	lm	ll	ll	ll	ll	ll	ll	lm	lm	ll	ll	lm	ll	ll	ll	lm	ll	ll	ll	lm	lm	ll	ll	lm	lm	ll	lm	lm	ll	lm	ll	lm	ll	lm	lm	ll	ll	lm	ll	ll	lm	ll	lm	ll
Marker11268	<nnxnp>	nn	nn	np	nn	np	np	np	np	np	nn	np	np	np	nn	nn	nn	np	nn	nn	np	np	nn	np	np	np	nn	np	np	np	np	np	np	np	nn	nn	np	nn	nn	nn	nn	np	np	nn	nn	np	nn	np	nn
Marker1127	<nnxnp>	np	np	nn	nn	np	np	nn	np	nn	nn	nn	nn	nn	nn	np	np	nn	np	nn	np	nn	np	np	np	nn	np	np	nn	nn	nn	np	nn	np	np	nn	nn	nn	nn	np	nn	np	np	np	np	np	nn	nn	nn
Marker112732	<nnxnp>	nn	np	nn	nn	nn	nn	np	np	np	nn	nn	nn	nn	nn	np	np	np	nn	np	nn	np	nn	nn	nn	nn	nn	np	np	np	np	nn	np	np	nn	np	np	np	nn	nn	np	nn	nn	np	nn	np	nn	np	nn
Marker11275	<nnxnp>	np	np	nn	np	nn	np	np	np	np	nn	np	np	nn	nn	nn	nn	np	nn	np	np	np	np	np	nn	nn	nn	np	np	np	np	nn	np	nn	np	np	nn	nn	np	np	nn	nn	nn	np	np	nn	nn	np	np
Marker11284	<efxeg>	ef	ee	ef	ee	ef	ef	eg	ee	ee	ee	fg	fg	fg	eg	fg	eg	fg	eg	ef	fg	ef	eg	ef	ee	fg	ee	ef	ef	fg	eg	eg	eg	eg	fg	eg	fg	fg	fg	ef	fg	fg	ef	ee	fg	eg	ef	fg	eg
Marker11289	<nnxnp>	np	np	np	nn	nn	np	np	np	nn	np	np	nn	nn	np	nn	np	np	np	np	np	nn	np	np	nn	nn	nn	np	nn	np	np	np	np	nn	np	np	np	np	np	nn	np	nn	np	nn	np	np	np	np	nn
Marker11292	<efxeg>	ee	fg	fg	fg	ee	fg	ef	eg	eg	ef	fg	fg	fg	ef	fg	fg	eg	ef	ee	eg	ee	ee	ee	eg	fg	eg	fg	ee	ee	eg	ee	ee	fg	fg	fg	ef	ee	fg	ef	eg	ee	fg	eg	ef	ef	eg	fg	eg
Marker11305	<lmxll>	lm	lm	lm	lm	lm	ll	ll	lm	ll	ll	lm	lm	ll	ll	ll	ll	lm	ll	lm	lm	lm	lm	lm	lm	ll	lm	ll	lm	lm	lm	ll	ll	ll	ll	ll	ll	lm	lm	lm	ll	lm	lm	lm	ll	lm	ll	ll	lm
Marker11306	<nnxnp>	nn	nn	nn	nn	nn	nn	np	nn	nn	nn	nn	np	nn	nn	np	nn	np	nn	np	nn	nn	np	nn	nn	nn	np	nn	np	np	nn	np	np	np	nn	np	np	np	np	np	nn	np	nn	nn	np	nn	np	np	np
Marker11313	<efxeg>	ee	fg	fg	eg	ee	fg	ef	eg	eg	ef	fg	fg	fg	ef	fg	fg	eg	ef	ee	eg	ee	ee	ee	eg	fg	eg	fg	ee	ee	eg	ee	ee	fg	fg	fg	ef	ee	fg	ef	eg	ee	fg	eg	ef	ef	eg	fg	eg
Marker113179	<efxeg>	ee	fg	ef	fg	fg	ef	ef	eg	ee	ef	ef	eg	ef	fg	fg	ef	eg	ef	eg	fg	ee	ef	eg	eg	fg	ef	fg	ee	fg	fg	ef	ee	ee	eg	ee	fg	eg	fg	eg	eg	eg	eg	fg	ee	ef	eg	eg	ef
Marker113252	<lmxll>	ll	ll	ll	lm	ll	ll	ll	lm	lm	lm	ll	ll	ll	lm	lm	ll	ll	ll	lm	ll	lm	ll	lm	lm	lm	lm	ll	lm	ll	ll	ll	lm	lm	lm	ll	lm	ll	ll	lm	lm	lm	ll	lm	ll	ll	lm	ll	ll
Marker113268	<nnxnp>	np	np	nn	np	nn	np	nn	np	nn	np	np	nn	nn	np	nn	np	nn	np	nn	np	nn	np	nn	np	nn	nn	np	nn	nn	np	np	nn	np	nn	nn	np	np	np	np	nn	np	np	nn	np	nn	nn	nn	nn
Marker11327	<lmxll>	lm	ll	lm	lm	lm	lm	lm	ll	ll	lm	ll	lm	lm	ll	lm	lm	ll	lm	ll	lm	lm	lm	lm	lm	lm	lm	ll	ll	ll	lm	ll	ll	lm	ll	lm	lm	lm	lm	ll	ll	ll	lm	ll	ll	lm	ll	ll	ll
Marker11328	<efxeg>	eg	ef	fg	eg	ef	ef	fg	ee	ee	ee	fg	eg	ee	fg	fg	ef	ef	ef	fg	fg	fg	eg	ee	fg	eg	ee	ef	fg	fg	ee	ee	ee	ee	ee	eg	ee	ef	eg	ef	eg	ee	ee	ef	ee	eg	ef	fg	eg
Marker11331	<nnxnp>	np	nn	np	np	nn	nn	nn	np	np	np	np	nn	np	nn	nn	np	np	nn	nn	np	nn	np	nn	np	np	nn	np	nn	np	np	nn	nn	np	nn	nn	np	np	nn	np	nn	nn	nn	nn	nn	nn	np	nn	np
Marker113371	<nnxnp>	nn	np	nn	np	nn	nn	nn	np	nn	nn	nn	nn	nn	nn	np	np	np	np	nn	np	np	nn	nn	np	np	np	np	nn	np	nn	nn	nn	np	np	nn	np	np	np	nn	nn	np	np	np	np	nn	nn	nn	np
Marker113383	<nnxnp>	np	np	np	np	np	nn	nn	np	nn	nn	nn	nn	nn	np	np	nn	np	nn	nn	np	np	np	nn	nn	nn	np	nn	nn	nn	nn	nn	nn	np	np	nn	np	nn	np	nn	nn	np	nn	nn	np	nn	nn	np	nn
Marker11340	<lmxll>	lm	lm	lm	ll	ll	ll	lm	lm	lm	ll	lm	lm	lm	lm	lm	ll	ll	lm	ll	lm	ll	ll	ll	ll	lm	ll	ll	lm	lm	lm	lm	ll	ll	ll	ll	ll	ll	lm	ll	lm	ll	ll	ll	lm	lm	ll	lm	ll
Marker113420	<lmxll>	ll	ll	lm	ll	lm	ll	ll	lm	lm	ll	ll	lm	ll	ll	lm	ll	ll	lm	ll	ll	ll	ll	ll	lm	ll	lm	lm	lm	lm	ll	lm	ll	lm	ll	ll	ll	ll	ll	ll	lm	lm	ll	lm	lm	lm	lm	ll	ll
Marker11350	<nnxnp>	np	nn	nn	np	nn	np	np	nn	np	nn	nn	nn	nn	nn	np	nn	nn	nn	np	nn	np	np	np	nn	nn	np	nn	np	nn	nn	nn	np	np	np	np	np	nn	nn	nn	np	nn	np	nn	nn	np	np	nn	np
Marker113524	<nnxnp>	nn	nn	nn	nn	nn	nn	np	np	nn	np	np	np	nn	np	nn	np	nn	np	nn	nn	np	nn	np	nn	nn	np	nn	nn	np	np	nn	np	np	nn	nn	nn	nn	nn	nn	np	np	nn	nn	nn	np	np	nn	nn
Marker11356	<efxeg>	ee	eg	ee	fg	ee	ee	fg	ee	eg	ee	fg	eg	fg	fg	ee	ef	eg	ef	ef	fg	eg	ee	ef	fg	eg	ef	ef	fg	ee	ef	ee	eg	ee	ee	fg	eg	eg	fg	fg	ee	eg	fg	fg	ef	fg	fg	ee	fg
Marker113605	<lmxll>	lm	lm	lm	ll	ll	ll	ll	ll	lm	lm	lm	lm	lm	ll	lm	ll	ll	lm	lm	ll	ll	ll	lm	ll	lm	lm	lm	ll	lm	ll	ll	ll	ll	lm	ll	lm	lm	ll	ll	lm	lm	ll	ll	ll	ll	lm	ll	ll
Marker11366	<nnxnp>	nn	nn	nn	np	nn	nn	nn	np	nn	np	nn	nn	nn	np	np	np	np	nn	nn	np	nn	nn	np	nn	nn	np	np	np	nn	nn	nn	np	np	np	nn	nn	nn	nn	np	np	np	np	nn	nn	nn	nn	np	np
Marker11370	<efxeg>	ee	ef	fg	ee	ee	ef	fg	eg	fg	eg	eg	eg	ee	fg	fg	ee	ee	ee	ef	ee	fg	fg	ee	ef	fg	eg	eg	ee	eg	fg	ee	ee	fg	fg	fg	ee	ee	eg	eg	fg	fg	eg	ee	ef	eg	ef	ef	ef
Marker11377	<lmxll>	lm	lm	lm	lm	ll	ll	lm	lm	ll	ll	ll	lm	ll	lm	ll	ll	lm	lm	lm	lm	lm	lm	ll	lm	ll	ll	lm	lm	lm	lm	ll	ll	ll	lm	ll	ll	ll	ll	ll	ll	lm	ll	ll	ll	lm	ll	lm	lm
Marker11380	<hkxhk>	hk	hh	kk	hk	hk	hk	kk	hh	kk	hk	hk	kk	kk	hh	hh	hk	hh	hh	hk	hk	hh	kk	kk	hk	hk	hk	hk	hk	hh	hk	hk	hk	hk	hk	hk	hk	hh	hk	kk	hk	hh	hk	hk	hk	kk	hh	kk	hh
Marker11383	<lmxll>	lm	lm	ll	ll	lm	lm	ll	lm	ll	lm	ll	ll	lm	lm	ll	ll	ll	lm	ll	lm	ll	lm	lm	lm	lm	ll	lm	lm	ll	lm	lm	lm	ll	ll	lm	lm	lm	ll	ll	lm	ll	lm	ll	ll	ll	ll	ll	lm
Marker113843	<nnxnp>	np	nn	np	np	nn	nn	np	np	nn	nn	np	np	np	np	np	nn	nn	nn	nn	np	np	np	nn	np	np	nn	np	nn	nn	nn	np	nn	nn	np	np	np	np	np	np	nn	np	np	np	np	nn	np	nn	nn
Marker11385	<lmxll>	lm	lm	ll	ll	ll	lm	lm	lm	lm	ll	ll	ll	ll	ll	ll	lm	lm	lm	ll	lm	lm	lm	lm	ll	ll	ll	lm	lm	lm	ll	ll	lm	ll	ll	lm	lm	ll	ll	ll	ll	lm	ll	ll	ll	ll	ll	lm	lm
Marker113851	<efxeg>	ee	eg	ef	ef	ee	fg	ee	ef	ee	eg	fg	ee	ee	fg	eg	ee	ee	fg	ef	eg	ef	fg	ef	fg	eg	ee	ef	ef	ef	fg	ee	ef	eg	eg	ee	eg	eg	ef	fg	fg	ee	ef	ee	fg	ef	ee	ef	ef
Marker11393	<nnxnp>	np	nn	np	nn	nn	np	np	nn	np	np	np	nn	np	nn	nn	np	nn	np	nn	nn	np	np	nn	nn	nn	np	nn	np	nn	nn	np	np	np	nn	np	nn	nn	nn	nn	nn	nn	nn	nn	np	np	nn	nn	np
Marker11402	<nnxnp>	np	np	nn	nn	np	nn	np	nn	nn	np	np	nn	np	np	np	np	np	np	np	np	nn	nn	np	np	np	np	nn	nn	nn	nn	np	nn	nn	np	np	nn	np	nn	np	nn	nn	np	np	np	nn	nn	np	np
Marker11404	<nnxnp>	nn	nn	nn	np	nn	np	nn	np	nn	np	np	nn	np	nn	nn	np	np	np	np	nn	np	np	nn	nn	nn	np	nn	np	nn	np	nn	np	np	nn	nn	nn	nn	nn	nn	np	np	nn	nn	np	np	np	nn	np
Marker11407	<nnxnp>	np	np	nn	np	np	np	np	np	nn	nn	nn	nn	nn	np	nn	np	nn	np	np	np	nn	np	nn	np	nn	np	np	np	nn	nn	nn	np	nn	np	nn	nn	nn	np	np	np	nn	np	nn	np	np	nn	nn	nn
Marker11411	<lmxll>	ll	ll	ll	ll	lm	lm	lm	ll	ll	ll	lm	ll	ll	lm	lm	ll	lm	ll	ll	lm	lm	lm	ll	lm	lm	ll	ll	lm	lm	ll	ll	ll	ll	lm	ll	lm	ll	ll	ll	lm	ll	ll	ll	lm	lm	ll	lm	lm
Marker11413	<lmxll>	ll	lm	lm	ll	lm	lm	lm	ll	ll	ll	lm	ll	lm	ll	lm	lm	lm	lm	lm	lm	lm	ll	ll	lm	ll	ll	lm	lm	ll	ll	ll	ll	ll	ll	ll	ll	lm	ll	lm	ll	ll	ll	lm	ll	ll	lm	lm	ll
Marker114144	<lmxll>	ll	lm	lm	lm	ll	ll	lm	ll	ll	lm	ll	ll	ll	ll	lm	ll	ll	lm	ll	ll	ll	ll	ll	ll	lm	ll	lm	lm	ll	ll	lm	ll	ll	lm	ll	ll	ll	lm	ll	lm	lm	lm	ll	ll	ll	ll	ll	lm
Marker11420	<nnxnp>	np	np	np	np	nn	nn	nn	np	nn	nn	np	nn	nn	nn	nn	np	np	nn	nn	nn	nn	np	np	np	np	np	np	nn	nn	nn	nn	nn	nn	nn	np	np	np	nn	np	np	np	nn	nn	np	np	nn	nn	nn
Marker114204	<efxeg>	eg	fg	eg	ee	ee	eg	eg	eg	ee	eg	eg	ee	ef	fg	ee	eg	fg	fg	eg	eg	ef	fg	eg	ee	ee	ef	eg	ee	eg	fg	fg	eg	ee	fg	fg	eg	eg	eg	ef	eg	ef	eg	ef	fg	fg	fg	fg	ee
Marker11426	<nnxnp>	nn	nn	np	nn	np	np	nn	nn	np	nn	nn	np	np	nn	nn	np	nn	nn	np	nn	nn	nn	np	nn	np	nn	np	nn	nn	np	np	np	np	np	np	np	nn	nn	nn	np	nn	nn	np	np	np	nn	np	nn
Marker11430	<lmxll>	ll	lm	lm	lm	ll	lm	lm	ll	lm	ll	ll	lm	ll	ll	lm	lm	ll	ll	lm	ll	ll	ll	lm	lm	lm	ll	ll	lm	lm	ll	ll	ll	lm	lm	ll	lm	lm	ll	ll	ll	ll	lm	ll	ll	lm	ll	lm	lm
Marker114306	<hkxhk>	kk	hk	hk	hk	kk	hh	hh	hh	hk	kk	hk	hk	hh	hk	kk	kk	hh	hk	hh	hh	hk	kk	hk	hk	kk	hh	kk	hk	kk	hh	hk	hh	hh	kk	hk	hh	kk	hh	hk	hk	hk	kk	hk	kk	hh	hh	hk	hk
Marker11435	<nnxnp>	nn	np	np	np	nn	nn	nn	np	np	np	np	np	np	np	np	np	np	np	nn	nn	np	np	np	nn	nn	nn	nn	nn	np	nn	np	nn	np	nn	nn	nn	np	np	nn	nn	nn	np	nn	nn	np	nn	np	np
Marker11436	<nnxnp>	np	np	np	nn	np	np	np	np	np	np	nn	np	np	np	nn	np	nn	np	nn	np	nn	nn	np	np	np	nn	np	np	nn	np	np	nn	nn	np	nn	np	np	np	np	np	nn	nn	np	np	nn	nn	np	nn
Marker114365	<nnxnp>	np	np	nn	nn	nn	nn	np	np	np	np	nn	nn	nn	nn	np	nn	nn	nn	nn	nn	np	nn	np	np	nn	nn	np	np	np	np	nn	nn	nn	nn	np	nn	np	np	nn	nn	np	nn	np	nn	nn	nn	np	nn
Marker114396	<nnxnp>	nn	np	nn	nn	nn	nn	np	np	np	nn	nn	nn	nn	nn	np	np	np	nn	np	np	np	nn	np	nn	nn	nn	np	np	np	np	nn	np	np	nn	np	np	np	nn	np	np	nn	nn	np	nn	np	nn	np	nn
Marker114416	<hkxhk>	kk	hh	hk	hk	hk	hh	kk	kk	hk	hk	hk	hk	hk	hk	hh	hh	hk	hk	hk	kk	kk	hk	hh	hk	hk	kk	hk	hh	hh	hh	kk	hk	hh	hk	hh	hh	hk	kk	kk	hk	hk	hh	hk	hk	hk	hk	hh	kk
Marker114429	<nnxnp>	nn	nn	nn	np	nn	nn	nn	nn	nn	np	nn	nn	nn	np	np	np	np	nn	nn	np	nn	nn	np	nn	nn	np	np	np	nn	nn	nn	np	np	np	nn	nn	nn	nn	np	np	np	np	nn	nn	nn	nn	np	np
Marker11445	<nnxnp>	nn	nn	np	np	nn	nn	np	nn	nn	nn	np	np	np	np	np	nn	nn	nn	nn	np	np	np	np	np	np	nn	np	nn	nn	nn	np	nn	nn	np	np	np	np	np	np	np	np	np	np	np	nn	np	nn	nn
Marker11450	<nnxnp>	np	np	np	nn	nn	np	np	np	nn	np	np	nn	nn	np	nn	np	np	np	np	np	np	np	np	nn	nn	nn	np	nn	np	np	np	np	nn	np	np	np	np	np	nn	np	np	np	nn	np	np	nn	np	nn
Marker11459	<nnxnp>	np	np	np	np	nn	nn	nn	np	nn	nn	np	np	nn	nn	nn	nn	np	nn	nn	nn	nn	np	np	np	np	np	np	nn	np	nn	nn	nn	nn	np	np	np	np	nn	np	np	np	nn	nn	nn	np	nn	nn	nn
Marker114628	<nnxnp>	nn	nn	nn	nn	nn	nn	np	np	nn	np	np	np	nn	np	nn	np	nn	np	nn	nn	np	nn	np	nn	nn	np	nn	nn	np	np	nn	np	np	nn	nn	nn	nn	nn	nn	np	np	nn	nn	nn	np	np	nn	nn
Marker11469	<nnxnp>	nn	nn	np	nn	np	np	np	np	np	nn	np	np	np	nn	nn	nn	nn	nn	nn	np	np	nn	np	np	np	nn	np	np	np	np	np	np	nn	nn	nn	np	nn	nn	nn	nn	np	np	nn	nn	np	nn	np	nn
Marker11470	<nnxnp>	np	np	np	np	nn	nn	np	nn	np	nn	nn	np	nn	nn	nn	nn	np	np	np	nn	np	np	nn	nn	nn	nn	np	np	np	np	np	nn	np	nn	nn	np	nn	nn	nn	np	np	nn	nn	np	np	np	np	nn
Marker11483	<hkxhk>	hk	hk	hk	kk	hk	hh	hh	kk	hh	hk	hk	hh	hk	kk	hk	hh	hh	hh	hk	hh	kk	hk	kk	kk	kk	hk	hh	kk	hh	hk	hk	hk	hk	hk	hh	hk	hk	hk	hk	kk	kk	hh	kk	hh	hk	hk	hh	hh
Marker114863	<nnxnp>	np	nn	np	np	np	np	nn	np	nn	nn	np	nn	nn	nn	nn	nn	nn	nn	nn	np	nn	np	nn	np	nn	np	nn	np	np	nn	np	nn	nn	np	nn	np	np	np	np	nn	np	nn	np	np	nn	nn	nn	nn
Marker11487	<lmxll>	ll	ll	ll	ll	lm	lm	lm	ll	ll	ll	lm	ll	ll	lm	lm	ll	lm	ll	ll	lm	lm	lm	ll	lm	lm	ll	ll	lm	lm	ll	ll	ll	ll	lm	ll	lm	ll	ll	ll	lm	ll	ll	ll	lm	lm	ll	lm	lm
Marker114914	<efxeg>	eg	fg	ee	ee	eg	ee	ef	ee	eg	ee	eg	fg	ee	fg	ee	ef	eg	ef	ee	ee	fg	eg	fg	ef	fg	eg	eg	ee	ee	eg	eg	eg	ee	eg	ef	eg	ee	eg	fg	fg	ee	ef	ef	ef	eg	ee	ee	eg
Marker11494	<nnxnp>	np	np	nn	np	nn	np	np	np	nn	nn	nn	np	nn	np	nn	np	nn	nn	np	np	np	np	np	nn	nn	nn	np	np	np	nn	nn	np	nn	nn	nn	nn	nn	np	np	nn	nn	nn	nn	np	nn	nn	np	np
Marker114954	<nnxnp>	nn	nn	np	nn	np	np	np	np	np	nn	np	np	np	nn	np	np	np	nn	nn	nn	np	np	np	nn	np	nn	nn	nn	np	np	np	nn	np	nn	nn	np	nn	nn	nn	nn	np	np	nn	nn	np	nn	np	np
Marker11497	<lmxll>	ll	lm	ll	ll	ll	lm	lm	lm	lm	lm	lm	ll	ll	lm	lm	ll	lm	ll	lm	lm	ll	ll	ll	ll	lm	ll	lm	lm	lm	lm	ll	ll	ll	lm	ll	ll	ll	ll	ll	lm	ll	ll	lm	lm	ll	lm	ll	ll
Marker115035	<hkxhk>	kk	hk	hh	kk	kk	hk	hh	hk	hh	hk	hk	hk	kk	hh	hh	kk	kk	kk	hk	kk	hh	hh	kk	hk	hh	hk	hk	kk	hk	hh	kk	kk	hh	hh	hh	kk	kk	hk	hk	hh	hh	hk	kk	hk	hk	hk	hk	hk
Marker11511	<nnxnp>	np	nn	nn	np	np	nn	np	np	np	np	np	np	nn	nn	nn	np	np	nn	nn	nn	np	nn	np	nn	nn	np	nn	np	np	np	np	np	nn	nn	np	np	nn	nn	np	nn	np	np	nn	nn	nn	np	np	nn
Marker115125	<nnxnp>	nn	nn	nn	np	nn	nn	nn	nn	nn	nn	np	nn	nn	nn	np	nn	np	nn	np	nn	np	np	nn	nn	nn	np	nn	nn	np	nn	nn	np	np	nn	np	nn	nn	nn	nn	nn	np	np	nn	nn	np	np	nn	np
Marker115216	<lmxll>	lm	lm	lm	ll	lm	lm	lm	ll	lm	ll	lm	lm	lm	ll	ll	lm	lm	lm	ll	lm	ll	lm	ll	ll	ll	ll	lm	ll	ll	lm	lm	ll	ll	ll	lm	ll	lm	lm	ll	ll	ll	lm	ll	lm	lm	ll	lm	lm
Marker115230	<hkxhk>	hk	hh	kk	hk	hk	hk	kk	hh	kk	hk	hk	kk	kk	hh	hh	hk	hh	hh	hk	hk	hh	kk	kk	hk	hk	hk	hk	hk	hh	hk	hk	hk	hk	hk	hk	hk	hh	hk	kk	hk	hh	hk	hk	hk	kk	hh	kk	hh
Marker11527	<lmxll>	lm	lm	ll	lm	lm	lm	lm	lm	lm	lm	lm	lm	lm	ll	lm	ll	lm	lm	lm	lm	lm	lm	ll	ll	lm	ll	ll	lm	ll	lm	lm	ll	ll	lm	lm	lm	ll	lm	lm	ll	ll	ll	lm	ll	ll	ll	lm	ll
Marker11542	<lmxll>	ll	lm	lm	lm	lm	lm	lm	ll	ll	lm	lm	ll	lm	lm	lm	lm	ll	lm	ll	lm	ll	lm	ll	ll	lm	lm	lm	ll	lm	lm	lm	ll	ll	ll	ll	lm	ll	lm	ll	ll	ll	ll	lm	ll	lm	ll	ll	lm
Marker11543	<nnxnp>	np	np	np	np	np	np	np	nn	nn	nn	np	np	np	np	nn	nn	nn	np	nn	np	np	np	np	nn	nn	np	nn	nn	nn	nn	nn	np	np	np	np	np	np	np	nn	np	np	np	nn	np	np	np	np	np
Marker115445	<nnxnp>	nn	nn	np	nn	nn	nn	np	nn	np	np	nn	np	nn	nn	np	np	np	np	nn	np	np	nn	nn	nn	nn	np	nn	np	np	np	nn	np	np	np	nn	np	nn	nn	np	nn	np	np	np	nn	nn	np	np	np
Marker11549	<nnxnp>	nn	np	nn	np	np	nn	np	nn	np	np	nn	np	np	np	nn	np	np	np	np	nn	np	nn	np	nn	np	nn	nn	nn	nn	np	nn	np	np	nn	np	nn	nn	nn	nn	np	nn	np	nn	nn	np	np	np	np
Marker11555	<nnxnp>	np	np	nn	np	nn	np	np	np	nn	nn	np	np	nn	np	nn	np	np	nn	np	np	np	np	np	nn	nn	nn	np	np	np	nn	nn	np	nn	nn	nn	nn	nn	np	np	nn	nn	nn	nn	np	nn	nn	np	np
Marker11566	<nnxnp>	nn	np	np	nn	nn	nn	np	nn	np	nn	np	np	np	np	nn	nn	nn	nn	nn	np	np	np	np	nn	nn	np	np	nn	nn	np	np	np	nn	np	nn	nn	nn	nn	np	nn	nn	nn	np	nn	nn	nn	np	nn
Marker11569	<nnxnp>	np	nn	np	nn	np	np	np	np	nn	nn	np	nn	nn	np	nn	np	nn	nn	np	np	nn	nn	nn	np	nn	np	nn	np	np	nn	np	nn	np	np	np	np	np	np	np	nn	np	nn	np	np	np	np	nn	nn
Marker115739	<nnxnp>	nn	nn	np	nn	np	np	np	np	np	nn	np	np	np	nn	np	np	np	nn	nn	nn	np	np	np	nn	np	nn	nn	nn	np	np	np	nn	np	nn	nn	np	nn	nn	nn	nn	np	np	nn	nn	np	nn	np	np
Marker115767	<hkxhk>	hh	hk	kk	hk	hh	hk	hh	hk	kk	kk	kk	hh	hk	kk	hh	kk	hk	hk	hh	hk	hh	hh	hh	hk	hh	hk	hk	hk	hk	hk	hh	hh	hk	hk	kk	hh	hk	hk	hh	hk	hh	hh	hk	hk	hk	kk	kk	hk
Marker11589	<nnxnp>	np	np	nn	np	np	np	np	np	nn	nn	nn	np	nn	np	nn	np	nn	nn	np	np	np	np	np	nn	nn	nn	np	np	np	nn	nn	np	nn	nn	nn	nn	nn	np	np	np	nn	nn	nn	np	np	nn	np	nn
Marker11592	<nnxnp>	np	nn	nn	nn	np	nn	nn	np	nn	np	nn	nn	nn	np	np	np	nn	nn	nn	np	np	nn	nn	np	np	np	np	nn	nn	np	np	np	np	nn	np	nn	nn	nn	nn	nn	nn	np	nn	np	np	np	np	np
Marker115934	<lmxll>	lm	lm	ll	ll	lm	lm	lm	lm	lm	lm	ll	ll	lm	ll	lm	ll	lm	lm	lm	lm	ll	lm	ll	ll	lm	ll	ll	lm	ll	ll	lm	ll	ll	lm	lm	ll	lm	lm	lm	ll	lm	lm	lm	ll	ll	ll	ll	ll
Marker11594	<nnxnp>	nn	np	np	nn	nn	np	nn	nn	nn	nn	nn	nn	np	np	np	nn	nn	np	np	np	nn	np	nn	np	np	nn	np	nn	nn	nn	nn	nn	np	np	nn	nn	np	np	nn	np	nn	nn	np	np	np	nn	nn	np
Marker11608	<efxeg>	fg	eg	ee	eg	eg	eg	ee	fg	fg	fg	eg	fg	ee	ef	ef	ee	ee	ee	ee	fg	ee	fg	fg	eg	ef	fg	eg	eg	fg	eg	fg	fg	eg	ef	ef	fg	ef	eg	eg	ef	eg	ef	ee	ef	ef	eg	ee	ef
Marker116091	<nnxnp>	nn	np	nn	nn	nn	nn	nn	nn	np	np	nn	np	np	np	np	np	np	np	np	nn	np	nn	np	nn	np	nn	np	nn	nn	np	nn	np	nn	nn	np	nn	nn	nn	nn	np	nn	np	nn	nn	nn	np	np	np
Marker11610	<lmxll>	lm	lm	lm	ll	ll	lm	lm	ll	ll	lm	lm	ll	lm	lm	lm	lm	ll	lm	ll	ll	ll	lm	lm	ll	lm	lm	ll	ll	ll	ll	ll	ll	lm	ll	lm	lm	ll	lm	lm	lm	ll	lm	ll	lm	lm	ll	lm	ll
Marker116115	<hkxhk>	kk	kk	hk	kk	kk	hk	hk	kk	hh	hh	hk	kk	hh	hk	hk	hk	hk	hh	hk	hk	hk	kk	hk	hk	hh	kk	hk	kk	hk	hk	hh	kk	hh	hk	hh	hh	hk	kk	kk	hk	hk	hk	hk	hk	kk	hh	hk	hk
Marker11612	<nnxnp>	np	nn	np	nn	nn	np	nn	np	nn	nn	np	nn	nn	nn	np	nn	nn	nn	nn	np	nn	np	nn	np	nn	np	np	np	np	nn	np	np	nn	np	nn	np	np	np	np	nn	np	nn	np	np	nn	nn	nn	nn
Marker1162	<lmxll>	ll	ll	lm	lm	ll	lm	lm	ll	lm	ll	ll	ll	lm	lm	lm	lm	ll	ll	ll	lm	lm	ll	ll	ll	ll	lm	lm	ll	ll	lm	lm	ll	lm	lm	ll	ll	lm	ll	ll	ll	lm	lm	ll	ll	lm	lm	ll	lm
Marker11621	<efxeg>	eg	ee	ef	eg	ef	eg	eg	--	fg	ef	eg	fg	eg	eg	ef	eg	eg	ef	ee	eg	ee	ee	eg	ef	ee	ee	fg	eg	fg	ee	fg	ee	fg	ee	eg	eg	eg	eg	ee	eg	fg	eg	eg	fg	ef	--	eg	eg
Marker116261	<lmxll>	ll	lm	ll	ll	ll	lm	lm	lm	ll	lm	lm	ll	lm	lm	ll	lm	ll	lm	ll	lm	lm	ll	lm	ll	lm	ll	lm	lm	ll	ll	ll	ll	ll	ll	lm	ll	ll	ll	ll	ll	lm	lm	lm	ll	lm	ll	ll	lm
Marker11630	<nnxnp>	nn	nn	nn	np	nn	nn	nn	nn	nn	nn	nn	nn	nn	nn	np	nn	np	nn	np	nn	np	np	nn	nn	nn	np	nn	nn	np	nn	nn	np	np	nn	np	nn	nn	nn	nn	nn	np	np	nn	nn	np	np	nn	np
Marker11633	<nnxnp>	nn	np	nn	nn	nn	np	nn	nn	nn	nn	np	np	np	nn	nn	np	nn	nn	np	np	nn	np	nn	np	np	nn	nn	np	np	nn	np	nn	np	np	np	np	nn	np	np	nn	np	np	nn	np	np	np	nn	np
Marker116376	<nnxnp>	nn	nn	nn	np	nn	nn	nn	nn	nn	nn	np	nn	nn	nn	np	nn	np	nn	np	nn	np	np	nn	nn	nn	np	nn	nn	np	nn	nn	np	np	nn	np	nn	nn	nn	nn	nn	np	np	nn	nn	np	np	nn	np
Marker11647	<nnxnp>	np	nn	np	nn	nn	nn	nn	np	np	nn	np	nn	nn	np	np	nn	np	nn	np	np	nn	np	np	np	nn	nn	np	nn	nn	np	nn	np	nn	nn	nn	nn	np	np	np	np	nn	nn	nn	nn	nn	nn	np	nn
Marker11648	<lmxll>	lm	lm	ll	lm	lm	lm	lm	lm	ll	ll	lm	lm	lm	ll	lm	lm	ll	lm	lm	ll	ll	lm	ll	lm	lm	ll	ll	ll	ll	lm	ll	lm	lm	ll	ll	ll	lm	lm	lm	lm	lm	ll	lm	lm	lm	lm	lm	ll
Marker11649	<nnxnp>	nn	np	nn	nn	nn	nn	nn	nn	nn	np	np	np	np	nn	nn	np	np	np	nn	nn	nn	np	np	np	np	np	nn	np	np	np	nn	nn	nn	nn	nn	np	np	np	nn	np	nn	nn	np	np	nn	nn	nn	np
Marker116499	<lmxll>	ll	ll	lm	lm	lm	lm	ll	ll	lm	lm	lm	ll	ll	ll	lm	lm	ll	ll	ll	ll	ll	ll	lm	lm	lm	lm	ll	ll	ll	ll	lm	lm	ll	ll	lm	ll	lm	lm	lm	lm	lm	ll	lm	lm	lm	lm	ll	ll
Marker11653	<nnxnp>	np	nn	np	np	nn	nn	np	nn	nn	np	np	nn	np	np	nn	nn	nn	np	np	np	nn	np	np	nn	nn	np	nn	np	nn	np	np	np	np	np	nn	nn	np	nn	np	nn	nn	np	nn	nn	nn	np	np	nn
Marker116532	<nnxnp>	nn	nn	nn	np	nn	nn	nn	np	nn	np	nn	nn	nn	np	nn	np	np	nn	nn	np	nn	nn	np	np	nn	np	np	np	nn	nn	nn	np	np	np	np	nn	nn	nn	np	np	np	np	nn	nn	nn	nn	np	np
Marker116534	<lmxll>	ll	ll	ll	ll	lm	ll	lm	ll	ll	ll	lm	ll	ll	ll	ll	lm	lm	lm	lm	lm	ll	ll	lm	lm	ll	lm	ll	lm	ll	lm	ll	ll	ll	ll	ll	ll	ll	lm	ll	lm	lm	lm	lm	lm	lm	lm	ll	lm
Marker11654	<nnxnp>	np	nn	np	np	np	np	nn	np	nn	nn	np	nn	nn	nn	nn	nn	nn	nn	nn	np	nn	np	nn	np	nn	np	nn	np	np	nn	np	nn	nn	np	nn	np	np	np	np	nn	np	nn	np	np	nn	nn	nn	nn
Marker11655	<hkxhk>	kk	hh	hk	kk	hh	hh	hk	hk	hk	hk	hk	hk	hh	kk	hk	hk	hk	hh	hk	hh	hk	kk	hk	hk	kk	hk	hh	hk	kk	hk	hk	hk	hh	hk	kk	hk	hh	hh	hh	kk	hk	hk	hh	hk	kk	hh	hk	kk
Marker11658	<efxeg>	ef	ef	ee	ef	eg	ee	fg	fg	ef	ef	eg	fg	fg	fg	ee	eg	fg	eg	ef	eg	ef	ee	fg	ef	ef	eg	ef	ee	ef	eg	eg	ee	eg	eg	eg	ef	ee	ef	ee	fg	eg	ee	fg	ee	ef	fg	eg	ef
Marker11678	<lmxll>	ll	ll	ll	ll	lm	ll	lm	ll	lm	lm	ll	ll	ll	lm	ll	lm	lm	ll	lm	lm	ll	lm	lm	ll	lm	lm	ll	lm	ll	ll	lm	ll	ll	ll	lm	ll	lm	lm	lm	lm	lm	lm	lm	lm	lm	ll	lm	lm
Marker11683	<nnxnp>	nn	np	nn	nn	nn	nn	nn	nn	nn	np	np	np	np	nn	nn	np	np	np	nn	np	nn	np	np	np	nn	np	nn	np	np	np	nn	nn	np	nn	nn	np	np	nn	nn	np	np	np	nn	np	np	nn	nn	np
Marker116847	<nnxnp>	np	nn	np	np	nn	nn	np	nn	nn	np	np	nn	np	np	nn	nn	nn	np	np	np	nn	np	np	nn	nn	nn	nn	np	nn	np	np	np	np	np	nn	np	np	nn	np	nn	nn	np	nn	nn	nn	np	np	nn
Marker11689	<nnxnp>	nn	nn	nn	np	nn	nn	nn	np	nn	np	nn	nn	nn	np	nn	np	np	nn	nn	np	nn	nn	np	nn	nn	np	np	np	nn	nn	nn	np	np	np	nn	nn	nn	nn	np	np	np	np	nn	nn	nn	nn	np	np
Marker11690	<nnxnp>	np	nn	np	nn	np	np	np	nn	np	np	np	np	np	nn	nn	nn	nn	nn	np	nn	nn	np	np	nn	nn	nn	nn	np	nn	np	np	np	nn	nn	np	nn	nn	nn	np	np	nn	nn	np	nn	np	nn	np	nn
Marker11693	<nnxnp>	nn	nn	np	nn	np	np	np	np	np	nn	np	np	np	nn	nn	np	np	nn	nn	nn	np	np	np	np	np	nn	nn	nn	np	np	np	nn	np	nn	nn	np	nn	nn	nn	nn	np	np	nn	nn	np	nn	np	np
Marker11696	<lmxll>	lm	lm	lm	lm	ll	lm	ll	ll	ll	ll	ll	lm	ll	ll	ll	lm	ll	ll	ll	ll	ll	lm	ll	ll	lm	lm	lm	lm	ll	ll	lm	lm	ll	ll	ll	ll	lm	ll	ll	lm	lm	lm	lm	lm	ll	lm	ll	lm
Marker11700	<lmxll>	lm	ll	ll	ll	lm	lm	lm	lm	lm	lm	lm	lm	ll	lm	ll	lm	lm	ll	lm	lm	lm	lm	ll	lm	ll	lm	ll	ll	lm	lm	ll	lm	ll	lm	ll	lm	lm	lm	ll	ll	lm	ll	ll	ll	ll	lm	lm	lm
Marker117098	<nnxnp>	np	np	nn	np	nn	nn	nn	nn	nn	np	nn	nn	nn	np	np	np	nn	np	np	nn	nn	np	nn	nn	nn	np	nn	nn	nn	nn	nn	nn	nn	np	np	nn	np	np	np	np	nn	nn	np	np	nn	np	nn	np
Marker117211	<nnxnp>	np	nn	np	nn	nn	nn	np	np	np	nn	nn	nn	np	np	np	nn	np	nn	np	nn	nn	np	np	nn	np	nn	nn	nn	nn	np	nn	np	nn	nn	nn	np	np	nn	np	np	nn	np	nn	nn	nn	np	np	nn
Marker11723	<nnxnp>	np	np	nn	np	np	np	np	np	np	np	np	nn	nn	nn	nn	nn	np	nn	nn	np	nn	np	np	np	np	np	np	np	np	np	np	np	np	nn	np	np	nn	np	np	np	np	nn	nn	nn	nn	np	nn	nn
Marker11724	<lmxll>	lm	lm	ll	lm	ll	lm	lm	ll	ll	ll	ll	lm	ll	ll	ll	ll	lm	lm	ll	lm	ll	ll	ll	ll	lm	ll	ll	ll	lm	ll	ll	ll	lm	ll	ll	ll	lm	lm	lm	lm	lm	lm	lm	ll	lm	lm	lm	ll
Marker11729	<nnxnp>	np	nn	np	nn	nn	np	np	nn	nn	nn	np	nn	np	np	nn	np	np	np	np	np	np	nn	np	np	nn	nn	nn	np	np	np	np	nn	nn	nn	np	nn	np	np	np	np	np	nn	np	np	np	np	np	nn
Marker117346	<nnxnp>	np	nn	np	np	nn	np	nn	nn	nn	np	nn	np	np	np	np	nn	np	nn	nn	nn	nn	nn	nn	np	np	np	np	nn	np	np	np	nn	np	np	np	nn	np	np	nn	np	nn	np	np	nn	nn	nn	np	np
Marker117377	<nnxnp>	nn	np	nn	nn	nn	nn	nn	nn	nn	np	np	np	np	nn	nn	np	np	np	nn	nn	nn	np	np	np	np	np	nn	np	np	np	nn	nn	nn	nn	nn	np	np	np	nn	np	nn	nn	np	np	nn	nn	nn	np
Marker11741	<nnxnp>	nn	np	nn	np	nn	np	nn	nn	np	np	np	nn	nn	np	nn	np	nn	nn	nn	nn	np	nn	nn	nn	nn	np	np	nn	nn	nn	nn	nn	nn	np	np	nn	np	np	nn	np	nn	nn	np	nn	nn	np	np	np
Marker11754	<lmxll>	lm	lm	lm	ll	lm	lm	ll	lm	ll	lm	lm	lm	lm	ll	lm	ll	lm	lm	lm	ll	lm	lm	lm	lm	lm	ll	ll	lm	lm	ll	ll	ll	ll	ll	lm	lm	ll	lm	lm	lm	ll	lm	ll	lm	ll	ll	lm	ll
Marker11763	<nnxnp>	nn	nn	np	nn	np	nn	nn	nn	nn	np	nn	nn	np	np	np	np	nn	np	nn	nn	nn	nn	nn	np	np	np	nn	nn	nn	nn	np	nn	np	nn	nn	np	np	nn	nn	np	np	np	nn	nn	np	np	nn	nn
Marker117648	<lmxll>	lm	lm	ll	lm	lm	ll	ll	ll	ll	lm	ll	ll	ll	lm	ll	ll	lm	lm	ll	ll	ll	ll	ll	ll	lm	ll	ll	lm	ll	ll	lm	lm	ll	ll	lm	lm	lm	lm	ll	ll	lm	lm	ll	ll	lm	ll	lm	lm
Marker11775	<nnxnp>	nn	np	nn	nn	nn	nn	np	nn	nn	nn	nn	np	nn	nn	nn	np	np	np	nn	nn	np	np	np	np	nn	np	nn	np	nn	nn	np	nn	nn	nn	nn	np	np	nn	nn	nn	np	nn	np	np	nn	np	nn	nn
Marker11780	<lmxll>	ll	ll	lm	lm	lm	lm	ll	ll	lm	lm	lm	ll	ll	ll	lm	lm	ll	ll	ll	ll	ll	ll	lm	lm	lm	lm	ll	ll	ll	ll	lm	lm	ll	ll	ll	ll	lm	lm	lm	lm	lm	ll	lm	lm	lm	lm	lm	ll
Marker11781	<efxeg>	ee	ef	ef	eg	ef	ef	ef	ee	ef	eg	eg	ee	ef	eg	fg	ee	eg	ee	eg	fg	fg	ee	ef	ee	eg	eg	ef	ef	fg	ee	ef	fg	ef	ee	fg	ee	ef	fg	ee	ee	eg	eg	ef	ee	ee	eg	fg	ee
Marker11782	<nnxnp>	nn	nn	nn	np	np	nn	np	nn	nn	np	np	nn	np	np	nn	nn	np	nn	nn	np	nn	np	np	nn	np	nn	nn	nn	nn	nn	nn	np	np	nn	np	np	nn	nn	np	np	nn	np	np	nn	nn	nn	nn	np
Marker11785	<nnxnp>	nn	np	nn	nn	np	nn	--	np	np	nn	np	nn	nn	nn	nn	np	nn	nn	np	np	nn	np	nn	nn	nn	nn	nn	np	nn	nn	nn	np	np	nn	nn	nn	nn	nn	np	nn	np	nn	nn	np	--	np	nn	np
Marker11794	<nnxnp>	nn	np	nn	nn	np	nn	np	np	np	nn	np	nn	nn	nn	nn	np	nn	nn	np	np	np	np	nn	nn	nn	nn	nn	np	nn	nn	nn	np	np	nn	nn	np	nn	nn	np	nn	np	nn	nn	np	np	np	nn	np
Marker117960	<efxeg>	ee	fg	ef	ee	fg	fg	ef	eg	eg	eg	ef	ee	eg	ef	ef	fg	fg	fg	ef	ef	ef	ee	eg	ef	ee	eg	fg	ef	ef	eg	eg	eg	eg	eg	ee	eg	fg	ee	fg	ee	eg	eg	fg	eg	eg	fg	ef	ee
Marker118037	<nnxnp>	np	nn	np	nn	nn	np	np	nn	nn	nn	np	nn	np	np	nn	np	np	np	np	np	np	nn	np	np	nn	np	nn	np	np	nn	np	nn	nn	nn	np	nn	np	np	np	nn	np	nn	np	np	np	np	np	nn
Marker11807	<nnxnp>	nn	np	nn	np	np	nn	np	nn	np	np	nn	np	np	np	nn	np	np	np	np	nn	np	nn	np	nn	np	nn	nn	nn	nn	np	nn	nn	np	nn	np	nn	nn	nn	np	np	nn	nn	nn	nn	np	np	np	np
Marker118081	<nnxnp>	nn	nn	nn	nn	nn	nn	np	nn	nn	nn	nn	np	nn	nn	nn	nn	np	nn	nn	nn	np	np	np	np	nn	np	np	np	nn	nn	np	nn	nn	nn	nn	np	np	nn	nn	np	np	nn	np	np	nn	np	nn	nn
Marker11810	<nnxnp>	np	np	np	nn	nn	np	np	np	nn	np	np	nn	nn	np	nn	np	np	np	np	np	np	np	np	nn	nn	nn	np	nn	np	np	np	np	nn	np	np	np	np	np	nn	np	np	np	nn	np	np	nn	np	nn
Marker11821	<nnxnp>	np	np	nn	np	nn	np	nn	np	nn	np	np	nn	nn	np	nn	np	nn	np	nn	np	nn	np	nn	np	nn	nn	np	nn	nn	np	np	nn	np	nn	nn	np	np	np	np	nn	np	np	nn	np	nn	nn	nn	nn
Marker118232	<nnxnp>	nn	np	nn	np	nn	nn	np	np	nn	nn	np	np	np	np	np	np	np	np	np	np	nn	np	nn	np	np	nn	nn	nn	np	np	np	np	np	np	np	np	nn	np	nn	np	np	nn	nn	np	np	nn	np	np
Marker11825	<nnxnp>	nn	nn	nn	nn	np	np	nn	nn	nn	nn	nn	np	np	np	np	nn	nn	np	np	nn	nn	np	np	nn	np	np	np	nn	np	np	nn	np	np	np	np	nn	nn	np	np	np	nn	np	nn	nn	np	np	nn	np
Marker11826	<lmxll>	lm	lm	lm	lm	ll	lm	ll	lm	ll	lm	ll	lm	lm	lm	ll	lm	ll	lm	lm	ll	ll	ll	lm	lm	ll	lm	lm	ll	ll	lm	lm	ll	lm	ll	lm	ll	lm	ll	lm	ll	lm	lm	lm	lm	ll	ll	ll	ll
Marker118301	<efxeg>	fg	fg	eg	ef	eg	eg	eg	ee	fg	fg	ef	fg	ef	ee	fg	eg	eg	ee	ef	ef	ee	fg	fg	eg	eg	ef	eg	ee	ef	eg	ef	ee	ee	fg	ee	fg	ef	ee	ee	fg	fg	eg	ef	ee	eg	fg	eg	ee
Marker118328	<lmxll>	lm	lm	ll	lm	lm	lm	lm	lm	lm	lm	lm	lm	lm	ll	lm	ll	lm	lm	lm	lm	lm	lm	ll	ll	lm	ll	ll	lm	ll	lm	lm	ll	ll	lm	lm	lm	ll	lm	lm	ll	ll	ll	lm	ll	ll	ll	lm	ll
Marker11834	<lmxll>	ll	ll	lm	ll	ll	ll	ll	ll	ll	ll	ll	ll	ll	lm	ll	lm	ll	ll	ll	ll	ll	ll	lm	lm	ll	lm	lm	ll	lm	ll	ll	lm	lm	ll	ll	ll	lm	ll	ll	lm	lm	lm	ll	lm	lm	lm	ll	lm
Marker118346	<nnxnp>	np	nn	nn	nn	nn	np	nn	np	nn	nn	np	np	np	nn	np	nn	np	np	np	np	np	np	np	nn	np	nn	nn	nn	np	np	np	np	np	nn	nn	np	nn	np	np	nn	nn	np	nn	np	np	nn	nn	nn
Marker11840	<nnxnp>	nn	np	np	nn	np	nn	nn	np	np	nn	np	nn	nn	nn	nn	nn	nn	nn	np	np	nn	np	nn	nn	nn	nn	nn	np	nn	nn	nn	np	np	nn	nn	nn	nn	nn	nn	nn	np	nn	nn	np	nn	np	nn	np
Marker118422	<nnxnp>	nn	nn	nn	nn	nn	np	np	nn	nn	nn	np	nn	np	np	np	nn	nn	np	nn	nn	nn	np	nn	nn	nn	nn	nn	np	np	nn	np	nn	np	np	np	nn	np	nn	nn	np	nn	np	nn	np	nn	np	nn	np
Marker11843	<lmxll>	lm	lm	ll	lm	ll	lm	lm	ll	ll	ll	ll	ll	lm	ll	ll	ll	lm	lm	ll	lm	ll	ll	ll	ll	lm	ll	ll	ll	lm	lm	ll	ll	ll	ll	ll	ll	lm	lm	ll	lm	lm	lm	ll	ll	lm	lm	lm	ll
Marker11844	<nnxnp>	nn	np	nn	np	np	np	nn	nn	nn	np	np	np	nn	np	nn	np	np	nn	nn	nn	nn	nn	nn	np	nn	nn	nn	nn	nn	nn	np	nn	np	nn	np	np	np	np	np	np	np	np	nn	nn	nn	np	nn	nn
Marker118442	<nnxnp>	np	np	nn	nn	np	np	nn	np	nn	nn	nn	nn	nn	nn	np	np	nn	np	nn	nn	nn	np	np	np	nn	np	np	nn	nn	np	np	nn	np	np	nn	nn	nn	nn	np	nn	np	np	np	np	np	np	np	np
Marker118472	<nnxnp>	nn	np	nn	nn	nn	nn	nn	nn	nn	np	np	np	np	nn	np	np	np	np	nn	nn	nn	np	np	np	np	np	nn	np	np	np	nn	nn	nn	nn	nn	np	np	np	nn	np	nn	nn	np	nn	nn	nn	nn	nn
Marker11848	<lmxll>	lm	ll	ll	lm	ll	ll	ll	lm	lm	lm	ll	lm	lm	ll	ll	ll	ll	ll	ll	ll	ll	ll	lm	ll	lm	ll	ll	ll	ll	lm	lm	lm	lm	lm	lm	lm	lm	lm	lm	lm	lm	lm	ll	lm	lm	ll	ll	lm
Marker11855	<nnxnp>	np	np	np	np	np	nn	nn	np	nn	nn	nn	nn	nn	np	np	nn	np	nn	nn	np	np	np	nn	nn	nn	np	nn	nn	nn	nn	nn	nn	np	np	nn	np	nn	np	nn	nn	np	nn	nn	np	nn	nn	np	nn
Marker118652	<lmxll>	ll	ll	lm	ll	ll	ll	ll	lm	lm	ll	lm	ll	lm	lm	ll	ll	ll	lm	ll	lm	ll	ll	ll	ll	ll	ll	ll	lm	lm	lm	lm	ll	lm	ll	ll	ll	ll	lm	ll	ll	ll	ll	ll	lm	lm	lm	lm	ll
Marker1187	<lmxll>	ll	ll	ll	ll	lm	ll	lm	ll	ll	ll	lm	ll	ll	ll	lm	lm	lm	lm	lm	ll	ll	ll	lm	lm	lm	lm	ll	lm	lm	lm	ll	ll	ll	ll	ll	ll	ll	lm	ll	ll	ll	lm	lm	lm	lm	lm	ll	lm
Marker11876	<nnxnp>	np	nn	np	np	nn	nn	nn	nn	nn	np	nn	nn	nn	np	np	np	np	nn	nn	np	nn	nn	np	nn	nn	np	np	np	nn	nn	nn	np	np	np	nn	np	nn	nn	np	np	np	np	nn	nn	nn	nn	np	np
Marker11884	<nnxnp>	np	np	np	np	nn	np	nn	np	np	nn	np	np	nn	nn	np	np	nn	nn	nn	np	nn	np	nn	np	np	nn	np	np	nn	nn	np	np	nn	nn	np	nn	nn	np	nn	np	nn	nn	np	np	np	np	np	np
Marker11888	<lmxll>	lm	lm	lm	ll	lm	lm	lm	ll	ll	ll	lm	lm	lm	ll	ll	lm	lm	lm	ll	lm	ll	lm	ll	ll	ll	ll	lm	ll	lm	lm	lm	ll	ll	ll	lm	ll	lm	lm	ll	ll	ll	lm	ll	lm	lm	ll	lm	lm
Marker118944	<nnxnp>	np	np	np	np	nn	nn	np	np	nn	nn	np	np	nn	nn	nn	nn	np	nn	nn	nn	nn	np	np	np	np	np	np	nn	np	nn	nn	nn	np	np	nn	np	np	nn	np	np	np	nn	nn	nn	np	np	nn	nn
Marker11902	<nnxnp>	nn	nn	np	nn	np	np	np	np	np	nn	np	np	np	nn	np	np	np	nn	nn	nn	np	np	np	np	np	nn	nn	nn	np	np	np	nn	np	nn	nn	np	nn	nn	nn	nn	np	np	nn	nn	np	nn	np	np
Marker11911	<nnxnp>	np	np	nn	nn	nn	nn	nn	np	nn	np	np	np	nn	nn	np	np	nn	np	np	nn	np	np	nn	np	np	nn	nn	np	nn	nn	nn	nn	np	nn	nn	nn	np	nn	nn	nn	nn	nn	nn	nn	np	np	nn	nn
Marker119184	<lmxll>	ll	lm	lm	lm	ll	ll	lm	ll	ll	lm	ll	ll	ll	ll	lm	ll	ll	lm	ll	ll	ll	ll	ll	ll	lm	ll	lm	lm	ll	ll	lm	ll	ll	lm	ll	ll	ll	lm	ll	lm	lm	lm	ll	ll	ll	ll	ll	lm
Marker11920	<nnxnp>	nn	nn	nn	np	np	nn	nn	np	np	np	nn	np	nn	np	np	nn	np	nn	np	np	nn	np	np	nn	nn	nn	nn	np	nn	nn	nn	np	np	np	np	np	np	np	np	np	np	nn	np	np	np	np	nn	nn
Marker11922	<nnxnp>	np	nn	np	np	nn	nn	np	nn	nn	np	np	nn	np	np	nn	nn	nn	np	np	np	nn	np	np	nn	nn	np	nn	np	nn	np	np	np	np	np	nn	nn	np	nn	np	nn	nn	np	nn	nn	nn	np	np	nn
Marker11927	<hkxhk>	hh	kk	hh	hk	hk	kk	hk	hh	hk	hk	hk	hk	hh	kk	hh	hk	hh	hh	hk	hh	kk	hk	hk	hk	hk	kk	kk	hh	hh	hh	hk	hk	hh	kk	hk	hk	kk	hk	hk	kk	hk	hk	kk	hh	hh	hk	kk	kk
Marker11928	<lmxll>	ll	lm	ll	lm	lm	lm	lm	ll	ll	lm	ll	lm	ll	ll	lm	lm	lm	ll	lm	ll	lm	lm	lm	lm	lm	lm	lm	ll	ll	ll	ll	lm	ll	lm	lm	lm	lm	ll	lm	lm	lm	lm	lm	ll	ll	ll	ll	lm
Marker11929	<lmxll>	ll	lm	ll	lm	ll	ll	lm	lm	lm	lm	ll	ll	ll	lm	ll	lm	ll	lm	ll	ll	lm	lm	ll	lm	ll	ll	ll	ll	ll	lm	lm	lm	lm	ll	lm	ll	ll	ll	ll	ll	ll	ll	lm	ll	lm	ll	lm	lm
Marker11930	<nnxnp>	np	np	np	nn	np	np	np	np	np	np	nn	np	np	np	nn	np	nn	np	nn	np	nn	nn	np	np	nn	nn	np	np	nn	np	np	nn	nn	np	nn	np	np	np	np	np	nn	nn	np	np	nn	nn	np	np
Marker11937	<nnxnp>	np	nn	np	nn	nn	np	np	nn	np	np	np	nn	np	nn	nn	np	nn	np	nn	nn	np	np	nn	nn	nn	np	nn	np	nn	nn	np	np	np	nn	np	nn	nn	nn	nn	nn	nn	nn	nn	np	np	nn	nn	np
Marker119420	<nnxnp>	np	np	np	np	np	nn	nn	np	nn	nn	nn	nn	nn	np	nn	np	np	np	nn	np	np	np	nn	nn	np	np	nn	np	nn	nn	nn	nn	np	np	nn	np	np	np	nn	np	nn	np	np	np	np	nn	nn	nn
Marker11947	<nnxnp>	np	np	np	np	nn	nn	np	nn	nn	nn	nn	np	np	nn	np	nn	nn	np	nn	nn	np	np	nn	np	np	nn	np	np	np	np	np	nn	np	nn	np	np	np	nn	nn	np	np	nn	nn	np	nn	np	np	np
Marker119487	<nnxnp>	nn	np	nn	nn	np	nn	np	np	np	nn	np	nn	nn	nn	nn	np	nn	nn	np	np	nn	np	nn	nn	nn	nn	nn	np	nn	nn	nn	np	np	nn	nn	nn	nn	nn	np	nn	np	nn	nn	np	np	np	nn	np
Marker11949	<efxeg>	eg	eg	ef	ef	ef	eg	ee	eg	fg	eg	ee	ef	eg	ee	ef	ee	fg	ee	ef	ee	ee	ef	eg	ef	eg	fg	ee	ee	ef	fg	ef	ef	fg	fg	ee	ef	fg	fg	fg	ef	ee	ee	eg	fg	ef	ef	fg	eg
Marker119502	<nnxnp>	nn	nn	nn	nn	nn	np	nn	nn	nn	nn	np	np	np	nn	nn	np	np	np	np	np	nn	np	nn	nn	np	nn	nn	np	np	nn	np	nn	np	np	np	np	nn	np	np	nn	np	np	nn	np	np	np	nn	np
Marker11955	<nnxnp>	np	nn	np	np	nn	nn	np	nn	nn	np	np	nn	np	np	nn	nn	nn	np	np	np	nn	np	np	nn	nn	np	nn	np	nn	np	np	np	np	np	nn	nn	np	nn	np	nn	nn	np	nn	nn	nn	np	np	nn
Marker11965	<nnxnp>	nn	nn	nn	np	nn	nn	np	np	nn	nn	nn	np	nn	nn	nn	nn	np	np	nn	nn	nn	np	nn	np	np	np	np	nn	np	nn	nn	nn	np	np	nn	np	np	nn	nn	np	np	nn	nn	nn	nn	np	nn	np
Marker119665	<nnxnp>	nn	nn	nn	nn	nn	np	nn	nn	nn	nn	np	np	np	nn	nn	np	np	np	np	np	nn	np	nn	nn	np	nn	nn	np	np	nn	np	nn	np	np	np	np	nn	np	np	nn	np	np	nn	np	np	np	nn	np
Marker11967	<lmxll>	lm	lm	lm	ll	lm	ll	lm	ll	ll	ll	ll	lm	ll	lm	lm	lm	lm	ll	ll	ll	lm	lm	ll	lm	ll	lm	lm	ll	lm	ll	lm	lm	ll	ll	ll	ll	ll	ll	lm	ll	ll	ll	lm	ll	lm	lm	lm	ll
Marker119753	<nnxnp>	nn	np	nn	nn	nn	np	nn	nn	nn	np	np	nn	nn	np	np	nn	nn	np	nn	np	nn	np	nn	np	np	nn	nn	nn	nn	np	nn	nn	np	np	nn	np	np	nn	np	np	nn	nn	nn	np	nn	nn	nn	nn
Marker11979	<nnxnp>	nn	nn	nn	np	nn	nn	np	nn	nn	nn	np	nn	np	np	nn	nn	np	nn	nn	np	nn	np	np	np	np	nn	nn	nn	nn	nn	nn	np	nn	np	np	np	np	np	np	np	nn	np	np	nn	nn	nn	nn	np
Marker119841	<efxeg>	fg	ef	eg	ee	eg	ef	fg	ef	fg	fg	ef	ee	eg	ef	ef	eg	fg	fg	ee	ef	eg	ee	fg	eg	ef	eg	fg	fg	ef	ef	ee	eg	ee	fg	eg	ee	ee	ee	eg	fg	ee	ee	fg	fg	eg	ef	eg	eg
Marker119867	<nnxnp>	nn	nn	np	np	np	np	np	nn	nn	nn	np	np	np	np	nn	np	np	np	nn	nn	np	np	np	nn	nn	np	nn	nn	nn	nn	nn	np	np	np	nn	np	np	np	nn	np	nn	np	nn	np	np	np	nn	np
Marker11990	<lmxll>	lm	lm	lm	lm	ll	lm	ll	ll	ll	ll	ll	lm	ll	ll	ll	lm	ll	ll	ll	ll	ll	lm	ll	ll	lm	lm	lm	lm	ll	ll	lm	lm	ll	ll	lm	ll	lm	ll	ll	lm	lm	lm	lm	lm	ll	lm	ll	lm
Marker11991	<nnxnp>	np	np	nn	np	np	np	np	np	nn	nn	nn	np	nn	np	nn	np	nn	nn	np	np	np	np	np	nn	nn	nn	np	np	np	nn	nn	np	nn	nn	nn	nn	nn	np	np	np	nn	nn	nn	np	np	nn	np	nn
Marker11993	<nnxnp>	np	np	np	np	nn	nn	np	np	nn	nn	np	np	nn	nn	nn	nn	np	nn	nn	nn	nn	np	np	np	np	np	np	nn	np	nn	nn	nn	np	np	nn	np	np	nn	np	np	np	nn	nn	nn	np	np	nn	nn
Marker12001	<nnxnp>	nn	np	nn	nn	np	np	np	nn	nn	nn	nn	np	nn	np	np	nn	nn	np	np	nn	np	nn	np	nn	nn	np	nn	np	nn	nn	np	np	nn	np	np	nn	nn	np	nn	np	np	np	np	np	np	nn	np	nn
Marker12002	<lmxll>	ll	ll	ll	ll	lm	lm	ll	ll	lm	ll	lm	ll	lm	ll	lm	lm	ll	ll	ll	ll	ll	ll	lm	ll	lm	lm	ll	ll	ll	ll	lm	lm	lm	ll	lm	lm	lm	lm	lm	lm	ll	lm	lm	lm	ll	ll	ll	ll
Marker12004	<nnxnp>	np	nn	np	np	nn	nn	np	nn	nn	np	np	nn	np	np	nn	nn	nn	np	np	np	nn	np	np	nn	nn	np	nn	np	nn	np	np	np	np	np	nn	nn	np	nn	np	nn	nn	np	nn	nn	nn	np	np	nn
Marker12008	<lmxll>	lm	ll	ll	ll	ll	ll	ll	lm	ll	ll	lm	lm	lm	lm	ll	ll	lm	lm	ll	lm	lm	lm	ll	ll	ll	lm	ll	ll	lm	lm	lm	ll	ll	lm	lm	ll	ll	ll	lm	lm	lm	lm	lm	lm	ll	ll	ll	ll
Marker120093	<nnxnp>	nn	nn	nn	np	nn	np	nn	np	nn	np	np	nn	np	nn	nn	np	np	np	np	nn	np	np	nn	nn	nn	np	nn	np	nn	np	nn	np	np	nn	nn	nn	nn	nn	nn	np	np	nn	nn	np	np	np	nn	np
Marker12015	<lmxll>	lm	ll	lm	ll	lm	lm	lm	lm	lm	lm	lm	lm	ll	ll	ll	ll	lm	ll	lm	lm	lm	lm	ll	lm	ll	lm	ll	ll	lm	lm	ll	lm	lm	lm	ll	lm	lm	lm	ll	ll	lm	ll	ll	ll	lm	lm	lm	lm
Marker12016	<lmxll>	lm	lm	ll	lm	ll	lm	lm	ll	ll	ll	ll	ll	lm	ll	ll	ll	lm	lm	lm	lm	lm	ll	ll	ll	lm	ll	ll	ll	lm	lm	ll	ll	ll	ll	ll	ll	lm	lm	ll	ll	lm	lm	ll	ll	lm	ll	lm	ll
Marker120194	<nnxnp>	nn	np	np	nn	np	np	np	nn	nn	nn	np	np	nn	np	np	nn	nn	np	np	nn	np	nn	np	nn	nn	np	nn	np	np	nn	np	np	nn	np	np	nn	nn	nn	nn	np	np	np	np	np	np	nn	np	nn
Marker12024	<lmxll>	lm	lm	ll	lm	ll	lm	lm	ll	ll	ll	ll	ll	lm	ll	ll	ll	lm	lm	ll	lm	ll	ll	ll	ll	lm	ll	ll	ll	lm	lm	ll	ll	ll	ll	ll	ll	lm	lm	ll	lm	lm	lm	ll	ll	lm	lm	lm	ll
Marker12028	<nnxnp>	np	nn	np	np	np	np	np	np	np	nn	nn	nn	nn	np	np	nn	nn	nn	np	nn	np	nn	nn	nn	np	nn	np	nn	nn	nn	np	np	nn	np	np	nn	nn	np	np	nn	nn	np	np	nn	nn	np	np	nn
Marker12029	<lmxll>	ll	ll	ll	ll	lm	ll	lm	ll	ll	ll	lm	ll	lm	ll	ll	lm	ll	lm	lm	lm	ll	ll	lm	lm	ll	lm	lm	lm	ll	lm	ll	ll	ll	ll	lm	ll	ll	lm	ll	lm	lm	lm	lm	lm	lm	lm	ll	lm
Marker12030	<lmxll>	ll	lm	lm	lm	ll	ll	lm	ll	ll	lm	ll	ll	ll	ll	lm	ll	ll	lm	ll	ll	ll	ll	ll	ll	lm	ll	lm	lm	ll	ll	lm	ll	ll	lm	ll	ll	ll	lm	ll	lm	lm	lm	ll	ll	ll	ll	ll	lm
Marker120321	<nnxnp>	np	np	nn	np	nn	np	nn	np	nn	np	np	nn	nn	np	nn	np	nn	np	nn	np	nn	np	nn	np	nn	nn	np	nn	nn	np	np	nn	np	nn	nn	np	np	np	np	nn	np	np	nn	np	nn	nn	nn	nn
Marker12037	<lmxll>	ll	ll	lm	ll	lm	lm	ll	lm	lm	lm	lm	lm	ll	lm	ll	ll	ll	lm	ll	ll	ll	ll	ll	lm	ll	ll	lm	ll	lm	ll	lm	lm	lm	ll	lm	lm	ll	ll	ll	ll	lm	ll	ll	lm	lm	ll	ll	lm
Marker120437	<nnxnp>	np	np	np	np	nn	nn	nn	np	nn	nn	np	nn	nn	nn	nn	np	np	nn	nn	nn	nn	nn	nn	np	np	np	np	nn	nn	np	np	nn	nn	nn	np	np	np	nn	np	np	np	np	nn	np	np	nn	nn	nn
Marker120453	<nnxnp>	np	np	np	np	np	np	nn	nn	np	nn	nn	nn	np	nn	np	nn	np	nn	np	np	nn	np	nn	np	np	nn	np	np	nn	nn	np	nn	nn	np	np	np	np	np	np	nn	nn	np	np	np	nn	nn	np	np
Marker12063	<lmxll>	lm	lm	lm	lm	ll	ll	lm	ll	ll	lm	ll	ll	ll	ll	lm	ll	ll	lm	ll	ll	ll	ll	ll	ll	lm	ll	lm	lm	ll	ll	lm	ll	ll	lm	ll	ll	ll	lm	ll	lm	lm	lm	ll	ll	ll	ll	ll	lm
Marker12065	<nnxnp>	np	nn	np	np	nn	nn	np	nn	nn	nn	np	np	nn	np	np	nn	nn	nn	np	np	np	np	nn	np	np	nn	nn	np	np	nn	nn	nn	nn	nn	np	nn	nn	np	nn	np	nn	nn	nn	nn	np	nn	np	np
Marker12066	<nnxnp>	nn	np	nn	nn	np	np	nn	np	np	np	nn	nn	np	nn	nn	np	np	np	nn	nn	nn	nn	np	nn	nn	np	np	nn	nn	np	np	np	np	np	nn	np	np	nn	np	nn	np	np	np	np	np	np	nn	nn
Marker120759	<lmxll>	lm	lm	ll	ll	ll	ll	ll	lm	ll	ll	lm	lm	lm	lm	ll	ll	lm	lm	ll	lm	ll	lm	ll	lm	ll	lm	ll	ll	lm	lm	lm	ll	ll	lm	lm	ll	ll	ll	lm	lm	lm	lm	lm	lm	ll	ll	ll	ll
Marker1209	<nnxnp>	nn	nn	nn	np	nn	nn	nn	nn	nn	np	np	nn	nn	np	np	nn	np	nn	np	np	np	nn	nn	nn	np	np	nn	nn	np	nn	nn	np	nn	nn	np	nn	nn	nn	nn	nn	np	np	nn	nn	np	np	nn	nn
Marker12091	<lmxll>	lm	lm	lm	lm	lm	lm	lm	ll	ll	ll	ll	lm	ll	ll	lm	ll	lm	ll	lm	ll	lm	lm	lm	lm	lm	lm	lm	ll	ll	ll	lm	lm	ll	lm	ll	lm	lm	ll	lm	lm	lm	lm	lm	ll	ll	ll	ll	lm
Marker12092	<nnxnp>	np	np	nn	nn	nn	nn	nn	np	np	np	nn	nn	nn	nn	np	np	nn	nn	np	np	nn	nn	nn	np	np	nn	np	np	np	np	np	nn	nn	nn	np	nn	nn	nn	np	nn	np	nn	np	nn	nn	nn	np	nn
Marker12100	<nnxnp>	np	np	nn	nn	np	np	np	np	nn	nn	nn	nn	nn	np	np	np	nn	np	nn	np	nn	np	nn	np	nn	np	np	nn	nn	nn	np	np	np	np	nn	nn	nn	np	np	np	np	np	np	np	np	nn	nn	nn
Marker12101	<nnxnp>	np	np	nn	np	np	np	np	np	nn	nn	nn	nn	nn	np	nn	np	nn	np	np	np	nn	np	nn	np	nn	np	np	nn	nn	nn	nn	np	nn	np	nn	nn	nn	np	np	np	np	np	nn	np	np	nn	nn	nn
Marker121017	<nnxnp>	nn	np	np	nn	np	nn	nn	np	np	nn	nn	np	nn	np	np	nn	nn	nn	nn	np	nn	nn	np	np	np	nn	np	nn	np	nn	np	nn	nn	np	np	np	np	np	np	nn	np	np	np	nn	nn	np	np	nn
Marker12106	<hkxhk>	hh	hh	hk	kk	hk	hh	kk	hh	hk	hk	hk	hk	hk	hk	hk	hk	kk	hk	hk	hk	kk	hh	hk	hh	hh	kk	hk	hh	kk	hk	hh	hh	kk	kk	hk	hk	hk	kk	kk	hh	hk	hk	hk	hk	hk	hk	hk	hh
Marker121075	<lmxll>	lm	lm	lm	ll	ll	ll	ll	ll	lm	ll	lm	ll	lm	ll	ll	lm	lm	ll	ll	ll	lm	lm	ll	ll	lm	ll	lm	lm	lm	ll	lm	lm	ll	ll	ll	ll	lm	ll	lm	lm	lm	ll	lm	ll	lm	ll	lm	ll
Marker12109	<nnxnp>	nn	nn	np	nn	np	np	np	np	np	nn	np	np	np	nn	nn	np	np	nn	nn	nn	np	np	np	np	np	nn	nn	nn	np	np	np	nn	np	nn	nn	np	nn	nn	nn	nn	np	np	nn	nn	np	nn	np	np
Marker121109	<lmxll>	ll	lm	lm	ll	ll	lm	ll	ll	lm	ll	lm	lm	lm	ll	ll	lm	lm	ll	ll	ll	lm	lm	lm	ll	lm	ll	lm	ll	lm	ll	lm	lm	ll	ll	ll	ll	lm	ll	lm	lm	lm	ll	lm	ll	ll	ll	lm	lm
Marker121227	<nnxnp>	np	np	nn	nn	nn	nn	np	np	np	np	nn	nn	nn	np	np	nn	nn	nn	nn	nn	np	nn	np	np	nn	nn	np	np	nn	np	nn	nn	nn	nn	np	nn	np	nn	nn	nn	nn	nn	np	nn	nn	nn	np	nn
Marker12124	<hkxhk>	hh	hh	hk	hh	hh	hk	hh	hh	kk	kk	hk	hh	kk	hk	hk	hk	kk	hk	hk	hk	hk	hh	hk	hh	kk	hh	hk	hh	hk	hk	kk	hh	kk	hk	kk	kk	hk	hk	hh	hk	hk	hh	hk	hk	hh	kk	kk	kk
Marker12126	<nnxnp>	nn	nn	np	np	nn	np	np	np	nn	np	nn	nn	np	nn	np	np	nn	np	np	np	nn	nn	nn	np	nn	nn	nn	np	np	nn	nn	nn	np	nn	np	nn	np	nn	nn	nn	np	np	np	np	nn	np	np	nn
Marker121431	<nnxnp>	nn	nn	np	nn	nn	nn	np	nn	np	np	np	np	np	np	nn	nn	nn	np	np	np	np	np	np	nn	nn	np	nn	np	nn	np	np	np	np	np	nn	nn	np	nn	np	nn	nn	nn	np	nn	nn	np	np	nn
Marker121484	<nnxnp>	np	np	np	np	nn	nn	np	nn	np	np	nn	nn	nn	nn	nn	np	nn	nn	nn	np	nn	nn	nn	np	nn	nn	nn	np	nn	nn	np	nn	nn	nn	np	np	np	nn	nn	nn	np	nn	np	np	nn	nn	np	nn
Marker12155	<nnxnp>	nn	np	nn	nn	nn	nn	nn	nn	nn	np	np	np	np	nn	nn	np	np	np	nn	nn	nn	np	np	np	np	np	nn	np	np	np	nn	nn	nn	nn	nn	np	np	np	nn	np	nn	nn	np	np	nn	nn	nn	np
Marker121553	<lmxll>	lm	lm	ll	ll	ll	lm	lm	lm	lm	lm	ll	ll	ll	ll	ll	ll	lm	lm	lm	lm	lm	lm	lm	ll	lm	ll	lm	lm	ll	ll	ll	lm	ll	ll	lm	ll	ll	lm	ll	ll	ll	ll	lm	lm	ll	ll	lm	lm
Marker12157	<nnxnp>	nn	np	nn	nn	nn	nn	nn	nn	nn	np	np	np	np	nn	nn	np	np	np	nn	np	nn	np	np	np	nn	np	nn	np	np	np	nn	nn	np	nn	nn	np	np	nn	nn	np	np	nn	nn	np	np	nn	nn	np
Marker121597	<nnxnp>	nn	nn	nn	np	nn	nn	nn	nn	nn	nn	np	nn	nn	nn	np	nn	np	nn	np	nn	np	np	nn	nn	nn	np	nn	nn	np	nn	nn	np	np	nn	np	nn	nn	nn	nn	nn	np	np	nn	nn	np	np	nn	np
Marker12164	<nnxnp>	nn	np	nn	np	np	nn	np	nn	np	np	nn	np	np	np	nn	np	np	np	np	nn	np	nn	np	nn	np	nn	nn	nn	nn	np	nn	nn	np	nn	np	nn	nn	nn	nn	np	nn	np	nn	nn	np	np	np	np
Marker12167	<nnxnp>	np	nn	nn	np	np	nn	np	np	nn	np	np	np	nn	nn	nn	np	nn	np	np	nn	nn	nn	np	nn	nn	np	nn	nn	np	nn	nn	np	np	np	np	nn	nn	np	nn	np	np	np	nn	nn	np	np	np	nn
Marker12172	<nnxnp>	nn	np	np	nn	np	nn	nn	np	nn	np	np	np	np	np	nn	np	np	np	nn	np	nn	nn	nn	np	np	nn	np	nn	np	np	np	nn	nn	nn	nn	nn	np	np	np	nn	np	nn	np	np	nn	nn	np	nn
Marker12175	<nnxnp>	nn	nn	nn	nn	np	nn	np	np	nn	nn	np	np	np	np	nn	np	np	np	nn	np	nn	nn	np	nn	nn	np	nn	nn	nn	np	np	nn	np	np	np	nn	nn	nn	nn	np	np	nn	np	nn	nn	np	np	nn
Marker12176	<lmxll>	lm	lm	lm	ll	lm	lm	ll	lm	ll	lm	lm	lm	lm	ll	lm	ll	lm	lm	lm	ll	lm	lm	lm	lm	lm	ll	ll	lm	lm	ll	ll	lm	ll	ll	lm	lm	ll	lm	lm	lm	ll	lm	lm	lm	ll	ll	lm	ll
Marker12177	<nnxnp>	nn	nn	np	nn	np	nn	np	nn	np	nn	nn	np	np	nn	np	nn	np	nn	np	nn	np	nn	np	nn	np	np	nn	np	np	nn	nn	np	nn	np	np	nn	nn	nn	nn	np	nn	nn	np	nn	np	np	np	np
Marker121770	<nnxnp>	nn	np	nn	nn	nn	nn	np	np	np	nn	nn	nn	nn	nn	np	np	np	nn	np	np	np	nn	np	nn	nn	nn	np	np	np	np	nn	np	np	nn	np	np	np	nn	np	np	nn	nn	np	nn	np	nn	np	nn
Marker12195	<nnxnp>	np	nn	np	nn	np	np	np	np	nn	nn	np	nn	nn	np	nn	np	np	nn	np	np	nn	nn	np	np	nn	np	nn	np	np	nn	np	nn	nn	nn	np	nn	np	np	np	nn	np	nn	np	np	np	np	nn	nn
Marker12196	<nnxnp>	np	np	np	np	np	np	nn	nn	np	nn	nn	nn	np	nn	np	nn	np	nn	np	np	nn	np	nn	np	np	nn	np	np	nn	nn	np	nn	nn	np	np	np	np	np	np	nn	nn	np	np	np	nn	nn	np	np
Marker121973	<nnxnp>	np	np	np	nn	nn	np	nn	np	nn	nn	np	np	nn	nn	np	nn	np	nn	np	np	np	np	nn	np	nn	np	np	np	np	nn	np	np	np	np	nn	np	np	np	np	nn	np	np	np	np	nn	nn	np	nn
Marker12203	<nnxnp>	np	np	np	np	nn	nn	nn	np	nn	nn	np	nn	nn	nn	nn	np	np	nn	nn	nn	nn	np	np	np	np	np	np	nn	nn	nn	np	nn	nn	nn	np	np	np	nn	np	np	np	nn	nn	np	np	nn	nn	nn
Marker12205	<lmxll>	ll	ll	ll	ll	lm	ll	lm	ll	ll	ll	lm	ll	lm	lm	ll	lm	ll	lm	lm	lm	ll	ll	lm	lm	ll	lm	lm	lm	ll	lm	ll	ll	ll	ll	lm	ll	ll	lm	lm	lm	lm	lm	lm	lm	lm	lm	ll	lm
Marker12227	<nnxnp>	nn	nn	nn	np	nn	nn	np	nn	nn	np	np	nn	np	np	nn	nn	np	nn	nn	np	nn	np	np	np	np	nn	nn	nn	nn	nn	nn	np	np	nn	np	np	nn	nn	np	np	nn	np	np	nn	nn	nn	nn	np
Marker12228	<nnxnp>	np	nn	np	np	nn	nn	np	nn	nn	np	np	nn	np	np	nn	nn	nn	np	np	np	nn	np	np	nn	nn	nn	nn	np	nn	np	np	np	np	np	nn	np	np	nn	np	nn	nn	np	nn	nn	nn	np	np	nn
Marker122363	<lmxll>	lm	lm	lm	ll	lm	lm	lm	ll	lm	ll	lm	lm	lm	ll	ll	ll	lm	lm	ll	lm	ll	ll	ll	ll	lm	ll	lm	ll	ll	lm	lm	ll	ll	ll	lm	ll	lm	lm	ll	ll	ll	lm	ll	lm	lm	ll	lm	lm
Marker12240	<nnxnp>	np	np	np	np	np	nn	nn	np	nn	nn	np	nn	np	np	nn	nn	nn	nn	nn	nn	np	np	np	np	np	nn	nn	np	nn	np	np	nn	nn	nn	nn	nn	np	np	nn	np	np	nn	np	nn	np	nn	nn	nn
Marker12249	<nnxnp>	np	nn	nn	np	np	nn	np	np	np	np	np	np	nn	nn	nn	np	np	nn	nn	nn	np	nn	np	nn	nn	np	nn	np	np	np	np	np	nn	nn	np	np	nn	nn	np	nn	np	np	nn	nn	nn	np	np	nn
Marker12260	<nnxnp>	nn	np	nn	nn	nn	nn	nn	nn	nn	np	np	np	np	nn	nn	np	np	np	nn	nn	nn	np	np	np	np	np	nn	np	np	np	nn	nn	nn	nn	nn	np	np	np	nn	np	nn	nn	np	np	nn	nn	nn	np
Marker12263	<nnxnp>	np	np	nn	nn	np	np	nn	np	nn	nn	nn	nn	nn	nn	np	np	nn	np	nn	np	nn	np	np	np	nn	np	np	nn	nn	nn	np	nn	np	np	nn	nn	nn	nn	np	nn	np	np	np	np	np	nn	nn	nn
Marker12265	<nnxnp>	nn	nn	nn	nn	np	nn	nn	nn	np	nn	np	nn	nn	np	np	nn	np	nn	nn	nn	nn	np	np	nn	nn	np	np	np	np	nn	nn	nn	nn	nn	np	nn	np	np	np	np	np	np	nn	nn	nn	nn	np	nn
Marker122681	<lmxll>	lm	lm	lm	lm	lm	lm	lm	ll	lm	ll	ll	ll	lm	ll	ll	ll	ll	ll	ll	ll	lm	lm	lm	ll	lm	lm	lm	ll	lm	ll	lm	ll	lm	ll	ll	ll	lm	lm	lm	lm	lm	lm	lm	lm	ll	ll	lm	ll
Marker12270	<nnxnp>	nn	np	np	nn	nn	np	nn	nn	nn	nn	nn	nn	np	np	np	nn	nn	np	np	np	nn	np	nn	np	np	nn	np	nn	nn	nn	nn	nn	np	np	nn	nn	np	np	nn	np	nn	nn	np	np	np	nn	nn	np
Marker12277	<hkxhk>	hh	hk	kk	hh	hh	hk	kk	hk	kk	hk	hk	hk	hh	kk	kk	hh	hh	hh	hk	hh	kk	kk	hh	hk	kk	hk	hk	hh	hk	kk	hh	hh	kk	kk	kk	hh	hh	hk	hk	kk	kk	hk	hh	hk	hk	hk	hk	hk
Marker122782	<nnxnp>	nn	np	nn	nn	nn	nn	np	np	nn	nn	nn	nn	nn	nn	np	np	np	nn	np	np	np	nn	np	np	nn	nn	np	np	np	np	np	np	np	nn	np	np	np	np	np	np	nn	np	np	nn	np	nn	np	nn
Marker122796	<nnxnp>	nn	np	nn	nn	nn	nn	np	np	nn	nn	nn	nn	nn	nn	np	np	np	nn	np	np	np	nn	np	np	nn	nn	np	np	np	np	np	np	np	nn	np	np	np	np	np	np	nn	np	np	nn	np	nn	np	nn
Marker12283	<nnxnp>	nn	nn	nn	nn	np	nn	np	np	nn	nn	np	np	np	np	nn	np	np	np	nn	np	nn	nn	np	nn	nn	np	nn	nn	nn	np	np	nn	np	np	np	nn	nn	nn	nn	np	np	nn	np	nn	nn	np	np	nn
Marker12285	<nnxnp>	np	np	np	np	nn	nn	nn	np	nn	nn	np	nn	nn	nn	nn	np	np	nn	nn	nn	nn	np	np	np	np	np	np	nn	np	nn	nn	nn	nn	nn	np	np	np	nn	np	np	np	nn	nn	nn	np	nn	nn	nn
Marker12286	<lmxll>	lm	lm	ll	ll	ll	lm	lm	lm	lm	lm	ll	ll	ll	ll	ll	ll	lm	lm	lm	lm	ll	lm	lm	ll	lm	ll	lm	lm	ll	ll	ll	ll	ll	ll	lm	ll	ll	lm	ll	ll	ll	ll	lm	lm	ll	ll	lm	lm
Marker12297	<nnxnp>	nn	np	nn	nn	nn	np	nn	nn	np	np	nn	nn	np	np	np	nn	nn	nn	nn	np	np	np	nn	nn	np	np	nn	nn	np	np	np	np	np	nn	np	np	nn	np	nn	nn	nn	nn	np	nn	nn	nn	np	nn
Marker12305	<lmxll>	lm	lm	lm	lm	ll	lm	ll	lm	ll	lm	ll	lm	lm	lm	ll	lm	lm	lm	lm	ll	ll	ll	lm	lm	ll	lm	lm	ll	ll	lm	lm	ll	lm	ll	lm	ll	ll	ll	ll	ll	lm	lm	lm	lm	ll	ll	ll	ll
Marker12307	<lmxll>	lm	ll	ll	ll	lm	ll	ll	lm	ll	ll	lm	ll	lm	lm	ll	lm	ll	lm	ll	lm	lm	lm	ll	ll	ll	lm	ll	ll	lm	ll	ll	lm	ll	ll	lm	lm	lm	ll	ll	lm	lm	lm	ll	ll	lm	lm	lm	lm
Marker123082	<nnxnp>	np	nn	np	np	nn	np	nn	np	nn	np	nn	np	np	np	np	nn	np	nn	nn	nn	nn	nn	nn	np	np	np	np	nn	np	np	np	nn	np	np	np	nn	np	np	nn	np	nn	np	np	nn	nn	nn	np	np
Marker12316	<nnxnp>	nn	nn	nn	np	nn	np	nn	np	nn	np	np	nn	np	nn	nn	np	np	np	np	nn	np	np	nn	nn	nn	np	nn	np	nn	np	nn	np	np	nn	nn	nn	nn	nn	nn	np	np	nn	nn	np	np	np	nn	np
Marker12317	<nnxnp>	np	nn	np	nn	nn	np	nn	np	np	nn	nn	np	np	nn	nn	np	np	np	nn	np	np	np	nn	np	nn	nn	np	np	np	np	np	nn	nn	np	np	np	nn	nn	np	nn	np	np	nn	nn	nn	np	nn	nn
Marker123231	<lmxll>	ll	ll	lm	lm	ll	ll	lm	ll	ll	ll	ll	lm	lm	ll	ll	lm	ll	lm	ll	lm	lm	lm	lm	lm	lm	ll	lm	ll	lm	lm	ll	ll	lm	lm	ll	lm	ll	lm	lm	ll	ll	lm	ll	lm	lm	ll	lm	ll
Marker12326	<hkxhk>	hh	kk	hh	hk	hk	kk	hk	hh	hk	hk	hk	hk	hh	kk	hh	hk	hh	hh	hk	hh	kk	hk	hk	hk	hk	kk	kk	hh	hh	hh	hk	hk	hh	kk	hk	hk	kk	hk	hk	kk	hk	hk	kk	hh	hh	hk	kk	kk
Marker123284	<nnxnp>	nn	nn	nn	np	nn	nn	nn	nn	nn	nn	np	nn	nn	nn	np	nn	np	nn	np	nn	np	np	nn	nn	nn	np	nn	nn	np	nn	nn	np	np	nn	np	nn	nn	nn	nn	nn	np	np	nn	nn	np	np	nn	np
Marker12349	<hkxhk>	kk	hk	hh	hk	hk	hk	hh	kk	kk	kk	hk	kk	hh	hk	hk	hh	hh	hh	hh	kk	hh	kk	kk	hk	hk	kk	hk	hk	kk	hk	kk	kk	hk	hk	hk	kk	hk	hk	hk	hk	hk	hk	hh	hk	hk	hk	hh	hk
Marker12355	<nnxnp>	np	np	np	nn	np	np	np	nn	np	np	nn	np	nn	nn	np	np	np	nn	nn	nn	nn	np	np	np	np	nn	np	nn	nn	np	nn	nn	nn	np	nn	np	nn	nn	nn	np	np	np	nn	nn	np	np	np	nn
Marker123558	<lmxll>	ll	lm	ll	ll	ll	lm	lm	lm	lm	lm	lm	ll	ll	lm	lm	ll	lm	ll	lm	lm	ll	ll	ll	ll	lm	ll	lm	lm	lm	lm	ll	ll	ll	lm	ll	ll	ll	ll	ll	lm	ll	ll	lm	lm	ll	lm	ll	ll
Marker123629	<nnxnp>	nn	np	nn	nn	nn	nn	np	nn	nn	nn	nn	np	nn	nn	nn	np	np	np	nn	nn	np	np	np	nn	nn	np	nn	np	nn	nn	np	nn	nn	nn	nn	np	np	nn	nn	nn	np	nn	np	np	nn	np	nn	nn
Marker123634	<nnxnp>	np	np	np	np	np	nn	nn	np	nn	nn	nn	nn	nn	np	np	np	np	nn	nn	np	np	np	nn	nn	np	np	nn	nn	nn	nn	nn	nn	np	np	nn	np	nn	np	nn	np	nn	np	np	np	np	nn	nn	nn
Marker123646	<nnxnp>	nn	np	nn	nn	nn	nn	nn	np	nn	np	np	np	np	np	np	nn	np	np	nn	nn	nn	np	np	np	np	np	nn	np	np	np	nn	nn	nn	nn	nn	np	np	np	nn	np	nn	nn	np	nn	nn	nn	nn	nn
Marker123657	<efxeg>	eg	fg	eg	ee	ee	eg	eg	eg	ee	eg	eg	ee	ef	fg	ee	eg	fg	fg	eg	eg	ef	fg	eg	ee	ee	ef	eg	ee	eg	fg	fg	eg	ee	fg	fg	eg	eg	eg	ef	eg	ef	eg	ef	fg	fg	fg	fg	ee
Marker123669	<nnxnp>	nn	nn	nn	np	nn	nn	nn	nn	nn	np	nn	nn	nn	np	np	np	np	nn	nn	np	nn	nn	np	nn	nn	np	np	np	nn	nn	nn	np	np	np	nn	nn	nn	nn	np	np	np	np	nn	nn	nn	nn	np	np
Marker123767	<nnxnp>	np	np	nn	nn	np	np	nn	np	nn	nn	nn	nn	np	nn	np	np	np	np	nn	nn	nn	np	np	np	nn	np	np	nn	nn	np	np	nn	np	np	nn	nn	nn	nn	np	nn	np	np	np	np	np	np	np	np
Marker123793	<nnxnp>	np	np	np	np	np	nn	nn	np	nn	nn	np	nn	np	np	nn	np	np	np	nn	np	np	np	nn	nn	np	nn	nn	np	nn	nn	nn	nn	nn	np	nn	np	np	np	nn	np	nn	np	np	np	np	nn	nn	np
Marker123806	<lmxll>	lm	ll	lm	ll	ll	ll	ll	lm	lm	ll	lm	lm	lm	lm	ll	ll	ll	lm	ll	lm	ll	ll	ll	ll	ll	ll	ll	lm	lm	lm	lm	lm	lm	ll	ll	ll	ll	lm	ll	lm	ll	ll	ll	lm	lm	lm	lm	ll
Marker12387	<nnxnp>	nn	np	nn	nn	nn	nn	np	nn	nn	nn	nn	np	nn	np	nn	np	nn	np	nn	nn	np	np	np	nn	nn	np	nn	nn	np	nn	np	np	nn	nn	nn	np	nn	nn	nn	nn	np	nn	np	np	nn	np	nn	nn
Marker12389	<nnxnp>	nn	nn	nn	nn	nn	nn	np	np	nn	np	np	np	nn	np	nn	np	nn	np	nn	nn	np	nn	np	nn	nn	np	nn	nn	np	np	nn	np	np	nn	nn	nn	nn	nn	nn	np	np	nn	nn	nn	np	np	nn	nn
Marker123931	<lmxll>	ll	lm	ll	lm	ll	ll	ll	lm	lm	lm	lm	lm	lm	ll	ll	ll	ll	ll	lm	ll	ll	lm	lm	ll	ll	lm	ll	ll	lm	lm	lm	ll	ll	lm	ll	lm	lm	ll	ll	ll	lm	ll	lm	lm	ll	lm	ll	ll
Marker12394	<efxeg>	fg	fg	eg	eg	ef	ef	fg	ef	fg	fg	fg	ef	ee	ef	ee	fg	ef	ef	ee	eg	ef	ef	ee	eg	ee	ef	ee	eg	ef	ef	eg	ee	ee	ef	ee	fg	fg	ee	ee	ee	fg	ee	fg	fg	ef	ef	fg	ef
Marker12396	<efxeg>	ef	eg	ef	fg	ef	ef	ef	eg	fg	fg	eg	eg	ef	eg	eg	ef	fg	eg	ef	ef	ef	eg	fg	eg	eg	eg	fg	ee	eg	fg	ee	ee	fg	eg	eg	eg	ef	ef	eg	fg	ee	ef	fg	ee	ef	ee	ef	ef
Marker123990	<lmxll>	ll	ll	lm	ll	ll	lm	lm	lm	lm	ll	lm	lm	lm	ll	lm	lm	ll	ll	lm	lm	lm	lm	lm	lm	ll	lm	lm	ll	lm	lm	ll	ll	lm	lm	ll	ll	ll	ll	lm	lm	ll	ll	lm	lm	ll	lm	ll	ll
Marker12412	<efxeg>	ef	ef	eg	eg	eg	ef	fg	ef	ee	ef	fg	eg	ef	fg	eg	fg	ee	fg	eg	fg	fg	eg	ef	eg	ef	ee	fg	fg	eg	ee	eg	eg	ee	ee	fg	eg	ee	ee	ee	eg	fg	fg	ef	ee	eg	eg	ee	ef
Marker12417	<lmxll>	ll	lm	lm	lm	ll	lm	lm	lm	lm	ll	ll	ll	lm	lm	ll	ll	lm	ll	lm	lm	lm	ll	ll	lm	ll	lm	ll	ll	ll	lm	ll	lm	lm	ll	ll	lm	ll	lm	ll	lm	ll	ll	lm	ll	lm	lm	ll	lm
Marker12423	<nnxnp>	nn	np	np	nn	np	nn	np	nn	nn	nn	np	np	nn	nn	np	nn	np	nn	np	nn	np	nn	np	nn	nn	np	nn	np	np	nn	np	np	nn	np	np	nn	nn	nn	nn	np	np	np	np	np	np	nn	np	nn
Marker124234	<nnxnp>	nn	nn	nn	np	nn	nn	nn	np	nn	np	nn	nn	nn	np	np	np	np	nn	nn	np	nn	nn	np	nn	nn	np	np	np	nn	nn	nn	np	np	np	nn	nn	nn	nn	np	np	np	np	nn	nn	nn	nn	np	np
Marker12425	<nnxnp>	nn	nn	nn	np	nn	nn	np	nn	nn	nn	np	nn	np	np	nn	nn	np	nn	nn	np	nn	np	np	np	np	nn	nn	nn	nn	nn	nn	np	nn	np	np	np	np	np	np	nn	np	np	np	nn	nn	nn	nn	np
Marker12426	<nnxnp>	np	np	nn	np	np	np	np	np	nn	nn	nn	np	nn	np	nn	np	nn	nn	np	np	np	np	np	nn	nn	nn	np	np	np	nn	nn	np	nn	nn	nn	nn	nn	np	np	nn	nn	nn	nn	np	nn	nn	np	nn
Marker124273	<nnxnp>	nn	nn	nn	np	nn	nn	np	nn	nn	nn	nn	np	nn	nn	nn	nn	np	nn	nn	nn	np	np	np	np	nn	np	np	np	nn	nn	np	nn	nn	np	nn	np	np	nn	nn	np	np	nn	np	np	nn	np	nn	nn
Marker12430	<nnxnp>	nn	nn	nn	np	nn	nn	np	nn	nn	np	np	nn	nn	nn	np	nn	nn	nn	nn	nn	nn	nn	nn	np	np	np	nn	np	np	nn	nn	np	np	nn	nn	nn	np	np	nn	nn	nn	nn	np	np	np	nn	np	np
Marker12436	<nnxnp>	np	np	nn	np	np	np	nn	np	nn	nn	nn	nn	np	nn	nn	np	np	np	np	np	np	nn	np	np	nn	nn	nn	np	nn	np	np	np	nn	nn	nn	np	np	nn	nn	nn	nn	nn	np	np	nn	np	np	np
Marker12438	<nnxnp>	nn	nn	nn	np	np	nn	nn	np	np	np	nn	nn	np	np	nn	nn	np	np	nn	nn	nn	nn	np	nn	nn	nn	np	nn	nn	np	nn	nn	np	np	nn	nn	nn	nn	nn	np	nn	nn	np	nn	np	np	nn	np
Marker12440	<nnxnp>	nn	nn	nn	nn	nn	nn	np	np	nn	np	np	np	nn	np	nn	np	nn	np	nn	nn	np	nn	np	nn	nn	np	nn	nn	np	np	nn	np	np	nn	nn	nn	nn	nn	nn	np	np	nn	nn	nn	np	np	nn	nn
Marker12451	<nnxnp>	np	nn	np	nn	nn	nn	np	nn	nn	nn	np	nn	np	np	np	np	np	np	np	nn	np	np	nn	nn	np	nn	nn	np	nn	nn	nn	nn	nn	np	np	nn	np	nn	nn	np	nn	nn	nn	np	np	nn	np	np
Marker124544	<hkxhk>	hh	hh	hk	hk	hh	kk	kk	hh	hk	hh	hk	hk	kk	hk	hk	hk	kk	hh	kk	kk	hk	hk	hk	hh	hh	kk	hk	hk	hh	hk	hk	kk	kk	hh	hk	hk	hk	kk	hk	hk	kk	hk	hh	hk	hk	kk	hk	kk
Marker12455	<nnxnp>	nn	np	nn	nn	nn	nn	nn	np	nn	np	np	np	np	np	np	nn	np	np	nn	nn	nn	np	np	np	np	np	nn	np	np	np	nn	nn	nn	np	np	np	nn	np	nn	np	nn	nn	np	nn	nn	nn	nn	nn
Marker124586	<nnxnp>	nn	nn	np	np	nn	nn	np	nn	np	np	np	np	nn	np	nn	nn	nn	nn	np	np	np	nn	nn	nn	np	nn	nn	np	np	nn	nn	np	nn	nn	np	np	np	np	nn	np	nn	nn	nn	nn	nn	nn	nn	nn
Marker12459	<nnxnp>	nn	np	nn	nn	nn	nn	nn	np	np	np	np	np	np	np	np	nn	np	np	nn	nn	nn	np	np	np	np	np	nn	np	np	np	nn	nn	nn	np	np	np	nn	np	nn	np	nn	nn	np	nn	nn	nn	nn	nn
Marker124629	<lmxll>	lm	lm	lm	lm	lm	lm	lm	ll	ll	lm	ll	lm	lm	ll	lm	ll	ll	lm	lm	lm	lm	lm	lm	lm	ll	lm	ll	ll	ll	lm	lm	lm	lm	lm	ll	lm	ll	ll	lm	ll	lm	lm	lm	lm	ll	ll	lm	lm
Marker12463	<nnxnp>	nn	np	nn	nn	nn	nn	np	np	np	nn	nn	nn	nn	nn	np	np	np	nn	np	np	np	nn	np	nn	nn	nn	np	np	np	np	nn	np	np	nn	np	np	np	nn	np	np	nn	np	np	nn	np	nn	np	nn
Marker124640	<nnxnp>	nn	nn	nn	np	nn	nn	nn	nn	nn	nn	np	nn	nn	nn	np	nn	np	nn	np	nn	np	np	nn	nn	nn	np	nn	nn	np	nn	nn	np	np	nn	np	nn	nn	nn	nn	nn	np	np	nn	nn	np	np	nn	np
Marker12467	<nnxnp>	nn	nn	np	nn	np	np	np	np	np	nn	np	np	np	nn	np	np	np	nn	nn	nn	np	np	np	nn	np	nn	nn	nn	np	nn	np	nn	np	nn	nn	np	nn	nn	nn	nn	np	np	nn	nn	np	nn	np	np
Marker124680	<nnxnp>	np	np	nn	np	nn	np	nn	np	nn	np	np	nn	nn	np	nn	np	nn	np	nn	np	nn	np	nn	np	nn	nn	nn	nn	nn	np	np	nn	nn	nn	nn	np	np	np	np	np	np	np	nn	np	nn	nn	nn	nn
Marker12471	<nnxnp>	np	np	np	np	nn	nn	nn	np	nn	nn	np	nn	nn	nn	nn	np	np	nn	nn	nn	nn	np	nn	np	np	np	np	nn	nn	nn	np	nn	nn	nn	np	np	np	nn	np	np	np	np	nn	np	np	nn	nn	nn
Marker12478	<lmxll>	ll	ll	lm	lm	ll	lm	ll	lm	ll	ll	lm	ll	ll	lm	ll	ll	ll	lm	lm	ll	lm	lm	lm	lm	ll	ll	lm	lm	lm	lm	ll	lm	ll	ll	ll	ll	ll	lm	lm	lm	ll	lm	ll	lm	lm	ll	lm	lm
Marker124787	<nnxnp>	np	np	np	nn	nn	np	np	nn	nn	nn	np	nn	np	nn	nn	np	nn	np	nn	nn	np	nn	nn	np	np	np	np	nn	np	np	np	nn	nn	nn	nn	nn	nn	nn	nn	nn	nn	np	nn	nn	nn	nn	np	nn
Marker12479	<lmxll>	lm	lm	lm	lm	ll	lm	ll	ll	ll	ll	ll	lm	ll	ll	ll	lm	ll	ll	ll	ll	ll	lm	ll	ll	lm	lm	lm	lm	ll	ll	lm	lm	ll	ll	ll	ll	lm	ll	ll	lm	lm	lm	lm	lm	ll	lm	ll	lm
Marker12481	<lmxll>	lm	lm	ll	ll	ll	ll	ll	lm	ll	ll	lm	lm	lm	lm	ll	ll	lm	lm	ll	lm	ll	lm	ll	lm	ll	lm	ll	ll	lm	lm	lm	ll	ll	lm	lm	ll	ll	ll	lm	lm	lm	lm	lm	lm	ll	ll	ll	ll
Marker12483	<efxeg>	fg	ee	ee	fg	eg	eg	ee	fg	ee	ef	ef	ef	fg	ef	ee	ee	ef	fg	eg	fg	eg	ee	fg	eg	ef	ef	ef	fg	ee	eg	fg	fg	ee	ee	ef	eg	eg	ef	fg	ee	ee	ef	eg	eg	fg	eg	eg	eg
Marker1249	<lmxll>	ll	lm	ll	ll	lm	ll	ll	lm	lm	ll	lm	ll	ll	lm	ll	lm	lm	lm	ll	ll	lm	ll	ll	ll	lm	ll	lm	lm	lm	ll	ll	ll	lm	ll	lm	ll	lm	lm	ll	lm	ll	ll	ll	ll	ll	lm	ll	lm
Marker12491	<nnxnp>	nn	nn	nn	np	np	nn	nn	np	np	np	nn	nn	np	np	nn	nn	np	np	nn	nn	nn	nn	np	nn	nn	nn	np	nn	nn	np	nn	nn	np	np	np	nn	nn	nn	nn	np	nn	nn	np	nn	np	np	nn	np
Marker124956	<lmxll>	lm	lm	lm	ll	ll	ll	ll	ll	lm	ll	lm	ll	lm	ll	ll	lm	ll	lm	lm	ll	lm	lm	ll	ll	ll	ll	lm	lm	lm	ll	lm	ll	ll	ll	ll	ll	lm	ll	lm	lm	lm	ll	lm	lm	lm	ll	lm	ll
Marker12496	<efxeg>	ef	fg	eg	fg	ee	eg	fg	fg	ef	ef	eg	eg	ee	fg	eg	eg	fg	fg	eg	eg	fg	fg	ee	eg	eg	ee	ee	ee	eg	fg	fg	fg	fg	eg	fg	eg	ee	eg	ef	eg	eg	ee	ef	eg	fg	ee	fg	fg
Marker12503	<nnxnp>	nn	nn	nn	np	nn	nn	nn	nn	nn	nn	nn	nn	nn	nn	np	nn	np	nn	np	nn	np	np	nn	nn	nn	np	nn	nn	np	nn	nn	np	np	nn	np	nn	nn	nn	nn	nn	np	np	nn	nn	np	np	nn	np
Marker12509	<lmxll>	ll	ll	ll	ll	lm	lm	lm	ll	ll	ll	lm	ll	ll	lm	lm	ll	lm	ll	ll	lm	lm	lm	ll	lm	lm	ll	ll	lm	lm	ll	ll	ll	ll	lm	ll	lm	ll	ll	ll	lm	ll	ll	ll	lm	lm	ll	lm	lm
Marker12516	<nnxnp>	nn	nn	np	nn	np	np	np	np	np	nn	np	np	np	nn	np	np	np	nn	nn	nn	np	np	np	nn	np	nn	nn	nn	np	nn	np	nn	np	nn	nn	np	nn	nn	nn	nn	np	np	nn	nn	np	nn	np	np
Marker125180	<lmxll>	ll	lm	lm	ll	lm	lm	lm	ll	lm	ll	ll	ll	lm	ll	ll	ll	ll	ll	ll	lm	lm	ll	lm	ll	ll	ll	ll	lm	lm	ll	lm	ll	lm	ll	ll	ll	lm	lm	ll	ll	ll	lm	lm	lm	ll	ll	lm	ll
Marker125182	<nnxnp>	np	np	np	np	np	nn	nn	np	nn	nn	np	nn	np	np	nn	np	np	np	nn	np	np	np	nn	nn	np	nn	nn	np	nn	nn	nn	nn	nn	np	nn	np	np	np	nn	np	nn	np	np	np	np	nn	nn	np
Marker125198	<efxeg>	ef	fg	ee	ee	ee	ee	ee	ef	ee	eg	fg	fg	fg	ef	ee	eg	fg	fg	ee	fg	ef	fg	eg	eg	ee	fg	ee	eg	fg	fg	ef	ee	eg	ef	ef	eg	eg	ee	ef	fg	fg	ef	ef	fg	eg	ee	ee	eg
Marker125200	<nnxnp>	nn	nn	nn	np	nn	nn	nn	nn	nn	nn	np	nn	nn	nn	np	nn	np	nn	np	nn	np	np	nn	nn	nn	np	nn	nn	np	nn	nn	np	np	nn	np	nn	nn	nn	nn	nn	np	np	nn	nn	np	np	nn	np
Marker12521	<nnxnp>	np	nn	np	nn	nn	nn	nn	np	np	nn	np	nn	nn	np	np	nn	np	nn	np	np	nn	np	np	np	nn	nn	np	nn	nn	np	nn	np	nn	nn	nn	nn	np	np	np	np	nn	nn	nn	nn	nn	nn	np	nn
Marker12527	<nnxnp>	np	nn	np	np	nn	nn	np	nn	nn	np	np	nn	nn	nn	np	np	np	nn	nn	np	nn	nn	nn	nn	nn	np	np	np	nn	nn	nn	np	np	nn	np	np	nn	np	np	np	nn	np	nn	nn	nn	np	np	np
Marker125295	<hkxhk>	kk	hk	kk	kk	hk	kk	hk	hk	hk	kk	hh	hk	kk	hk	kk	hk	hh	hk	hk	hh	hk	kk	hk	hh	kk	hh	hk	hh	kk	hk	kk	hk	kk	kk	hk	kk	hk	hh	kk	hk	hh	hh	hh	hh	hk	hh	hk	hh
Marker12532	<lmxll>	ll	lm	lm	lm	ll	lm	ll	lm	ll	lm	lm	lm	lm	lm	ll	ll	lm	lm	lm	lm	lm	ll	lm	lm	ll	lm	lm	ll	ll	lm	lm	ll	ll	lm	lm	ll	ll	lm	ll	ll	lm	lm	lm	lm	ll	ll	ll	ll
Marker12533	<nnxnp>	nn	np	nn	nn	nn	np	nn	nn	np	np	nn	nn	nn	np	np	nn	nn	nn	nn	np	np	np	nn	nn	np	np	nn	nn	np	np	nn	np	np	nn	nn	np	nn	np	nn	nn	nn	nn	np	nn	nn	np	np	nn
Marker12535	<nnxnp>	np	np	nn	np	np	np	np	np	nn	nn	nn	nn	nn	np	np	np	nn	np	np	np	nn	np	nn	np	nn	np	np	nn	nn	nn	np	np	np	np	nn	nn	nn	np	np	np	np	np	nn	np	np	nn	nn	nn
Marker12537	<nnxnp>	np	nn	np	np	nn	np	nn	nn	nn	np	nn	np	np	np	np	nn	np	nn	nn	nn	nn	nn	np	np	np	np	np	nn	np	np	np	nn	nn	np	np	nn	np	np	nn	np	nn	np	np	nn	nn	nn	np	np
Marker12540	<efxeg>	ee	ef	ee	eg	ee	eg	ee	fg	ef	eg	fg	ef	eg	ef	ee	eg	fg	eg	fg	ee	fg	eg	ee	ee	ee	eg	ee	fg	ef	eg	ef	fg	eg	ef	ef	ee	ee	ee	ef	fg	fg	ee	ef	fg	eg	fg	ef	fg
Marker125406	<hkxhk>	hk	hk	hh	hk	hk	hh	kk	kk	hk	hk	hk	kk	kk	kk	hh	hk	kk	hk	kk	hk	hk	hh	kk	hk	hk	hk	hk	hh	hk	hk	hk	hh	hk	hk	hk	hk	hh	hk	--	kk	hk	hh	kk	hh	hk	kk	hk	hk
Marker12542	<nnxnp>	nn	nn	nn	np	np	nn	nn	np	np	np	nn	np	nn	np	np	nn	np	nn	np	nn	nn	np	np	nn	nn	nn	nn	np	nn	nn	nn	np	np	np	np	nn	np	np	np	np	np	nn	np	np	np	np	nn	np
Marker12547	<lmxll>	lm	lm	lm	lm	ll	lm	ll	ll	lm	lm	lm	ll	lm	ll	lm	ll	ll	ll	lm	lm	lm	lm	ll	ll	ll	lm	lm	lm	lm	lm	lm	ll	lm	lm	ll	lm	lm	lm	ll	ll	ll	ll	lm	ll	lm	lm	lm	lm
Marker125717	<nnxnp>	nn	nn	nn	np	nn	nn	nn	nn	nn	np	np	nn	nn	np	np	nn	np	nn	np	np	np	nn	nn	nn	np	np	nn	nn	np	nn	nn	np	nn	nn	np	nn	nn	np	nn	nn	np	np	nn	nn	np	np	np	nn
Marker125765	<lmxll>	ll	ll	ll	lm	lm	lm	lm	ll	ll	ll	lm	ll	ll	lm	lm	ll	lm	ll	ll	ll	lm	lm	ll	lm	lm	ll	lm	lm	lm	ll	ll	ll	ll	lm	ll	ll	ll	ll	ll	lm	ll	ll	ll	lm	lm	ll	lm	lm
Marker12577	<nnxnp>	nn	nn	nn	nn	np	nn	np	np	nn	nn	np	np	np	np	nn	np	np	np	nn	np	nn	nn	np	nn	nn	np	nn	nn	nn	np	np	nn	np	np	np	nn	nn	nn	nn	np	np	nn	np	nn	nn	np	np	nn
Marker125790	<nnxnp>	np	nn	np	np	np	nn	np	np	nn	np	np	np	np	nn	np	np	np	np	np	np	nn	nn	np	np	nn	nn	np	nn	nn	nn	np	nn	nn	np	np	nn	np	nn	np	np	nn	np	nn	np	nn	nn	nn	np
Marker12588	<nnxnp>	np	np	nn	np	np	np	nn	np	np	np	np	np	nn	nn	nn	nn	np	nn	nn	np	nn	np	np	np	nn	np	np	np	np	np	np	np	np	nn	np	np	nn	np	np	nn	np	nn	nn	nn	nn	np	nn	nn
Marker125951	<efxeg>	ef	ee	fg	fg	ef	fg	eg	fg	ef	fg	ef	ee	fg	ee	fg	eg	ef	eg	fg	fg	ee	ef	ee	eg	ee	ef	ef	fg	fg	ef	ef	ef	fg	ef	eg	ef	fg	ef	ee	ee	fg	eg	eg	eg	ef	fg	fg	ef
Marker125968	<nnxnp>	nn	nn	nn	nn	nn	nn	np	nn	nn	nn	nn	np	nn	nn	nn	nn	np	nn	nn	nn	np	np	np	np	nn	np	np	np	nn	nn	np	nn	nn	nn	nn	np	np	nn	nn	np	np	nn	np	np	nn	np	nn	nn
Marker12597	<nnxnp>	nn	nn	nn	np	nn	nn	np	nn	nn	nn	np	nn	np	np	nn	nn	np	nn	nn	np	nn	np	np	np	np	nn	nn	nn	nn	nn	nn	np	nn	np	np	np	np	np	np	nn	nn	np	np	nn	nn	nn	nn	np
Marker12611	<lmxll>	ll	lm	ll	ll	ll	lm	lm	lm	lm	lm	lm	ll	ll	lm	lm	ll	lm	ll	lm	ll	ll	ll	ll	ll	lm	ll	lm	lm	lm	lm	lm	ll	ll	lm	ll	ll	ll	lm	ll	lm	ll	ll	lm	lm	ll	lm	ll	lm
Marker12614	<nnxnp>	np	np	nn	nn	np	np	nn	np	np	np	nn	nn	nn	nn	np	np	np	np	np	nn	nn	nn	nn	nn	nn	nn	nn	nn	np	np	nn	np	np	nn	np	nn	nn	nn	nn	nn	nn	nn	nn	nn	np	nn	np	np
Marker12618	<lmxll>	lm	lm	ll	ll	lm	lm	lm	lm	lm	lm	ll	ll	lm	ll	lm	ll	lm	lm	lm	lm	ll	lm	ll	ll	lm	ll	ll	lm	ll	ll	lm	ll	ll	lm	lm	ll	lm	lm	lm	ll	lm	lm	ll	ll	ll	ll	ll	ll
Marker126188	<hkxhk>	hk	kk	hh	hk	hk	hk	hk	kk	kk	kk	kk	hk	hh	hk	hh	hh	hk	hk	hh	kk	hk	kk	kk	kk	kk	hk	hh	hk	kk	kk	hk	kk	hk	hh	kk	kk	hk	kk	hk	kk	hk	hk	hh	hk	hk	hk	hh	hh
Marker12620	<lmxll>	ll	ll	lm	lm	ll	ll	lm	ll	ll	ll	ll	lm	ll	ll	ll	lm	ll	lm	ll	lm	lm	lm	lm	lm	lm	ll	lm	ll	lm	lm	ll	lm	ll	lm	ll	lm	ll	ll	lm	ll	ll	lm	lm	lm	lm	ll	lm	ll
Marker126265	<nnxnp>	nn	np	nn	nn	np	np	nn	np	nn	np	nn	nn	np	nn	np	np	np	np	nn	nn	nn	np	np	nn	nn	np	np	nn	nn	np	np	nn	np	np	nn	np	np	nn	np	nn	np	np	np	np	np	np	np	np
Marker12637	<lmxll>	ll	ll	ll	lm	ll	ll	ll	lm	lm	lm	ll	ll	ll	lm	lm	ll	ll	ll	lm	ll	lm	ll	lm	lm	lm	lm	ll	lm	ll	ll	ll	lm	lm	lm	ll	lm	ll	ll	lm	lm	lm	ll	lm	ll	ll	lm	ll	ll
Marker126455	<nnxnp>	np	np	np	np	nn	np	np	np	nn	np	nn	np	np	nn	nn	np	nn	np	np	np	np	nn	nn	np	np	nn	nn	nn	nn	np	np	np	np	np	nn	np	nn	nn	nn	nn	nn	nn	np	np	np	np	nn	np
Marker12650	<nnxnp>	np	np	np	np	nn	nn	np	np	nn	nn	np	np	nn	nn	nn	nn	np	nn	nn	nn	nn	np	np	np	np	np	np	nn	np	nn	nn	nn	np	np	nn	np	np	nn	np	np	np	nn	nn	nn	np	np	nn	nn
Marker12655	<nnxnp>	nn	nn	nn	nn	np	nn	np	nn	np	np	np	nn	np	nn	nn	np	np	np	nn	nn	np	nn	np	np	nn	np	np	np	nn	nn	nn	np	np	np	np	nn	np	nn	np	np	nn	nn	np	np	np	nn	np	np
Marker12661	<nnxnp>	nn	nn	nn	nn	nn	np	nn	np	nn	nn	np	nn	np	nn	nn	np	np	np	np	nn	nn	nn	np	nn	nn	nn	np	np	np	nn	np	np	np	np	nn	nn	np	nn	np	np	nn	nn	nn	nn	np	np	nn	nn
Marker126659	<hkxhk>	hk	hk	hh	hh	hk	hh	hk	hk	hk	hh	kk	hk	hh	hk	hh	hk	kk	hk	hk	kk	hk	hh	hk	hk	hh	kk	hk	kk	hk	hk	hh	hk	hh	hh	hk	hh	hk	kk	hh	hk	kk	kk	kk	kk	hk	hk	hk	kk
Marker126660	<hkxhk>	hk	hk	hk	kk	hk	hh	hh	kk	hh	hk	hk	hh	hk	kk	hk	hh	hh	hh	hk	hh	kk	hk	kk	kk	kk	hk	hh	kk	hh	hk	hk	hk	hk	hk	hh	hk	hk	hk	hk	kk	kk	hh	kk	hh	hk	hk	hh	hh
Marker12673	<nnxnp>	np	np	np	np	nn	nn	np	nn	np	nn	nn	np	nn	nn	nn	nn	np	np	np	nn	np	np	nn	nn	nn	nn	np	np	np	np	np	nn	np	nn	nn	np	nn	nn	nn	np	np	nn	nn	np	np	np	np	nn
Marker126734	<nnxnp>	nn	np	nn	nn	nn	nn	nn	nn	nn	np	np	np	np	nn	nn	np	np	np	nn	nn	nn	np	np	np	np	np	nn	np	np	np	nn	nn	nn	nn	nn	np	np	np	nn	np	nn	nn	np	np	nn	nn	nn	np
Marker12689	<nnxnp>	np	nn	np	np	nn	nn	np	nn	nn	np	np	nn	nn	nn	np	np	np	nn	nn	np	nn	nn	nn	nn	nn	np	np	np	nn	nn	nn	np	np	nn	np	np	nn	np	np	np	nn	np	nn	nn	nn	np	np	np
Marker12690	<lmxll>	ll	lm	ll	lm	lm	ll	lm	ll	ll	lm	ll	ll	ll	lm	ll	ll	lm	ll	ll	ll	ll	ll	ll	lm	lm	lm	lm	ll	ll	lm	ll	lm	lm	ll	lm	lm	lm	lm	ll	lm	lm	lm	ll	ll	lm	ll	lm	lm
Marker127002	<nnxnp>	nn	nn	nn	nn	nn	np	np	nn	nn	nn	np	np	np	nn	np	nn	np	np	np	np	nn	np	np	nn	nn	np	nn	np	nn	np	np	np	np	nn	np	np	nn	np	np	nn	np	nn	nn	nn	np	np	np	nn
Marker12710	<nnxnp>	nn	np	nn	np	nn	nn	np	np	nn	nn	nn	np	np	nn	np	nn	np	np	nn	nn	np	np	nn	np	np	np	np	nn	np	nn	nn	nn	nn	nn	np	np	np	nn	nn	np	np	nn	nn	nn	nn	np	np	np
Marker127106	<nnxnp>	nn	nn	nn	np	np	nn	nn	np	np	np	nn	np	nn	np	np	nn	np	nn	np	nn	nn	np	np	nn	nn	nn	nn	np	nn	nn	nn	np	nn	np	np	nn	np	np	np	np	np	nn	np	np	np	np	nn	np
Marker12716	<nnxnp>	nn	np	np	np	nn	nn	np	np	nn	nn	np	np	nn	nn	nn	nn	np	np	nn	nn	nn	np	np	np	np	np	np	nn	np	nn	nn	nn	np	np	nn	np	np	nn	np	np	np	nn	nn	nn	nn	np	nn	nn
Marker12717	<lmxll>	ll	ll	lm	ll	lm	ll	ll	lm	lm	lm	lm	lm	ll	lm	lm	lm	ll	ll	ll	lm	ll	lm	lm	lm	ll	lm	lm	lm	ll	ll	lm	lm	lm	ll	ll	lm	lm	ll	lm	lm	ll	ll	lm	lm	ll	lm	ll	lm
Marker12719	<nnxnp>	nn	nn	nn	nn	np	nn	np	np	nn	nn	np	np	np	np	nn	np	np	np	nn	np	nn	nn	np	nn	nn	np	nn	nn	nn	np	np	nn	np	np	np	nn	nn	nn	nn	np	np	nn	np	nn	nn	np	np	nn
Marker12720	<nnxnp>	nn	nn	np	np	nn	np	nn	np	np	nn	nn	nn	nn	nn	np	np	nn	nn	nn	np	nn	nn	nn	np	nn	nn	np	nn	nn	np	nn	nn	nn	np	nn	np	np	np	nn	np	np	np	np	np	nn	nn	nn	nn
Marker12722	<nnxnp>	nn	np	nn	nn	nn	np	nn	nn	nn	nn	np	nn	nn	np	np	nn	nn	np	np	np	nn	np	nn	np	np	nn	nn	nn	nn	np	nn	nn	np	np	nn	np	np	np	np	np	nn	nn	np	np	nn	nn	nn	nn
Marker12733	<nnxnp>	nn	np	nn	nn	np	np	nn	np	nn	nn	np	np	np	np	np	nn	np	np	np	nn	np	np	np	nn	np	np	np	nn	np	np	np	np	np	np	nn	nn	nn	np	np	np	nn	np	nn	nn	np	np	nn	np
Marker127378	<efxeg>	ee	fg	ee	fg	ee	ee	fg	fg	ef	ef	eg	eg	eg	fg	eg	fg	eg	fg	eg	eg	ef	fg	ee	fg	eg	ee	ee	ee	eg	fg	fg	fg	fg	eg	fg	eg	ee	eg	ee	eg	eg	ee	ef	eg	fg	ee	fg	fg
Marker12740	<nnxnp>	np	nn	nn	nn	np	np	nn	nn	nn	nn	nn	nn	nn	nn	nn	nn	nn	nn	np	np	nn	nn	nn	np	nn	np	np	np	nn	np	nn	np	nn	np	np	np	nn	nn	np	np	np	nn	np	np	nn	np	nn	nn
Marker12750	<hkxhk>	hh	kk	hh	hk	hk	kk	hk	hh	hk	hk	hk	hk	hh	kk	hh	hk	hh	hh	hk	hh	kk	hk	hk	hk	hk	kk	kk	hh	hh	hh	hk	hk	hh	kk	hk	hk	kk	hk	hk	kk	hk	hk	kk	hh	hh	hk	kk	kk
Marker12751	<nnxnp>	np	np	nn	nn	np	np	np	np	nn	nn	nn	nn	nn	np	np	np	nn	np	nn	np	nn	np	nn	np	nn	np	np	nn	nn	nn	np	np	np	np	nn	nn	nn	np	np	np	np	np	np	np	np	nn	nn	nn
Marker127522	<efxeg>	eg	fg	eg	ee	ee	eg	eg	eg	ee	eg	eg	ee	ef	fg	ee	eg	fg	fg	eg	eg	ef	fg	eg	ee	ee	ef	eg	ee	eg	fg	fg	eg	ee	fg	fg	eg	eg	eg	ef	eg	ef	eg	ef	fg	fg	fg	fg	ee
Marker12757	<lmxll>	lm	lm	ll	ll	lm	lm	lm	lm	lm	lm	ll	ll	lm	ll	lm	ll	lm	lm	lm	lm	ll	lm	ll	ll	lm	ll	ll	lm	ll	ll	lm	ll	ll	lm	lm	ll	lm	lm	lm	ll	lm	lm	ll	ll	ll	ll	ll	ll
Marker12766	<lmxll>	lm	lm	ll	ll	lm	lm	lm	lm	lm	lm	ll	ll	lm	ll	lm	ll	lm	lm	lm	lm	ll	lm	ll	ll	lm	ll	ll	lm	ll	ll	lm	ll	ll	lm	lm	ll	lm	lm	lm	ll	lm	lm	lm	ll	ll	ll	lm	ll
Marker12767	<nnxnp>	np	np	np	np	nn	nn	nn	np	np	np	np	np	np	nn	nn	np	nn	np	nn	nn	nn	np	nn	nn	np	nn	nn	np	np	nn	nn	nn	nn	np	nn	nn	nn	nn	nn	nn	nn	np	nn	nn	nn	nn	np	nn
Marker127813	<lmxll>	ll	ll	lm	ll	lm	ll	lm	ll	ll	ll	lm	ll	ll	lm	lm	lm	lm	lm	lm	lm	lm	ll	ll	lm	ll	ll	lm	ll	lm	lm	ll	lm	ll	ll	lm	ll	ll	ll	lm	lm	lm	ll	ll	lm	lm	ll	lm	lm
Marker12784	<nnxnp>	np	np	nn	nn	np	np	np	np	nn	nn	nn	nn	nn	np	np	np	nn	np	--	np	nn	np	nn	np	nn	np	np	nn	nn	nn	np	np	np	np	nn	nn	nn	np	np	np	np	np	np	np	np	nn	nn	nn
Marker127909	<nnxnp>	nn	nn	np	np	nn	np	np	np	nn	np	nn	nn	np	nn	np	np	nn	np	np	np	nn	nn	nn	np	nn	nn	nn	np	np	nn	nn	nn	np	nn	np	nn	np	nn	nn	nn	np	np	np	np	nn	np	np	nn
Marker128000	<efxeg>	ee	ee	ef	ee	ef	eg	eg	ef	ef	ef	eg	fg	eg	eg	ef	ee	ee	ef	ee	ee	ee	ee	eg	ef	ee	ee	ef	eg	fg	ee	fg	ef	fg	eg	fg	ef	eg	ee	ee	eg	fg	eg	eg	fg	ef	eg	eg	eg
Marker12811	<lmxll>	ll	ll	ll	lm	ll	ll	ll	lm	ll	lm	ll	ll	ll	lm	lm	lm	ll	ll	lm	ll	lm	lm	lm	lm	ll	lm	ll	lm	lm	ll	ll	lm	lm	lm	ll	lm	ll	ll	lm	lm	lm	ll	lm	ll	ll	lm	ll	ll
Marker12814	<nnxnp>	np	np	np	nn	np	nn	np	nn	np	nn	nn	np	nn	np	np	nn	nn	nn	nn	np	nn	nn	np	np	np	nn	np	nn	np	nn	np	nn	nn	np	np	np	np	np	np	nn	nn	np	np	nn	nn	nn	np	nn
Marker12815	<lmxll>	ll	ll	ll	ll	lm	lm	ll	lm	ll	ll	lm	lm	lm	lm	ll	lm	lm	ll	lm	lm	lm	lm	lm	lm	ll	ll	ll	ll	lm	lm	ll	lm	lm	ll	lm	lm	lm	ll	lm	ll	ll	ll	lm	lm	lm	lm	lm	ll
Marker128151	<nnxnp>	nn	nn	nn	nn	nn	nn	np	nn	nn	nn	nn	np	nn	nn	np	nn	np	nn	nn	np	nn	np	nn	nn	nn	np	nn	np	np	nn	np	np	np	np	np	np	np	np	np	nn	np	nn	nn	np	nn	np	np	np
Marker12821	<nnxnp>	nn	np	nn	nn	nn	nn	nn	nn	nn	np	np	np	np	nn	nn	np	np	np	nn	nn	nn	np	np	np	np	np	nn	np	np	np	nn	nn	nn	nn	nn	np	np	np	nn	np	nn	nn	np	np	nn	nn	nn	np
Marker12824	<nnxnp>	nn	np	nn	np	nn	np	np	np	nn	nn	np	np	np	np	np	np	np	np	np	np	np	np	nn	np	np	nn	nn	nn	np	np	np	np	np	np	np	np	nn	np	nn	np	np	nn	nn	np	np	nn	np	np
Marker128243	<lmxll>	lm	ll	ll	ll	ll	ll	ll	lm	lm	lm	ll	lm	ll	lm	lm	ll	ll	ll	ll	lm	ll	lm	lm	ll	lm	lm	ll	ll	lm	ll	lm	lm	ll	lm	lm	lm	ll	ll	ll	lm	ll	lm	ll	lm	lm	ll	ll	lm
Marker128271	<nnxnp>	nn	np	nn	nn	nn	nn	np	np	np	nn	nn	nn	nn	nn	np	np	np	nn	np	nn	np	nn	nn	nn	nn	nn	np	np	np	np	nn	np	np	nn	np	np	np	nn	nn	np	nn	nn	np	nn	np	nn	np	nn
Marker128300	<nnxnp>	nn	np	nn	nn	np	nn	np	np	np	nn	np	nn	nn	nn	nn	np	nn	np	np	np	np	np	nn	nn	nn	nn	nn	np	nn	nn	nn	np	np	nn	nn	np	nn	nn	np	nn	np	nn	nn	np	np	np	nn	nn
Marker12831	<nnxnp>	nn	nn	nn	np	nn	nn	nn	np	nn	np	nn	nn	nn	np	nn	np	np	nn	nn	np	nn	nn	np	np	nn	np	np	np	nn	nn	nn	np	np	np	np	nn	nn	nn	np	np	np	np	nn	nn	nn	nn	np	np
Marker12833	<nnxnp>	nn	np	nn	nn	np	np	nn	np	np	np	nn	np	np	nn	nn	nn	nn	np	nn	np	nn	nn	np	np	nn	np	np	nn	np	np	np	np	np	np	nn	np	np	np	np	nn	np	np	np	nn	nn	np	nn	nn
Marker12845	<efxeg>	ee	eg	ee	ee	ef	ee	ef	eg	eg	ee	fg	eg	ee	eg	ee	ef	fg	ef	ef	fg	eg	ee	ef	fg	ee	fg	eg	fg	ee	ef	ee	eg	ee	ee	eg	ee	eg	fg	ee	ef	fg	fg	fg	fg	ef	fg	eg	fg
Marker12848	<nnxnp>	np	np	np	np	nn	nn	nn	np	nn	nn	np	nn	nn	nn	nn	np	np	nn	nn	nn	nn	np	np	np	np	np	np	nn	nn	nn	nn	nn	nn	nn	np	np	np	nn	np	np	np	nn	nn	np	np	nn	nn	nn
Marker12857	<nnxnp>	nn	np	np	np	nn	np	np	np	nn	nn	np	np	nn	np	nn	np	np	np	np	np	np	np	nn	np	np	nn	nn	nn	np	np	np	np	np	np	np	np	nn	np	nn	np	np	nn	nn	np	np	nn	np	nn
Marker12862	<nnxnp>	np	np	nn	np	nn	np	np	np	nn	nn	nn	np	nn	np	nn	np	np	nn	np	np	np	np	np	nn	nn	nn	np	np	np	nn	nn	np	nn	nn	nn	nn	nn	np	np	nn	nn	nn	nn	np	nn	nn	np	np
Marker128622	<nnxnp>	nn	nn	np	np	nn	np	nn	np	np	nn	nn	nn	nn	nn	np	np	nn	nn	nn	np	nn	nn	nn	np	nn	nn	np	nn	nn	np	nn	nn	nn	np	nn	np	np	np	nn	np	np	np	np	np	nn	nn	nn	nn
Marker128656	<lmxll>	ll	ll	lm	lm	ll	ll	lm	ll	lm	ll	ll	lm	lm	ll	ll	lm	ll	ll	ll	lm	ll	lm	lm	lm	lm	lm	lm	ll	ll	ll	ll	ll	lm	lm	ll	lm	ll	lm	lm	ll	ll	lm	ll	lm	lm	ll	lm	ll
Marker12869	<nnxnp>	nn	np	np	nn	nn	np	nn	nn	nn	nn	nn	nn	np	np	np	nn	nn	np	np	np	nn	np	nn	np	np	nn	np	nn	nn	nn	nn	nn	np	np	nn	nn	np	np	nn	np	nn	nn	np	np	np	nn	nn	np
Marker128745	<nnxnp>	nn	nn	nn	np	np	nn	nn	np	np	np	nn	np	nn	np	np	nn	np	nn	np	nn	nn	np	np	nn	nn	nn	nn	np	nn	nn	nn	np	nn	np	np	nn	np	np	np	np	np	nn	np	np	np	np	nn	np
Marker128762	<nnxnp>	np	np	nn	np	np	np	np	np	nn	nn	nn	np	nn	np	nn	np	nn	nn	np	np	np	np	np	nn	nn	nn	np	np	np	nn	nn	np	nn	nn	nn	nn	nn	np	np	np	nn	nn	nn	np	np	nn	np	nn
Marker12879	<nnxnp>	nn	np	nn	np	nn	nn	nn	np	np	np	np	np	np	np	np	np	np	np	nn	nn	np	np	np	nn	nn	nn	nn	nn	np	nn	np	nn	np	nn	nn	nn	np	np	nn	nn	nn	np	nn	nn	np	nn	np	np
Marker12884	<nnxnp>	nn	np	nn	nn	np	nn	np	nn	np	np	nn	np	np	np	nn	nn	np	np	np	nn	np	np	np	nn	np	np	np	np	np	nn	nn	np	np	nn	np	nn	nn	nn	nn	nn	nn	nn	nn	nn	np	np	np	np
Marker128843	<nnxnp>	np	np	nn	nn	nn	nn	nn	np	np	np	nn	nn	nn	nn	np	np	nn	nn	np	np	nn	nn	nn	np	np	nn	np	np	np	np	np	nn	nn	nn	np	nn	nn	nn	np	nn	np	nn	np	nn	nn	nn	np	nn
Marker128857	<lmxll>	ll	lm	lm	lm	ll	lm	ll	ll	ll	ll	ll	lm	lm	ll	ll	ll	ll	ll	lm	ll	lm	lm	ll	ll	lm	ll	lm	lm	ll	ll	lm	ll	lm	lm	ll	lm	ll	lm	ll	lm	lm	ll	ll	ll	ll	lm	ll	lm
Marker128875	<hkxhk>	hh	kk	kk	hk	hh	kk	hk	hk	hk	hk	kk	kk	kk	hk	kk	kk	hk	hk	hh	hk	hh	hh	hh	hk	kk	hk	kk	hh	hh	hk	hh	hh	kk	kk	kk	hk	hk	kk	hk	hk	hh	kk	hk	hk	hk	hk	kk	hk
Marker128905	<hkxhk>	kk	kk	hk	hh	hk	kk	hh	kk	hk	hk	hk	hk	hk	hk	hk	hk	hh	hk	hk	hk	hh	kk	hk	kk	kk	hh	hk	kk	hh	hk	kk	kk	hh	hk	hk	hk	hk	hk	hh	kk	hk	hk	hk	hk	hk	hk	hk	kk
Marker129083	<lmxll>	lm	lm	ll	lm	lm	lm	lm	lm	lm	lm	lm	lm	lm	ll	lm	ll	lm	lm	lm	lm	lm	lm	ll	ll	lm	ll	ll	lm	ll	lm	lm	ll	ll	lm	lm	lm	ll	lm	lm	ll	ll	ll	lm	ll	ll	ll	lm	ll
Marker12909	<hkxhk>	hk	hk	hk	kk	hk	hh	hh	kk	hh	hk	hk	hh	hk	kk	hk	hh	hh	hh	hk	hh	kk	hk	kk	kk	kk	hk	hh	kk	hh	hk	hk	hk	hk	hk	hh	hk	hk	hk	hk	kk	kk	hh	kk	hh	hk	hk	hh	hh
Marker129106	<nnxnp>	np	np	nn	np	nn	nn	nn	nn	nn	np	nn	nn	nn	np	nn	nn	nn	np	np	np	nn	nn	nn	np	nn	np	np	np	nn	np	nn	np	nn	np	np	nn	np	np	np	np	nn	nn	np	np	nn	np	nn	nn
Marker129133	<lmxll>	lm	ll	ll	ll	lm	ll	ll	lm	ll	ll	lm	ll	lm	lm	ll	lm	ll	lm	ll	lm	lm	lm	ll	ll	ll	lm	ll	ll	lm	ll	ll	lm	ll	ll	lm	lm	lm	ll	ll	lm	lm	lm	ll	ll	lm	lm	lm	lm
Marker1292	<hkxhk>	hh	hh	hk	hh	kk	hk	hk	hk	kk	hh	hk	kk	kk	hk	hk	hk	kk	hh	kk	hk	kk	hk	kk	hk	hk	kk	hk	hk	kk	hk	hh	kk	kk	hk	kk	hk	hk	hh	hk	hh	hh	hh	kk	hk	kk	kk	kk	hk
Marker12926	<lmxll>	lm	lm	ll	lm	ll	lm	lm	ll	ll	ll	ll	ll	lm	ll	ll	ll	lm	lm	lm	ll	lm	ll	ll	ll	lm	ll	ll	ll	lm	lm	ll	ll	ll	lm	ll	ll	lm	lm	ll	ll	lm	lm	ll	ll	lm	ll	lm	ll
Marker129266	<nnxnp>	np	np	np	np	np	nn	nn	np	nn	nn	np	nn	np	np	nn	np	np	np	nn	np	np	np	nn	nn	np	nn	nn	np	nn	nn	nn	nn	nn	np	nn	np	np	np	nn	np	nn	np	np	np	np	nn	nn	nn
Marker12931	<nnxnp>	np	np	nn	np	np	np	nn	np	np	nn	nn	nn	nn	nn	np	np	np	nn	nn	nn	nn	nn	nn	np	np	nn	np	nn	np	nn	nn	nn	nn	nn	np	np	nn	np	nn	np	np	np	nn	np	np	nn	nn	np
Marker12940	<nnxnp>	np	np	nn	np	nn	np	np	np	nn	nn	np	np	nn	nn	nn	nn	np	nn	np	np	np	np	np	nn	nn	nn	np	np	np	np	nn	np	nn	np	np	nn	nn	np	np	nn	nn	nn	nn	np	nn	nn	np	np
Marker129523	<nnxnp>	nn	np	nn	nn	nn	nn	np	np	np	nn	nn	nn	nn	nn	np	np	np	nn	np	nn	np	nn	nn	nn	nn	nn	np	np	np	np	nn	np	np	nn	np	np	np	nn	nn	np	nn	nn	np	nn	np	nn	np	nn
Marker12958	<lmxll>	lm	lm	lm	ll	lm	ll	lm	ll	ll	ll	ll	lm	ll	lm	lm	lm	lm	lm	ll	lm	lm	lm	ll	lm	ll	lm	lm	ll	lm	ll	lm	lm	ll	ll	ll	ll	ll	ll	lm	ll	ll	ll	lm	ll	lm	lm	lm	ll
Marker12968	<lmxll>	lm	ll	ll	lm	ll	ll	ll	lm	ll	lm	lm	lm	ll	lm	ll	lm	lm	lm	lm	ll	ll	lm	ll	lm	lm	lm	ll	ll	ll	lm	ll	ll	ll	lm	ll	lm	ll	ll	lm	lm	lm	lm	ll	lm	lm	lm	ll	lm
Marker12973	<nnxnp>	nn	np	nn	np	np	nn	np	nn	np	np	nn	np	np	np	nn	np	np	np	np	nn	np	nn	np	nn	np	nn	nn	nn	nn	np	nn	nn	np	nn	np	nn	nn	nn	np	np	nn	nn	nn	nn	np	np	np	np
Marker12979	<nnxnp>	nn	nn	np	nn	np	nn	np	nn	np	np	nn	np	np	nn	nn	nn	np	np	np	nn	np	np	np	nn	np	np	np	np	np	nn	nn	np	np	nn	np	nn	nn	nn	nn	nn	nn	nn	nn	nn	np	np	np	np
Marker12980	<nnxnp>	np	np	nn	np	nn	np	np	np	nn	nn	np	np	nn	nn	nn	np	np	nn	np	np	np	np	np	nn	nn	nn	np	np	np	nn	nn	np	nn	nn	np	nn	nn	np	np	nn	nn	nn	nn	np	nn	nn	np	np
Marker129807	<nnxnp>	nn	nn	np	np	np	np	nn	nn	nn	nn	np	np	np	np	nn	np	np	np	np	np	nn	np	nn	nn	np	np	nn	nn	nn	nn	np	np	np	np	nn	np	nn	nn	np	np	nn	np	nn	np	np	np	nn	np
Marker129857	<nnxnp>	np	nn	np	np	nn	nn	nn	np	nn	nn	nn	nn	nn	nn	nn	nn	np	nn	np	np	np	np	np	nn	np	nn	nn	np	nn	np	np	nn	nn	nn	nn	nn	np	np	np	np	nn	nn	nn	nn	nn	nn	nn	nn
Marker129903	<lmxll>	ll	ll	ll	ll	lm	lm	lm	ll	ll	ll	lm	ll	ll	lm	lm	ll	lm	ll	ll	lm	lm	lm	ll	lm	lm	ll	ll	lm	lm	ll	ll	ll	ll	lm	ll	lm	ll	ll	ll	lm	ll	ll	ll	lm	lm	ll	lm	lm
Marker12993	<efxeg>	ef	ef	ee	ee	ef	eg	ee	ee	fg	ee	eg	fg	fg	ee	ef	fg	ee	eg	eg	ef	ee	ef	eg	fg	fg	ef	fg	fg	fg	eg	fg	fg	ee	ef	eg	ef	fg	fg	fg	eg	ee	fg	eg	eg	fg	ee	ef	eg
Marker12994	<nnxnp>	nn	np	nn	nn	nn	nn	np	nn	nn	nn	nn	np	nn	nn	nn	np	np	np	nn	nn	np	np	np	nn	nn	np	nn	nn	np	nn	np	nn	nn	nn	nn	np	np	nn	nn	nn	np	nn	np	np	nn	np	nn	nn
Marker12995	<nnxnp>	nn	nn	np	np	nn	nn	np	nn	np	np	np	np	np	np	nn	nn	np	nn	np	nn	np	nn	nn	nn	np	nn	nn	np	np	np	nn	np	nn	nn	np	np	np	np	nn	np	nn	nn	nn	nn	nn	np	np	np
Marker12997	<nnxnp>	nn	nn	nn	np	nn	nn	np	nn	np	nn	np	nn	np	np	nn	nn	np	nn	nn	np	nn	np	np	np	np	nn	nn	np	nn	nn	nn	np	nn	np	np	np	np	np	np	nn	np	np	np	nn	nn	nn	nn	np
Marker13000	<nnxnp>	nn	np	nn	np	nn	nn	nn	np	np	np	np	np	nn	np	np	nn	np	np	nn	nn	nn	np	np	np	np	np	np	nn	np	np	nn	nn	np	np	np	np	nn	nn	np	np	nn	nn	np	nn	nn	nn	nn	nn
Marker13003	<nnxnp>	np	nn	np	np	nn	nn	nn	nn	nn	np	nn	nn	nn	np	np	np	np	nn	nn	np	nn	nn	np	nn	nn	np	np	np	nn	nn	nn	np	np	nn	nn	np	nn	nn	np	np	np	np	nn	nn	nn	nn	np	np
Marker13004	<lmxll>	ll	ll	lm	lm	lm	lm	lm	ll	lm	lm	ll	ll	ll	ll	lm	lm	ll	ll	lm	ll	lm	ll	lm	ll	lm	ll	lm	lm	ll	ll	ll	lm	lm	ll	ll	lm	lm	lm	ll	ll	ll	ll	ll	ll	lm	lm	lm	lm
Marker13005	<lmxll>	lm	lm	ll	lm	ll	ll	lm	lm	ll	ll	ll	lm	lm	lm	ll	ll	lm	lm	lm	lm	lm	lm	ll	ll	ll	ll	lm	lm	lm	lm	ll	ll	lm	lm	ll	lm	ll	ll	ll	ll	ll	lm	ll	ll	lm	ll	lm	lm
Marker13007	<nnxnp>	nn	nn	nn	np	nn	nn	np	nn	np	nn	np	nn	np	np	nn	nn	np	nn	nn	np	nn	np	np	np	np	nn	nn	np	nn	nn	nn	np	nn	np	np	np	np	np	np	nn	np	np	np	nn	np	nn	nn	np
Marker130110	<nnxnp>	nn	np	nn	nn	nn	nn	nn	nn	nn	np	np	np	np	nn	nn	np	np	np	nn	np	nn	np	np	np	nn	np	nn	np	np	np	nn	nn	np	nn	nn	np	np	nn	nn	nn	np	np	nn	np	np	nn	nn	np
Marker13013	<lmxll>	ll	lm	lm	lm	ll	lm	lm	ll	ll	lm	lm	lm	ll	lm	ll	ll	lm	lm	lm	ll	ll	lm	lm	lm	ll	lm	lm	ll	ll	lm	lm	ll	ll	lm	lm	ll	ll	lm	ll	ll	lm	lm	lm	lm	ll	ll	ll	ll
Marker13017	<lmxll>	ll	lm	ll	lm	ll	ll	ll	ll	ll	ll	ll	ll	lm	lm	lm	lm	ll	lm	ll	ll	ll	ll	lm	ll	lm	ll	lm	lm	ll	ll	lm	ll	ll	ll	lm	ll	ll	ll	lm	lm	ll	lm	lm	lm	ll	ll	ll	ll
Marker130222	<nnxnp>	nn	np	nn	np	np	nn	nn	np	nn	nn	nn	np	nn	np	np	nn	np	nn	np	np	nn	nn	np	np	np	nn	np	nn	np	np	nn	nn	nn	np	nn	np	np	np	np	np	np	np	np	nn	nn	np	np	nn
Marker130294	<nnxnp>	nn	nn	nn	np	nn	nn	np	nn	nn	nn	np	nn	np	np	nn	nn	np	nn	nn	np	nn	np	np	np	np	nn	nn	nn	nn	nn	nn	np	nn	np	np	np	nn	np	np	np	nn	np	np	nn	nn	nn	nn	np
Marker130325	<lmxll>	lm	lm	ll	ll	lm	lm	lm	lm	lm	lm	ll	ll	lm	ll	lm	ll	lm	lm	lm	lm	ll	lm	ll	ll	lm	ll	ll	lm	ll	ll	lm	ll	ll	lm	lm	ll	lm	lm	lm	ll	lm	lm	ll	ll	ll	ll	ll	ll
Marker130394	<lmxll>	lm	lm	lm	lm	ll	lm	ll	ll	ll	ll	ll	lm	ll	ll	ll	lm	ll	ll	ll	ll	ll	lm	ll	ll	lm	lm	lm	lm	ll	ll	lm	lm	ll	ll	ll	ll	lm	ll	ll	lm	lm	lm	lm	lm	ll	lm	ll	lm
Marker130409	<nnxnp>	nn	nn	nn	nn	np	nn	np	np	nn	nn	np	np	np	nn	nn	np	np	np	np	np	nn	nn	np	nn	nn	np	nn	np	nn	np	np	np	np	nn	np	nn	nn	np	np	np	np	nn	nn	nn	np	np	np	nn
Marker13047	<nnxnp>	nn	np	nn	np	nn	nn	nn	np	nn	nn	nn	nn	nn	nn	np	np	np	np	nn	np	np	nn	nn	np	np	np	np	nn	np	nn	nn	nn	np	np	nn	np	np	np	nn	nn	np	np	nn	np	nn	nn	nn	np
Marker13051	<nnxnp>	np	np	np	np	np	nn	nn	np	nn	nn	np	nn	np	np	nn	nn	nn	nn	nn	nn	np	np	np	np	np	nn	nn	np	nn	np	np	nn	nn	nn	nn	nn	np	np	nn	np	np	nn	nn	nn	np	nn	nn	nn
Marker130551	<lmxll>	lm	lm	lm	lm	lm	lm	ll	lm	ll	ll	lm	lm	lm	ll	ll	ll	ll	lm	ll	ll	lm	ll	lm	lm	ll	ll	lm	ll	lm	lm	ll	lm	lm	lm	ll	lm	ll	ll	lm	ll	ll	ll	ll	ll	ll	lm	ll	ll
Marker130561	<efxeg>	eg	fg	eg	eg	eg	eg	ee	fg	ef	ef	ef	ee	ee	fg	eg	ee	ef	ee	ef	eg	ee	eg	ee	eg	fg	ee	fg	fg	fg	eg	fg	ef	ee	ef	eg	eg	ee	fg	eg	ef	fg	eg	fg	ef	ee	fg	ef	ef
Marker130618	<lmxll>	ll	ll	lm	ll	lm	ll	ll	lm	lm	lm	lm	lm	ll	lm	lm	ll	ll	lm	ll	ll	ll	ll	ll	lm	ll	ll	lm	ll	lm	ll	lm	lm	lm	ll	lm	lm	ll	ll	ll	ll	lm	ll	ll	lm	lm	ll	ll	lm
Marker130675	<lmxll>	lm	lm	ll	ll	ll	ll	ll	ll	lm	lm	lm	lm	lm	ll	lm	ll	ll	ll	lm	lm	ll	lm	lm	ll	lm	lm	ll	ll	lm	ll	ll	ll	ll	lm	ll	lm	lm	ll	ll	lm	lm	ll	lm	ll	ll	lm	ll	ll
Marker13069	<hkxhk>	hk	kk	hk	hk	hh	hk	kk	kk	hk	hk	hk	hk	hh	kk	hh	hk	kk	kk	hk	hk	kk	kk	hh	hk	hk	hh	hh	hh	hk	kk	kk	kk	kk	hk	kk	hk	hh	hk	hk	hk	hk	hh	hk	hk	kk	hh	kk	kk
Marker13070	<nnxnp>	np	np	np	np	nn	nn	nn	np	nn	nn	np	nn	nn	nn	nn	np	np	nn	nn	nn	nn	np	np	np	np	np	np	nn	nn	nn	nn	nn	nn	nn	np	np	np	nn	np	np	np	nn	nn	np	np	nn	nn	nn
Marker130730	<efxeg>	fg	fg	ef	fg	fg	eg	fg	fg	ee	ee	ef	fg	ee	eg	ef	eg	ee	eg	eg	eg	ef	fg	ef	fg	ee	fg	eg	fg	ef	ef	ee	fg	ee	eg	ee	ee	ef	eg	fg	eg	ef	fg	ef	eg	fg	ee	ee	ee
Marker130747	<lmxll>	ll	ll	lm	ll	lm	lm	ll	ll	lm	lm	lm	ll	ll	ll	lm	lm	ll	ll	ll	ll	ll	ll	lm	lm	lm	lm	ll	ll	ll	ll	lm	lm	ll	ll	lm	lm	lm	lm	lm	lm	lm	ll	lm	lm	ll	lm	ll	ll
Marker13076	<nnxnp>	nn	nn	np	nn	np	nn	np	nn	nn	nn	nn	np	nn	nn	np	np	np	np	nn	np	np	nn	nn	np	nn	np	np	np	np	np	nn	np	np	np	nn	nn	nn	nn	np	np	np	np	np	nn	nn	np	np	np
Marker13081	<nnxnp>	np	np	np	nn	nn	np	np	np	nn	np	np	nn	nn	np	nn	np	np	np	np	np	nn	np	np	nn	nn	nn	np	nn	np	np	np	np	nn	np	np	np	np	np	nn	np	nn	np	nn	np	np	np	np	nn
Marker13089	<lmxll>	lm	ll	ll	ll	ll	ll	ll	lm	lm	lm	ll	lm	ll	lm	lm	ll	ll	ll	ll	lm	ll	lm	lm	ll	lm	lm	ll	ll	lm	ll	lm	lm	ll	lm	lm	lm	ll	ll	ll	lm	ll	lm	ll	lm	lm	ll	ll	lm
Marker130890	<lmxll>	lm	lm	ll	lm	lm	ll	ll	ll	ll	ll	ll	lm	lm	ll	ll	lm	ll	ll	ll	lm	ll	ll	ll	lm	lm	ll	ll	lm	lm	ll	lm	lm	ll	lm	ll	lm	ll	lm	lm	ll	ll	lm	ll	ll	lm	ll	lm	ll
Marker13094	<nnxnp>	nn	np	nn	np	nn	np	nn	nn	np	np	np	nn	nn	np	nn	np	nn	nn	nn	nn	nn	nn	nn	nn	nn	np	np	nn	nn	nn	nn	nn	nn	np	np	nn	np	np	nn	np	nn	nn	np	nn	nn	np	np	np
Marker131010	<nnxnp>	nn	np	nn	nn	nn	nn	nn	np	np	nn	np	np	nn	np	nn	nn	np	nn	nn	np	np	nn	nn	np	nn	np	np	np	nn	nn	nn	np	nn	nn	np	nn	np	np	nn	nn	np	np	np	np	nn	np	np	np
Marker131037	<nnxnp>	np	nn	np	np	np	nn	np	np	np	nn	nn	np	np	nn	nn	np	np	nn	np	nn	np	nn	np	nn	nn	np	np	np	np	nn	np	np	nn	nn	np	nn	nn	np	nn	nn	np	np	nn	nn	np	np	np	np
Marker13112	<nnxnp>	np	nn	np	np	nn	nn	np	np	nn	nn	np	nn	np	np	nn	nn	nn	np	np	np	nn	np	np	nn	np	nn	nn	np	nn	np	np	np	np	np	nn	np	np	nn	np	nn	nn	np	nn	nn	nn	np	np	nn
Marker131181	<efxeg>	fg	eg	ee	eg	eg	eg	ee	fg	fg	fg	ee	fg	ee	ef	ef	ee	ee	ee	ee	fg	ee	ef	fg	eg	ef	fg	eg	eg	fg	eg	fg	fg	eg	ef	ef	fg	ee	eg	eg	ef	eg	ef	eg	ef	ef	eg	ee	ef
Marker13120	<nnxnp>	np	nn	nn	nn	nn	np	nn	np	np	np	np	np	np	nn	nn	nn	nn	nn	np	np	nn	np	np	nn	np	nn	nn	nn	nn	nn	np	nn	nn	nn	nn	np	np	np	nn	nn	nn	nn	nn	np	np	nn	nn	np
Marker131211	<nnxnp>	nn	nn	nn	np	np	np	np	np	nn	nn	np	np	np	nn	nn	nn	nn	nn	np	np	np	nn	np	np	np	nn	nn	np	np	np	np	np	nn	np	nn	np	np	nn	np	nn	nn	nn	np	np	np	np	np	np
Marker13123	<efxeg>	ee	fg	ef	ef	fg	fg	ef	eg	eg	eg	ef	eg	fg	ee	ee	ef	ef	fg	ef	eg	ef	ee	eg	fg	ee	eg	fg	ef	eg	fg	eg	eg	fg	eg	ee	eg	fg	fg	fg	ee	eg	eg	fg	eg	ee	fg	ef	ee
Marker13128	<lmxll>	lm	lm	ll	ll	ll	lm	lm	lm	ll	ll	lm	ll	lm	lm	ll	lm	ll	lm	ll	lm	lm	ll	lm	ll	lm	ll	lm	lm	ll	ll	ll	ll	ll	ll	lm	ll	ll	ll	ll	ll	lm	lm	lm	ll	ll	ll	ll	lm
Marker13129	<nnxnp>	nn	nn	nn	nn	nn	np	nn	np	nn	nn	np	nn	np	nn	nn	np	np	nn	np	nn	nn	nn	np	nn	nn	nn	np	np	np	nn	np	np	np	np	nn	nn	nn	nn	np	np	nn	nn	nn	nn	np	np	nn	nn
Marker13130	<nnxnp>	np	np	nn	np	np	np	nn	np	np	np	np	np	nn	nn	nn	nn	nn	nn	nn	np	nn	np	np	np	nn	np	np	np	np	np	np	np	np	nn	nn	np	nn	np	np	nn	np	nn	nn	nn	nn	np	nn	nn
Marker13137	<nnxnp>	np	np	nn	np	np	np	np	np	nn	nn	nn	nn	nn	np	nn	np	nn	np	np	np	nn	np	nn	np	nn	np	np	nn	nn	nn	nn	np	np	np	nn	nn	nn	np	np	np	np	np	nn	np	np	nn	nn	nn
Marker13138	<nnxnp>	nn	nn	np	nn	np	np	np	np	np	nn	np	np	np	nn	nn	np	np	nn	nn	nn	np	np	np	np	np	nn	nn	nn	np	np	np	nn	np	nn	nn	np	nn	nn	nn	nn	np	np	nn	nn	np	nn	np	np
Marker13140	<nnxnp>	np	np	np	np	nn	nn	np	np	np	np	np	nn	nn	nn	nn	np	np	nn	nn	np	np	nn	nn	np	nn	nn	nn	np	nn	nn	np	nn	nn	nn	nn	np	np	nn	nn	np	np	nn	np	np	nn	nn	np	nn
Marker131408	<nnxnp>	nn	np	nn	nn	np	nn	nn	np	np	nn	nn	np	nn	nn	nn	nn	np	nn	nn	np	np	nn	nn	nn	nn	np	np	np	nn	nn	nn	np	nn	nn	np	nn	np	nn	nn	np	np	nn	np	np	nn	nn	np	np
Marker13159	<lmxll>	lm	lm	ll	lm	ll	lm	lm	ll	ll	ll	ll	ll	lm	ll	ll	ll	lm	lm	lm	ll	lm	ll	ll	ll	lm	ll	ll	ll	lm	lm	ll	ll	ll	lm	lm	ll	ll	lm	ll	ll	lm	lm	ll	ll	lm	ll	lm	ll
Marker13160	<nnxnp>	nn	nn	nn	nn	nn	nn	np	np	nn	np	np	np	nn	np	nn	np	nn	np	nn	nn	np	nn	np	nn	nn	np	nn	nn	np	np	nn	np	np	nn	nn	nn	nn	nn	nn	nn	np	nn	nn	nn	np	np	nn	nn
Marker131620	<hkxhk>	hk	hk	hk	hh	hk	kk	kk	hh	kk	hk	hk	kk	hk	hh	hk	kk	kk	kk	hk	kk	hh	hk	hh	hh	hh	hk	kk	hh	kk	hk	hk	hk	hk	hk	kk	hk	hk	hk	hk	hh	hh	kk	hh	kk	hk	hk	kk	kk
Marker131621	<nnxnp>	nn	nn	np	nn	np	np	nn	nn	np	nn	nn	np	np	nn	nn	np	nn	nn	np	nn	nn	nn	np	nn	np	nn	np	nn	nn	np	np	np	np	np	np	np	nn	nn	nn	np	nn	nn	np	np	np	nn	np	nn
Marker131649	<nnxnp>	np	nn	np	nn	nn	np	nn	np	np	nn	nn	np	np	nn	nn	np	np	np	nn	np	np	np	nn	np	nn	nn	np	np	np	np	np	nn	nn	np	np	np	nn	nn	np	nn	np	np	nn	nn	nn	np	nn	nn
Marker13169	<nnxnp>	np	nn	nn	np	np	np	np	nn	np	np	np	np	np	np	nn	np	np	nn	nn	np	nn	nn	np	nn	nn	nn	np	np	nn	nn	nn	nn	np	nn	nn	np	np	np	np	np	np	np	np	np	nn	nn	np	np
Marker13170	<hkxhk>	kk	hh	hk	kk	hh	hh	hk	hk	hk	hk	hk	kk	hk	hk	hk	hh	hh	hh	hk	hk	hk	kk	hk	hk	kk	hk	hh	hk	hk	hk	hk	hk	hk	hk	kk	hk	hh	kk	hh	kk	hk	hk	hh	hk	hk	hh	hk	kk
Marker131701	<nnxnp>	np	np	nn	np	np	np	np	np	nn	nn	nn	np	nn	np	nn	np	nn	nn	np	np	np	np	np	nn	nn	nn	np	np	np	nn	nn	np	nn	nn	nn	nn	nn	np	np	nn	nn	nn	nn	np	nn	nn	np	nn
Marker13172	<lmxll>	lm	lm	ll	lm	ll	lm	lm	ll	ll	ll	ll	ll	ll	ll	ll	ll	lm	lm	ll	lm	ll	ll	ll	ll	lm	ll	ll	ll	lm	ll	ll	ll	lm	ll	ll	ll	lm	lm	ll	lm	lm	lm	lm	ll	lm	lm	lm	ll
Marker13174	<nnxnp>	nn	np	nn	nn	np	np	nn	np	np	np	nn	np	np	nn	nn	nn	nn	np	nn	np	nn	nn	np	nn	nn	np	np	nn	nn	np	np	np	np	np	nn	np	np	np	np	nn	np	np	np	np	nn	np	nn	nn
Marker131774	<efxeg>	fg	fg	eg	ee	eg	eg	eg	ee	fg	fg	ef	fg	ef	ee	fg	eg	eg	ee	ef	ee	ee	eg	fg	ee	fg	fg	fg	ee	ef	eg	ee	ee	ee	fg	ee	fg	ef	ee	ee	fg	fg	ee	ee	ee	eg	fg	eg	ee
Marker131808	<nnxnp>	np	np	nn	np	nn	np	nn	np	nn	np	np	nn	nn	np	nn	np	nn	np	nn	np	nn	np	nn	np	nn	nn	np	nn	nn	np	np	nn	np	nn	nn	np	np	np	np	nn	np	np	nn	np	nn	nn	nn	nn
Marker13181	<lmxll>	lm	ll	ll	lm	ll	ll	lm	lm	ll	lm	ll	ll	ll	lm	lm	ll	ll	lm	lm	lm	ll	lm	ll	lm	ll	lm	ll	lm	ll	lm	ll	ll	lm	ll	lm	lm	ll	lm	ll	ll	ll	lm	ll	lm	lm	lm	ll	ll
Marker13191	<nnxnp>	nn	nn	np	np	nn	np	nn	np	np	nn	nn	nn	nn	nn	np	np	nn	nn	nn	np	nn	nn	nn	np	nn	nn	np	nn	nn	np	nn	nn	nn	np	nn	np	np	np	nn	np	np	np	np	np	nn	nn	nn	nn
Marker131938	<hkxhk>	hh	hh	hk	kk	hk	hh	kk	hh	hk	hk	hk	hk	hk	hk	hk	hk	kk	hk	hk	hk	kk	hh	hk	hh	hh	kk	hk	hh	kk	hk	hh	hh	kk	kk	hk	hk	hk	kk	kk	hh	hk	hk	hk	hk	hk	hk	hk	hh
Marker13194	<lmxll>	ll	ll	lm	ll	lm	ll	ll	lm	lm	lm	ll	lm	ll	ll	lm	ll	ll	lm	ll	ll	ll	ll	ll	lm	ll	ll	lm	ll	lm	ll	lm	lm	lm	ll	lm	lm	ll	ll	ll	ll	lm	ll	ll	lm	lm	ll	ll	ll
Marker13201	<nnxnp>	nn	np	np	nn	np	nn	nn	np	nn	np	nn	nn	nn	nn	np	nn	nn	np	np	nn	np	np	nn	np	np	np	nn	nn	nn	np	nn	np	nn	np	np	nn	nn	nn	np	nn	nn	nn	nn	nn	np	np	nn	nn
Marker132017	<nnxnp>	nn	np	np	np	np	nn	np	nn	np	np	nn	nn	nn	np	nn	np	nn	nn	nn	nn	nn	nn	nn	np	nn	np	np	np	nn	nn	nn	nn	nn	np	np	nn	np	nn	nn	np	np	nn	np	nn	nn	np	np	np
Marker13202	<nnxnp>	nn	nn	np	np	np	nn	nn	np	np	nn	np	nn	np	np	np	np	np	np	nn	np	np	nn	np	nn	nn	nn	np	np	nn	nn	np	np	nn	np	nn	np	np	nn	nn	np	nn	np	np	nn	np	np	nn	nn
Marker13204	<nnxnp>	np	nn	np	np	nn	nn	np	nn	nn	np	np	nn	np	np	nn	nn	nn	np	np	np	nn	np	np	nn	nn	np	nn	np	nn	np	np	np	np	np	nn	np	np	nn	np	nn	nn	np	nn	nn	nn	np	np	nn
Marker13205	<nnxnp>	nn	nn	nn	np	np	nn	nn	np	np	np	nn	nn	np	np	nn	nn	nn	np	nn	nn	nn	nn	np	nn	nn	nn	np	nn	nn	np	nn	nn	np	np	np	nn	nn	nn	nn	np	nn	nn	np	nn	np	np	nn	np
Marker13207	<lmxll>	ll	lm	ll	ll	lm	ll	lm	ll	ll	lm	ll	ll	ll	lm	ll	ll	lm	ll	ll	ll	ll	ll	ll	lm	lm	lm	lm	ll	ll	lm	ll	lm	lm	ll	lm	lm	lm	lm	ll	lm	lm	lm	ll	ll	lm	ll	lm	lm
Marker132102	<efxeg>	eg	eg	ee	ee	fg	ee	ef	ef	eg	ee	eg	fg	ee	fg	ee	ef	fg	ef	ee	ee	eg	eg	fg	ef	fg	eg	eg	ee	ee	eg	eg	fg	ee	eg	ef	eg	ee	eg	fg	fg	ef	ef	ee	ef	fg	ee	ee	eg
Marker13211	<lmxll>	ll	ll	lm	lm	ll	lm	ll	lm	ll	ll	lm	ll	ll	lm	ll	ll	ll	lm	lm	ll	lm	lm	lm	lm	lm	ll	lm	lm	lm	lm	ll	lm	ll	ll	ll	ll	ll	lm	lm	lm	ll	lm	ll	lm	lm	ll	lm	lm
Marker13212	<nnxnp>	nn	np	nn	nn	nn	nn	np	nn	nn	nn	nn	np	nn	nn	nn	np	np	np	nn	nn	np	np	np	nn	nn	np	nn	nn	np	nn	np	nn	nn	nn	nn	np	np	nn	nn	nn	np	nn	np	np	nn	np	nn	nn
Marker13229	<nnxnp>	np	nn	np	nn	np	np	nn	nn	np	np	np	nn	nn	np	nn	np	nn	nn	np	np	nn	nn	np	nn	nn	nn	nn	np	nn	np	np	np	np	np	nn	nn	nn	np	np	nn	nn	np	np	np	np	nn	nn	nn
Marker13230	<nnxnp>	nn	np	np	np	nn	nn	np	np	nn	nn	np	np	nn	nn	nn	nn	np	np	nn	nn	nn	np	np	np	np	np	np	nn	np	nn	nn	nn	np	np	nn	np	np	nn	np	np	np	nn	nn	nn	nn	np	nn	np
Marker132325	<lmxll>	lm	ll	ll	ll	ll	ll	ll	ll	lm	ll	ll	ll	ll	ll	lm	ll	ll	lm	ll	ll	ll	ll	lm	lm	ll	lm	ll	lm	ll	ll	ll	lm	lm	ll	ll	lm	ll	ll	lm	lm	lm	lm	lm	ll	ll	lm	ll	ll
Marker13244	<lmxll>	lm	lm	ll	ll	ll	ll	ll	lm	ll	ll	lm	lm	lm	lm	ll	ll	lm	lm	ll	lm	ll	lm	ll	lm	ll	lm	ll	ll	lm	lm	lm	ll	ll	lm	lm	ll	ll	ll	lm	lm	lm	lm	lm	lm	ll	ll	ll	ll
Marker13250	<nnxnp>	nn	np	nn	nn	nn	nn	nn	nn	nn	np	np	np	np	nn	nn	np	np	np	nn	np	nn	np	np	np	nn	np	nn	np	np	np	nn	nn	nn	nn	nn	np	np	np	nn	np	nn	nn	np	np	np	nn	nn	np
Marker13254	<hkxhk>	kk	hk	hh	hk	kk	kk	kk	hk	hh	hh	hh	kk	hk	hh	kk	hh	hk	hk	kk	hk	kk	kk	kk	hk	kk	hk	hk	hk	hk	hk	kk	kk	hk	hk	hh	kk	hk	hk	kk	hk	kk	kk	hk	hk	hk	hh	hh	hk
Marker13255	<nnxnp>	np	nn	np	nn	np	np	np	nn	np	np	np	np	np	np	nn	nn	nn	nn	np	nn	nn	np	np	nn	nn	nn	nn	np	nn	np	np	np	nn	nn	np	nn	nn	nn	np	np	nn	nn	nn	nn	np	np	np	nn
Marker13258	<hkxhk>	hk	kk	hk	hk	kk	hh	hk	kk	kk	hk	hk	hk	hh	kk	hk	hk	hk	hk	hk	hk	kk	hk	hh	hk	kk	hk	hk	hk	kk	hk	hh	hh	hk	hh	kk	hk	hk	kk	hh	hk	hk	hk	hk	hk	hh	hk	hk	kk
Marker132657	<lmxll>	ll	ll	ll	ll	lm	lm	ll	lm	ll	lm	lm	ll	ll	lm	lm	lm	lm	lm	lm	ll	ll	lm	lm	ll	ll	ll	lm	ll	lm	lm	lm	lm	lm	ll	lm	ll	lm	ll	ll	ll	ll	ll	lm	ll	ll	lm	lm	lm
Marker132728	<nnxnp>	nn	np	nn	nn	np	np	nn	np	np	np	nn	nn	nn	nn	nn	np	np	np	np	nn	nn	nn	nn	nn	nn	np	nn	np	np	np	nn	np	np	nn	nn	nn	nn	nn	nn	nn	nn	nn	nn	nn	np	nn	np	np
Marker13275	<nnxnp>	nn	np	nn	nn	nn	nn	np	np	np	nn	nn	nn	nn	nn	np	np	np	nn	np	nn	np	nn	nn	nn	nn	nn	np	np	np	np	nn	np	np	nn	np	np	np	nn	nn	np	nn	nn	np	nn	np	nn	np	nn
Marker132759	<lmxll>	lm	lm	lm	lm	lm	lm	lm	ll	ll	lm	ll	lm	lm	ll	lm	ll	ll	lm	lm	lm	ll	lm	lm	lm	ll	lm	ll	ll	ll	lm	lm	lm	lm	lm	ll	lm	ll	ll	lm	ll	lm	lm	lm	lm	ll	ll	lm	lm
Marker13286	<lmxll>	ll	ll	lm	lm	lm	lm	ll	ll	lm	lm	lm	ll	ll	ll	lm	lm	ll	ll	ll	ll	ll	ll	lm	lm	lm	lm	ll	ll	ll	ll	lm	lm	ll	ll	lm	ll	lm	lm	lm	lm	lm	ll	lm	lm	lm	lm	ll	ll
Marker13289	<nnxnp>	nn	np	np	np	nn	nn	np	np	np	np	np	np	np	np	np	np	np	np	nn	nn	np	np	np	nn	nn	nn	nn	nn	np	nn	np	nn	np	nn	nn	nn	np	np	nn	nn	nn	np	nn	nn	np	nn	np	np
Marker13292	<lmxll>	ll	ll	lm	ll	lm	ll	ll	lm	lm	lm	ll	lm	ll	ll	lm	ll	ll	lm	ll	ll	lm	ll	ll	lm	ll	ll	lm	ll	lm	ll	lm	ll	lm	ll	ll	ll	ll	ll	ll	ll	lm	ll	ll	lm	lm	lm	ll	ll
Marker132963	<nnxnp>	nn	np	np	np	np	np	nn	nn	nn	np	nn	np	nn	nn	nn	np	np	nn	nn	nn	np	np	np	np	nn	nn	nn	nn	nn	np	nn	nn	nn	nn	nn	np	nn	nn	nn	nn	np	np	nn	nn	np	np	nn	np
Marker132969	<nnxnp>	np	nn	np	nn	nn	np	nn	np	np	nn	nn	np	np	nn	nn	np	np	np	nn	np	np	np	nn	np	nn	nn	np	np	np	np	np	nn	nn	np	np	np	nn	nn	np	nn	np	np	nn	nn	nn	np	nn	nn
Marker13299	<nnxnp>	np	np	np	np	np	nn	nn	np	nn	nn	np	nn	np	np	nn	nn	nn	nn	nn	nn	np	np	np	np	np	nn	nn	np	nn	np	np	nn	nn	nn	nn	nn	np	np	nn	np	np	nn	np	nn	np	nn	nn	nn
Marker13306	<nnxnp>	np	np	nn	np	np	np	np	np	nn	nn	nn	nn	nn	np	np	np	nn	np	np	np	nn	np	nn	np	nn	np	np	nn	nn	nn	np	np	np	np	nn	nn	nn	np	np	np	np	np	np	np	np	nn	nn	nn
Marker13310	<nnxnp>	nn	np	nn	np	np	nn	np	nn	np	np	nn	np	np	np	nn	np	np	np	np	nn	np	nn	np	nn	np	nn	nn	nn	nn	np	nn	nn	np	nn	np	nn	nn	nn	nn	np	nn	np	nn	nn	np	np	np	np
Marker13315	<nnxnp>	np	nn	nn	nn	nn	np	nn	np	np	np	np	np	np	nn	np	nn	np	nn	np	np	np	np	np	nn	np	nn	nn	nn	np	nn	np	np	np	nn	nn	np	np	np	np	nn	nn	nn	nn	np	np	nn	nn	np
Marker133272	<lmxll>	ll	ll	ll	ll	lm	lm	ll	lm	lm	ll	lm	lm	lm	lm	ll	lm	lm	ll	lm	lm	lm	lm	lm	lm	ll	lm	ll	ll	lm	lm	ll	lm	lm	ll	lm	lm	lm	ll	lm	ll	ll	ll	lm	lm	lm	lm	lm	ll
Marker133276	<nnxnp>	nn	nn	nn	np	np	nn	nn	np	np	np	nn	nn	np	np	nn	np	nn	np	nn	nn	nn	nn	np	nn	nn	nn	np	nn	nn	np	nn	nn	np	np	np	nn	nn	nn	nn	np	nn	nn	np	nn	np	np	nn	np
Marker13328	<hkxhk>	kk	kk	hk	kk	kk	hk	kk	kk	hh	hh	hk	hk	hh	hk	hk	hk	hh	hk	hk	kk	hk	kk	hk	kk	hh	kk	hk	kk	hk	hk	hh	kk	hh	hk	hh	hh	hk	hk	kk	hk	kk	kk	hk	hk	kk	hh	hh	hh
Marker133289	<hkxhk>	hk	hk	hk	kk	hk	hh	hh	kk	hh	hk	hk	hh	hk	kk	hk	hh	hh	hh	hk	hh	kk	hk	kk	kk	kk	hk	hh	kk	hh	hk	hk	hk	hk	hk	hh	hk	hk	hk	hk	kk	kk	hh	kk	hh	hk	hk	hh	hh
Marker133299	<nnxnp>	np	np	np	np	np	nn	np	np	nn	np	nn	nn	nn	np	np	nn	np	nn	nn	np	np	np	nn	nn	nn	np	nn	nn	nn	nn	nn	nn	np	np	nn	np	nn	--	nn	nn	np	nn	nn	nn	nn	np	np	nn
Marker13331	<nnxnp>	nn	nn	np	nn	np	np	np	np	np	nn	np	np	np	nn	np	np	np	nn	nn	nn	np	np	np	np	np	nn	nn	nn	np	np	np	nn	np	nn	nn	np	nn	nn	nn	nn	np	np	nn	nn	np	nn	np	np
Marker133369	<lmxll>	lm	ll	lm	lm	lm	ll	lm	ll	ll	ll	ll	lm	lm	ll	lm	lm	ll	lm	ll	lm	lm	lm	lm	lm	ll	lm	ll	ll	ll	ll	ll	ll	lm	ll	lm	lm	lm	ll	lm	ll	lm	lm	ll	ll	lm	ll	lm	ll
Marker13337	<nnxnp>	np	np	np	nn	nn	np	np	nn	nn	nn	np	nn	nn	nn	np	np	nn	nn	np	np	np	np	nn	np	np	np	nn	np	nn	nn	np	np	nn	nn	np	np	np	np	np	nn	nn	np	nn	np	nn	np	np	nn
Marker13343	<nnxnp>	nn	nn	np	np	nn	np	nn	np	np	nn	nn	nn	nn	nn	nn	nn	nn	nn	nn	nn	np	np	nn	nn	nn	nn	np	np	np	np	nn	np	np	nn	nn	np	nn	np	nn	np	np	nn	nn	nn	np	np	nn	nn
Marker13349	<lmxll>	ll	lm	lm	lm	ll	lm	ll	ll	ll	lm	lm	ll	ll	ll	lm	lm	ll	ll	ll	lm	ll	ll	lm	lm	lm	lm	ll	ll	ll	ll	ll	lm	lm	ll	ll	ll	lm	lm	ll	lm	lm	lm	lm	lm	lm	lm	ll	lm
Marker133493	<nnxnp>	np	np	nn	nn	nn	nn	np	np	np	np	nn	nn	nn	nn	np	nn	nn	nn	nn	nn	np	nn	np	np	nn	nn	np	np	nn	np	nn	nn	nn	nn	np	nn	np	nn	nn	nn	np	nn	np	nn	nn	nn	np	nn
Marker13353	<efxeg>	fg	eg	ee	fg	fg	eg	ee	fg	ee	ef	ef	ef	fg	ee	ee	eg	fg	fg	eg	fg	ee	ee	fg	eg	ee	ef	ef	fg	ef	ee	fg	fg	ee	ee	ee	fg	eg	ef	ef	ee	ee	ef	fg	eg	ef	eg	eg	eg
Marker133540	<hkxhk>	hh	hh	hk	kk	hk	hh	kk	hh	hk	hk	hk	hk	hk	hk	hh	hk	kk	hk	hk	hk	kk	hh	hk	hh	hh	kk	hk	hh	kk	hk	hh	hh	kk	hk	hk	hk	hk	hk	kk	hh	hk	hk	hk	hk	hk	hk	hk	hh
Marker133585	<nnxnp>	nn	nn	nn	np	nn	nn	nn	np	nn	np	nn	nn	nn	np	nn	np	np	nn	nn	np	nn	nn	np	nn	nn	np	np	np	nn	nn	nn	np	np	np	nn	nn	nn	nn	np	np	np	np	nn	nn	nn	nn	np	np
Marker13371	<nnxnp>	np	np	np	np	nn	np	nn	np	np	nn	np	np	nn	nn	np	np	nn	nn	nn	np	nn	np	nn	np	np	nn	np	np	nn	nn	np	np	nn	nn	np	nn	nn	np	nn	np	nn	nn	np	np	np	np	np	np
Marker133731	<hkxhk>	hk	hk	hk	hh	hk	hh	hk	hk	hh	hk	hk	kk	hk	hk	kk	hh	kk	hk	hk	hk	hk	kk	hk	hk	hk	hh	hh	kk	kk	hh	hk	kk	hk	hk	kk	kk	hk	kk	kk	hk	hk	hk	hk	kk	hh	hh	kk	hk
Marker133733	<nnxnp>	np	np	np	np	nn	nn	np	np	nn	nn	np	np	nn	nn	nn	nn	np	nn	nn	nn	nn	np	np	np	np	np	np	nn	np	nn	nn	nn	np	np	nn	np	np	nn	np	np	np	nn	nn	nn	np	np	nn	nn
Marker133762	<nnxnp>	np	np	np	nn	nn	np	np	np	nn	np	np	nn	nn	np	nn	np	np	np	np	np	np	np	np	nn	nn	nn	np	nn	np	np	np	np	nn	np	np	np	np	np	nn	np	np	np	nn	np	np	nn	np	nn
Marker13380	<nnxnp>	nn	nn	nn	np	nn	nn	nn	np	nn	np	nn	nn	nn	np	nn	np	np	nn	np	np	nn	nn	np	np	nn	nn	np	np	nn	np	nn	np	np	np	np	nn	nn	nn	np	np	np	np	np	nn	np	nn	np	np
Marker133824	<nnxnp>	np	nn	np	nn	nn	np	nn	np	nn	nn	np	nn	nn	nn	np	nn	nn	nn	nn	np	nn	np	nn	np	nn	np	np	np	np	nn	np	np	nn	np	nn	np	np	np	np	nn	np	nn	np	np	nn	nn	nn	nn
Marker133862	<nnxnp>	nn	nn	np	nn	np	nn	np	nn	np	nn	nn	np	np	nn	np	nn	np	nn	np	nn	np	nn	np	nn	np	np	nn	np	np	nn	nn	np	nn	np	np	nn	nn	nn	nn	np	nn	nn	np	nn	np	np	np	np
Marker13389	<hkxhk>	hh	hh	hk	hh	hh	hk	hk	hh	kk	kk	hk	hh	kk	hk	hk	hk	hk	kk	hk	hk	hk	hh	hk	hk	kk	hh	hk	hh	hk	hk	kk	hh	kk	hk	kk	kk	hk	hh	hh	hk	hk	hk	hk	hk	hh	kk	hk	hk
Marker13390	<nnxnp>	np	np	nn	nn	nn	nn	nn	np	np	np	nn	nn	nn	nn	np	nn	nn	nn	np	np	nn	nn	nn	np	np	nn	np	np	np	np	np	nn	nn	nn	np	nn	nn	nn	np	nn	np	nn	np	nn	nn	nn	np	nn
Marker133903	<nnxnp>	nn	np	nn	nn	nn	np	nn	nn	np	np	nn	nn	nn	np	np	nn	nn	nn	nn	np	np	np	nn	nn	np	np	nn	nn	np	np	nn	np	np	nn	nn	np	nn	np	nn	nn	np	nn	np	nn	nn	np	np	nn
Marker134040	<nnxnp>	np	np	nn	nn	nn	nn	nn	np	nn	np	np	np	nn	nn	np	np	nn	np	np	nn	np	np	nn	np	np	nn	nn	np	nn	nn	nn	nn	np	nn	nn	nn	np	nn	nn	nn	nn	nn	nn	nn	np	np	nn	nn
Marker134074	<lmxll>	ll	lm	lm	lm	lm	lm	lm	ll	ll	lm	ll	ll	lm	lm	lm	lm	ll	lm	ll	lm	ll	lm	lm	ll	lm	lm	lm	ll	ll	lm	ll	ll	lm	ll	ll	lm	ll	lm	ll	ll	ll	lm	lm	ll	lm	ll	ll	ll
Marker134087	<efxeg>	ee	fg	ee	ee	ee	ee	ee	fg	ee	eg	fg	fg	fg	ef	eg	eg	fg	fg	ee	ef	ee	fg	eg	fg	eg	fg	ee	eg	fg	fg	ef	ee	ee	ef	ef	eg	eg	eg	ef	fg	ef	ef	fg	ef	ee	ee	ee	ee
Marker13412	<nnxnp>	nn	np	np	nn	np	nn	np	nn	nn	nn	np	np	nn	nn	np	nn	np	nn	np	nn	np	nn	np	nn	nn	np	nn	np	np	nn	nn	np	nn	np	np	nn	nn	nn	nn	np	np	np	np	np	np	nn	np	nn
Marker13415	<nnxnp>	np	nn	np	np	nn	nn	np	nn	np	np	nn	nn	nn	nn	nn	np	nn	nn	nn	np	nn	nn	nn	np	nn	nn	nn	np	nn	nn	nn	nn	nn	nn	np	np	np	nn	nn	nn	np	np	np	np	nn	nn	np	nn
Marker13416	<nnxnp>	np	np	np	nn	nn	np	np	np	nn	np	np	nn	nn	np	nn	np	np	np	np	np	np	np	np	np	np	nn	np	nn	np	np	np	np	np	np	np	np	np	np	nn	np	np	nn	nn	np	np	nn	np	nn
Marker1342	<nnxnp>	nn	nn	nn	np	nn	np	nn	np	nn	np	np	nn	np	nn	nn	np	np	np	np	nn	np	np	nn	nn	nn	np	nn	np	nn	np	nn	np	np	nn	nn	nn	nn	nn	nn	np	np	nn	nn	np	np	np	nn	np
Marker13421	<nnxnp>	nn	np	nn	nn	nn	nn	nn	nn	nn	np	np	np	np	nn	nn	np	np	np	nn	nn	nn	np	np	np	np	np	nn	np	np	np	nn	nn	nn	nn	nn	np	np	np	nn	np	nn	nn	np	np	nn	nn	nn	np
Marker134226	<lmxll>	lm	ll	ll	ll	lm	ll	ll	lm	ll	ll	lm	ll	lm	lm	ll	ll	lm	lm	ll	lm	lm	lm	ll	ll	ll	lm	lm	ll	ll	lm	lm	ll	ll	ll	lm	ll	ll	lm	lm	lm	lm	ll	lm	lm	ll	lm	ll	ll
Marker13426	<nnxnp>	np	np	np	nn	nn	np	np	nn	nn	nn	np	np	nn	nn	np	np	nn	nn	np	np	np	np	nn	np	np	np	nn	np	np	nn	np	np	nn	nn	np	np	np	np	np	nn	nn	np	nn	np	nn	nn	np	nn
Marker134285	<nnxnp>	np	np	nn	np	np	np	np	np	nn	nn	nn	np	nn	np	nn	np	nn	nn	np	np	np	np	np	nn	nn	nn	np	np	np	nn	nn	np	nn	nn	nn	nn	nn	np	np	nn	nn	nn	nn	np	nn	nn	np	nn
Marker134352	<nnxnp>	np	nn	np	nn	np	np	np	np	nn	nn	np	nn	nn	np	nn	np	np	nn	np	np	nn	nn	np	np	nn	np	nn	np	np	nn	np	nn	nn	nn	np	nn	np	np	np	nn	np	nn	np	np	np	np	nn	nn
Marker134414	<nnxnp>	np	nn	np	np	np	nn	np	np	np	nn	nn	np	np	nn	nn	np	np	nn	np	nn	np	nn	np	nn	nn	np	np	np	np	nn	np	np	nn	nn	np	nn	nn	np	nn	nn	np	np	nn	nn	np	np	np	np
Marker134452	<nnxnp>	nn	np	np	np	np	np	nn	nn	nn	np	nn	np	nn	nn	nn	np	np	nn	nn	nn	np	np	np	nn	nn	nn	nn	nn	nn	np	np	nn	nn	nn	nn	np	nn	np	nn	nn	np	np	nn	nn	np	np	nn	nn
Marker13448	<nnxnp>	np	np	nn	np	np	np	np	np	nn	nn	nn	np	nn	np	nn	np	nn	nn	np	np	np	np	np	nn	nn	nn	np	np	np	nn	nn	np	nn	nn	nn	nn	nn	np	np	nn	nn	nn	nn	np	nn	nn	np	nn
Marker134498	<nnxnp>	nn	nn	nn	np	np	nn	nn	np	np	np	nn	np	nn	np	np	nn	np	nn	np	nn	nn	np	np	nn	nn	nn	nn	np	nn	nn	nn	np	nn	np	np	nn	np	np	np	np	np	nn	np	np	np	np	nn	np
Marker134607	<nnxnp>	np	nn	nn	nn	np	np	nn	nn	np	np	nn	nn	np	np	np	np	nn	nn	np	np	np	nn	nn	nn	nn	nn	nn	np	nn	np	np	np	nn	nn	np	nn	nn	np	nn	nn	nn	np	np	np	np	nn	np	np
Marker134674	<lmxll>	ll	lm	ll	ll	ll	ll	ll	lm	lm	lm	lm	lm	ll	lm	ll	ll	ll	lm	ll	lm	lm	lm	lm	lm	lm	ll	ll	ll	lm	lm	ll	lm	ll	ll	lm	lm	lm	lm	ll	lm	ll	lm	ll	lm	lm	ll	ll	ll
Marker13470	<lmxll>	lm	lm	lm	lm	ll	lm	ll	lm	ll	lm	ll	lm	lm	lm	ll	lm	ll	lm	lm	ll	ll	ll	lm	lm	ll	lm	lm	ll	ll	lm	lm	ll	lm	ll	lm	ll	lm	ll	lm	ll	lm	lm	lm	lm	ll	ll	ll	ll
Marker134714	<nnxnp>	np	nn	np	np	nn	nn	np	nn	nn	np	np	nn	np	np	nn	nn	nn	np	np	np	nn	np	np	nn	nn	np	nn	np	nn	np	np	np	np	np	nn	nn	np	nn	np	nn	nn	np	nn	nn	nn	np	np	nn
Marker13477	<abxcd>	bc	bc	bd	ad	bc	ac	bd	ac	ad	ad	ad	bd	ad	ad	bc	bc	ad	ac	ad	ac	bd	bc	ac	bc	ad	bc	bc	ad	bd	bc	bc	bd	ac	ac	ad	ad	bd	ad	bc	ad	bc	bc	bc	ac	bc	ac	bc	ac
Marker13478	<hkxhk>	hh	kk	hh	hk	hk	kk	hk	hh	hk	kk	hk	hk	hh	kk	hh	kk	hh	hh	hk	hh	kk	hk	hk	hk	hk	kk	kk	hh	hh	hh	hk	hk	hh	kk	hk	hk	kk	hk	hk	kk	hk	hk	kk	hh	hh	hk	kk	kk
Marker13481	<lmxll>	ll	lm	ll	ll	ll	ll	ll	ll	ll	ll	lm	ll	lm	lm	ll	lm	lm	ll	lm	lm	lm	lm	ll	lm	ll	ll	ll	lm	lm	ll	lm	ll	lm	ll	ll	lm	ll	ll	lm	lm	lm	ll	ll	lm	ll	lm	ll	ll
Marker134813	<nnxnp>	nn	np	nn	np	nn	nn	np	np	nn	nn	nn	np	np	nn	nn	nn	np	np	nn	nn	np	np	nn	np	np	np	np	nn	np	nn	nn	nn	nn	nn	np	np	np	nn	nn	np	np	nn	nn	nn	nn	np	np	np
Marker13482	<nnxnp>	nn	np	nn	nn	np	np	nn	nn	np	np	np	nn	np	np	np	np	np	np	nn	nn	np	np	np	nn	nn	nn	np	np	np	np	nn	np	np	nn	np	np	nn	nn	nn	nn	np	np	nn	np	nn	np	np	nn
Marker134827	<hkxhk>	kk	hh	hh	hk	kk	hh	hk	hk	hk	hk	hh	hh	hh	hk	hh	hh	hk	hk	kk	hk	kk	kk	kk	hk	hh	hk	hh	kk	kk	hk	kk	kk	hh	hh	hh	hk	hk	hh	hk	hk	kk	hh	hk	hk	hk	hk	hh	hk
Marker13483	<nnxnp>	nn	np	nn	nn	np	nn	nn	np	np	nn	nn	np	nn	nn	nn	nn	np	nn	nn	np	np	nn	nn	nn	nn	np	np	np	nn	nn	nn	np	nn	nn	np	nn	np	nn	nn	np	np	nn	np	np	nn	nn	np	np
Marker13485	<nnxnp>	nn	nn	nn	np	nn	nn	np	nn	np	nn	np	np	np	np	nn	nn	nn	nn	nn	np	np	np	np	np	np	nn	nn	np	nn	nn	nn	np	nn	np	np	np	np	np	np	nn	np	np	np	nn	np	nn	nn	np
Marker13488	<nnxnp>	np	np	np	np	np	nn	nn	np	nn	nn	np	nn	np	np	nn	nn	nn	nn	nn	nn	np	np	np	np	nn	nn	nn	np	nn	np	np	nn	nn	nn	nn	nn	np	np	nn	np	np	nn	np	nn	np	nn	nn	nn
Marker13490	<hkxhk>	kk	hk	hk	hk	kk	hh	kk	hk	kk	kk	hh	kk	kk	hh	hh	kk	kk	hh	hh	hk	hk	hh	hk	hh	hh	kk	hk	hk	hk	hh	kk	hk	hk	hk	kk	hk	hk	hh	hh	hh	kk	hk	hk	hh	kk	kk	hk	hk
Marker13492	<nnxnp>	nn	nn	nn	np	nn	nn	np	nn	np	nn	np	nn	np	np	nn	nn	np	nn	nn	np	nn	np	np	np	np	nn	nn	np	nn	nn	nn	np	nn	np	np	np	np	np	np	nn	np	np	np	nn	np	nn	nn	np
Marker134981	<nnxnp>	np	np	np	np	np	nn	np	nn	nn	nn	np	np	np	np	np	nn	nn	np	nn	np	np	np	np	nn	nn	np	nn	nn	nn	nn	nn	np	np	np	np	np	np	np	nn	np	np	np	nn	np	np	np	np	np
Marker1350	<nnxnp>	np	np	nn	nn	nn	nn	np	np	np	np	nn	nn	nn	nn	np	nn	nn	nn	np	np	nn	nn	nn	np	np	nn	np	np	np	np	np	nn	nn	nn	np	nn	nn	np	nn	nn	np	nn	np	nn	nn	nn	np	nn
Marker13522	<efxeg>	ee	ee	fg	ef	eg	eg	ef	ee	eg	ee	ee	fg	eg	ee	ee	fg	ee	ef	eg	ef	ef	ef	fg	ef	fg	ee	fg	ee	ef	fg	eg	fg	eg	fg	eg	fg	ee	ee	ef	eg	ee	ef	fg	fg	fg	ee	fg	ee
Marker13534	<nnxnp>	np	nn	np	nn	np	nn	np	nn	np	np	nn	nn	np	nn	nn	np	np	np	nn	nn	np	nn	np	np	nn	np	np	np	nn	nn	nn	np	np	np	np	nn	nn	nn	np	np	nn	nn	np	np	np	nn	np	np
Marker135354	<hkxhk>	hk	hh	hh	kk	hh	hh	hk	kk	hh	hk	hh	hh	hh	hk	hk	hk	hk	hk	kk	kk	hh	hk	hk	kk	hh	hk	hk	kk	hh	kk	hk	hk	kk	hh	kk	kk	hk	kk	hk	hk	hk	kk	hk	hk	kk	hk	hk	hh
Marker13541	<nnxnp>	nn	nn	np	np	nn	np	nn	np	np	nn	nn	np	nn	nn	nn	nn	nn	nn	nn	nn	np	np	nn	nn	nn	nn	np	np	np	np	nn	np	np	nn	nn	np	nn	np	nn	np	np	nn	nn	nn	np	np	nn	nn
Marker13543	<lmxll>	lm	lm	lm	lm	lm	lm	lm	ll	ll	lm	ll	lm	ll	ll	lm	lm	lm	ll	lm	ll	lm	lm	lm	lm	lm	lm	lm	ll	ll	ll	ll	lm	ll	lm	lm	lm	lm	ll	lm	lm	lm	lm	lm	lm	ll	ll	ll	lm
Marker13545	<efxeg>	ef	fg	eg	fg	ee	eg	fg	fg	ef	ef	eg	eg	ee	fg	eg	eg	fg	fg	eg	eg	fg	fg	ee	fg	eg	ee	ee	ee	eg	fg	fg	fg	fg	eg	fg	eg	ee	eg	ee	eg	eg	ee	ef	eg	fg	ee	fg	fg
Marker13548	<nnxnp>	nn	np	np	np	nn	nn	nn	nn	np	np	np	nn	nn	np	nn	np	nn	nn	nn	nn	nn	nn	nn	np	nn	np	np	nn	nn	nn	nn	nn	nn	np	np	nn	np	nn	nn	np	nn	nn	np	nn	nn	np	np	np
Marker13553	<nnxnp>	nn	np	np	nn	nn	np	nn	nn	nn	nn	nn	nn	np	np	np	nn	nn	np	np	np	nn	np	nn	np	np	nn	np	nn	nn	nn	nn	nn	np	np	nn	nn	np	np	nn	np	nn	nn	np	np	np	nn	nn	np
Marker13557	<lmxll>	ll	ll	lm	lm	lm	lm	lm	ll	lm	lm	ll	ll	ll	ll	lm	lm	ll	ll	lm	ll	lm	ll	lm	ll	lm	ll	lm	lm	ll	ll	ll	lm	lm	ll	ll	lm	lm	lm	ll	ll	ll	ll	ll	ll	lm	lm	lm	lm
Marker13560	<nnxnp>	np	nn	np	np	np	nn	nn	np	np	np	nn	nn	nn	np	np	nn	np	np	nn	nn	np	nn	np	nn	nn	np	np	nn	nn	np	nn	np	nn	nn	nn	nn	np	nn	nn	np	nn	nn	np	nn	nn	nn	np	nn
Marker13570	<lmxll>	lm	lm	lm	ll	ll	ll	lm	lm	lm	ll	lm	lm	lm	lm	lm	ll	ll	lm	ll	lm	ll	ll	ll	ll	ll	ll	ll	lm	lm	lm	lm	ll	lm	ll	ll	ll	ll	lm	ll	lm	ll	ll	ll	lm	lm	lm	lm	ll
Marker135756	<nnxnp>	nn	nn	np	nn	np	nn	nn	np	np	np	nn	nn	nn	nn	nn	nn	nn	nn	np	np	nn	np	nn	nn	nn	nn	np	np	nn	nn	nn	np	np	nn	nn	np	nn	nn	nn	nn	np	nn	nn	nn	nn	np	nn	nn
Marker13580	<nnxnp>	np	np	np	nn	np	np	nn	np	np	nn	nn	np	np	nn	nn	np	np	np	np	np	np	np	np	nn	nn	nn	np	nn	nn	np	np	nn	nn	np	np	np	nn	nn	np	np	np	np	nn	nn	nn	np	nn	nn
Marker135807	<nnxnp>	nn	np	nn	np	nn	nn	nn	np	np	np	np	np	nn	np	np	nn	np	np	nn	nn	nn	np	np	np	np	np	np	nn	np	np	nn	nn	np	np	np	np	nn	np	np	np	nn	nn	np	nn	nn	nn	nn	nn
Marker13588	<nnxnp>	np	np	np	np	nn	nn	nn	np	nn	nn	np	nn	nn	nn	nn	np	np	nn	nn	nn	nn	nn	nn	np	np	np	np	nn	nn	np	np	nn	nn	nn	np	np	np	nn	np	np	np	np	nn	np	np	nn	nn	nn
Marker135892	<nnxnp>	nn	np	nn	nn	np	nn	np	np	np	nn	np	nn	nn	nn	nn	np	nn	np	np	np	np	np	nn	nn	nn	nn	nn	np	nn	nn	nn	np	np	nn	nn	np	nn	nn	np	nn	np	nn	nn	np	np	np	nn	nn
Marker13611	<nnxnp>	np	np	nn	nn	np	nn	np	nn	nn	np	np	np	np	np	nn	nn	nn	np	np	nn	nn	np	np	nn	np	nn	nn	np	np	nn	np	np	np	nn	np	nn	nn	nn	np	nn	nn	nn	nn	nn	np	np	np	nn
Marker13613	<lmxll>	ll	lm	lm	lm	ll	ll	lm	ll	lm	ll	ll	lm	lm	ll	ll	lm	ll	ll	ll	lm	ll	lm	ll	lm	lm	lm	ll	lm	ll	ll	ll	ll	lm	lm	ll	lm	ll	lm	lm	lm	ll	lm	ll	lm	lm	ll	ll	ll
Marker136342	<lmxll>	lm	lm	ll	ll	lm	lm	lm	lm	lm	lm	lm	lm	ll	lm	ll	lm	lm	ll	ll	ll	lm	lm	ll	ll	ll	lm	ll	ll	lm	lm	ll	ll	ll	lm	ll	lm	lm	lm	ll	ll	lm	ll	ll	lm	lm	lm	lm	lm
Marker13636	<nnxnp>	nn	np	nn	nn	nn	nn	nn	nn	nn	np	np	np	np	nn	nn	np	np	np	nn	nn	nn	np	np	np	np	np	nn	np	np	np	nn	nn	nn	nn	nn	np	np	np	nn	np	nn	nn	np	np	nn	nn	nn	np
Marker136456	<lmxll>	ll	lm	lm	ll	lm	lm	lm	ll	lm	ll	ll	ll	lm	ll	ll	ll	ll	ll	ll	lm	lm	ll	lm	ll	ll	ll	lm	lm	lm	ll	lm	lm	lm	ll	lm	ll	lm	lm	ll	ll	ll	ll	lm	ll	ll	ll	lm	ll
Marker13653	<nnxnp>	np	nn	np	np	np	np	np	np	nn	nn	np	nn	nn	nn	nn	nn	nn	nn	nn	np	nn	np	nn	np	nn	np	nn	np	np	nn	np	nn	np	np	nn	np	np	np	np	nn	np	nn	np	np	np	np	nn	nn
Marker136607	<hkxhk>	hh	hh	hk	hh	hh	hk	hk	hh	kk	kk	hk	hh	kk	hk	hk	hk	hk	kk	hk	hk	hk	hh	hk	hk	kk	hh	hk	hh	hk	hk	kk	hh	kk	hk	kk	kk	hk	hh	hh	hk	hk	hk	hk	hk	hh	kk	hk	hk
Marker136617	<nnxnp>	np	nn	nn	np	nn	np	np	nn	np	nn	np	np	np	np	nn	np	np	nn	nn	np	nn	nn	np	nn	nn	nn	np	np	np	nn	np	nn	np	nn	np	np	np	np	nn	np	np	np	np	np	nn	nn	np	np
Marker136666	<lmxll>	lm	lm	lm	lm	lm	lm	lm	lm	ll	ll	ll	lm	lm	ll	lm	lm	lm	lm	lm	lm	lm	lm	lm	ll	ll	lm	ll	ll	ll	lm	lm	lm	lm	lm	ll	ll	lm	lm	lm	ll	ll	lm	lm	lm	ll	ll	lm	lm
Marker136744	<lmxll>	lm	lm	lm	ll	ll	lm	lm	ll	lm	ll	ll	lm	lm	ll	lm	lm	ll	lm	ll	ll	lm	ll	ll	lm	ll	ll	lm	ll	lm	ll	ll	lm	lm	lm	ll	lm	ll	ll	ll	ll	ll	ll	lm	ll	ll	lm	lm	ll
Marker13675	<nnxnp>	np	np	np	np	np	nn	nn	np	nn	nn	nn	nn	nn	np	np	nn	np	nn	nn	np	np	np	nn	nn	nn	np	nn	nn	nn	nn	nn	nn	np	np	nn	np	nn	np	nn	nn	np	nn	nn	np	nn	nn	np	nn
Marker136832	<lmxll>	ll	lm	lm	lm	lm	lm	lm	ll	ll	ll	lm	ll	lm	ll	ll	lm	lm	lm	lm	ll	lm	ll	ll	lm	ll	ll	lm	lm	ll	lm	ll	ll	lm	ll	ll	ll	lm	lm	lm	ll	ll	ll	lm	ll	ll	lm	lm	ll
Marker136888	<nnxnp>	nn	np	nn	np	nn	nn	nn	np	np	np	np	np	np	np	np	np	np	np	nn	nn	np	np	np	nn	nn	nn	nn	nn	np	nn	np	nn	np	nn	nn	nn	np	np	nn	nn	nn	np	nn	nn	np	nn	np	np
Marker13693	<lmxll>	ll	ll	lm	ll	lm	ll	ll	lm	lm	lm	lm	ll	lm	lm	lm	lm	ll	ll	lm	lm	lm	lm	lm	lm	ll	lm	lm	lm	lm	lm	lm	lm	ll	lm	lm	lm	ll	ll	ll	ll	ll	lm	ll	lm	ll	ll	ll	lm
Marker13699	<nnxnp>	nn	nn	nn	nn	nn	np	np	nn	nn	nn	np	nn	np	np	np	nn	nn	np	nn	nn	nn	np	np	nn	nn	nn	nn	np	np	nn	np	nn	np	np	np	nn	np	nn	nn	np	nn	np	nn	np	nn	np	nn	np
Marker13701	<efxeg>	fg	ee	ee	ee	fg	ee	ef	fg	ef	fg	ef	ee	ef	fg	fg	eg	ef	ef	ee	fg	eg	ee	ef	fg	eg	eg	eg	ee	ef	fg	eg	eg	eg	ee	fg	ef	ee	ef	ef	ee	ee	fg	ee	eg	fg	eg	fg	eg
Marker13710	<nnxnp>	nn	nn	nn	np	nn	nn	nn	np	nn	np	nn	nn	nn	np	nn	np	np	nn	nn	np	nn	nn	np	np	nn	nn	np	np	nn	np	nn	np	np	np	np	nn	nn	nn	np	np	np	np	nn	nn	np	nn	np	np
Marker13721	<lmxll>	lm	lm	ll	ll	lm	lm	lm	lm	lm	lm	ll	ll	lm	ll	lm	ll	lm	lm	lm	lm	ll	lm	ll	ll	lm	ll	ll	lm	ll	ll	lm	ll	ll	lm	lm	ll	lm	lm	lm	ll	lm	lm	ll	ll	ll	ll	ll	ll
Marker13726	<nnxnp>	nn	np	nn	nn	np	np	np	nn	nn	nn	np	np	nn	np	np	nn	nn	np	np	nn	np	nn	np	nn	nn	np	nn	np	nn	nn	np	np	nn	np	np	nn	nn	nn	nn	np	np	np	np	np	np	nn	np	nn
Marker13729	<nnxnp>	nn	nn	np	np	nn	np	nn	np	np	nn	nn	nn	nn	nn	np	np	nn	nn	nn	np	np	nn	nn	np	nn	np	np	nn	nn	np	nn	nn	nn	np	nn	np	np	np	nn	np	np	np	np	np	nn	nn	nn	np
Marker13734	<lmxll>	ll	lm	lm	lm	ll	lm	lm	lm	ll	lm	lm	lm	ll	lm	ll	ll	lm	lm	lm	ll	ll	--	lm	lm	ll	lm	lm	ll	ll	lm	lm	ll	ll	lm	lm	ll	ll	lm	ll	ll	lm	lm	lm	lm	ll	ll	ll	ll
Marker137353	<nnxnp>	np	np	np	nn	nn	np	np	np	nn	np	np	nn	nn	np	nn	np	np	np	np	np	np	np	np	nn	nn	nn	np	nn	np	np	np	np	nn	np	np	np	np	np	nn	np	np	np	nn	np	np	nn	np	nn
Marker13745	<nnxnp>	np	np	np	np	nn	nn	nn	np	nn	nn	np	nn	nn	nn	nn	np	np	nn	nn	nn	nn	np	nn	np	np	np	np	nn	nn	nn	np	nn	nn	nn	np	np	np	nn	np	np	np	np	nn	np	np	nn	nn	nn
Marker137482	<hkxhk>	kk	kk	hk	hh	hh	hk	kk	kk	hk	kk	hk	hh	hk	kk	hh	hk	kk	kk	hk	hk	kk	kk	hk	hk	hk	hh	hk	hh	hk	kk	kk	kk	hk	hk	kk	hk	kk	hk	hk	hk	kk	hk	hk	kk	kk	hh	kk	hk
Marker13753	<nnxnp>	nn	nn	nn	nn	nn	np	np	nn	nn	nn	np	np	np	np	nn	nn	nn	np	nn	nn	nn	nn	np	nn	nn	nn	nn	np	np	nn	np	nn	np	np	np	np	np	nn	nn	np	np	np	np	np	nn	np	np	np
Marker137560	<nnxnp>	np	np	nn	np	nn	np	nn	np	nn	np	np	nn	nn	np	nn	np	nn	np	nn	np	nn	np	nn	np	nn	nn	np	nn	nn	np	np	nn	np	nn	nn	np	np	np	np	nn	np	np	nn	np	nn	nn	nn	nn
Marker137568	<nnxnp>	np	np	nn	nn	np	np	nn	np	nn	nn	nn	nn	nn	nn	np	np	nn	np	nn	np	nn	np	np	np	nn	np	np	nn	nn	nn	np	nn	np	np	nn	nn	nn	nn	np	nn	np	np	np	np	np	nn	nn	nn
Marker137599	<lmxll>	lm	ll	lm	lm	lm	lm	lm	ll	ll	lm	ll	ll	lm	ll	lm	lm	ll	lm	ll	lm	ll	lm	lm	ll	lm	lm	lm	ll	ll	lm	ll	ll	lm	ll	ll	lm	lm	lm	ll	ll	ll	lm	lm	ll	lm	ll	ll	ll
Marker13763	<nnxnp>	np	np	np	np	nn	nn	nn	np	nn	nn	np	nn	nn	nn	nn	np	np	nn	nn	nn	nn	np	np	np	np	np	np	nn	nn	nn	nn	nn	nn	nn	np	np	np	nn	np	np	np	nn	nn	nn	np	nn	nn	nn
Marker137665	<nnxnp>	nn	np	nn	np	np	nn	np	nn	nn	np	np	nn	nn	np	np	nn	nn	nn	np	nn	nn	nn	np	nn	np	np	nn	nn	nn	nn	nn	np	np	nn	nn	nn	np	np	nn	np	nn	nn	np	np	np	nn	np	np
Marker13771	<nnxnp>	np	nn	nn	np	np	nn	np	np	nn	np	np	np	nn	nn	nn	np	nn	np	np	nn	nn	nn	np	nn	nn	np	nn	nn	np	nn	nn	np	np	np	np	nn	nn	np	nn	np	np	np	nn	nn	np	np	np	nn
Marker13781	<nnxnp>	np	np	np	np	nn	nn	nn	np	nn	np	nn	np	nn	np	np	nn	nn	nn	np	np	np	nn	nn	np	np	nn	nn	nn	nn	nn	nn	nn	np	np	np	nn	np	nn	np	nn	nn	np	nn	nn	nn	np	np	nn
Marker137886	<efxeg>	fg	eg	fg	fg	fg	fg	fg	eg	ee	ee	ee	ef	ef	eg	fg	ef	ee	ef	ee	fg	ef	fg	ef	fg	eg	ef	eg	eg	eg	fg	eg	ee	ef	ee	fg	fg	ef	eg	fg	ee	eg	fg	eg	ee	ef	ee	eg	ee
Marker137910	<nnxnp>	np	np	np	nn	nn	np	np	nn	nn	nn	np	nn	np	nn	np	np	nn	nn	np	np	np	np	nn	np	np	np	nn	np	nn	nn	np	np	nn	nn	np	np	np	np	np	nn	nn	np	nn	np	nn	np	np	nn
Marker137917	<nnxnp>	np	nn	np	np	nn	nn	np	nn	nn	np	np	nn	np	np	nn	nn	nn	np	np	np	nn	np	np	nn	nn	np	nn	np	nn	np	np	np	np	np	nn	nn	np	nn	np	nn	nn	np	nn	nn	nn	np	np	nn
Marker13802	<lmxll>	lm	lm	lm	ll	lm	lm	lm	ll	lm	ll	lm	lm	lm	ll	ll	lm	lm	lm	ll	lm	ll	lm	ll	ll	ll	ll	lm	ll	ll	lm	lm	ll	ll	ll	lm	ll	lm	lm	ll	ll	ll	lm	ll	lm	lm	ll	lm	lm
Marker1382	<nnxnp>	nn	nn	nn	np	nn	np	nn	np	nn	np	np	nn	np	nn	nn	np	np	np	np	nn	np	np	nn	nn	nn	np	nn	np	nn	np	nn	np	np	nn	nn	nn	nn	nn	nn	np	np	nn	nn	np	np	np	nn	np
Marker13821	<nnxnp>	nn	nn	np	np	nn	np	nn	np	np	nn	nn	np	nn	nn	nn	nn	nn	nn	nn	nn	np	np	nn	nn	nn	nn	np	np	np	np	nn	np	np	nn	nn	np	nn	np	nn	np	np	nn	nn	nn	np	np	nn	nn
Marker13823	<nnxnp>	np	np	np	np	np	nn	nn	np	nn	nn	nn	nn	nn	np	np	np	np	np	nn	np	np	np	nn	nn	np	np	nn	nn	nn	nn	nn	nn	np	np	nn	np	nn	np	nn	np	nn	np	np	np	np	nn	nn	nn
Marker13835	<nnxnp>	nn	np	nn	np	np	np	nn	nn	nn	np	np	np	nn	np	nn	np	nn	np	nn	nn	nn	nn	nn	np	nn	nn	nn	nn	nn	nn	np	nn	np	nn	np	np	np	nn	np	np	np	np	nn	nn	nn	np	nn	nn
Marker13838	<nnxnp>	np	np	np	np	nn	np	nn	np	np	nn	np	np	nn	nn	np	np	nn	nn	nn	np	nn	np	nn	np	np	nn	np	np	nn	nn	np	np	nn	nn	np	nn	nn	np	nn	np	nn	nn	np	np	np	np	np	np
Marker13839	<hkxhk>	kk	hk	kk	hk	kk	kk	hh	hh	hk	kk	hk	hk	hh	hk	kk	kk	hh	hk	hh	hh	hk	kk	hk	hk	kk	hh	kk	hk	kk	hh	hk	hh	hh	kk	hk	hh	kk	hh	hk	hh	hk	kk	hk	kk	hh	hh	hk	hk
Marker13846	<hkxhk>	hk	hk	hh	hk	hk	kk	hh	kk	hk	hk	hk	hh	kk	hh	hk	hk	hk	hk	hk	hh	hh	hk	kk	hh	hk	hk	hk	hk	hh	kk	hk	hk	kk	kk	hk	hk	hk	hk	hk	hk	kk	kk	hk	kk	hk	hk	hk	kk
Marker13848	<nnxnp>	np	np	np	np	np	nn	np	np	np	np	nn	np	nn	np	np	nn	nn	nn	nn	np	np	np	nn	np	np	np	nn	nn	nn	np	nn	nn	nn	nn	np	np	nn	np	nn	nn	np	np	np	np	nn	nn	np	np
Marker1385	<nnxnp>	nn	nn	np	np	nn	np	nn	np	np	nn	nn	nn	nn	nn	np	np	nn	nn	nn	np	nn	nn	nn	np	nn	nn	np	nn	nn	np	nn	nn	nn	np	nn	np	np	np	nn	np	np	np	np	np	nn	nn	nn	nn
Marker13854	<nnxnp>	nn	np	nn	np	np	np	nn	nn	nn	np	np	np	nn	np	nn	np	np	nn	nn	nn	nn	nn	nn	np	nn	nn	nn	nn	nn	nn	np	nn	np	nn	np	np	np	np	np	np	np	np	nn	nn	nn	np	nn	nn
Marker13855	<nnxnp>	np	np	np	np	np	nn	nn	np	nn	nn	np	nn	np	np	nn	np	np	np	nn	np	np	np	np	nn	np	nn	np	np	nn	nn	np	nn	nn	np	nn	np	np	np	nn	np	nn	np	np	np	np	np	nn	np
Marker138607	<nnxnp>	np	nn	np	np	nn	nn	np	nn	nn	np	np	nn	np	np	nn	nn	nn	np	np	np	nn	np	np	nn	nn	np	nn	np	nn	np	np	np	np	np	nn	nn	np	nn	np	nn	nn	np	nn	nn	nn	np	np	nn
Marker138612	<lmxll>	lm	lm	ll	lm	lm	lm	lm	lm	lm	lm	lm	lm	lm	ll	lm	ll	lm	lm	lm	lm	lm	lm	ll	ll	lm	ll	ll	lm	ll	lm	lm	ll	ll	lm	lm	lm	ll	ll	lm	ll	ll	ll	lm	ll	ll	ll	lm	ll
Marker13866	<nnxnp>	nn	np	nn	nn	nn	nn	np	nn	nn	nn	nn	np	nn	nn	nn	np	np	np	nn	nn	np	np	np	nn	nn	np	nn	nn	np	nn	np	nn	nn	nn	nn	np	np	nn	nn	nn	np	nn	np	np	nn	np	nn	nn
Marker138842	<lmxll>	ll	ll	lm	lm	lm	ll	ll	ll	lm	lm	ll	lm	ll	ll	lm	ll	lm	ll	lm	ll	ll	lm	ll	lm	ll	lm	ll	ll	lm	lm	lm	lm	lm	lm	ll	lm	lm	lm	lm	lm	ll	ll	ll	lm	lm	lm	lm	ll
Marker13885	<lmxll>	ll	lm	lm	ll	lm	lm	lm	ll	lm	ll	ll	ll	lm	ll	ll	ll	ll	ll	ll	ll	lm	lm	lm	ll	ll	ll	lm	lm	lm	ll	lm	ll	lm	ll	ll	ll	lm	lm	ll	ll	ll	lm	lm	lm	ll	ll	lm	ll
Marker13895	<hkxhk>	hk	hk	hk	kk	hk	hh	hh	kk	hh	hk	hk	hh	hk	kk	hk	hh	hh	hh	hk	hh	kk	hk	kk	kk	kk	hk	hh	kk	hh	hk	hk	hk	hk	hk	hh	hk	hk	hk	hk	kk	kk	hh	kk	hh	hk	hk	hh	hh
Marker139040	<hkxhk>	hk	hk	hk	hh	hk	kk	kk	hh	kk	hk	hk	kk	hk	hh	hk	kk	kk	kk	hk	kk	hh	hk	hh	hh	hh	hk	kk	hh	kk	hk	hk	hk	hk	hk	kk	hk	hk	hk	hk	hh	hh	kk	hh	kk	hk	hk	kk	kk
Marker13908	<nnxnp>	np	nn	np	np	nn	nn	np	nn	np	nn	nn	np	nn	nn	nn	nn	np	nn	np	nn	np	np	nn	nn	nn	nn	np	np	np	np	np	np	np	nn	nn	np	nn	nn	nn	np	np	nn	nn	np	np	np	np	nn
Marker139181	<nnxnp>	nn	nn	np	nn	np	nn	nn	np	np	nn	np	nn	np	np	nn	np	nn	nn	np	nn	np	np	np	nn	nn	nn	nn	nn	nn	nn	np	np	nn	np	np	nn	nn	np	nn	nn	nn	np	np	nn	nn	nn	nn	np
Marker139197	<nnxnp>	np	np	np	np	nn	nn	nn	np	nn	nn	np	nn	nn	nn	nn	np	np	nn	nn	nn	nn	np	np	np	np	np	np	nn	nn	nn	nn	nn	nn	nn	np	np	np	nn	np	np	np	nn	nn	np	np	nn	nn	nn
Marker13922	<nnxnp>	np	np	np	np	nn	nn	nn	np	nn	nn	np	nn	nn	nn	nn	np	np	nn	nn	nn	nn	np	np	np	np	np	np	nn	nn	nn	nn	nn	nn	nn	np	np	np	nn	np	np	np	nn	nn	nn	np	nn	nn	nn
Marker139251	<lmxll>	lm	lm	ll	ll	lm	lm	lm	lm	lm	lm	ll	ll	lm	ll	lm	ll	lm	lm	lm	lm	ll	lm	ll	ll	lm	ll	ll	lm	ll	ll	lm	ll	ll	lm	lm	ll	lm	lm	lm	ll	lm	lm	lm	ll	ll	ll	ll	ll
Marker139266	<nnxnp>	np	np	np	np	np	nn	nn	np	nn	nn	nn	nn	nn	np	nn	np	np	np	nn	np	np	np	nn	nn	np	np	nn	nn	nn	nn	nn	nn	np	np	nn	np	nn	np	nn	np	nn	np	np	np	np	nn	nn	nn
Marker139270	<nnxnp>	nn	nn	np	nn	np	np	np	np	np	nn	np	np	np	nn	np	np	np	nn	nn	nn	np	np	np	nn	np	nn	nn	nn	np	nn	np	nn	np	nn	nn	np	nn	nn	nn	nn	np	np	nn	nn	np	nn	np	np
Marker139275	<nnxnp>	nn	np	np	nn	np	nn	np	nn	nn	nn	np	np	nn	nn	np	nn	np	nn	np	nn	np	nn	np	nn	nn	np	nn	np	np	nn	np	np	nn	np	np	nn	nn	nn	nn	np	np	np	np	np	np	nn	np	nn
Marker13936	<nnxnp>	np	nn	np	nn	nn	np	nn	np	nn	nn	np	nn	nn	nn	np	nn	nn	nn	nn	np	nn	np	nn	np	nn	np	np	np	np	nn	np	np	nn	np	nn	np	np	np	np	nn	np	nn	np	np	nn	nn	nn	nn
Marker139361	<nnxnp>	np	np	nn	np	np	np	np	np	nn	nn	nn	nn	nn	np	nn	np	nn	np	np	np	nn	np	nn	np	nn	np	np	np	nn	nn	nn	np	nn	np	nn	nn	nn	np	np	np	nn	np	nn	np	np	nn	nn	nn
Marker13939	<efxeg>	fg	fg	ee	ef	fg	ef	fg	ef	ef	fg	fg	ef	fg	eg	fg	eg	fg	fg	fg	fg	ef	ef	eg	eg	fg	eg	ee	ef	ee	ef	fg	ee	ee	fg	fg	ef	eg	ef	fg	ee	ee	eg	fg	eg	ee	ee	fg	eg
Marker13948	<lmxll>	lm	lm	lm	lm	ll	lm	ll	ll	ll	ll	ll	lm	lm	ll	ll	ll	ll	ll	lm	ll	lm	lm	ll	ll	lm	ll	lm	lm	ll	ll	lm	ll	lm	lm	ll	lm	ll	lm	ll	lm	ll	ll	ll	ll	ll	lm	ll	lm
Marker139499	<hkxhk>	hk	kk	hh	hk	hk	hk	hh	kk	kk	kk	kk	hk	hh	hk	hh	hh	hk	hk	hh	kk	hk	kk	kk	hk	kk	hk	hk	hk	kk	kk	hk	kk	hk	hh	kk	kk	hk	kk	hk	kk	hk	hk	hh	hk	hk	hk	hh	hk
Marker13951	<nnxnp>	nn	nn	nn	np	nn	nn	np	nn	nn	np	np	nn	np	np	nn	nn	np	nn	nn	np	nn	np	np	np	np	nn	nn	nn	nn	nn	nn	np	nn	np	np	np	nn	nn	np	np	nn	np	np	nn	nn	nn	nn	np
Marker139556	<hkxhk>	hh	hh	hk	hh	hh	hk	hk	hh	kk	kk	hk	hh	kk	hk	--	hk	hk	kk	hk	hk	hk	hh	hk	hk	kk	hh	hk	hh	hk	hk	kk	hh	kk	hk	kk	kk	hk	hh	hh	hk	hk	hk	hk	hk	hh	kk	hk	hk
Marker13957	<nnxnp>	np	nn	np	np	nn	nn	np	nn	nn	np	nn	nn	nn	nn	np	np	np	nn	nn	np	nn	nn	nn	nn	nn	np	np	np	nn	nn	nn	np	np	nn	nn	np	nn	np	np	np	np	np	nn	nn	nn	nn	np	np
Marker139579	<nnxnp>	np	np	np	np	np	nn	np	nn	nn	nn	np	np	np	np	np	nn	nn	np	nn	np	np	np	np	nn	nn	np	nn	nn	nn	nn	nn	np	np	np	np	np	np	np	nn	np	np	np	nn	np	np	np	np	np
Marker13961	<nnxnp>	nn	np	nn	np	nn	nn	np	nn	nn	nn	nn	np	np	nn	np	nn	nn	np	nn	nn	np	np	nn	np	np	nn	np	np	np	np	np	nn	nn	nn	np	np	np	nn	nn	np	np	nn	nn	np	nn	np	np	np
Marker13966	<nnxnp>	nn	np	nn	np	nn	nn	nn	np	np	np	np	np	np	np	np	np	np	np	nn	nn	np	np	np	nn	nn	nn	nn	nn	np	nn	np	nn	np	nn	nn	nn	np	np	nn	nn	nn	np	nn	nn	np	nn	np	np
Marker139668	<nnxnp>	np	np	np	nn	nn	np	np	np	nn	np	np	nn	nn	np	nn	np	np	np	np	np	np	np	np	np	np	nn	np	nn	np	np	np	np	nn	np	np	np	np	np	nn	np	np	np	nn	np	np	nn	np	nn
Marker13968	<efxeg>	fg	ee	eg	eg	ef	ef	fg	ef	fg	fg	ef	ef	ee	ef	ee	fg	ef	ee	ee	fg	ef	ef	ee	eg	ee	ef	ee	eg	ef	ef	ee	ef	ee	ef	eg	fg	fg	ef	ee	ee	fg	ee	eg	eg	ef	ef	fg	ef
Marker139913	<hkxhk>	kk	kk	hh	hh	hh	kk	hk	kk	hk	kk	hk	hh	kk	hk	hh	hk	hk	hk	hh	hk	hk	hh	kk	hh	kk	hk	hk	hk	hh	hk	hh	hh	hk	hk	hk	hh	hk	hk	hk	hh	hk	hk	kk	hk	hh	hh	hk	kk
Marker13999	<hkxhk>	kk	hk	kk	hk	hk	kk	hh	hh	hk	hk	hk	hk	hh	hh	kk	hk	hh	hk	hh	hk	hk	kk	hh	hk	kk	hk	kk	hk	hk	hk	hk	kk	hk	kk	hk	hk	kk	hk	hk	hh	hk	kk	hh	kk	hh	hh	hk	hk
Marker140004	<lmxll>	lm	lm	ll	ll	lm	lm	ll	lm	ll	lm	lm	ll	ll	lm	lm	ll	lm	lm	lm	ll	lm	ll	ll	ll	ll	ll	ll	lm	ll	ll	lm	lm	ll	ll	lm	ll	lm	ll	ll	lm	lm	ll	lm	ll	ll	lm	ll	lm
Marker14002	<lmxll>	lm	lm	lm	ll	ll	lm	lm	ll	ll	lm	lm	ll	lm	lm	lm	lm	ll	lm	ll	ll	ll	lm	lm	ll	lm	lm	ll	ll	ll	ll	ll	ll	lm	ll	lm	lm	ll	lm	lm	lm	ll	lm	ll	lm	ll	ll	lm	ll
Marker140108	<nnxnp>	np	np	np	np	np	nn	nn	np	nn	nn	nn	nn	nn	np	nn	np	np	np	nn	np	np	np	nn	nn	np	np	nn	np	nn	nn	nn	nn	nn	np	nn	np	np	np	nn	np	nn	np	np	np	np	nn	nn	nn
Marker14011	<lmxll>	lm	lm	ll	ll	lm	lm	lm	lm	ll	ll	lm	lm	lm	ll	lm	lm	ll	lm	lm	ll	ll	lm	ll	lm	lm	ll	ll	ll	ll	lm	ll	lm	lm	ll	ll	ll	lm	lm	lm	lm	lm	ll	lm	lm	lm	lm	lm	ll
Marker14012	<nnxnp>	np	nn	np	nn	nn	np	nn	np	np	nn	nn	np	np	nn	nn	np	np	np	nn	np	np	np	nn	nn	nn	nn	np	np	np	np	np	nn	nn	np	np	np	nn	nn	np	nn	np	np	nn	nn	nn	np	nn	nn
Marker14031	<lmxll>	ll	ll	lm	ll	lm	lm	ll	ll	lm	lm	lm	ll	ll	ll	lm	lm	ll	ll	ll	ll	ll	ll	lm	lm	lm	lm	ll	ll	ll	ll	lm	lm	ll	ll	lm	lm	lm	lm	lm	lm	lm	ll	lm	lm	ll	lm	ll	ll
Marker14035	<nnxnp>	nn	nn	np	np	np	np	np	np	np	np	np	np	np	nn	np	np	np	nn	nn	nn	np	np	np	nn	np	nn	nn	nn	np	nn	np	nn	np	nn	nn	nn	np	nn	nn	nn	np	np	nn	nn	np	nn	np	np
Marker14038	<lmxll>	ll	ll	ll	lm	ll	ll	ll	lm	lm	lm	ll	ll	ll	lm	lm	ll	ll	ll	lm	ll	lm	ll	lm	lm	lm	lm	ll	lm	ll	ll	ll	lm	ll	ll	ll	lm	ll	ll	lm	lm	lm	ll	lm	ll	ll	lm	ll	ll
Marker140386	<nnxnp>	nn	nn	np	nn	np	np	np	np	np	nn	np	np	np	nn	np	np	np	nn	nn	nn	np	np	np	nn	np	nn	nn	nn	np	np	np	nn	np	nn	nn	np	nn	nn	nn	nn	np	np	nn	nn	np	nn	np	np
Marker140482	<lmxll>	ll	ll	ll	ll	lm	lm	lm	ll	ll	ll	lm	ll	ll	lm	lm	ll	lm	ll	ll	lm	lm	lm	ll	lm	lm	ll	ll	lm	lm	ll	ll	ll	ll	lm	ll	lm	ll	ll	ll	lm	ll	ll	ll	lm	lm	ll	lm	lm
Marker1405	<nnxnp>	nn	np	np	np	nn	nn	np	nn	nn	nn	nn	np	np	nn	np	nn	nn	np	nn	nn	np	np	nn	np	np	nn	np	np	np	np	np	nn	np	nn	np	np	np	nn	nn	np	np	nn	nn	np	nn	np	np	np
Marker14059	<lmxll>	lm	ll	ll	lm	ll	ll	lm	lm	ll	lm	ll	ll	ll	lm	lm	ll	ll	lm	lm	lm	ll	lm	ll	lm	ll	lm	ll	lm	ll	lm	ll	ll	lm	ll	lm	lm	ll	lm	ll	ll	ll	lm	ll	lm	lm	lm	ll	ll
Marker140670	<lmxll>	lm	lm	lm	lm	lm	ll	ll	lm	ll	ll	lm	lm	ll	ll	ll	ll	lm	ll	lm	lm	lm	lm	lm	lm	ll	lm	ll	lm	lm	lm	ll	ll	ll	ll	ll	ll	lm	lm	lm	ll	lm	lm	lm	ll	lm	ll	ll	lm
Marker140673	<lmxll>	ll	lm	ll	ll	lm	ll	ll	lm	lm	ll	lm	ll	ll	lm	ll	lm	lm	lm	ll	ll	lm	ll	ll	ll	lm	ll	lm	lm	lm	ll	ll	ll	lm	ll	lm	ll	lm	lm	ll	lm	ll	ll	ll	ll	ll	lm	ll	lm
Marker140708	<nnxnp>	np	np	np	np	nn	nn	nn	np	nn	nn	np	np	nn	nn	nn	nn	np	nn	nn	nn	nn	np	np	np	np	np	np	nn	np	nn	nn	nn	np	np	nn	np	np	nn	np	np	np	nn	nn	nn	np	np	nn	nn
Marker14071	<nnxnp>	np	np	np	np	np	np	nn	np	nn	nn	np	nn	np	np	nn	nn	nn	nn	nn	nn	np	np	np	np	np	nn	nn	np	nn	np	np	nn	nn	nn	np	nn	np	np	nn	np	np	nn	nn	nn	np	nn	nn	nn
Marker14075	<lmxll>	ll	ll	lm	lm	ll	ll	lm	ll	ll	ll	ll	lm	lm	ll	ll	lm	ll	lm	ll	lm	lm	lm	lm	lm	lm	ll	lm	ll	lm	lm	ll	ll	lm	lm	ll	lm	ll	lm	lm	ll	ll	lm	lm	lm	lm	ll	lm	ll
Marker140944	<hkxhk>	hh	hh	hh	kk	hh	hh	hk	kk	hh	kk	hh	hh	hh	kk	hh	hk	hk	hk	kk	kk	hh	hk	hk	kk	hh	hk	hk	kk	hh	kk	hk	hk	hk	hk	kk	hk	hh	hk	hk	hk	hk	kk	hh	hk	kk	hk	hk	hk
Marker14101	<nnxnp>	nn	nn	np	np	np	nn	np	nn	nn	nn	np	np	nn	np	np	np	nn	np	np	np	np	np	nn	np	nn	nn	np	np	np	nn	np	np	nn	nn	np	np	nn	nn	nn	np	np	np	nn	nn	np	np	nn	nn
Marker141023	<lmxll>	ll	ll	ll	lm	lm	lm	ll	ll	ll	lm	lm	lm	lm	lm	lm	lm	lm	lm	lm	ll	ll	lm	lm	lm	lm	ll	ll	ll	lm	lm	ll	lm	ll	lm	lm	ll	lm	lm	lm	lm	ll	lm	lm	ll	ll	ll	ll	ll
Marker14106	<nnxnp>	nn	nn	np	np	nn	nn	np	nn	nn	np	np	nn	np	np	nn	nn	nn	np	np	np	np	np	np	nn	nn	np	nn	np	nn	np	np	np	np	np	nn	nn	np	nn	np	nn	nn	np	np	nn	nn	np	np	nn
Marker14117	<lmxll>	lm	lm	lm	ll	lm	lm	lm	ll	lm	lm	ll	lm	ll	ll	lm	lm	ll	lm	lm	ll	lm	ll	ll	lm	lm	ll	lm	ll	lm	ll	ll	lm	lm	lm	ll	lm	ll	ll	ll	ll	lm	ll	lm	ll	ll	lm	lm	lm
Marker14119	<lmxll>	ll	lm	ll	ll	ll	ll	ll	lm	lm	ll	lm	ll	ll	lm	ll	ll	lm	ll	lm	ll	ll	ll	ll	ll	ll	ll	lm	lm	lm	ll	lm	lm	ll	lm	ll	ll	ll	ll	lm	lm	lm	ll	lm	lm	ll	lm	lm	lm
Marker1412	<nnxnp>	nn	nn	nn	nn	nn	nn	np	nn	nn	nn	nn	np	nn	nn	np	nn	np	nn	nn	np	nn	np	nn	nn	nn	nn	nn	np	np	nn	np	np	np	np	np	np	np	np	np	nn	np	nn	nn	np	nn	nn	np	np
Marker141218	<nnxnp>	nn	np	nn	nn	np	np	np	nn	nn	nn	np	np	nn	np	np	nn	nn	np	np	nn	np	nn	np	nn	nn	np	nn	np	np	nn	np	np	nn	np	np	nn	nn	nn	nn	np	np	np	np	np	np	nn	np	nn
Marker14122	<efxeg>	eg	eg	ee	ef	eg	fg	ee	fg	ef	ef	ef	ee	fg	ee	eg	eg	eg	eg	ef	ee	ee	eg	fg	ee	ef	eg	eg	ef	ee	fg	eg	ef	fg	fg	ef	ef	ef	ef	eg	ef	fg	fg	eg	fg	eg	eg	eg	fg
Marker14138	<lmxll>	ll	lm	lm	lm	ll	lm	lm	ll	ll	lm	lm	lm	lm	lm	lm	lm	ll	lm	ll	ll	ll	ll	ll	ll	lm	ll	lm	ll	ll	ll	ll	ll	lm	lm	lm	lm	ll	lm	lm	ll	ll	lm	ll	lm	lm	ll	lm	ll
Marker141406	<nnxnp>	np	np	nn	nn	np	np	nn	np	nn	nn	nn	nn	np	nn	np	np	np	np	nn	nn	nn	np	np	np	nn	np	np	nn	nn	np	np	nn	np	np	nn	nn	nn	nn	np	nn	np	np	np	np	np	np	np	np
Marker14141	<nnxnp>	nn	np	nn	np	nn	nn	np	nn	np	nn	np	np	np	np	nn	nn	np	nn	nn	np	np	nn	nn	np	np	nn	nn	np	nn	nn	nn	np	nn	np	np	np	np	np	np	nn	np	np	np	nn	np	np	nn	np
Marker14147	<nnxnp>	nn	nn	np	nn	np	np	np	np	np	nn	np	np	np	nn	nn	np	np	nn	nn	np	np	np	np	np	np	nn	nn	nn	np	np	np	np	np	nn	nn	np	nn	nn	nn	nn	np	np	nn	nn	np	nn	np	np
Marker14148	<nnxnp>	nn	nn	nn	np	nn	nn	np	nn	np	nn	np	nn	np	np	nn	nn	np	nn	nn	np	np	np	np	np	np	nn	nn	np	nn	nn	nn	np	nn	np	np	np	np	np	np	nn	np	np	np	nn	np	nn	nn	np
Marker1415	<lmxll>	lm	lm	lm	ll	lm	lm	lm	lm	lm	ll	lm	lm	lm	ll	lm	lm	ll	ll	lm	ll	ll	lm	lm	lm	lm	lm	lm	ll	ll	lm	ll	lm	lm	lm	ll	ll	ll	ll	lm	lm	ll	ll	lm	lm	lm	lm	ll	ll
Marker141505	<nnxnp>	np	nn	np	np	nn	nn	np	np	nn	nn	np	nn	np	np	nn	nn	nn	np	np	np	nn	np	np	nn	np	nn	nn	np	nn	np	np	np	np	np	nn	np	np	nn	np	nn	nn	np	nn	nn	nn	np	np	nn
Marker14174	<lmxll>	lm	lm	lm	lm	lm	lm	ll	lm	ll	ll	lm	lm	lm	ll	ll	ll	ll	lm	ll	ll	lm	ll	lm	lm	ll	ll	lm	ll	lm	lm	ll	lm	lm	lm	ll	lm	ll	ll	lm	ll	ll	ll	ll	ll	ll	lm	ll	ll
Marker141875	<hkxhk>	hh	kk	hk	hk	hk	hk	hh	hh	hk	hk	hk	kk	hk	hh	kk	kk	hk	hk	hk	hk	hh	hk	kk	kk	hk	hh	hk	kk	kk	hk	hh	hh	kk	hk	kk	kk	hk	hh	hh	hh	hk	kk	hh	hk	kk	hk	kk	hk
Marker141906	<nnxnp>	nn	nn	np	nn	np	np	np	np	np	nn	np	np	np	nn	np	np	np	nn	nn	nn	np	np	np	nn	np	nn	nn	nn	np	nn	np	nn	np	nn	nn	np	nn	nn	nn	nn	np	np	nn	nn	np	nn	np	np
Marker14192	<nnxnp>	nn	np	np	np	nn	np	np	np	nn	nn	np	np	nn	np	nn	np	np	np	np	np	np	np	nn	np	np	nn	nn	nn	np	np	np	np	np	np	np	np	nn	np	nn	np	np	nn	nn	np	np	nn	np	np
Marker14193	<nnxnp>	nn	nn	nn	np	nn	nn	np	nn	nn	np	np	nn	nn	np	np	nn	nn	nn	nn	nn	nn	nn	nn	np	np	np	nn	np	np	nn	nn	np	np	nn	nn	nn	np	np	nn	np	nn	nn	np	np	np	nn	np	np
Marker14200	<lmxll>	ll	ll	lm	lm	ll	ll	lm	ll	lm	ll	ll	lm	lm	ll	ll	lm	ll	ll	ll	lm	ll	lm	lm	lm	lm	lm	lm	ll	ll	ll	ll	ll	lm	lm	ll	lm	ll	lm	lm	ll	ll	lm	ll	lm	lm	ll	lm	ll
Marker142003	<lmxll>	ll	ll	ll	ll	lm	lm	ll	lm	lm	ll	lm	lm	lm	lm	ll	lm	lm	ll	lm	lm	lm	lm	lm	lm	ll	lm	ll	ll	lm	lm	ll	lm	lm	ll	lm	lm	lm	ll	lm	ll	ll	ll	lm	lm	lm	lm	lm	ll
Marker14201	<nnxnp>	np	np	nn	np	nn	np	nn	np	nn	np	np	nn	nn	np	nn	np	nn	np	nn	np	nn	nn	nn	np	nn	nn	nn	nn	nn	np	np	nn	nn	np	nn	np	np	np	np	np	np	np	nn	np	nn	nn	nn	nn
Marker14207	<efxeg>	fg	--	ef	fg	ee	eg	ef	eg	ef	ef	eg	ef	ee	eg	fg	eg	ee	ef	ee	eg	ef	ee	ee	eg	ef	ef	ef	ef	ee	eg	fg	ee	ee	fg	ee	eg	eg	fg	eg	fg	fg	fg	eg	eg	ef	ee	ee	ef
Marker142092	<lmxll>	lm	ll	ll	ll	lm	lm	lm	lm	lm	lm	lm	lm	ll	lm	ll	lm	lm	ll	lm	lm	lm	lm	ll	lm	ll	lm	ll	ll	lm	lm	ll	lm	ll	lm	ll	lm	lm	lm	ll	ll	lm	ll	ll	ll	lm	lm	lm	lm
Marker1421	<lmxll>	lm	lm	lm	ll	ll	ll	ll	ll	lm	ll	lm	ll	lm	ll	ll	lm	lm	ll	ll	ll	lm	lm	ll	ll	lm	ll	lm	lm	lm	ll	lm	ll	ll	ll	ll	ll	lm	ll	lm	lm	lm	ll	lm	ll	lm	ll	lm	ll
Marker14214	<nnxnp>	nn	nn	nn	nn	nn	np	np	nn	nn	nn	np	np	np	nn	np	nn	np	np	np	np	nn	np	np	nn	nn	np	nn	np	nn	np	np	np	np	nn	np	np	nn	np	np	nn	np	nn	nn	nn	nn	np	np	np
Marker14216	<lmxll>	ll	ll	ll	ll	lm	ll	lm	ll	lm	lm	ll	ll	ll	lm	lm	ll	lm	ll	lm	lm	ll	lm	lm	ll	lm	lm	ll	lm	ll	ll	lm	ll	ll	ll	lm	ll	lm	lm	lm	lm	lm	lm	lm	lm	lm	ll	lm	lm
Marker14218	<lmxll>	ll	ll	ll	ll	lm	lm	lm	ll	ll	ll	lm	ll	ll	lm	lm	ll	lm	ll	ll	lm	lm	lm	ll	lm	lm	ll	ll	lm	lm	ll	ll	ll	ll	lm	ll	lm	ll	ll	ll	lm	ll	ll	ll	lm	lm	ll	lm	lm
Marker142189	<nnxnp>	np	nn	np	nn	nn	np	np	nn	nn	nn	np	nn	np	np	nn	np	np	np	np	np	np	nn	np	np	nn	nn	nn	np	np	np	np	nn	nn	nn	np	nn	np	np	np	np	np	nn	np	np	np	np	np	nn
Marker14225	<hkxhk>	kk	kk	hh	hk	hk	hk	hh	kk	kk	kk	hk	kk	hh	hk	hk	hh	hk	hh	hh	kk	hk	kk	kk	hk	hk	hk	hk	hk	kk	hk	kk	kk	hk	hh	kk	kk	hk	hk	hk	kk	hk	hk	hh	hk	hk	hk	hh	hk
Marker14233	<nnxnp>	nn	nn	nn	np	nn	nn	np	nn	np	nn	np	nn	np	np	nn	nn	np	nn	nn	np	np	np	np	np	np	nn	nn	np	nn	nn	nn	np	nn	np	np	np	np	np	np	nn	np	np	np	nn	np	nn	nn	np
Marker14235	<lmxll>	ll	ll	lm	lm	lm	lm	lm	ll	lm	lm	ll	ll	ll	ll	lm	lm	ll	ll	lm	ll	ll	ll	lm	lm	lm	ll	lm	lm	ll	ll	ll	lm	lm	ll	ll	lm	lm	lm	ll	ll	ll	ll	ll	ll	lm	lm	lm	lm
Marker14241	<nnxnp>	np	np	np	nn	nn	np	np	np	nn	np	np	nn	nn	np	nn	np	np	np	np	np	np	np	np	np	np	nn	np	nn	np	np	np	np	nn	np	np	np	np	np	nn	np	np	np	nn	np	np	nn	np	nn
Marker14246	<nnxnp>	nn	np	nn	nn	nn	nn	np	np	nn	nn	nn	nn	nn	nn	np	np	np	nn	np	np	np	nn	np	np	nn	nn	np	np	np	np	np	np	np	nn	np	np	np	np	np	np	nn	np	np	nn	np	nn	np	nn
Marker14250	<nnxnp>	nn	np	np	nn	np	nn	np	nn	nn	nn	np	np	nn	nn	np	nn	np	nn	np	nn	np	nn	np	nn	nn	np	nn	np	np	nn	np	np	nn	np	np	nn	nn	nn	nn	np	np	np	np	np	np	nn	np	nn
Marker14254	<nnxnp>	nn	nn	nn	np	nn	np	nn	nn	np	np	nn	np	np	nn	nn	np	np	np	np	nn	np	nn	nn	nn	nn	np	nn	nn	nn	np	nn	np	np	nn	nn	nn	nn	nn	nn	np	np	nn	nn	np	np	np	nn	np
Marker14256	<nnxnp>	nn	np	np	nn	nn	np	nn	np	np	nn	nn	nn	nn	nn	nn	nn	nn	nn	nn	nn	np	np	nn	nn	np	nn	np	np	np	np	nn	np	np	nn	nn	np	nn	np	nn	nn	np	nn	np	nn	np	np	np	nn
Marker142684	<hkxhk>	hk	hk	hk	hh	hk	kk	kk	hh	kk	hk	hk	kk	hk	hh	hk	kk	kk	kk	hk	kk	hh	hk	hh	hh	hh	hk	kk	hh	kk	hk	hk	hk	hk	hk	kk	hk	hk	hk	hk	hh	hh	kk	hh	kk	hk	hk	kk	kk
Marker14272	<hkxhk>	hk	hh	hk	hk	hk	hk	hk	hk	hk	hk	hh	hk	hk	hh	kk	hh	hk	hk	hk	hh	hk	hk	hk	hh	hk	kk	hk	hh	hh	hk	hh	kk	hk	hk	kk	hh	hk	hk	hh	hh	hh	kk	hk	hh	kk	hk	hk	kk
Marker142796	<nnxnp>	np	np	nn	np	np	np	np	np	nn	nn	nn	np	nn	np	nn	np	nn	nn	np	np	np	np	np	nn	nn	nn	np	np	np	nn	nn	np	nn	nn	nn	nn	nn	np	np	np	nn	nn	nn	np	np	nn	np	nn
Marker14283	<efxeg>	ef	ef	ef	ee	ef	ee	eg	ef	ee	ef	ef	fg	ee	ee	eg	ee	fg	ef	ef	eg	ef	fg	ef	ef	ef	eg	ee	fg	fg	ee	eg	fg	eg	eg	fg	fg	eg	fg	fg	ef	eg	ef	ef	fg	ee	eg	fg	eg
Marker142851	<nnxnp>	nn	nn	nn	np	np	np	nn	np	nn	nn	np	nn	np	nn	nn	nn	nn	np	np	np	np	nn	np	np	np	nn	nn	np	np	np	np	np	nn	np	nn	np	np	nn	np	nn	nn	nn	np	np	np	np	np	np
Marker14287	<hkxhk>	hh	kk	hh	hk	hk	kk	hk	hh	hk	hk	hk	hk	hh	kk	hh	hk	hh	hh	hk	hh	kk	hk	hk	hk	hk	kk	kk	hh	hh	hh	hk	hk	hh	kk	hk	hk	kk	hk	hk	kk	hk	hk	kk	hh	hh	hk	kk	kk
Marker1429	<hkxhk>	kk	hk	kk	kk	hk	kk	hk	hk	hk	kk	hh	hk	hk	hk	kk	hk	hk	hk	hk	hh	hk	kk	hk	hh	hk	hh	hh	hh	kk	hk	kk	hk	kk	kk	hh	kk	hk	hh	hk	hk	hh	hh	hh	hh	hk	hh	hk	hh
Marker14291	<efxeg>	ee	ef	ef	ee	ee	fg	eg	ef	fg	fg	ef	fg	ee	ee	fg	ee	ee	ef	fg	ef	ef	ef	fg	eg	ef	fg	eg	ef	eg	fg	eg	fg	eg	ee	fg	ee	ef	ee	fg	ef	fg	ee	ee	ee	ef	fg	eg	ef
Marker14295	<nnxnp>	nn	nn	nn	nn	nn	np	np	nn	np	np	nn	np	nn	nn	np	nn	nn	nn	np	nn	nn	nn	np	np	nn	np	np	nn	np	np	np	np	np	nn	np	nn	nn	nn	np	nn	np	nn	nn	nn	nn	np	np	np
Marker143149	<nnxnp>	nn	nn	np	np	nn	np	nn	np	np	nn	nn	np	nn	nn	nn	nn	nn	nn	nn	nn	np	np	nn	nn	nn	nn	np	np	np	np	nn	np	np	nn	nn	np	nn	np	nn	np	np	nn	nn	np	np	np	nn	nn
Marker14321	<nnxnp>	nn	nn	nn	nn	nn	np	np	nn	np	np	nn	np	nn	nn	np	nn	nn	nn	np	nn	nn	nn	np	np	nn	np	np	nn	np	np	np	np	np	nn	np	nn	nn	nn	np	nn	np	nn	nn	nn	nn	np	np	np
Marker14329	<hkxhk>	kk	hh	kk	hk	hk	hh	hk	kk	hk	hk	hk	hk	kk	hh	kk	hk	kk	kk	hk	kk	hh	hk	hk	hk	hk	hh	hh	kk	kk	kk	hk	hk	kk	hh	hk	hk	hh	hk	hk	hh	hk	hk	hh	kk	kk	hk	hh	hh
Marker14330	<nnxnp>	np	np	nn	nn	nn	nn	np	np	np	np	nn	nn	nn	np	np	nn	nn	nn	nn	nn	np	nn	np	np	nn	nn	np	np	nn	np	nn	nn	nn	nn	np	nn	np	nn	nn	nn	np	nn	np	nn	nn	nn	np	nn
Marker14331	<lmxll>	ll	ll	lm	lm	ll	ll	lm	ll	ll	ll	ll	lm	ll	ll	ll	lm	ll	lm	ll	lm	lm	lm	lm	lm	lm	ll	lm	ll	lm	lm	ll	ll	ll	lm	ll	lm	ll	ll	lm	ll	ll	lm	lm	lm	lm	ll	lm	ll
Marker14341	<nnxnp>	nn	np	nn	np	nn	nn	nn	np	np	np	np	np	np	np	np	np	np	np	nn	nn	np	np	np	nn	nn	nn	nn	nn	np	nn	np	nn	np	nn	nn	nn	np	np	nn	nn	nn	np	nn	nn	np	nn	np	np
Marker14343	<nnxnp>	np	np	np	np	nn	np	nn	np	np	nn	np	np	nn	nn	np	np	nn	nn	nn	np	nn	np	nn	np	np	nn	np	np	nn	nn	np	np	nn	nn	np	nn	nn	np	nn	np	nn	nn	np	np	np	np	np	np
Marker14344	<lmxll>	ll	lm	lm	ll	lm	lm	lm	ll	lm	ll	ll	ll	lm	ll	ll	ll	ll	ll	ll	lm	lm	ll	lm	ll	ll	ll	lm	lm	lm	ll	lm	lm	lm	ll	lm	ll	lm	lm	ll	ll	ll	ll	lm	ll	ll	ll	lm	ll
Marker14345	<nnxnp>	nn	nn	np	nn	np	np	np	np	np	nn	np	np	np	nn	np	np	np	nn	nn	nn	np	np	np	nn	np	nn	nn	nn	np	nn	np	nn	np	nn	nn	np	nn	nn	nn	nn	np	np	nn	nn	np	nn	np	np
Marker14346	<nnxnp>	nn	nn	nn	nn	nn	np	np	nn	nn	nn	np	np	np	nn	np	nn	np	np	np	np	nn	np	np	nn	nn	np	nn	np	nn	nn	np	np	np	nn	np	np	nn	np	np	nn	np	nn	nn	nn	nn	np	np	np
Marker143595	<hkxhk>	hk	hk	kk	hk	hk	hk	kk	hh	hh	hh	kk	hh	hk	hk	kk	kk	kk	hk	kk	hk	kk	hk	hh	kk	hk	hh	hk	kk	hk	hh	hh	hh	hh	hh	hk	hh	hk	hh	hk	hk	hh	hh	hk	hh	hk	hk	kk	hk
Marker14360	<nnxnp>	np	np	np	np	np	nn	nn	np	nn	nn	np	nn	np	np	nn	nn	nn	nn	nn	nn	np	np	np	np	np	nn	nn	np	nn	np	np	nn	nn	nn	nn	nn	np	np	nn	np	np	nn	np	nn	np	nn	nn	nn
Marker143600	<nnxnp>	np	np	np	nn	nn	np	np	np	nn	np	np	nn	nn	np	nn	np	np	np	np	np	np	np	np	np	np	nn	np	nn	np	np	np	np	np	np	np	np	np	np	nn	np	np	nn	nn	np	np	nn	np	nn
Marker14367	<hkxhk>	kk	hk	hh	hk	hk	kk	hh	kk	hk	hk	kk	hk	hk	kk	hh	kk	hk	hk	hk	kk	hk	kk	hk	kk	hh	hk	hh	hh	hk	kk	hk	hk	hk	hh	hk	kk	kk	hk	kk	hk	hk	hk	hk	kk	hk	hk	hk	hh
Marker14372	<hkxhk>	hh	hh	hk	hh	hh	hk	hh	hh	kk	kk	hk	hk	kk	hk	hk	hk	kk	hk	hk	hh	hk	hh	hk	hh	kk	hh	hk	hh	hk	hk	kk	hh	kk	hk	kk	kk	hk	hk	hh	hk	hh	hh	hk	hk	hh	kk	kk	kk
Marker143823	<nnxnp>	nn	nn	nn	np	nn	nn	nn	np	nn	np	nn	nn	nn	np	nn	np	np	nn	nn	np	nn	nn	np	np	nn	nn	np	np	nn	np	nn	np	np	np	np	nn	nn	nn	np	np	np	np	nn	nn	np	nn	np	np
Marker14384	<nnxnp>	np	nn	nn	np	np	nn	np	np	np	np	np	np	nn	nn	nn	np	np	nn	nn	nn	np	nn	np	nn	nn	np	nn	np	np	np	np	np	nn	nn	np	np	nn	nn	np	nn	np	np	nn	nn	nn	np	np	nn
Marker143906	<hkxhk>	hk	hk	kk	hk	hk	kk	hh	hh	hk	hk	hk	hh	hh	hh	kk	hk	hh	hk	hk	hk	hk	kk	hh	hk	hk	hk	hk	kk	hk	hk	hk	kk	hk	hk	hh	hk	kk	hk	kk	hh	hk	kk	hh	kk	hk	hh	hk	hk
Marker143909	<nnxnp>	nn	nn	np	np	np	np	np	nn	nn	nn	np	np	np	np	nn	np	np	np	nn	nn	np	np	np	nn	nn	np	nn	nn	nn	nn	nn	np	np	np	nn	np	np	np	nn	np	nn	np	nn	np	np	np	nn	np
Marker143911	<hkxhk>	hk	hk	hk	kk	hk	hh	hh	kk	hh	hk	hk	hh	hk	kk	hk	hh	hh	hh	hk	hh	kk	hk	kk	kk	kk	hk	hh	kk	hh	hk	hk	hk	hk	hk	hh	hk	hk	hk	hk	kk	kk	hh	kk	hh	hk	hk	hh	hh
Marker14393	<nnxnp>	np	nn	nn	nn	nn	np	nn	np	nn	nn	np	np	np	nn	np	nn	np	np	np	np	np	np	np	nn	np	nn	nn	nn	np	np	np	np	np	nn	nn	np	nn	np	np	nn	nn	np	nn	np	np	nn	nn	nn
Marker143958	<nnxnp>	nn	np	np	nn	nn	np	nn	nn	nn	nn	nn	nn	np	np	np	nn	nn	np	np	np	nn	np	nn	np	np	nn	np	nn	nn	nn	nn	nn	np	np	nn	nn	np	np	nn	np	nn	nn	np	np	np	nn	nn	np
Marker14399	<nnxnp>	np	np	np	nn	nn	np	np	nn	nn	nn	np	np	nn	nn	np	np	nn	nn	np	np	np	np	nn	np	np	np	nn	np	np	nn	np	np	nn	nn	nn	np	np	np	np	nn	np	np	nn	np	nn	nn	np	nn
Marker1440	<nnxnp>	np	np	nn	np	np	np	nn	nn	nn	nn	nn	nn	np	nn	nn	np	np	np	np	np	nn	nn	np	np	nn	nn	nn	np	nn	nn	np	np	nn	nn	nn	np	np	nn	nn	nn	nn	nn	np	np	nn	np	np	np
Marker14404	<nnxnp>	nn	nn	np	np	np	np	nn	nn	nn	nn	np	np	np	nn	nn	np	np	np	np	np	nn	np	nn	nn	np	np	nn	nn	np	nn	np	np	np	np	nn	np	nn	np	np	np	nn	np	nn	np	np	np	nn	np
Marker14409	<nnxnp>	np	np	np	np	np	nn	nn	np	nn	nn	nn	nn	nn	np	nn	np	np	np	nn	np	np	np	nn	nn	np	np	nn	np	nn	nn	nn	nn	np	np	nn	np	np	np	nn	np	nn	np	np	np	np	nn	nn	nn
Marker14418	<nnxnp>	np	nn	np	np	np	np	np	np	nn	nn	np	nn	nn	nn	nn	nn	nn	nn	nn	np	nn	np	nn	np	nn	np	nn	np	np	nn	np	nn	np	np	nn	np	np	np	np	nn	np	nn	np	np	np	nn	nn	nn
Marker144184	<hkxhk>	hk	hk	kk	hk	hk	hk	kk	hh	hh	hh	kk	hh	hk	hk	kk	kk	kk	hk	kk	hk	kk	hk	hh	kk	hk	hh	hk	kk	hk	hh	hh	hh	hh	hh	hk	hh	hk	hh	hk	hk	hh	hh	hk	hh	hk	hk	kk	hk
Marker14426	<nnxnp>	nn	np	np	nn	nn	np	nn	nn	nn	nn	nn	nn	np	np	np	nn	nn	np	np	np	nn	np	nn	np	np	nn	np	nn	nn	nn	nn	nn	np	np	nn	nn	np	np	nn	np	nn	nn	np	np	np	nn	nn	np
Marker144298	<nnxnp>	np	np	np	np	nn	nn	nn	np	nn	nn	np	nn	nn	nn	nn	np	np	nn	nn	nn	nn	np	np	np	np	np	np	nn	np	nn	nn	nn	nn	nn	np	np	np	nn	np	np	np	nn	nn	nn	np	nn	nn	nn
Marker144313	<nnxnp>	np	nn	np	np	nn	np	nn	nn	nn	np	nn	np	np	np	np	nn	np	np	nn	nn	nn	nn	np	np	np	np	np	nn	np	np	np	nn	nn	np	np	nn	np	np	nn	np	nn	np	np	nn	nn	nn	np	nn
Marker144328	<nnxnp>	nn	nn	nn	nn	nn	np	np	nn	np	np	np	np	np	nn	nn	nn	nn	nn	np	nn	nn	nn	np	np	nn	nn	np	np	np	np	np	np	nn	nn	np	nn	np	nn	np	nn	np	nn	nn	nn	nn	np	np	np
Marker14436	<nnxnp>	nn	np	nn	np	np	nn	np	nn	np	np	nn	np	np	np	nn	np	np	np	np	nn	np	nn	np	nn	np	nn	nn	nn	nn	np	nn	nn	np	nn	np	nn	nn	nn	nn	np	nn	np	nn	nn	np	np	np	np
Marker14437	<nnxnp>	np	np	np	nn	nn	np	np	np	nn	np	np	nn	nn	np	nn	np	np	np	np	np	np	np	np	nn	np	nn	np	nn	np	np	np	np	nn	np	np	np	np	np	nn	np	np	np	nn	np	np	nn	np	nn
Marker144391	<hkxhk>	hk	hh	hh	kk	hh	hh	kk	kk	hh	hk	hh	hh	hh	hk	hk	hk	hk	hk	kk	kk	hh	hk	hk	kk	hh	hk	hk	kk	hh	kk	hk	hk	kk	hh	kk	kk	hk	kk	hk	hk	hk	kk	hk	hk	kk	hk	hk	hh
Marker144396	<lmxll>	ll	ll	lm	lm	lm	ll	ll	ll	lm	ll	ll	lm	ll	ll	lm	ll	lm	ll	lm	ll	ll	lm	ll	lm	ll	lm	ll	ll	lm	lm	lm	lm	lm	lm	ll	lm	lm	lm	lm	lm	ll	ll	ll	lm	lm	lm	lm	ll
Marker14440	<nnxnp>	np	np	np	nn	nn	np	nn	nn	nn	nn	np	np	nn	nn	np	nn	np	nn	np	np	np	np	nn	np	nn	np	nn	np	np	nn	np	np	nn	nn	nn	np	np	np	np	nn	np	np	nn	np	nn	nn	np	nn
Marker14448	<lmxll>	lm	lm	ll	ll	ll	ll	lm	lm	lm	lm	ll	ll	ll	lm	ll	ll	lm	lm	ll	ll	lm	lm	ll	ll	ll	ll	ll	ll	ll	lm	lm	lm	lm	ll	lm	ll	ll	ll	lm	ll	ll	ll	lm	ll	lm	ll	lm	lm
Marker14451	<nnxnp>	nn	nn	np	nn	np	nn	nn	nn	nn	np	nn	nn	np	np	np	np	nn	np	nn	nn	nn	nn	nn	np	np	np	nn	nn	nn	nn	np	nn	np	nn	nn	np	np	nn	nn	np	np	np	nn	nn	np	np	nn	nn
Marker144517	<lmxll>	lm	lm	lm	ll	lm	lm	lm	ll	ll	ll	lm	lm	lm	ll	ll	lm	lm	lm	ll	lm	ll	lm	ll	ll	ll	ll	lm	ll	lm	lm	lm	ll	ll	ll	lm	ll	lm	lm	ll	ll	ll	lm	ll	lm	lm	ll	lm	lm
Marker14453	<nnxnp>	nn	np	nn	nn	nn	nn	nn	nn	nn	np	np	np	np	nn	nn	np	np	np	nn	np	nn	np	np	np	nn	np	nn	np	np	np	nn	nn	np	nn	nn	np	np	nn	nn	np	np	nn	nn	np	np	nn	nn	np
Marker14455	<lmxll>	lm	lm	ll	lm	lm	lm	lm	lm	lm	lm	lm	lm	lm	ll	lm	ll	lm	lm	lm	lm	lm	lm	ll	ll	lm	ll	ll	lm	ll	lm	lm	ll	ll	lm	lm	lm	ll	lm	lm	ll	ll	ll	lm	ll	ll	ll	lm	ll
Marker14467	<lmxll>	ll	lm	ll	ll	lm	ll	lm	ll	ll	lm	ll	ll	ll	lm	ll	ll	lm	ll	ll	ll	ll	ll	ll	lm	lm	lm	lm	ll	ll	lm	ll	lm	lm	ll	lm	lm	lm	lm	ll	lm	lm	lm	ll	ll	lm	ll	lm	lm
Marker144681	<nnxnp>	nn	nn	nn	np	nn	nn	np	np	nn	nn	nn	np	np	nn	nn	nn	np	np	nn	nn	nn	np	nn	np	np	np	np	nn	np	nn	nn	nn	nn	np	nn	np	np	nn	nn	np	np	nn	nn	nn	nn	np	np	np
Marker144729	<nnxnp>	nn	np	nn	np	np	np	np	np	np	nn	np	np	np	nn	nn	nn	nn	nn	np	np	np	nn	np	np	np	np	nn	np	np	np	np	np	nn	np	nn	np	np	nn	np	nn	nn	nn	np	nn	np	nn	nn	nn
Marker144770	<nnxnp>	nn	nn	nn	np	nn	nn	np	nn	nn	np	np	nn	nn	np	np	nn	nn	nn	nn	nn	nn	nn	nn	np	np	np	nn	np	np	nn	nn	np	np	nn	nn	nn	np	np	nn	np	nn	nn	np	np	np	nn	np	np
Marker144938	<lmxll>	lm	lm	lm	ll	ll	ll	lm	lm	lm	ll	lm	lm	lm	lm	lm	ll	ll	lm	ll	lm	ll	ll	ll	ll	lm	ll	ll	lm	lm	lm	lm	ll	lm	ll	ll	ll	ll	lm	ll	lm	ll	ll	ll	lm	lm	lm	lm	ll
Marker144992	<nnxnp>	nn	nn	np	np	nn	nn	np	nn	np	np	np	np	np	np	nn	nn	np	nn	np	np	np	nn	nn	nn	np	nn	nn	np	np	nn	nn	np	nn	nn	np	np	np	np	nn	np	nn	nn	nn	nn	nn	nn	nn	nn
Marker14508	<lmxll>	lm	ll	ll	lm	lm	ll	ll	lm	ll	lm	lm	lm	lm	ll	ll	ll	lm	lm	ll	lm	ll	ll	lm	ll	ll	lm	lm	lm	lm	ll	lm	lm	ll	ll	ll	lm	ll	lm	lm	ll	ll	lm	lm	ll	lm	ll	ll	ll
Marker145095	<efxeg>	eg	eg	eg	fg	ee	ee	fg	eg	ee	ef	fg	fg	ee	ee	ee	ee	fg	ee	ef	ef	ef	eg	fg	fg	eg	eg	fg	ef	fg	ef	ee	ef	eg	fg	ee	eg	eg	ee	fg	fg	eg	ee	ee	ef	eg	fg	ef	ee
Marker14511	<hkxhk>	hk	hh	hh	kk	hh	hh	hh	hk	hh	kk	kk	hk	hh	kk	kk	hk	kk	hk	kk	hk	hk	hk	hh	hk	kk	kk	hh	hh	hk	hk	hh	hk	hh	hk	hk	hk	hh	hk	hk	hk	kk	kk	hh	hk	hk	kk	hk	hk
Marker145124	<nnxnp>	np	nn	np	np	nn	np	nn	nn	nn	np	nn	np	np	np	np	nn	np	nn	nn	nn	nn	nn	np	np	np	np	np	nn	np	np	np	nn	nn	np	np	nn	np	np	nn	np	nn	np	np	nn	nn	nn	np	np
Marker145172	<nnxnp>	np	np	np	np	np	nn	nn	np	nn	nn	np	nn	np	np	nn	nn	nn	nn	nn	nn	np	np	np	np	np	nn	nn	np	nn	np	np	nn	nn	nn	nn	nn	np	np	nn	np	np	nn	np	nn	np	nn	nn	nn
Marker14529	<nnxnp>	np	np	nn	np	np	np	np	np	nn	nn	nn	np	nn	np	nn	np	nn	nn	np	np	np	np	np	nn	nn	nn	np	np	np	nn	nn	np	nn	nn	nn	nn	nn	np	np	nn	nn	nn	nn	np	nn	nn	np	nn
Marker1455	<nnxnp>	np	np	nn	np	np	np	nn	np	nn	nn	nn	nn	np	nn	nn	np	np	np	np	np	np	nn	np	np	nn	nn	nn	np	nn	nn	np	np	nn	nn	nn	np	np	nn	nn	nn	nn	nn	np	np	nn	np	np	np
Marker14556	<lmxll>	ll	ll	lm	lm	ll	lm	ll	lm	ll	ll	lm	ll	ll	lm	ll	ll	ll	lm	lm	ll	lm	lm	lm	lm	lm	ll	lm	lm	lm	lm	ll	lm	ll	ll	ll	ll	ll	lm	lm	lm	ll	lm	ll	lm	lm	ll	lm	lm
Marker145602	<lmxll>	lm	lm	ll	ll	lm	lm	lm	lm	lm	lm	ll	ll	lm	ll	lm	ll	lm	lm	lm	lm	ll	lm	ll	ll	lm	ll	ll	lm	ll	ll	lm	ll	ll	lm	lm	ll	lm	lm	lm	ll	lm	lm	ll	ll	ll	ll	ll	ll
Marker14568	<nnxnp>	np	np	np	np	np	nn	nn	np	nn	nn	np	nn	np	np	nn	np	np	np	nn	np	np	np	nn	nn	np	nn	nn	np	nn	nn	nn	nn	nn	np	nn	np	np	np	nn	np	nn	np	np	np	np	nn	nn	nn
Marker14574	<nnxnp>	np	nn	np	np	nn	nn	nn	np	nn	nn	np	nn	nn	nn	nn	nn	np	nn	np	np	np	np	np	nn	np	nn	nn	nn	nn	np	np	nn	nn	nn	nn	nn	np	np	np	np	nn	nn	nn	nn	nn	nn	nn	nn
Marker14577	<nnxnp>	nn	nn	nn	nn	nn	np	np	nn	nn	nn	np	np	np	nn	np	nn	np	nn	np	nn	nn	np	nn	nn	nn	np	nn	np	nn	nn	np	np	np	nn	np	np	nn	np	np	nn	np	nn	nn	np	nn	np	np	np
Marker14592	<nnxnp>	nn	nn	np	nn	np	nn	nn	np	np	nn	np	nn	np	np	nn	np	nn	nn	np	nn	np	np	np	nn	nn	nn	nn	nn	nn	nn	np	np	nn	np	np	nn	nn	np	nn	nn	nn	np	np	nn	nn	nn	nn	np
Marker14596	<lmxll>	ll	lm	ll	lm	ll	ll	ll	lm	lm	lm	lm	lm	lm	ll	ll	ll	ll	ll	lm	ll	ll	lm	lm	ll	ll	lm	ll	ll	lm	lm	lm	ll	lm	lm	ll	lm	ll	lm	ll	ll	lm	ll	lm	lm	ll	lm	ll	ll
Marker14599	<lmxll>	lm	lm	ll	ll	ll	ll	lm	lm	lm	lm	ll	ll	lm	lm	ll	ll	lm	lm	ll	ll	lm	lm	ll	ll	ll	ll	ll	ll	ll	lm	lm	lm	lm	ll	lm	ll	lm	ll	lm	ll	lm	ll	lm	lm	lm	ll	lm	lm
Marker14601	<nnxnp>	np	nn	np	np	nn	np	nn	np	nn	nn	nn	nn	nn	nn	nn	nn	np	nn	np	np	np	np	np	nn	np	nn	nn	np	nn	np	np	nn	nn	nn	nn	nn	np	np	np	np	np	nn	nn	nn	nn	nn	nn	np
Marker14607	<nnxnp>	np	np	np	np	nn	nn	nn	np	nn	np	nn	np	nn	np	np	nn	nn	nn	np	np	np	nn	nn	np	np	nn	nn	nn	nn	nn	nn	nn	np	np	np	nn	np	nn	np	nn	nn	np	nn	nn	nn	np	np	nn
Marker14609	<lmxll>	ll	lm	lm	lm	lm	lm	lm	ll	ll	lm	ll	ll	lm	lm	lm	lm	ll	lm	ll	lm	ll	lm	lm	ll	lm	lm	lm	ll	ll	lm	ll	ll	lm	ll	ll	lm	lm	lm	ll	ll	ll	lm	lm	ll	lm	ll	ll	ll
Marker14619	<hkxhk>	kk	hh	kk	hk	hk	hh	hk	kk	hk	hk	hk	hk	kk	hh	kk	hk	kk	kk	hk	kk	hh	hk	hk	hk	hk	hh	hh	kk	kk	kk	hk	hk	kk	hh	hk	hk	hh	hk	hk	hh	hk	hk	hh	kk	kk	hk	hh	hh
Marker1462	<hkxhk>	hk	hk	hk	hh	hk	hk	hk	hk	hk	hh	kk	hk	hh	hh	kk	hh	kk	hh	hk	kk	kk	kk	hh	hk	hk	hk	hh	kk	kk	hh	hk	kk	hh	kk	hh	kk	hk	kk	hk	hk	hk	hk	hk	hk	hk	hk	kk	hk
Marker14627	<nnxnp>	nn	nn	nn	np	np	np	np	np	nn	nn	np	nn	np	nn	nn	nn	nn	np	np	np	np	nn	np	np	np	nn	nn	np	np	np	np	np	nn	np	nn	np	np	nn	np	nn	nn	nn	np	np	np	np	np	np
Marker146277	<hkxhk>	hk	hk	hh	hk	hk	hh	kk	kk	hk	hk	hk	kk	kk	kk	hh	hk	kk	hk	kk	hk	hk	hh	kk	hk	hk	hk	hk	hh	hk	hk	hk	hh	hk	hh	hk	hk	hh	hk	hk	kk	hk	hh	kk	hh	kk	kk	hk	hk
Marker14634	<nnxnp>	nn	np	nn	np	nn	nn	np	nn	nn	nn	nn	np	np	nn	np	nn	np	np	nn	nn	np	np	nn	np	np	np	np	np	np	np	np	nn	nn	nn	np	np	np	nn	nn	np	np	nn	nn	np	nn	np	np	np
Marker14637	<nnxnp>	np	nn	np	np	np	nn	np	np	nn	np	np	np	np	nn	np	np	np	np	np	np	nn	nn	np	np	nn	nn	np	nn	nn	nn	np	nn	nn	np	np	nn	np	nn	np	np	nn	np	nn	np	nn	nn	nn	np
Marker14644	<nnxnp>	np	np	np	nn	nn	np	np	nn	np	np	np	nn	np	nn	nn	np	nn	np	nn	nn	np	np	nn	nn	nn	np	nn	np	nn	nn	np	np	np	nn	np	nn	nn	nn	nn	nn	nn	nn	nn	np	np	nn	nn	np
Marker1465	<lmxll>	ll	lm	lm	ll	lm	lm	lm	ll	lm	ll	ll	ll	lm	ll	ll	ll	ll	ll	ll	lm	lm	ll	lm	ll	ll	ll	ll	lm	lm	ll	lm	ll	lm	ll	ll	ll	lm	lm	ll	ll	ll	ll	lm	lm	ll	ll	lm	ll
Marker14676	<nnxnp>	nn	nn	np	nn	nn	nn	np	nn	np	nn	nn	np	nn	nn	np	np	np	np	np	np	np	nn	nn	np	nn	np	np	np	np	np	nn	np	np	np	nn	np	nn	nn	np	np	np	np	np	nn	nn	np	np	np
Marker14678	<nnxnp>	np	np	np	np	nn	nn	nn	np	nn	nn	np	np	nn	nn	nn	np	np	nn	nn	nn	nn	np	np	np	np	np	np	nn	np	nn	nn	nn	nn	nn	np	np	np	nn	np	np	np	nn	nn	nn	np	nn	nn	nn
Marker146787	<lmxll>	ll	ll	ll	ll	lm	ll	ll	ll	lm	ll	ll	ll	ll	ll	lm	ll	ll	lm	ll	ll	ll	ll	lm	lm	ll	lm	lm	lm	ll	ll	ll	lm	lm	ll	ll	lm	ll	ll	lm	lm	lm	lm	lm	ll	ll	lm	ll	ll
Marker14680	<lmxll>	lm	ll	ll	ll	lm	ll	ll	lm	ll	ll	lm	ll	lm	lm	ll	lm	ll	lm	ll	lm	lm	lm	ll	ll	ll	lm	ll	ll	lm	ll	ll	lm	ll	ll	lm	lm	ll	ll	ll	lm	lm	lm	ll	ll	lm	ll	lm	lm
Marker14684	<nnxnp>	nn	nn	nn	nn	nn	np	nn	nn	nn	nn	np	np	np	nn	nn	np	np	np	np	np	nn	np	nn	nn	np	nn	nn	np	np	nn	np	nn	np	np	np	np	nn	np	np	nn	np	np	nn	np	np	np	nn	np
Marker14688	<efxeg>	ef	fg	ef	ee	ee	ee	eg	eg	fg	ee	ef	ee	ef	ee	eg	fg	fg	ee	eg	eg	fg	ef	eg	ee	ef	ee	fg	fg	fg	eg	ef	fg	eg	ee	eg	eg	fg	ee	fg	fg	ef	eg	fg	ee	fg	ee	fg	ee
Marker14706	<hkxhk>	hk	hk	hk	kk	hh	hh	kk	hk	hh	hk	kk	kk	hh	hh	hh	hh	kk	hh	hk	hk	hk	hk	kk	kk	hk	hk	kk	hk	kk	hk	hh	hk	hk	kk	hh	hk	hk	hh	kk	kk	hk	hh	hh	hk	hk	kk	hk	hh
Marker14712	<nnxnp>	nn	np	nn	nn	nn	nn	np	nn	nn	nn	nn	np	nn	nn	nn	nn	np	np	nn	nn	np	np	np	np	nn	np	nn	np	nn	nn	np	nn	nn	nn	nn	np	np	nn	nn	nn	np	nn	np	np	nn	np	nn	nn
Marker14716	<efxeg>	ee	ee	ef	ee	ef	eg	eg	ef	ef	ef	eg	fg	eg	eg	ef	ee	ee	ef	ee	ee	ee	ee	eg	ef	ee	ee	ef	eg	fg	ee	fg	ef	fg	eg	fg	ef	eg	ee	ee	eg	fg	eg	eg	fg	ef	eg	eg	eg
Marker14717	<nnxnp>	np	np	nn	np	nn	np	nn	np	nn	np	nn	nn	nn	np	nn	np	nn	np	nn	np	nn	np	nn	np	np	nn	np	nn	nn	np	np	nn	np	nn	nn	np	np	np	np	nn	np	np	nn	np	nn	nn	nn	nn
Marker14727	<lmxll>	lm	lm	lm	lm	ll	lm	ll	ll	ll	ll	ll	lm	ll	ll	ll	lm	ll	ll	ll	ll	ll	lm	ll	ll	lm	lm	lm	lm	ll	ll	lm	lm	ll	ll	ll	ll	lm	ll	ll	lm	lm	lm	lm	lm	ll	lm	ll	lm
Marker14750	<nnxnp>	nn	np	np	nn	nn	np	nn	np	np	nn	nn	nn	nn	nn	nn	nn	nn	nn	nn	nn	np	np	nn	nn	np	nn	np	np	np	np	nn	np	np	nn	nn	np	nn	np	nn	nn	np	nn	np	nn	np	np	np	nn
Marker14758	<nnxnp>	np	np	np	nn	np	np	np	nn	np	np	nn	np	nn	nn	np	np	np	nn	nn	np	nn	np	np	nn	np	np	np	nn	nn	np	nn	nn	nn	np	nn	np	nn	nn	nn	np	np	nn	nn	nn	np	np	np	nn
Marker14777	<nnxnp>	nn	nn	nn	np	np	nn	nn	np	np	np	nn	np	nn	np	np	nn	np	nn	np	nn	nn	np	np	nn	nn	nn	nn	np	nn	nn	nn	np	nn	np	np	nn	np	np	np	np	np	nn	np	np	np	np	nn	np
Marker14779	<nnxnp>	nn	nn	nn	nn	np	nn	np	nn	np	np	np	nn	np	nn	nn	np	np	np	nn	nn	np	nn	np	np	nn	np	np	np	nn	nn	nn	np	np	np	np	nn	np	nn	np	np	nn	nn	np	np	np	nn	np	np
Marker147884	<hkxhk>	hh	hk	hk	hk	hh	kk	kk	kk	hk	hh	hk	hk	kk	hk	hh	hh	kk	hk	kk	kk	hk	hh	hk	hk	hh	kk	hh	hk	hh	kk	hk	kk	kk	hh	hk	kk	hh	kk	hk	hk	hk	hh	hk	hh	kk	kk	hk	hk
Marker14790	<nnxnp>	np	nn	nn	np	nn	np	np	np	nn	np	np	np	nn	np	nn	np	nn	np	nn	nn	nn	nn	np	nn	nn	np	nn	nn	np	np	nn	np	np	nn	np	nn	nn	nn	nn	np	np	nn	nn	nn	np	np	nn	nn
Marker14794	<efxeg>	fg	fg	eg	fg	fg	ee	ee	eg	ee	ee	ee	ef	ef	eg	eg	ef	eg	ee	ee	fg	eg	eg	ee	ef	ef	eg	ee	ef	ef	ee	ef	ef	eg	fg	ee	fg	ee	fg	ef	ee	eg	ef	ee	eg	ef	ee	fg	ee
Marker14796	<nnxnp>	nn	np	np	nn	np	nn	nn	np	np	nn	np	nn	nn	nn	nn	nn	nn	nn	np	np	nn	np	nn	nn	nn	nn	nn	np	nn	nn	nn	np	np	nn	nn	nn	nn	nn	nn	nn	np	nn	nn	np	nn	np	nn	np
Marker14797	<nnxnp>	np	np	nn	np	np	np	np	np	nn	nn	nn	nn	nn	np	nn	np	nn	np	np	np	nn	np	nn	np	nn	np	np	nn	nn	nn	nn	np	np	np	nn	nn	nn	np	np	np	np	np	nn	np	np	nn	nn	nn
Marker148004	<nnxnp>	nn	np	nn	nn	nn	nn	nn	np	np	np	np	np	np	np	np	nn	np	np	nn	nn	nn	np	np	np	np	np	nn	--	np	np	nn	nn	nn	np	np	np	nn	np	nn	np	nn	nn	np	nn	nn	nn	nn	nn
Marker14815	<lmxll>	lm	ll	lm	ll	lm	lm	lm	ll	ll	ll	ll	ll	ll	lm	lm	lm	lm	lm	ll	lm	lm	ll	ll	lm	lm	ll	lm	lm	ll	ll	ll	lm	lm	ll	lm	ll	lm	lm	lm	lm	ll	lm	ll	ll	lm	ll	lm	lm
Marker14818	<nnxnp>	np	np	np	np	nn	np	np	np	np	np	np	np	np	nn	nn	np	nn	np	nn	nn	nn	np	nn	nn	np	nn	nn	np	np	np	nn	nn	nn	np	nn	nn	nn	nn	nn	nn	nn	np	nn	nn	nn	nn	np	nn
Marker14824	<nnxnp>	np	np	np	nn	nn	np	np	np	nn	np	np	nn	nn	np	nn	np	np	np	np	np	nn	np	np	nn	nn	nn	np	nn	np	np	np	np	nn	np	np	np	np	np	nn	np	nn	np	nn	np	np	np	np	nn
Marker14836	<nnxnp>	nn	nn	np	nn	nn	nn	np	np	nn	nn	nn	np	nn	np	nn	np	nn	np	nn	nn	np	np	np	nn	nn	np	nn	nn	np	np	np	np	np	nn	nn	nn	nn	nn	nn	nn	np	nn	np	np	np	np	nn	nn
Marker14838	<nnxnp>	np	nn	np	np	nn	nn	nn	np	nn	nn	np	nn	nn	nn	nn	nn	np	nn	np	np	np	np	np	nn	np	nn	nn	nn	nn	np	np	nn	nn	nn	nn	nn	np	np	np	np	nn	nn	nn	nn	nn	nn	nn	nn
Marker14844	<lmxll>	lm	ll	lm	ll	lm	lm	lm	ll	ll	ll	ll	ll	ll	lm	lm	lm	lm	lm	ll	lm	lm	ll	ll	lm	lm	ll	lm	lm	ll	ll	ll	lm	lm	ll	lm	ll	lm	lm	lm	lm	ll	lm	ll	ll	lm	ll	lm	lm
Marker14861	<lmxll>	lm	lm	lm	lm	lm	ll	ll	lm	ll	ll	lm	lm	ll	ll	lm	ll	ll	ll	ll	ll	lm	lm	lm	lm	ll	lm	ll	lm	lm	lm	ll	lm	ll	ll	ll	ll	lm	ll	lm	ll	lm	lm	lm	ll	lm	ll	ll	ll
Marker14865	<nnxnp>	np	np	nn	nn	np	np	nn	np	nn	nn	nn	nn	nn	nn	np	np	nn	np	nn	np	nn	np	np	np	nn	np	np	nn	nn	nn	np	nn	np	np	nn	nn	nn	nn	np	nn	np	np	np	np	np	nn	nn	nn
Marker14873	<nnxnp>	nn	nn	np	nn	--	nn	nn	np	np	nn	np	nn	np	np	nn	np	nn	nn	np	nn	np	np	np	nn	nn	nn	nn	nn	nn	nn	np	np	nn	np	np	nn	nn	nn	nn	nn	nn	np	np	nn	nn	nn	nn	np
Marker14882	<nnxnp>	np	np	np	np	nn	nn	nn	np	nn	nn	np	np	nn	nn	nn	nn	np	nn	nn	nn	nn	np	np	np	np	np	np	nn	np	nn	nn	nn	np	np	nn	np	np	nn	np	np	np	nn	nn	nn	np	np	nn	nn
Marker14884	<hkxhk>	hk	hk	hk	hh	hk	kk	kk	hh	kk	hk	hk	kk	hk	hh	hk	kk	kk	kk	hk	kk	hh	hk	hh	hh	hh	hk	kk	hh	kk	hk	hk	hk	hk	hk	kk	hk	hk	hk	hk	hh	hh	kk	hh	kk	hk	hk	kk	kk
Marker14896	<efxeg>	ef	ee	ef	ef	ef	eg	eg	ef	ee	eg	ee	eg	ee	ef	ee	ef	ef	ee	eg	ee	ef	eg	ee	fg	ee	eg	ef	ee	fg	fg	ef	ee	fg	ef	eg	ef	ee	eg	fg	ef	eg	ee	ef	fg	ee	ef	fg	eg
Marker14911	<nnxnp>	nn	np	nn	nn	nn	np	nn	nn	np	np	nn	nn	nn	np	np	nn	nn	nn	nn	np	np	np	nn	nn	np	np	nn	nn	np	np	np	np	np	nn	np	np	nn	np	nn	nn	nn	nn	np	nn	nn	nn	np	nn
Marker14913	<lmxll>	lm	lm	ll	ll	lm	ll	lm	ll	lm	lm	ll	lm	lm	ll	lm	lm	lm	ll	ll	lm	ll	ll	ll	ll	ll	lm	ll	ll	ll	ll	lm	ll	lm	lm	lm	lm	lm	ll	ll	ll	lm	ll	lm	ll	ll	lm	ll	ll
Marker14916	<nnxnp>	nn	np	nn	nn	nn	nn	nn	np	np	np	np	np	np	np	np	nn	np	np	nn	nn	nn	np	np	np	np	np	nn	np	np	np	nn	nn	nn	np	np	np	nn	np	nn	np	nn	nn	np	nn	nn	nn	nn	nn
Marker14922	<nnxnp>	np	nn	np	np	np	np	np	np	nn	nn	np	nn	nn	nn	nn	nn	nn	nn	nn	np	nn	np	nn	np	nn	np	nn	np	np	nn	np	nn	np	np	nn	np	np	np	np	nn	np	nn	np	np	np	nn	nn	nn
Marker14923	<lmxll>	ll	lm	lm	lm	lm	lm	lm	ll	ll	ll	lm	ll	lm	ll	ll	lm	lm	lm	lm	ll	lm	ll	ll	lm	ll	ll	lm	lm	ll	lm	ll	ll	lm	ll	ll	ll	lm	lm	lm	ll	lm	ll	lm	ll	ll	lm	lm	ll
Marker14924	<hkxhk>	hh	kk	hk	hk	hk	kk	hh	hh	hk	hk	hk	hk	hk	hk	kk	kk	hk	hk	hk	hh	hh	hk	kk	hk	hk	hh	hk	kk	kk	kk	hh	hk	kk	hk	kk	kk	hk	hh	hh	hk	hk	kk	hk	hk	hk	hk	kk	hh
Marker14926	<lmxll>	lm	ll	lm	ll	lm	ll	lm	ll	ll	ll	lm	ll	ll	lm	lm	lm	lm	lm	lm	lm	lm	ll	ll	lm	ll	ll	lm	ll	lm	ll	ll	lm	ll	ll	lm	ll	ll	ll	lm	lm	lm	ll	ll	lm	lm	ll	lm	lm
Marker14927	<nnxnp>	np	np	nn	np	np	np	nn	np	np	nn	nn	nn	nn	nn	np	np	np	nn	nn	nn	nn	nn	nn	np	np	nn	np	nn	np	nn	nn	nn	nn	nn	np	np	nn	np	nn	np	np	np	nn	np	np	nn	nn	np
Marker14933	<nnxnp>	np	nn	np	np	nn	nn	np	nn	nn	np	np	nn	np	np	nn	nn	nn	np	np	np	nn	np	np	nn	nn	np	nn	np	nn	np	np	np	np	np	nn	np	np	nn	np	nn	nn	np	nn	nn	nn	np	np	nn
Marker14937	<nnxnp>	np	np	nn	nn	nn	nn	np	np	np	np	nn	nn	nn	nn	np	nn	nn	nn	nn	nn	np	nn	np	np	nn	nn	np	np	np	np	nn	nn	nn	nn	np	nn	np	np	nn	nn	np	nn	np	nn	nn	nn	np	nn
Marker14944	<nnxnp>	np	np	np	np	np	nn	nn	np	nn	nn	np	nn	np	np	nn	np	np	np	nn	np	np	np	nn	nn	np	nn	nn	np	nn	nn	nn	nn	nn	np	nn	np	np	np	nn	np	nn	np	np	np	np	nn	nn	np
Marker14946	<lmxll>	ll	ll	lm	ll	lm	ll	ll	lm	lm	lm	ll	lm	ll	ll	lm	ll	ll	lm	ll	ll	ll	ll	ll	lm	ll	ll	lm	ll	lm	ll	lm	lm	lm	ll	lm	lm	ll	ll	ll	ll	lm	ll	ll	lm	lm	ll	ll	ll
Marker14949	<efxeg>	eg	eg	ee	ee	fg	ee	fg	ef	ee	ef	eg	fg	ee	fg	ee	ef	fg	ef	ee	ef	eg	ee	fg	ef	ef	ee	ee	ee	ee	eg	ee	fg	ee	ee	ef	eg	ee	eg	fg	ef	ef	ef	ee	ef	ef	ee	ee	eg
Marker14951	<lmxll>	ll	ll	lm	lm	ll	ll	ll	ll	ll	ll	lm	ll	ll	lm	lm	lm	ll	lm	lm	ll	lm	lm	ll	lm	ll	ll	lm	ll	lm	lm	ll	ll	ll	ll	ll	ll	ll	lm	lm	lm	ll	ll	ll	lm	lm	ll	lm	lm
Marker14960	<nnxnp>	np	np	np	np	nn	nn	nn	np	nn	nn	np	nn	nn	nn	nn	np	np	nn	nn	nn	nn	np	nn	np	np	np	np	nn	nn	nn	np	nn	nn	nn	np	np	np	nn	np	np	np	np	nn	np	np	nn	nn	nn
Marker14963	<nnxnp>	nn	np	np	nn	nn	np	nn	nn	nn	nn	nn	nn	np	np	np	nn	nn	np	np	np	nn	np	nn	np	np	nn	np	nn	nn	nn	nn	nn	np	np	nn	nn	np	np	nn	np	nn	nn	np	np	np	nn	nn	np
Marker14981	<lmxll>	lm	lm	ll	ll	lm	lm	ll	lm	ll	lm	ll	ll	lm	lm	lm	ll	ll	lm	ll	lm	ll	lm	lm	lm	lm	ll	lm	lm	ll	lm	lm	lm	ll	lm	lm	lm	lm	lm	ll	lm	ll	lm	ll	ll	ll	ll	ll	lm
Marker14982	<nnxnp>	np	np	np	nn	np	np	np	np	np	nn	nn	np	np	nn	nn	np	nn	np	nn	nn	nn	np	np	np	nn	nn	np	np	nn	np	np	nn	nn	np	nn	np	np	np	np	np	nn	nn	np	np	nn	nn	np	np
Marker14983	<nnxnp>	nn	np	nn	nn	nn	nn	nn	np	np	np	nn	nn	nn	nn	np	np	nn	nn	np	np	nn	nn	nn	np	np	nn	np	np	np	np	np	nn	nn	nn	np	nn	nn	nn	np	nn	np	nn	np	nn	nn	nn	np	nn
Marker150061	<nnxnp>	np	np	nn	np	nn	np	np	np	nn	nn	nn	np	nn	np	nn	np	np	nn	np	np	np	np	np	nn	nn	nn	np	np	np	nn	nn	np	nn	nn	nn	nn	nn	np	np	nn	nn	nn	nn	np	nn	nn	np	np
Marker15011	<lmxll>	ll	lm	lm	lm	ll	ll	lm	ll	ll	lm	ll	ll	ll	ll	lm	ll	ll	lm	ll	ll	ll	ll	ll	ll	lm	ll	lm	lm	ll	ll	lm	ll	ll	lm	ll	ll	ll	lm	ll	lm	lm	lm	ll	ll	ll	ll	ll	lm
Marker15012	<nnxnp>	nn	nn	nn	nn	np	nn	nn	nn	np	nn	np	nn	nn	np	np	nn	np	nn	nn	nn	nn	np	np	nn	nn	np	np	np	np	nn	nn	nn	nn	nn	np	nn	np	np	np	np	np	np	nn	nn	nn	nn	np	nn
Marker15017	<nnxnp>	np	np	np	np	nn	nn	nn	np	nn	nn	np	np	nn	nn	nn	nn	np	nn	nn	nn	nn	np	np	np	np	np	np	nn	np	nn	nn	nn	np	np	nn	np	np	nn	np	np	np	nn	nn	nn	np	np	nn	nn
Marker150215	<hkxhk>	hk	hk	kk	hk	hk	kk	hh	hh	hk	hk	hk	hh	hh	hh	kk	hk	hh	hk	hh	hk	hk	kk	hh	hk	hk	hk	hk	kk	hk	hk	hk	kk	hk	kk	hk	hk	kk	hk	hk	hh	hk	kk	hh	kk	hh	hh	hk	hk
Marker150235	<hkxhk>	hk	hh	kk	hh	kk	kk	hh	hh	kk	kk	kk	hh	hh	hk	hk	kk	hh	hh	hk	hk	hh	hh	kk	hk	hk	hk	hh	hk	hh	hk	kk	kk	hk	hk	hk	hk	hk	kk	kk	hk	hk	hk	kk	kk	hk	hk	hh	hh
Marker150262	<nnxnp>	nn	nn	np	np	np	np	nn	nn	nn	nn	np	np	np	np	nn	np	np	np	np	np	nn	np	nn	nn	np	np	nn	nn	nn	nn	np	np	np	np	nn	np	nn	nn	np	np	nn	np	nn	np	np	np	nn	np
Marker15030	<hkxhk>	kk	kk	hk	hk	hk	hk	kk	hk	kk	kk	hk	hk	hh	hk	hh	kk	hk	hh	hh	kk	hk	hk	hh	hk	hh	hk	hh	hk	hk	hk	hh	hh	hh	hk	hk	kk	kk	hk	hh	hh	kk	hh	hk	hk	hk	hk	kk	hk
Marker15034	<efxeg>	ef	fg	eg	fg	ee	eg	fg	fg	ef	ef	eg	eg	ee	fg	eg	eg	fg	fg	eg	eg	fg	fg	ee	eg	eg	ee	ee	ee	eg	fg	fg	fg	fg	eg	fg	eg	ee	eg	ef	eg	eg	ee	ef	eg	fg	ee	fg	fg
Marker15035	<nnxnp>	np	nn	np	np	nn	nn	np	np	nn	nn	np	nn	np	np	nn	nn	nn	np	np	np	nn	np	np	nn	np	nn	nn	np	nn	np	np	np	np	np	nn	np	np	nn	np	nn	nn	np	nn	nn	nn	np	np	nn
Marker15044	<nnxnp>	np	np	np	np	np	nn	nn	np	nn	nn	nn	nn	nn	np	nn	np	np	np	nn	np	np	np	nn	nn	np	np	nn	nn	nn	nn	nn	nn	np	np	nn	np	nn	np	nn	np	nn	np	np	np	np	nn	nn	nn
Marker150503	<nnxnp>	nn	nn	nn	nn	nn	nn	np	nn	np	np	np	np	np	nn	nn	np	np	np	np	nn	np	nn	np	nn	nn	np	nn	nn	nn	nn	nn	np	np	np	nn	nn	np	nn	nn	np	nn	nn	nn	np	np	nn	np	np
Marker150651	<hkxhk>	hk	hk	hk	hk	hk	hh	hh	kk	kk	kk	hh	kk	kk	hk	hh	hk	hk	kk	hk	hk	hh	hh	kk	hh	hh	hk	hk	hh	hk	kk	hk	hk	kk	hk	hk	hk	hk	hk	hk	hk	kk	hk	kk	hh	hk	hk	hh	hk
Marker15066	<lmxll>	ll	lm	lm	lm	ll	lm	lm	lm	ll	lm	lm	lm	ll	lm	ll	ll	lm	lm	lm	ll	ll	lm	lm	lm	ll	lm	lm	ll	ll	lm	lm	ll	ll	lm	lm	ll	ll	lm	ll	ll	lm	lm	lm	lm	ll	ll	ll	ll
Marker15077	<nnxnp>	np	np	nn	nn	np	np	nn	np	nn	nn	nn	nn	nn	nn	np	np	nn	np	nn	np	nn	np	np	np	nn	np	np	nn	nn	nn	np	nn	np	np	nn	nn	nn	nn	np	nn	np	np	np	np	np	nn	nn	nn
Marker15089	<lmxll>	lm	ll	lm	lm	ll	lm	lm	ll	ll	lm	ll	lm	lm	ll	lm	ll	ll	ll	lm	lm	ll	lm	lm	lm	ll	lm	ll	ll	ll	lm	lm	lm	ll	lm	ll	lm	ll	ll	lm	ll	lm	lm	lm	lm	lm	ll	lm	ll
Marker15090	<nnxnp>	nn	np	nn	nn	nn	nn	nn	nn	nn	np	np	np	np	nn	nn	np	np	np	nn	nn	nn	np	np	np	np	np	nn	np	np	np	nn	nn	nn	nn	nn	np	np	np	nn	np	nn	nn	np	np	nn	nn	nn	np
Marker150932	<hkxhk>	kk	kk	hk	kk	kk	hk	hk	kk	hh	hh	hk	kk	hh	hk	hh	hk	hk	hh	kk	kk	kk	kk	hk	hk	hh	hk	hk	kk	kk	hk	hh	hk	hh	hk	hh	hh	hk	kk	kk	hk	hk	hk	hk	hk	kk	--	hk	hk
Marker15099	<lmxll>	lm	lm	lm	lm	lm	ll	lm	ll	lm	lm	lm	ll	lm	ll	ll	lm	lm	ll	lm	lm	lm	ll	lm	ll	ll	ll	lm	ll	ll	lm	ll	ll	lm	ll	ll	ll	ll	lm	ll	lm	ll	lm	lm	ll	lm	ll	lm	lm
Marker151056	<hkxhk>	kk	hh	hh	hh	kk	hh	hk	hk	hk	hk	hh	hh	hh	hk	hh	hh	hk	hk	kk	hk	hk	kk	kk	hk	hh	hh	hh	kk	kk	kk	kk	kk	hk	hk	hh	hk	kk	hh	hk	hk	hk	hh	hk	hh	hk	hk	hh	hk
Marker15145	<lmxll>	ll	ll	ll	lm	lm	ll	lm	ll	ll	ll	lm	ll	lm	lm	ll	lm	ll	lm	lm	lm	ll	ll	lm	lm	ll	lm	lm	lm	ll	lm	ll	ll	ll	ll	lm	ll	ll	lm	lm	lm	ll	lm	lm	lm	lm	lm	ll	lm
Marker151458	<hkxhk>	hk	kk	hk	hk	kk	hh	hk	hk	kk	hk	hk	hk	hh	kk	hk	hk	hk	hk	hh	hk	kk	hk	hh	hk	kk	hk	hk	hk	hk	hk	hh	hh	hk	hh	kk	hk	hk	kk	hh	hk	hk	hk	hk	hk	hk	hk	hk	kk
Marker15153	<lmxll>	ll	ll	lm	lm	ll	lm	lm	ll	lm	ll	ll	ll	lm	lm	ll	lm	lm	ll	lm	lm	lm	ll	ll	lm	ll	lm	lm	ll	ll	lm	ll	lm	lm	ll	ll	ll	lm	lm	ll	lm	lm	lm	ll	ll	lm	lm	ll	lm
Marker151565	<hkxhk>	kk	hk	hh	hk	hk	hk	hh	kk	kk	kk	hk	kk	hh	hk	hk	hh	hh	hh	hh	kk	hh	kk	kk	hk	hk	kk	hk	hk	kk	hk	kk	kk	hk	hk	hk	kk	hk	hk	hk	hk	hk	hk	hk	hk	hk	hk	hh	hk
Marker15161	<lmxll>	ll	lm	ll	ll	lm	ll	lm	ll	ll	lm	ll	ll	ll	lm	ll	lm	lm	ll	ll	ll	ll	ll	ll	lm	lm	lm	lm	ll	ll	lm	ll	lm	lm	ll	lm	lm	lm	lm	ll	lm	lm	lm	ll	ll	lm	ll	lm	lm
Marker15162	<lmxll>	lm	lm	ll	ll	ll	ll	ll	lm	ll	ll	lm	lm	lm	lm	ll	ll	lm	lm	ll	lm	lm	lm	ll	ll	ll	lm	ll	ll	lm	lm	lm	ll	ll	lm	lm	ll	ll	ll	lm	lm	lm	lm	lm	lm	ll	ll	ll	ll
Marker151660	<hkxhk>	hk	hk	hk	kk	hk	hh	hh	kk	hh	hk	hk	hh	hk	kk	hk	hh	hh	hh	hk	hh	kk	hk	kk	kk	kk	hk	hh	kk	hh	hk	hk	hk	hk	hk	hh	hk	hk	hk	hk	kk	kk	hh	kk	hh	hk	hk	hh	hh
Marker15173	<hkxhk>	hh	hh	hh	kk	hh	hh	hk	kk	hh	kk	hh	hh	hh	kk	hh	hk	hk	hk	kk	kk	hh	hk	hk	kk	hh	hk	hk	kk	hh	kk	hk	hk	hk	hk	kk	hk	hh	hk	hk	hk	hk	kk	hh	hk	kk	hk	hk	hk
Marker15174	<nnxnp>	np	np	nn	np	np	np	np	np	nn	nn	nn	np	nn	np	nn	np	nn	nn	np	np	np	np	np	nn	nn	nn	np	np	np	nn	nn	np	nn	np	nn	nn	nn	np	np	np	nn	nn	nn	np	np	nn	np	nn
Marker15175	<lmxll>	lm	ll	ll	lm	ll	lm	ll	lm	ll	ll	lm	ll	ll	ll	lm	ll	ll	lm	lm	lm	lm	ll	lm	ll	ll	ll	lm	lm	ll	lm	ll	lm	ll	lm	lm	lm	ll	ll	lm	ll	ll	lm	ll	lm	ll	lm	lm	lm
Marker15189	<nnxnp>	np	np	np	nn	nn	np	np	nn	np	np	nn	nn	np	nn	nn	np	nn	np	nn	nn	np	np	nn	nn	nn	np	nn	np	nn	nn	np	np	np	nn	np	nn	nn	nn	np	nn	nn	nn	nn	np	np	nn	nn	np
Marker15191	<nnxnp>	np	np	np	np	np	nn	np	nn	np	np	np	np	np	np	np	nn	nn	np	nn	np	np	np	np	np	np	np	nn	nn	nn	np	nn	nn	nn	nn	np	np	np	np	nn	nn	np	np	nn	np	nn	np	np	np
Marker15194	<nnxnp>	nn	nn	nn	np	nn	nn	nn	nn	nn	nn	nn	nn	nn	nn	np	nn	np	nn	np	nn	np	np	nn	nn	nn	np	nn	nn	nn	nn	nn	np	np	nn	np	nn	nn	nn	nn	nn	nn	np	nn	nn	np	np	nn	np
Marker15198	<nnxnp>	nn	np	np	nn	np	nn	np	nn	nn	nn	np	np	nn	nn	np	nn	np	nn	np	nn	np	nn	np	nn	nn	np	nn	np	np	nn	nn	np	nn	np	np	nn	nn	nn	nn	np	np	np	np	np	np	nn	np	nn
Marker15204	<nnxnp>	np	np	nn	np	np	np	np	np	nn	nn	nn	np	nn	np	nn	np	nn	nn	np	np	np	np	np	nn	nn	nn	np	np	np	nn	nn	np	nn	nn	nn	nn	nn	np	np	nn	nn	nn	nn	np	nn	nn	np	nn
Marker15206	<nnxnp>	np	nn	nn	nn	nn	nn	nn	np	nn	nn	np	nn	np	np	np	nn	nn	np	np	np	np	nn	nn	nn	nn	np	np	np	np	nn	np	np	np	np	np	nn	np	np	np	np	nn	nn	np	np	nn	nn	np	nn
Marker15207	<lmxll>	ll	ll	ll	ll	lm	ll	ll	lm	lm	lm	lm	ll	lm	lm	ll	lm	ll	lm	ll	lm	ll	ll	ll	ll	ll	ll	ll	lm	lm	lm	ll	ll	lm	ll	lm	ll	ll	lm	ll	ll	ll	ll	ll	lm	lm	lm	lm	ll
Marker1521	<lmxll>	lm	lm	lm	lm	ll	lm	ll	ll	ll	ll	ll	lm	lm	ll	lm	ll	ll	ll	lm	ll	lm	lm	ll	ll	lm	ll	lm	lm	lm	ll	lm	ll	lm	lm	ll	lm	ll	lm	ll	lm	ll	ll	ll	ll	ll	lm	lm	lm
Marker15211	<efxeg>	fg	fg	ee	eg	eg	eg	ee	fg	fg	fg	fg	--	ee	ef	ef	ee	eg	ef	ee	fg	ef	fg	fg	eg	ef	eg	eg	eg	fg	fg	fg	fg	eg	ee	fg	fg	ef	fg	eg	fg	eg	ef	ee	ef	ef	eg	ee	ef
Marker15217	<nnxnp>	nn	np	np	np	nn	nn	np	np	np	np	np	np	np	np	np	np	np	np	nn	nn	np	np	np	nn	nn	nn	nn	nn	np	nn	np	nn	np	nn	nn	nn	np	np	nn	nn	nn	np	nn	nn	np	nn	np	np
Marker15219	<hkxhk>	hk	hk	hh	hk	hk	hk	hk	hh	hk	hk	hk	kk	kk	hh	hh	kk	hh	hk	hk	hk	hh	hh	hk	kk	kk	hh	hk	kk	kk	hk	kk	kk	hh	hk	hk	hk	hk	hk	kk	hk	hh	hk	hk	hh	hk	hk	hk	hk
Marker15228	<nnxnp>	np	np	nn	np	np	np	np	np	nn	nn	nn	nn	nn	np	np	np	nn	np	np	np	nn	np	nn	np	nn	np	np	nn	nn	nn	np	np	np	np	nn	nn	nn	np	np	np	np	np	nn	np	np	nn	nn	nn
Marker15231	<lmxll>	lm	lm	lm	ll	ll	lm	ll	ll	ll	ll	lm	lm	lm	ll	lm	lm	ll	lm	ll	ll	lm	ll	ll	lm	ll	ll	lm	ll	lm	lm	ll	lm	lm	lm	ll	lm	ll	ll	ll	ll	ll	ll	ll	ll	ll	lm	ll	ll
Marker15255	<nnxnp>	nn	np	np	np	nn	nn	np	np	nn	nn	np	np	nn	nn	nn	nn	np	np	nn	nn	nn	np	np	np	np	np	np	nn	np	nn	nn	nn	np	np	nn	np	np	nn	np	np	np	nn	nn	nn	nn	np	nn	nn
Marker15260	<efxeg>	ee	fg	ee	eg	ef	fg	ef	ee	eg	eg	eg	ef	ee	fg	ee	eg	ee	ee	fg	ee	fg	ef	ef	ef	ef	fg	fg	ee	ee	ee	ef	ef	ee	fg	eg	ef	fg	eg	ef	fg	ef	ef	fg	ee	ee	eg	fg	fg
Marker15261	<nnxnp>	nn	np	nn	np	nn	nn	np	np	nn	nn	nn	np	np	nn	np	nn	np	np	nn	nn	np	np	nn	np	np	np	np	np	np	np	np	nn	nn	nn	np	np	np	nn	nn	np	np	nn	nn	np	nn	np	np	np
Marker15262	<nnxnp>	np	np	nn	np	nn	nn	nn	nn	nn	np	nn	nn	nn	np	np	nn	nn	np	np	nn	nn	nn	nn	nn	nn	np	np	np	nn	nn	nn	np	nn	np	np	nn	np	np	np	np	nn	nn	np	np	nn	np	nn	nn
Marker15264	<nnxnp>	nn	np	nn	nn	np	np	nn	np	np	np	nn	nn	nn	nn	nn	np	np	np	np	nn	nn	nn	nn	nn	nn	np	nn	np	np	np	nn	np	np	nn	nn	nn	nn	nn	nn	nn	nn	nn	nn	nn	np	nn	np	np
Marker15277	<lmxll>	lm	lm	ll	ll	lm	lm	lm	lm	lm	lm	lm	lm	ll	lm	ll	lm	lm	ll	ll	lm	lm	lm	ll	ll	ll	lm	ll	ll	lm	lm	ll	ll	ll	lm	ll	lm	lm	lm	ll	ll	lm	ll	ll	ll	lm	lm	lm	lm
Marker15280	<lmxll>	lm	ll	ll	lm	lm	ll	ll	lm	ll	lm	lm	lm	lm	lm	ll	ll	lm	lm	ll	lm	ll	ll	lm	ll	lm	lm	lm	lm	ll	ll	lm	lm	ll	ll	ll	ll	ll	lm	lm	ll	ll	lm	ll	ll	lm	ll	ll	ll
Marker15281	<nnxnp>	np	np	np	np	nn	np	nn	np	np	nn	np	np	nn	nn	np	np	np	nn	nn	np	np	nn	nn	np	np	np	np	nn	nn	nn	np	np	nn	nn	np	nn	nn	np	nn	np	nn	np	np	np	np	np	np	np
Marker15283	<hkxhk>	hk	hk	hk	hk	hh	hk	hk	kk	hk	hh	hk	hk	hk	hk	hk	hk	hh	hk	kk	hk	kk	hk	kk	hh	hh	hk	hk	hk	hh	hk	hk	kk	hh	kk	hk	hk	hh	hh	hk	hh	hh	kk	hk	hk	hh	hk	hk	hk
Marker15284	<lmxll>	lm	lm	ll	ll	ll	ll	lm	lm	lm	lm	ll	ll	lm	lm	ll	ll	lm	lm	ll	ll	lm	lm	ll	ll	ll	ll	ll	ll	ll	lm	lm	lm	lm	ll	lm	ll	lm	ll	lm	ll	lm	ll	lm	lm	lm	ll	lm	lm
Marker152856	<hkxhk>	kk	hk	hk	hk	kk	kk	kk	hk	hh	hh	hh	kk	hk	hh	kk	hh	kk	hk	kk	hk	kk	kk	kk	hk	kk	hk	hk	hk	hk	hk	kk	kk	hk	hk	hh	kk	hk	hk	kk	hk	kk	kk	hk	hk	hk	hh	hh	hk
Marker15299	<nnxnp>	np	np	nn	nn	np	nn	nn	nn	np	nn	np	np	nn	np	nn	nn	np	nn	nn	nn	np	np	np	nn	np	np	np	nn	nn	np	np	np	nn	np	nn	np	nn	np	np	np	nn	nn	nn	nn	np	nn	nn	np
Marker15303	<hkxhk>	hk	hk	kk	kk	hh	hh	hk	hh	hk	hk	hk	hh	hk	hh	hk	hk	hh	hk	hk	kk	hh	hh	hk	kk	hk	hh	hk	kk	hh	hh	kk	hk	hk	hh	kk	hk	hk	hh	hk	hk	hk	hk	kk	hk	hh	hh	hk	hh
Marker15316	<nnxnp>	np	nn	np	np	np	nn	np	np	nn	np	np	np	np	nn	np	np	np	np	np	np	nn	nn	np	np	nn	nn	np	nn	nn	nn	np	nn	nn	np	np	nn	np	nn	np	np	nn	np	nn	np	nn	nn	nn	np
Marker15332	<nnxnp>	np	np	np	nn	nn	np	nn	np	np	nn	np	np	nn	nn	np	np	nn	nn	np	nn	nn	np	nn	np	np	nn	nn	np	nn	nn	np	np	nn	nn	nn	nn	nn	nn	nn	np	np	nn	np	np	np	np	np	np
Marker15333	<hkxhk>	hh	kk	kk	hk	hh	kk	hk	hk	hk	hk	kk	kk	kk	hk	kk	kk	hk	hk	hh	hk	hh	hh	hh	hk	kk	hk	kk	hh	hh	hk	hh	hh	kk	kk	kk	hk	hk	kk	hk	hk	hh	kk	hk	hk	hk	hk	kk	hk
Marker15337	<nnxnp>	nn	np	np	np	nn	np	np	np	nn	nn	np	np	nn	np	nn	np	np	np	np	np	np	np	nn	np	np	nn	nn	nn	np	np	np	np	np	np	np	np	nn	np	nn	np	np	nn	nn	np	np	nn	np	np
Marker15338	<efxeg>	ee	fg	fg	ef	fg	ef	ef	eg	eg	ef	ee	eg	ef	fg	fg	ef	ee	ef	ee	fg	ee	ef	fg	eg	fg	ef	fg	ee	eg	ef	eg	ee	ef	eg	eg	fg	eg	fg	eg	ee	eg	fg	fg	ee	ef	eg	eg	ee
Marker15346	<lmxll>	ll	lm	lm	ll	lm	ll	lm	ll	lm	ll	lm	lm	ll	ll	lm	lm	ll	ll	lm	lm	lm	lm	ll	lm	ll	ll	lm	lm	lm	lm	ll	lm	lm	lm	ll	lm	lm	ll	ll	ll	lm	ll	lm	lm	ll	lm	lm	ll
Marker15351	<hkxhk>	kk	kk	hk	hk	kk	hh	hh	kk	hk	kk	kk	hk	hh	hk	hh	hk	hk	kk	hk	hk	hk	hk	kk	kk	kk	hh	hk	hk	hk	hk	hh	hk	hh	hk	hk	hk	hh	hk	hk	kk	hh	hk	kk	hk	hk	hh	hk	hh
Marker15355	<nnxnp>	nn	nn	nn	np	nn	nn	np	nn	np	nn	np	nn	np	np	nn	nn	np	nn	nn	np	nn	np	np	np	np	nn	nn	np	nn	nn	nn	np	nn	np	np	np	np	np	np	nn	np	np	np	nn	nn	nn	nn	np
Marker15358	<hkxhk>	hk	hh	hh	kk	hh	hh	hk	kk	hh	hk	hh	hh	hh	hk	hk	hk	hk	hk	kk	kk	hh	hk	hk	kk	hh	hk	hk	kk	hh	kk	hk	hk	kk	hh	kk	kk	hk	kk	hk	hk	hk	kk	hk	hk	kk	hk	hk	hh
Marker15359	<nnxnp>	np	nn	np	np	nn	np	nn	nn	nn	np	nn	np	np	np	np	nn	np	np	nn	nn	np	nn	np	np	np	np	np	nn	np	np	np	nn	nn	np	np	np	np	np	nn	np	nn	np	np	nn	nn	nn	np	nn
Marker15363	<lmxll>	lm	lm	lm	ll	lm	ll	ll	lm	ll	lm	lm	lm	lm	ll	lm	ll	lm	lm	lm	ll	lm	lm	lm	lm	lm	ll	ll	lm	lm	ll	ll	lm	ll	ll	lm	lm	ll	lm	lm	lm	ll	lm	lm	lm	ll	ll	lm	ll
Marker15368	<nnxnp>	np	nn	nn	np	nn	np	np	np	nn	np	np	np	nn	np	nn	np	nn	np	nn	nn	nn	nn	np	nn	nn	np	nn	nn	np	np	nn	np	np	nn	np	nn	nn	nn	nn	np	np	nn	nn	nn	np	np	nn	nn
Marker15381	<lmxll>	lm	ll	lm	ll	lm	lm	lm	ll	ll	lm	ll	ll	ll	lm	lm	lm	lm	lm	ll	lm	lm	ll	ll	lm	lm	ll	lm	lm	ll	ll	ll	lm	lm	ll	lm	ll	ll	lm	lm	lm	ll	lm	ll	ll	lm	ll	lm	lm
Marker15388	<efxeg>	fg	fg	ef	fg	fg	eg	eg	fg	ee	ee	ef	fg	ee	eg	ee	eg	ef	ee	fg	fg	fg	fg	ef	ef	ee	ef	eg	fg	fg	ef	ee	eg	ee	eg	ee	ee	ef	fg	fg	eg	ef	ef	ef	eg	fg	ee	eg	ef
Marker15400	<nnxnp>	nn	np	np	nn	np	nn	nn	np	np	nn	nn	np	nn	np	np	nn	nn	nn	nn	np	nn	nn	np	np	np	nn	np	nn	np	nn	np	nn	nn	np	np	np	np	np	np	nn	np	np	np	nn	nn	np	np	nn
Marker15402	<lmxll>	ll	ll	ll	ll	lm	lm	lm	ll	ll	ll	lm	ll	ll	lm	lm	ll	lm	ll	ll	ll	lm	lm	ll	lm	lm	ll	ll	lm	lm	ll	ll	ll	ll	lm	ll	lm	ll	ll	ll	lm	ll	ll	ll	lm	lm	ll	lm	lm
Marker154064	<lmxll>	ll	ll	lm	lm	ll	lm	ll	lm	ll	ll	lm	ll	ll	lm	ll	ll	ll	lm	lm	ll	lm	lm	lm	lm	ll	ll	lm	lm	lm	lm	ll	lm	ll	ll	ll	ll	ll	lm	lm	lm	ll	lm	ll	lm	lm	ll	lm	lm
Marker15409	<lmxll>	lm	lm	ll	ll	lm	lm	lm	lm	lm	lm	ll	ll	lm	ll	lm	ll	lm	lm	lm	lm	ll	lm	ll	ll	lm	ll	ll	lm	ll	ll	lm	ll	ll	lm	lm	ll	lm	lm	lm	ll	lm	lm	ll	ll	ll	ll	ll	ll
Marker15414	<nnxnp>	np	nn	nn	nn	nn	np	np	np	nn	np	np	np	nn	np	nn	np	nn	np	nn	nn	nn	nn	np	nn	nn	np	nn	nn	np	np	nn	np	np	nn	np	nn	nn	nn	nn	np	np	nn	nn	nn	np	np	nn	nn
Marker15419	<nnxnp>	nn	nn	nn	np	nn	nn	np	nn	np	nn	np	nn	np	np	nn	nn	np	nn	nn	np	np	np	np	np	np	nn	nn	np	nn	nn	nn	np	nn	np	np	np	np	np	np	nn	np	np	np	nn	np	nn	nn	np
Marker15426	<lmxll>	ll	ll	lm	ll	ll	lm	lm	lm	lm	ll	lm	lm	lm	ll	lm	lm	ll	ll	lm	lm	lm	lm	lm	lm	ll	lm	lm	ll	lm	lm	ll	ll	lm	lm	ll	ll	ll	ll	lm	lm	ll	ll	lm	lm	ll	lm	ll	ll
Marker15442	<lmxll>	ll	lm	ll	ll	lm	lm	lm	ll	ll	lm	ll	lm	ll	lm	ll	lm	ll	ll	lm	ll	ll	lm	lm	lm	lm	lm	lm	ll	ll	ll	lm	lm	ll	lm	ll	lm	lm	ll	lm	lm	lm	lm	lm	ll	ll	ll	lm	lm
Marker15448	<hkxhk>	kk	kk	hk	hk	kk	hh	hh	kk	hk	kk	hk	hk	hh	hk	hk	hk	hh	kk	hh	hh	hk	hk	hk	kk	kk	hh	hk	hk	kk	hk	hk	hh	hh	kk	hk	hk	hk	hh	hk	hk	hh	hk	kk	hk	hk	hh	hk	hh
Marker15453	<hkxhk>	hk	hk	hh	hk	hk	hh	kk	kk	hk	hk	hk	kk	kk	kk	hh	hk	kk	hk	hk	hk	hk	hh	kk	hk	hk	hk	hk	hh	hk	hk	hk	hh	hk	hk	kk	hk	hh	hk	hh	kk	hk	hh	kk	hh	hk	kk	hk	hk
Marker15455	<nnxnp>	nn	nn	np	nn	nn	nn	np	nn	np	np	np	np	np	np	nn	nn	nn	np	np	np	np	np	np	nn	nn	np	nn	np	nn	np	np	np	np	np	nn	nn	np	nn	np	nn	nn	nn	np	nn	nn	np	np	nn
Marker15458	<nnxnp>	nn	nn	np	nn	np	nn	np	nn	np	nn	nn	np	np	nn	np	nn	np	nn	np	nn	np	nn	np	nn	np	np	nn	np	np	nn	nn	np	nn	np	np	nn	nn	nn	nn	np	nn	nn	np	nn	np	np	np	np
Marker15474	<nnxnp>	nn	np	nn	np	nn	np	nn	nn	np	np	np	nn	nn	np	nn	np	nn	nn	nn	nn	np	nn	nn	nn	nn	np	np	nn	nn	nn	nn	nn	nn	np	np	nn	np	np	nn	np	nn	nn	np	nn	nn	np	np	np
Marker15480	<lmxll>	ll	lm	lm	ll	lm	lm	lm	ll	lm	ll	ll	ll	lm	ll	ll	ll	ll	ll	ll	lm	lm	ll	lm	ll	ll	ll	ll	lm	lm	ll	lm	ll	lm	ll	ll	ll	lm	lm	ll	ll	ll	lm	lm	lm	ll	ll	lm	ll
Marker15481	<hkxhk>	hh	hh	hk	hk	hh	kk	kk	hh	hk	hh	hk	hk	kk	hk	hk	hk	kk	hh	hk	hk	hk	hk	hh	hh	hh	kk	hk	hk	hh	hk	kk	kk	kk	hh	hk	hk	hk	kk	hk	hk	kk	hk	hh	hk	hk	kk	hk	kk
Marker15485	<efxeg>	eg	eg	eg	fg	eg	ee	ee	fg	ee	ef	eg	ee	eg	fg	ef	ee	ee	ee	ef	ee	fg	eg	fg	fg	fg	ef	ee	fg	ef	eg	eg	ef	ef	ef	eg	ef	eg	eg	ef	fg	fg	ee	ef	ee	eg	ef	ee	ee
Marker15486	<nnxnp>	nn	nn	nn	nn	nn	np	np	nn	nn	nn	np	nn	np	np	np	nn	nn	np	nn	nn	nn	np	nn	nn	nn	nn	nn	np	np	nn	np	nn	np	np	np	nn	np	nn	nn	np	nn	np	nn	np	nn	np	nn	np
Marker1549	<nnxnp>	nn	np	nn	nn	nn	np	nn	nn	np	nn	nn	nn	nn	np	np	nn	nn	nn	nn	np	np	np	nn	nn	np	np	nn	np	np	np	nn	np	np	nn	nn	np	nn	np	nn	nn	np	nn	np	nn	nn	np	np	nn
Marker15495	<nnxnp>	np	nn	np	np	nn	np	nn	np	nn	np	nn	np	np	np	np	nn	np	nn	nn	nn	nn	nn	nn	np	np	np	np	nn	np	np	np	nn	np	np	np	nn	np	np	nn	np	nn	np	np	nn	nn	nn	np	np
Marker15500	<nnxnp>	nn	nn	np	np	nn	np	nn	np	np	nn	nn	nn	nn	nn	nn	nn	nn	nn	nn	nn	np	np	nn	nn	nn	nn	np	np	np	np	nn	np	np	nn	nn	np	nn	np	nn	np	np	nn	nn	nn	np	np	nn	nn
Marker15512	<nnxnp>	nn	nn	nn	np	nn	np	nn	np	nn	np	np	nn	np	nn	nn	np	np	np	np	nn	np	np	nn	nn	nn	np	nn	np	nn	np	nn	np	np	nn	nn	nn	nn	nn	nn	np	np	nn	nn	np	np	np	nn	np
Marker15523	<lmxll>	ll	ll	lm	ll	lm	ll	ll	lm	lm	lm	ll	lm	ll	ll	lm	ll	ll	lm	ll	ll	ll	ll	ll	lm	ll	ll	lm	ll	lm	ll	lm	lm	lm	ll	lm	lm	ll	ll	ll	ll	lm	ll	ll	lm	lm	ll	ll	ll
Marker15535	<efxeg>	fg	ee	eg	ee	ee	ee	fg	eg	fg	ee	ee	ef	eg	fg	fg	ef	fg	ee	fg	ef	ee	fg	eg	ee	fg	ef	ef	fg	ee	eg	ef	eg	eg	ee	ef	fg	ef	ef	fg	eg	ef	fg	ef	fg	ef	eg	fg	ef
Marker15563	<efxeg>	ef	--	ee	ee	ee	ee	ee	ef	ee	eg	fg	fg	fg	ef	ee	eg	fg	fg	ee	fg	ef	fg	eg	eg	ee	fg	ee	eg	fg	fg	ef	ee	eg	ef	ef	eg	eg	ee	ef	fg	fg	ef	ef	fg	eg	ee	ee	eg
Marker15565	<lmxll>	ll	ll	ll	ll	ll	lm	ll	lm	lm	ll	ll	ll	lm	ll	ll	ll	lm	lm	ll	ll	ll	ll	lm	ll	lm	lm	ll	ll	ll	ll	lm	ll	ll	ll	lm	ll	ll	lm	lm	lm	ll	ll	lm	ll	lm	lm	ll	lm
Marker155679	<nnxnp>	np	nn	np	nn	np	np	np	np	nn	nn	np	nn	nn	nn	nn	nn	nn	nn	np	np	nn	nn	nn	np	nn	np	nn	np	np	nn	np	nn	np	np	nn	np	np	np	np	nn	np	nn	np	np	np	np	nn	nn
Marker15570	<nnxnp>	nn	nn	nn	nn	nn	np	np	nn	np	np	nn	np	nn	nn	np	nn	nn	nn	np	nn	nn	nn	np	np	nn	np	np	nn	np	np	np	np	np	nn	np	nn	nn	nn	np	nn	np	nn	nn	nn	nn	np	np	nn
Marker15582	<nnxnp>	nn	nn	np	nn	np	np	np	np	np	nn	np	np	np	nn	nn	nn	nn	nn	nn	np	np	nn	np	np	np	nn	np	np	np	np	np	np	nn	nn	nn	np	nn	nn	nn	nn	np	np	nn	nn	np	nn	np	nn
Marker15587	<nnxnp>	np	nn	np	np	nn	np	nn	np	nn	nn	nn	nn	nn	nn	np	np	nn	nn	nn	np	nn	nn	nn	np	nn	nn	np	nn	nn	np	nn	nn	nn	np	nn	np	np	np	nn	np	np	np	np	np	nn	nn	nn	nn
Marker155919	<nnxnp>	nn	np	nn	np	nn	nn	nn	np	np	np	np	np	np	np	np	np	np	np	nn	nn	np	np	np	nn	nn	nn	nn	nn	np	nn	np	nn	np	nn	nn	nn	np	np	nn	nn	nn	np	nn	nn	np	nn	np	np
Marker15593	<lmxll>	lm	lm	ll	ll	ll	lm	lm	lm	lm	lm	ll	ll	ll	ll	ll	ll	lm	lm	lm	lm	lm	lm	lm	ll	lm	ll	lm	lm	ll	ll	ll	lm	ll	ll	lm	ll	ll	lm	ll	ll	ll	ll	lm	lm	ll	ll	lm	lm
Marker15596	<lmxll>	ll	ll	lm	ll	ll	ll	ll	ll	ll	ll	ll	ll	ll	lm	ll	lm	ll	ll	ll	ll	ll	ll	lm	lm	ll	lm	lm	ll	lm	ll	ll	lm	lm	ll	ll	ll	lm	ll	ll	lm	lm	lm	ll	lm	lm	lm	ll	lm
Marker15598	<nnxnp>	nn	np	nn	nn	np	nn	nn	np	np	nn	nn	np	nn	nn	nn	nn	np	nn	nn	np	np	nn	nn	nn	nn	np	np	np	nn	nn	nn	np	nn	nn	np	nn	np	nn	nn	np	np	nn	np	np	nn	nn	np	np
Marker15606	<lmxll>	ll	lm	lm	lm	ll	lm	lm	lm	ll	lm	lm	lm	ll	lm	ll	ll	lm	lm	lm	ll	ll	lm	lm	lm	ll	lm	lm	ll	ll	lm	lm	ll	ll	lm	lm	ll	ll	lm	ll	ll	lm	lm	lm	lm	ll	ll	ll	ll
Marker156068	<hkxhk>	hh	hk	hk	hk	hh	hk	kk	kk	hh	hk	hh	hk	hk	hk	hk	kk	--	kk	hk	hk	hh	hh	hk	kk	hk	hh	hh	hk	hk	hh	hh	hh	hk	hh	kk	hh	hk	hh	hk	hk	kk	kk	kk	kk	hh	hk	hk	hh
Marker15609	<nnxnp>	nn	nn	nn	np	nn	np	nn	np	nn	np	np	nn	np	nn	nn	np	np	np	np	nn	np	np	nn	nn	nn	np	nn	np	nn	np	nn	np	np	nn	nn	nn	nn	nn	nn	np	np	nn	nn	np	np	np	nn	np
Marker15622	<nnxnp>	np	np	np	nn	np	np	np	np	np	nn	nn	np	np	nn	nn	np	nn	np	nn	np	nn	np	np	np	nn	nn	np	np	nn	np	np	nn	nn	np	nn	np	np	np	np	np	nn	nn	np	np	nn	nn	np	np
Marker15628	<hkxhk>	hh	kk	hk	kk	kk	kk	hk	hk	hk	hk	hk	hk	kk	hh	hh	hk	hk	kk	hk	hk	hk	hh	hk	kk	hh	hk	kk	hk	hk	kk	hk	hk	kk	hk	hh	hk	kk	kk	kk	hh	kk	hk	kk	hh	hh	kk	hk	hh
Marker15635	<nnxnp>	nn	nn	nn	nn	np	nn	np	np	nn	nn	np	np	np	np	nn	np	np	np	np	np	nn	nn	np	nn	nn	np	nn	nn	nn	np	np	nn	np	nn	np	nn	nn	nn	np	np	np	nn	np	nn	np	np	np	nn
Marker156352	<nnxnp>	nn	np	nn	nn	np	np	nn	np	np	nn	np	np	np	np	nn	nn	nn	np	np	nn	np	np	np	np	np	nn	nn	nn	np	np	np	nn	nn	np	np	nn	np	nn	nn	nn	nn	nn	np	np	np	np	nn	nn
Marker15637	<nnxnp>	np	np	np	nn	nn	np	np	nn	nn	nn	np	np	nn	nn	np	np	nn	nn	np	np	np	np	nn	np	np	np	nn	np	np	nn	np	np	nn	nn	np	np	np	np	np	nn	nn	np	nn	np	nn	nn	np	nn
Marker15638	<nnxnp>	np	np	nn	np	np	np	np	np	nn	nn	nn	nn	nn	np	nn	np	nn	np	np	np	nn	np	nn	np	nn	np	np	nn	nn	nn	nn	np	nn	np	nn	nn	nn	np	np	np	np	np	nn	np	np	nn	nn	nn
Marker15639	<nnxnp>	nn	np	np	np	np	np	np	np	np	nn	np	np	np	nn	nn	nn	nn	nn	np	np	np	nn	np	np	np	np	nn	np	np	np	np	np	nn	np	nn	np	np	nn	np	nn	np	nn	nn	nn	np	nn	nn	nn
Marker15642	<nnxnp>	nn	nn	np	np	nn	np	nn	np	np	nn	nn	nn	nn	nn	nn	nn	nn	nn	nn	nn	np	np	nn	nn	nn	nn	np	np	np	np	nn	np	np	nn	nn	np	nn	np	nn	np	np	nn	nn	nn	np	np	nn	nn
Marker15678	<hkxhk>	kk	kk	hk	hk	kk	hh	hh	kk	hk	kk	kk	hk	hh	hk	hh	hk	hk	kk	hk	hk	hk	hk	kk	kk	kk	hh	hk	hk	hk	hk	hh	hk	hh	hk	hk	hk	hh	hk	hk	kk	hh	hk	kk	hk	hk	hh	hk	hh
Marker15679	<lmxll>	ll	ll	lm	lm	ll	ll	lm	ll	ll	ll	ll	lm	ll	ll	ll	lm	ll	lm	ll	lm	lm	lm	lm	lm	lm	ll	lm	ll	lm	lm	ll	ll	ll	lm	ll	lm	ll	ll	lm	ll	ll	lm	lm	lm	lm	ll	lm	ll
Marker15687	<nnxnp>	np	np	nn	np	nn	np	np	np	nn	nn	nn	np	nn	np	nn	np	np	nn	np	np	np	np	np	nn	nn	nn	np	np	np	nn	nn	np	nn	nn	nn	nn	nn	np	np	nn	nn	nn	nn	np	nn	nn	np	np
Marker15709	<nnxnp>	nn	np	nn	np	nn	nn	np	np	nn	nn	nn	np	np	nn	nn	nn	np	np	nn	nn	np	np	nn	np	np	np	np	nn	np	nn	nn	nn	nn	nn	np	np	np	nn	nn	np	np	nn	nn	nn	nn	np	np	np
Marker15711	<hkxhk>	hh	hh	hk	hh	hh	hk	hh	hh	kk	kk	hk	hh	kk	hk	hk	hk	kk	hk	hk	hk	hk	hh	hk	hh	kk	hh	hk	hh	hk	hk	kk	hh	kk	hk	kk	kk	hk	hk	hh	hk	hk	hh	hk	hk	hh	kk	kk	kk
Marker15712	<nnxnp>	np	nn	np	np	nn	nn	np	nn	nn	np	np	nn	np	np	nn	nn	nn	np	np	np	nn	np	np	nn	nn	np	nn	np	nn	np	np	np	np	np	nn	nn	np	nn	np	nn	nn	np	nn	nn	nn	np	np	nn
Marker15718	<lmxll>	lm	ll	lm	ll	lm	lm	lm	ll	ll	ll	ll	ll	ll	lm	lm	lm	lm	lm	ll	lm	lm	ll	ll	lm	lm	ll	lm	lm	ll	ll	ll	lm	lm	ll	lm	ll	lm	lm	lm	lm	ll	lm	ll	ll	lm	ll	lm	lm
Marker157181	<hkxhk>	kk	kk	kk	hh	kk	kk	hk	hh	kk	hh	kk	kk	kk	hh	kk	hk	hk	hk	hh	hh	kk	hk	hk	hh	kk	hk	hk	hh	kk	hh	hk	hk	hk	hk	hh	hk	kk	hk	hk	hk	hk	hh	hk	hk	hh	hk	hk	hk
Marker15719	<nnxnp>	np	np	np	np	nn	nn	nn	np	nn	nn	np	np	nn	nn	nn	np	np	nn	nn	nn	nn	np	np	np	np	np	np	nn	np	nn	nn	nn	nn	nn	np	np	np	nn	np	np	np	nn	nn	nn	np	nn	nn	nn
Marker15720	<nnxnp>	np	nn	np	np	nn	nn	np	nn	nn	nn	np	nn	nn	np	np	np	np	nn	np	nn	np	np	nn	np	np	nn	nn	np	np	nn	nn	nn	nn	nn	np	nn	nn	nn	nn	np	nn	nn	nn	nn	np	nn	np	np
Marker15728	<lmxll>	ll	lm	ll	lm	ll	ll	ll	lm	lm	lm	lm	lm	lm	ll	ll	ll	ll	ll	lm	ll	ll	lm	lm	ll	ll	lm	ll	ll	lm	lm	lm	ll	ll	lm	ll	lm	lm	ll	ll	ll	lm	ll	lm	lm	ll	lm	ll	ll
Marker15741	<lmxll>	lm	lm	ll	lm	lm	lm	lm	lm	lm	lm	lm	lm	lm	ll	lm	ll	lm	lm	lm	lm	lm	lm	ll	ll	lm	ll	ll	lm	ll	lm	lm	ll	ll	lm	lm	lm	ll	lm	lm	ll	ll	ll	lm	ll	ll	ll	lm	ll
Marker15743	<nnxnp>	nn	np	np	nn	nn	np	nn	nn	nn	nn	nn	nn	np	np	np	nn	nn	np	np	np	nn	np	nn	np	np	nn	np	nn	nn	nn	nn	nn	np	np	nn	nn	np	np	nn	np	nn	nn	np	np	np	nn	nn	np
Marker15744	<nnxnp>	nn	nn	nn	nn	nn	nn	np	nn	nn	nn	np	np	nn	np	np	np	np	np	nn	np	nn	np	nn	nn	np	nn	nn	nn	np	np	np	np	np	np	np	np	np	np	nn	np	np	nn	nn	np	nn	nn	np	np
Marker15746	<nnxnp>	nn	nn	nn	nn	nn	np	np	nn	nn	nn	np	np	np	np	nn	np	nn	nn	nn	nn	nn	nn	np	nn	nn	nn	nn	np	np	nn	np	nn	np	np	np	nn	np	nn	nn	np	np	np	np	np	nn	np	np	np
Marker1575	<nnxnp>	np	nn	np	nn	np	np	np	nn	np	np	np	np	np	np	nn	nn	nn	nn	np	nn	nn	np	np	nn	nn	nn	nn	np	nn	np	np	np	np	nn	np	nn	nn	nn	np	np	nn	nn	nn	nn	np	np	np	nn
Marker15752	<lmxll>	ll	ll	lm	lm	ll	lm	lm	lm	ll	ll	lm	ll	ll	lm	ll	ll	ll	lm	lm	ll	lm	lm	lm	lm	ll	ll	lm	lm	lm	lm	ll	lm	ll	ll	ll	ll	ll	lm	lm	lm	ll	lm	ll	lm	lm	ll	lm	lm
Marker15758	<lmxll>	ll	lm	lm	ll	ll	lm	lm	ll	ll	lm	lm	ll	lm	lm	lm	lm	ll	lm	ll	ll	ll	ll	lm	ll	lm	lm	lm	ll	ll	ll	ll	ll	lm	lm	lm	lm	ll	lm	lm	lm	ll	lm	ll	lm	lm	ll	lm	ll
Marker15766	<lmxll>	lm	lm	lm	lm	ll	lm	ll	lm	ll	lm	ll	lm	lm	lm	ll	lm	lm	lm	lm	ll	ll	ll	lm	lm	ll	lm	lm	ll	ll	lm	lm	ll	lm	ll	lm	ll	ll	ll	ll	ll	lm	lm	lm	lm	ll	ll	ll	ll
Marker15767	<nnxnp>	np	np	np	np	nn	nn	nn	np	nn	nn	np	nn	nn	nn	nn	np	np	nn	nn	nn	nn	np	np	np	np	np	np	nn	nn	nn	nn	nn	nn	nn	np	np	np	nn	np	np	np	nn	nn	np	np	nn	nn	nn
Marker15769	<nnxnp>	np	np	nn	np	np	np	np	np	nn	nn	nn	np	nn	np	nn	np	nn	nn	np	np	np	np	np	nn	nn	nn	np	np	np	nn	nn	np	nn	nn	nn	nn	nn	np	np	nn	nn	nn	nn	np	nn	nn	np	nn
Marker15783	<nnxnp>	nn	np	np	np	nn	np	np	np	nn	nn	np	np	nn	np	nn	np	np	np	np	np	np	np	nn	np	np	nn	nn	nn	np	np	np	np	np	np	np	np	nn	np	nn	np	np	nn	nn	np	np	nn	np	np
Marker15784	<nnxnp>	np	np	nn	nn	nn	nn	nn	np	np	np	nn	nn	nn	nn	np	np	nn	nn	np	np	nn	nn	nn	np	np	nn	np	np	np	np	np	nn	nn	nn	np	nn	nn	nn	np	nn	np	nn	np	nn	nn	nn	np	nn
Marker15788	<nnxnp>	np	np	np	nn	np	nn	np	np	nn	nn	np	nn	nn	np	np	nn	nn	nn	nn	np	nn	np	np	np	np	nn	np	np	np	nn	np	nn	nn	np	np	np	np	np	np	nn	nn	np	np	nn	nn	nn	np	nn
Marker15800	<efxeg>	fg	ee	fg	ef	eg	ee	eg	fg	ef	ef	ef	eg	fg	ee	fg	ef	fg	fg	eg	fg	eg	eg	eg	eg	eg	ee	ee	fg	fg	fg	eg	eg	fg	ee	ef	eg	ee	ef	eg	ee	eg	eg	ee	fg	fg	ef	ee	ee
Marker15809	<nnxnp>	nn	np	nn	nn	nn	nn	nn	nn	nn	np	np	np	np	nn	nn	np	np	np	nn	nn	nn	np	np	np	np	np	nn	np	np	np	nn	nn	nn	nn	nn	np	np	np	nn	np	nn	nn	np	np	nn	nn	nn	np
Marker15818	<nnxnp>	np	nn	np	np	nn	nn	np	nn	nn	nn	np	np	nn	np	np	nn	nn	nn	np	np	np	np	nn	np	np	nn	nn	np	np	nn	nn	nn	nn	nn	np	nn	nn	nn	nn	np	nn	nn	nn	nn	np	nn	np	np
Marker15826	<nnxnp>	np	nn	np	nn	nn	np	nn	np	nn	nn	np	nn	nn	nn	np	nn	nn	nn	nn	np	nn	np	nn	np	nn	np	np	np	np	nn	np	np	nn	np	nn	np	np	np	nn	nn	np	np	np	np	nn	nn	nn	nn
Marker15827	<nnxnp>	np	np	nn	np	nn	np	nn	np	nn	np	np	nn	nn	np	nn	np	nn	np	nn	np	nn	np	nn	np	nn	nn	np	nn	nn	np	np	nn	np	nn	nn	np	np	np	np	nn	np	np	nn	np	nn	nn	nn	nn
Marker15830	<nnxnp>	nn	nn	nn	np	nn	nn	nn	nn	nn	nn	np	nn	nn	nn	np	nn	np	nn	np	nn	np	np	nn	nn	nn	np	nn	nn	np	nn	nn	np	np	nn	np	nn	nn	nn	nn	nn	np	np	nn	nn	np	np	nn	np
Marker15837	<lmxll>	ll	lm	ll	ll	ll	lm	lm	ll	lm	lm	lm	ll	lm	lm	lm	lm	ll	lm	ll	lm	ll	ll	lm	ll	lm	ll	ll	lm	ll	ll	ll	ll	ll	ll	lm	ll	lm	lm	ll	ll	lm	lm	ll	ll	lm	ll	ll	lm
Marker15839	<nnxnp>	nn	nn	np	np	np	np	np	nn	nn	nn	np	np	np	np	nn	np	np	np	nn	nn	np	np	np	nn	nn	np	nn	nn	nn	nn	nn	np	np	np	nn	np	np	np	nn	np	nn	np	nn	np	np	np	nn	np
Marker15845	<efxeg>	ee	fg	ee	fg	ee	ee	fg	fg	ef	ef	eg	eg	eg	fg	eg	fg	eg	fg	eg	eg	ef	fg	ee	fg	eg	ee	ee	ee	eg	fg	fg	fg	fg	eg	fg	eg	ee	eg	ee	eg	eg	ee	ef	eg	fg	ee	fg	fg
Marker158577	<nnxnp>	np	np	np	np	nn	np	nn	np	np	nn	np	np	nn	nn	np	np	nn	nn	nn	nn	nn	np	nn	np	np	nn	np	np	nn	nn	np	np	nn	nn	nn	nn	nn	np	nn	np	nn	nn	np	np	np	np	np	np
Marker15861	<nnxnp>	np	np	np	nn	nn	np	np	np	nn	np	np	nn	nn	np	nn	np	np	np	np	np	nn	np	np	nn	nn	nn	np	nn	np	np	np	np	nn	np	np	np	np	np	nn	np	nn	np	nn	np	np	np	np	nn
Marker15862	<lmxll>	ll	ll	lm	lm	ll	ll	lm	ll	ll	ll	ll	lm	ll	ll	ll	lm	ll	lm	ll	lm	lm	lm	lm	lm	lm	ll	lm	ll	lm	lm	ll	ll	ll	lm	ll	lm	ll	ll	lm	ll	ll	lm	ll	lm	lm	ll	lm	ll
Marker15866	<lmxll>	ll	lm	ll	lm	lm	lm	lm	ll	ll	lm	ll	ll	ll	ll	lm	lm	lm	ll	lm	ll	lm	lm	lm	lm	lm	lm	lm	ll	ll	ll	ll	ll	ll	lm	lm	lm	lm	ll	lm	ll	lm	lm	lm	ll	ll	ll	ll	lm
Marker15869	<efxeg>	ee	ee	ef	fg	ef	fg	ef	eg	ee	fg	eg	ee	fg	ee	ef	fg	eg	fg	eg	ef	eg	fg	ef	ee	ef	fg	ef	eg	ee	fg	ee	eg	fg	ee	ee	ef	ef	ef	ee	eg	eg	ef	ef	eg	fg	eg	ee	eg
Marker15873	<hkxhk>	hk	hh	kk	hk	hk	hk	kk	hh	hh	hh	hh	hk	kk	hk	hk	kk	hk	hk	kk	hh	hk	hh	hh	hk	hk	hk	hk	hk	hh	hh	hk	hh	hk	kk	hh	hh	hk	hh	hk	hh	hk	hk	kk	hk	hk	hk	kk	hk
Marker15878	<nnxnp>	np	np	np	np	nn	nn	nn	np	nn	nn	np	nn	nn	nn	nn	np	np	nn	nn	nn	nn	np	np	np	np	np	np	nn	nn	nn	nn	nn	nn	nn	np	np	np	nn	np	np	np	nn	nn	np	np	nn	nn	nn
Marker15891	<lmxll>	ll	lm	ll	ll	lm	ll	lm	ll	ll	lm	ll	ll	ll	lm	ll	lm	lm	ll	ll	ll	ll	ll	ll	lm	lm	lm	lm	ll	ll	lm	ll	lm	lm	ll	lm	lm	lm	lm	ll	lm	lm	lm	ll	ll	lm	ll	lm	lm
Marker15909	<lmxll>	lm	lm	lm	lm	lm	ll	lm	ll	ll	lm	lm	lm	ll	lm	lm	ll	ll	ll	lm	lm	ll	lm	ll	lm	ll	ll	lm	lm	lm	lm	ll	lm	lm	ll	ll	lm	lm	ll	lm	ll	lm	lm	ll	ll	ll	ll	lm	ll
Marker159239	<lmxll>	ll	lm	ll	ll	lm	ll	lm	ll	ll	lm	ll	ll	ll	lm	ll	lm	lm	ll	ll	ll	ll	ll	ll	lm	lm	lm	lm	ll	ll	lm	ll	lm	lm	ll	lm	lm	lm	lm	ll	lm	lm	lm	ll	ll	lm	ll	lm	lm
Marker15933	<nnxnp>	np	nn	nn	np	np	np	np	nn	np	np	np	np	np	np	nn	np	np	nn	nn	np	nn	nn	np	nn	nn	nn	np	np	nn	nn	nn	nn	np	nn	nn	np	np	np	np	np	np	np	np	np	nn	nn	np	np
Marker15939	<lmxll>	lm	lm	lm	ll	ll	lm	lm	ll	ll	lm	lm	ll	lm	lm	lm	lm	ll	lm	ll	ll	ll	lm	lm	ll	lm	lm	lm	ll	ll	ll	ll	ll	lm	ll	lm	lm	ll	lm	lm	lm	ll	lm	ll	lm	lm	ll	lm	ll
Marker15941	<lmxll>	lm	lm	ll	lm	ll	lm	lm	ll	ll	ll	ll	ll	lm	ll	ll	ll	lm	lm	lm	ll	lm	ll	ll	ll	lm	ll	ll	ll	lm	lm	ll	ll	ll	lm	lm	ll	ll	lm	ll	ll	lm	lm	ll	ll	lm	ll	lm	ll
Marker15943	<nnxnp>	nn	np	nn	nn	nn	np	nn	nn	np	np	nn	nn	np	np	np	nn	nn	nn	nn	np	np	np	nn	nn	np	np	nn	nn	np	np	np	np	np	nn	np	np	nn	np	nn	nn	nn	nn	np	nn	nn	nn	np	nn
Marker159441	<nnxnp>	np	nn	np	np	nn	nn	nn	np	nn	nn	nn	nn	nn	nn	nn	nn	np	nn	np	np	np	np	np	nn	np	nn	nn	np	nn	np	np	nn	nn	nn	nn	nn	np	np	np	np	np	nn	nn	nn	nn	nn	nn	np
Marker159476	<hkxhk>	hk	hk	hk	hk	kk	--	hh	hk	hk	hk	hk	kk	hk	kk	hk	hk	hh	kk	hk	hk	hk	kk	hk	hk	hk	--	hk	hk	kk	kk	hh	hk	hh	kk	kk	hk	hk	hk	hk	hh	hh	hk	hk	hk	kk	kk	hk	kk
Marker15955	<nnxnp>	np	np	np	np	np	nn	nn	np	nn	nn	np	nn	np	np	nn	nn	nn	nn	nn	nn	np	np	np	np	nn	nn	nn	np	nn	np	np	nn	nn	nn	nn	nn	np	np	nn	np	np	nn	np	nn	np	nn	nn	nn
Marker15966	<nnxnp>	nn	np	np	np	nn	np	np	np	nn	nn	np	np	nn	np	np	np	np	np	np	np	np	np	nn	np	np	nn	nn	nn	np	np	np	np	np	np	np	np	nn	np	nn	np	np	nn	nn	np	np	nn	np	np
Marker15968	<nnxnp>	nn	nn	nn	np	nn	nn	np	nn	nn	np	np	nn	np	np	nn	nn	np	nn	nn	np	nn	np	np	np	np	nn	nn	nn	nn	nn	nn	np	nn	nn	np	np	nn	nn	np	np	nn	np	np	nn	nn	nn	nn	np
Marker159900	<lmxll>	lm	lm	lm	lm	lm	ll	lm	ll	lm	lm	lm	ll	lm	ll	ll	lm	lm	ll	lm	lm	lm	ll	lm	ll	ll	ll	lm	ll	ll	lm	ll	ll	lm	ll	ll	ll	ll	lm	ll	lm	ll	lm	lm	ll	lm	ll	lm	lm
Marker15993	<nnxnp>	np	np	nn	nn	np	np	nn	np	nn	nn	nn	nn	nn	nn	np	np	nn	np	nn	np	nn	np	np	np	nn	np	np	nn	nn	nn	np	nn	np	np	nn	nn	nn	nn	np	nn	np	np	np	np	np	nn	nn	nn
Marker159961	<nnxnp>	nn	nn	nn	np	np	nn	nn	np	np	np	nn	np	nn	np	np	nn	np	nn	np	nn	nn	np	np	nn	nn	nn	nn	np	nn	nn	nn	np	np	np	np	nn	np	np	np	np	np	nn	np	np	np	np	nn	np
Marker16001	<nnxnp>	nn	nn	nn	np	np	nn	np	np	np	np	nn	nn	np	np	nn	np	nn	np	nn	nn	nn	nn	np	nn	np	nn	np	nn	nn	np	nn	nn	np	np	np	nn	nn	nn	nn	np	nn	nn	np	nn	np	np	nn	np
Marker16015	<hkxhk>	hh	kk	hk	hh	kk	kk	hk	hk	hk	hk	hk	hh	hk	hk	hk	kk	kk	kk	hk	hk	hk	hh	hk	hk	hh	hk	kk	hk	hk	hk	hk	hk	hk	hk	hh	hk	kk	hh	kk	hh	hk	hk	kk	hk	hk	kk	hk	hh
Marker16020	<nnxnp>	np	np	np	nn	nn	np	np	nn	np	np	np	nn	np	nn	nn	np	nn	np	nn	nn	np	np	nn	nn	nn	np	nn	np	nn	nn	np	np	np	nn	np	nn	nn	nn	nn	nn	nn	nn	nn	np	np	nn	nn	np
Marker160278	<nnxnp>	nn	np	np	np	nn	nn	nn	np	nn	nn	nn	nn	nn	nn	np	np	np	np	nn	np	np	nn	nn	np	np	np	np	nn	np	np	nn	nn	nn	np	nn	np	np	np	nn	np	np	np	np	np	nn	nn	nn	np
Marker16028	<hkxhk>	hh	hh	hk	kk	hk	hh	kk	hh	hk	hk	hk	hk	hk	hk	hk	hk	kk	hk	hk	hk	kk	hh	hk	hh	hh	kk	hk	hh	kk	hk	hh	hh	kk	kk	hk	hk	hk	kk	kk	hh	hk	hk	hk	hk	hk	hk	hk	hh
Marker16032	<nnxnp>	np	np	np	nn	np	np	np	nn	np	np	nn	np	nn	nn	np	np	np	nn	nn	nn	nn	np	np	nn	np	np	np	nn	nn	np	nn	nn	nn	np	nn	np	nn	nn	nn	np	np	np	nn	nn	np	np	np	nn
Marker16047	<nnxnp>	nn	np	np	np	np	nn	np	nn	np	np	nn	nn	nn	np	nn	np	nn	nn	nn	nn	nn	nn	nn	np	nn	np	np	np	nn	nn	nn	nn	nn	np	np	nn	nn	nn	nn	np	np	nn	np	nn	nn	np	np	nn
Marker16062	<efxeg>	ef	ee	ee	ef	ef	eg	eg	ee	eg	eg	eg	fg	fg	ee	ee	fg	ee	eg	eg	ef	ee	ee	eg	fg	ef	ee	eg	fg	fg	eg	fg	fg	ee	ef	eg	ef	eg	ef	fg	ee	ee	ef	eg	ee	ef	eg	ef	eg
Marker16070	<nnxnp>	nn	np	np	np	nn	np	np	np	nn	nn	np	np	nn	np	np	np	np	np	np	np	np	np	nn	np	np	nn	nn	nn	np	np	np	np	np	np	np	np	nn	np	nn	np	np	nn	nn	np	np	nn	np	np
Marker160758	<hkxhk>	hk	hk	hk	hh	hk	kk	kk	hh	kk	hk	hk	kk	hk	hh	hk	kk	kk	kk	hk	kk	hh	hk	hh	hh	hh	hk	kk	hh	kk	hk	hk	hk	hk	hk	kk	hk	hk	hk	hk	hh	hh	kk	hh	kk	hk	hk	kk	kk
Marker16076	<nnxnp>	nn	np	nn	nn	nn	nn	nn	np	np	np	np	np	nn	np	np	nn	np	np	nn	nn	nn	np	np	np	np	np	np	nn	np	np	nn	nn	np	np	np	np	nn	np	nn	np	nn	nn	np	nn	nn	nn	nn	nn
Marker16077	<nnxnp>	nn	nn	nn	np	nn	nn	nn	np	nn	np	nn	nn	nn	np	nn	np	np	nn	nn	np	nn	nn	np	np	nn	nn	np	np	nn	np	nn	np	np	np	np	nn	nn	nn	np	np	np	np	nn	nn	np	nn	np	np
Marker16086	<nnxnp>	np	nn	np	np	nn	nn	np	np	nn	nn	np	nn	np	np	nn	nn	nn	np	np	np	nn	np	np	nn	np	nn	nn	np	nn	np	np	np	np	np	nn	np	np	nn	np	nn	nn	np	nn	nn	nn	np	np	nn
Marker16089	<nnxnp>	nn	np	nn	nn	nn	nn	np	nn	nn	nn	nn	np	nn	nn	nn	np	np	np	nn	nn	np	np	np	nn	nn	np	nn	np	nn	nn	np	nn	nn	nn	nn	np	np	nn	nn	nn	np	nn	np	np	nn	np	nn	nn
Marker16091	<nnxnp>	np	nn	np	nn	np	np	np	nn	np	np	np	np	np	np	nn	nn	nn	nn	np	nn	nn	np	np	nn	nn	nn	nn	np	nn	np	np	np	nn	nn	np	nn	nn	nn	np	np	nn	nn	np	nn	np	np	np	nn
Marker16104	<nnxnp>	nn	np	nn	nn	nn	nn	nn	nn	nn	np	np	np	np	nn	np	np	np	np	nn	nn	nn	np	np	np	np	np	nn	np	np	np	nn	nn	nn	nn	nn	np	np	np	nn	np	nn	nn	np	nn	nn	nn	nn	nn
Marker161051	<nnxnp>	np	np	np	np	np	nn	nn	np	nn	nn	np	nn	np	np	nn	np	np	np	nn	np	np	np	nn	nn	np	nn	nn	np	nn	nn	nn	nn	nn	np	nn	np	np	np	nn	np	nn	np	np	np	np	nn	nn	np
Marker16108	<nnxnp>	np	np	np	nn	nn	np	np	np	nn	np	np	nn	nn	np	nn	np	np	np	np	np	np	np	np	np	np	nn	np	nn	np	np	np	np	nn	np	np	np	np	np	nn	np	np	np	nn	np	np	nn	np	nn
Marker16111	<lmxll>	ll	ll	lm	ll	lm	ll	ll	lm	lm	lm	lm	ll	lm	lm	lm	lm	ll	ll	lm	lm	lm	lm	lm	lm	ll	lm	lm	lm	lm	lm	lm	lm	ll	lm	lm	lm	ll	ll	ll	ll	ll	lm	ll	lm	ll	ll	ll	lm
Marker16121	<nnxnp>	nn	nn	nn	nn	np	np	nn	nn	nn	nn	np	np	nn	np	np	nn	nn	np	np	nn	nn	np	np	np	np	nn	np	np	np	np	nn	np	nn	np	np	nn	nn	np	np	nn	nn	nn	nn	nn	np	np	np	np
Marker16132	<efxeg>	eg	ee	ef	ee	ee	eg	ee	fg	ef	ee	fg	eg	fg	ef	eg	ee	eg	fg	eg	fg	eg	eg	eg	ee	eg	ee	ee	ef	fg	fg	fg	eg	fg	ee	ee	eg	eg	fg	eg	ee	ee	eg	ee	fg	fg	ef	ef	eg
Marker16138	<hkxhk>	hh	hh	hh	hk	kk	hh	kk	hk	kk	hk	hk	hh	hk	hk	hk	hk	hk	hk	hh	hk	hk	hk	hk	hh	kk	hh	hk	hk	hk	hk	hh	hk	hk	kk	hk	hk	hh	hk	hh	kk	hh	hh	hk	hk	kk	hk	hk	kk
Marker16160	<nnxnp>	nn	np	np	np	nn	np	np	np	nn	nn	np	np	nn	np	nn	np	np	np	np	np	np	np	nn	np	np	nn	nn	nn	np	np	np	np	np	np	np	np	nn	np	nn	np	np	nn	nn	np	np	nn	np	np
Marker16166	<nnxnp>	np	np	nn	np	nn	nn	nn	nn	nn	np	nn	nn	nn	np	np	np	nn	np	np	nn	nn	np	nn	nn	nn	np	nn	nn	nn	nn	nn	nn	nn	np	np	nn	np	np	np	np	nn	nn	np	np	nn	np	nn	np
Marker16173	<lmxll>	lm	lm	lm	ll	ll	lm	ll	ll	lm	ll	lm	lm	lm	ll	ll	lm	lm	ll	ll	ll	lm	lm	lm	ll	lm	ll	lm	lm	lm	ll	lm	lm	ll	ll	ll	ll	lm	ll	lm	lm	lm	ll	lm	ll	lm	ll	lm	lm
Marker16176	<nnxnp>	nn	nn	np	np	nn	nn	np	nn	nn	nn	np	np	nn	np	nn	nn	nn	nn	nn	np	np	np	np	np	np	np	np	np	nn	nn	np	nn	nn	np	nn	np	np	nn	np	np	np	np	np	np	nn	np	nn	nn
Marker16184	<efxeg>	ee	ef	ee	fg	ee	ee	ee	ee	ee	ee	fg	ee	ee	ef	eg	ef	fg	ee	fg	ef	fg	fg	ee	ef	ef	eg	ee	ef	fg	ee	ef	eg	fg	ee	eg	ef	ee	ee	ef	ef	fg	eg	ee	ef	eg	fg	ee	eg
Marker16186	<lmxll>	ll	ll	lm	lm	lm	lm	lm	ll	lm	lm	ll	ll	ll	ll	lm	lm	ll	ll	lm	ll	lm	ll	lm	ll	lm	ll	lm	lm	ll	ll	ll	lm	lm	ll	ll	lm	lm	lm	ll	ll	ll	ll	ll	ll	lm	lm	lm	lm
Marker16189	<efxeg>	ee	ef	ee	eg	ee	eg	ee	fg	ef	eg	fg	ef	eg	ef	ee	eg	fg	eg	fg	ee	fg	eg	ee	ee	ee	eg	ee	fg	ef	eg	ef	fg	eg	ef	ef	ee	ee	ee	ef	fg	fg	ee	ef	fg	eg	fg	ef	fg
Marker1619	<nnxnp>	np	np	np	np	nn	np	nn	np	np	nn	np	np	nn	nn	np	np	nn	nn	nn	nn	nn	np	nn	np	np	nn	np	np	nn	nn	np	np	nn	nn	nn	nn	nn	np	nn	np	nn	nn	np	np	np	np	np	np
Marker16200	<lmxll>	lm	ll	ll	ll	ll	ll	ll	lm	lm	lm	ll	lm	ll	lm	lm	ll	ll	ll	ll	lm	ll	lm	lm	ll	lm	lm	ll	ll	lm	ll	lm	lm	ll	lm	lm	lm	lm	ll	ll	lm	ll	lm	ll	lm	lm	ll	ll	lm
Marker16206	<nnxnp>	nn	nn	np	nn	np	np	np	np	np	nn	np	np	np	nn	nn	nn	np	nn	nn	np	np	nn	np	np	np	nn	np	np	np	np	np	--	np	nn	nn	np	nn	nn	nn	nn	np	np	nn	nn	np	nn	np	nn
Marker16207	<nnxnp>	nn	nn	nn	np	np	nn	nn	np	np	np	nn	np	nn	np	np	nn	np	nn	np	nn	nn	np	np	nn	nn	nn	nn	np	nn	nn	nn	np	np	np	np	nn	np	np	np	np	np	nn	np	np	np	np	nn	np
Marker16208	<lmxll>	lm	ll	ll	ll	lm	lm	ll	lm	ll	lm	lm	ll	ll	lm	lm	lm	lm	lm	lm	ll	lm	lm	lm	ll	ll	ll	lm	ll	lm	lm	lm	lm	lm	ll	lm	ll	lm	ll	ll	ll	ll	ll	lm	ll	ll	lm	lm	lm
Marker16210	<efxeg>	ef	fg	fg	fg	ee	fg	eg	ee	eg	ee	eg	fg	eg	ee	ee	ef	eg	eg	fg	ee	ee	fg	eg	ee	ef	ef	ef	fg	eg	ee	ef	ef	ef	fg	ee	eg	fg	eg	eg	fg	fg	ee	fg	ef	ee	ef	ee	ef
Marker16215	<nnxnp>	np	np	nn	nn	np	np	np	np	nn	nn	nn	nn	nn	np	np	np	nn	np	nn	np	nn	np	nn	np	nn	np	np	nn	nn	nn	np	np	np	np	nn	nn	nn	np	np	np	np	np	np	np	np	nn	nn	nn
Marker16232	<nnxnp>	np	np	np	np	np	nn	nn	np	nn	nn	nn	nn	nn	np	np	np	np	np	nn	np	np	np	nn	nn	np	np	nn	nn	nn	nn	nn	nn	np	np	nn	np	nn	np	nn	np	nn	np	np	np	np	nn	nn	nn
Marker16237	<nnxnp>	nn	nn	nn	np	nn	nn	np	nn	np	nn	np	nn	np	np	nn	nn	np	nn	nn	np	nn	np	np	np	np	nn	nn	np	nn	nn	nn	np	nn	np	np	np	np	np	np	nn	np	np	np	nn	nn	nn	nn	np
Marker16242	<efxeg>	ef	ef	eg	eg	fg	fg	fg	fg	eg	ee	ef	ef	fg	eg	ef	ef	eg	ef	fg	eg	ee	ef	eg	ef	ef	eg	ee	ee	ee	fg	eg	fg	ef	eg	eg	eg	ef	ef	fg	fg	fg	eg	ef	fg	ef	ef	fg	eg
Marker162426	<hkxhk>	hk	hk	hk	hh	hk	hh	hk	hh	hh	hk	hk	hk	hk	kk	hk	kk	hk	hk	hk	hk	hh	hh	kk	kk	hk	kk	hk	hh	hk	hh	hk	hk	hk	hk	hk	hh	kk	hh	hk	hk	hk	kk	hk	kk	hk	hk	hk	kk
Marker16244	<nnxnp>	np	np	np	np	nn	nn	nn	np	nn	nn	np	nn	nn	nn	nn	np	np	nn	nn	nn	nn	np	np	np	np	np	np	nn	nn	nn	nn	nn	nn	nn	np	np	np	nn	np	np	np	nn	nn	np	np	nn	nn	nn
Marker16245	<lmxll>	lm	ll	ll	lm	lm	lm	lm	ll	lm	lm	ll	lm	ll	lm	lm	ll	ll	lm	ll	lm	ll	lm	lm	ll	lm	ll	lm	ll	ll	lm	ll	lm	lm	lm	lm	lm	lm	ll	ll	lm	ll	lm	ll	ll	lm	ll	ll	lm
Marker16254	<nnxnp>	nn	nn	nn	nn	nn	np	np	nn	np	np	nn	np	nn	nn	np	np	np	np	np	np	nn	nn	nn	nn	np	np	np	nn	np	nn	nn	np	np	np	np	np	nn	nn	np	nn	nn	np	nn	np	nn	np	np	np
Marker16262	<lmxll>	lm	lm	ll	ll	ll	lm	lm	lm	lm	ll	ll	ll	ll	ll	ll	lm	lm	lm	ll	lm	lm	lm	lm	ll	ll	ll	lm	lm	lm	ll	ll	lm	ll	ll	lm	lm	ll	ll	ll	ll	lm	ll	ll	ll	ll	ll	lm	lm
Marker16267	<lmxll>	ll	lm	ll	ll	ll	ll	lm	ll	ll	ll	ll	lm	ll	lm	ll	lm	ll	lm	ll	ll	lm	ll	lm	ll	lm	ll	lm	lm	ll	ll	ll	ll	ll	ll	lm	ll	ll	ll	lm	lm	ll	lm	lm	lm	ll	ll	ll	ll
Marker16268	<lmxll>	ll	ll	lm	lm	ll	lm	ll	lm	ll	ll	lm	ll	ll	lm	ll	ll	ll	lm	lm	ll	lm	lm	lm	lm	lm	ll	lm	lm	lm	lm	ll	lm	ll	ll	ll	ll	ll	lm	lm	lm	ll	lm	ll	lm	lm	ll	lm	lm
Marker16271	<nnxnp>	nn	nn	np	nn	np	nn	np	nn	np	nn	nn	np	np	nn	np	nn	np	nn	np	nn	np	nn	np	nn	np	np	nn	np	np	nn	nn	np	nn	np	np	nn	nn	nn	nn	np	nn	nn	np	nn	np	np	np	np
Marker16288	<lmxll>	ll	lm	ll	ll	lm	ll	lm	ll	ll	lm	ll	ll	ll	lm	ll	lm	lm	ll	ll	ll	ll	ll	ll	lm	lm	lm	lm	ll	ll	lm	ll	lm	lm	ll	lm	lm	lm	lm	ll	lm	lm	lm	ll	ll	lm	ll	lm	lm
Marker16294	<nnxnp>	np	nn	nn	nn	np	np	np	np	nn	nn	nn	np	np	nn	np	nn	np	np	np	np	np	np	np	nn	np	nn	nn	nn	np	np	np	np	np	nn	nn	np	nn	np	np	nn	nn	np	nn	np	np	nn	nn	nn
Marker16309	<nnxnp>	nn	nn	nn	np	nn	nn	nn	np	nn	np	nn	nn	nn	np	nn	np	np	nn	nn	np	nn	nn	np	nn	nn	np	np	np	nn	nn	nn	np	np	np	nn	nn	nn	nn	np	np	np	np	nn	nn	nn	nn	np	np
Marker16312	<nnxnp>	nn	np	nn	np	np	np	np	np	nn	nn	np	np	np	nn	nn	nn	nn	nn	np	np	np	nn	np	np	np	np	nn	np	np	np	np	np	nn	np	nn	np	np	nn	np	nn	nn	nn	np	nn	np	--	nn	nn
Marker16340	<nnxnp>	nn	np	np	np	nn	nn	nn	nn	np	np	np	nn	nn	np	nn	np	nn	nn	nn	nn	nn	nn	nn	np	nn	np	np	nn	nn	nn	nn	nn	nn	np	np	nn	np	nn	nn	np	np	nn	np	nn	nn	np	np	np
Marker16341	<nnxnp>	nn	nn	nn	np	nn	nn	nn	np	nn	np	nn	nn	nn	np	nn	np	np	nn	nn	np	nn	nn	np	np	nn	np	np	np	nn	nn	nn	np	np	np	np	nn	nn	nn	np	np	np	np	nn	nn	nn	nn	np	np
Marker16362	<lmxll>	lm	lm	lm	ll	lm	lm	lm	ll	ll	ll	lm	lm	lm	ll	ll	lm	lm	lm	ll	lm	lm	lm	ll	ll	lm	ll	lm	ll	lm	lm	lm	ll	ll	lm	lm	ll	lm	lm	ll	ll	ll	ll	ll	lm	lm	ll	lm	lm
Marker16371	<lmxll>	ll	ll	lm	ll	lm	ll	lm	ll	ll	ll	lm	ll	ll	lm	lm	lm	lm	lm	lm	lm	lm	ll	ll	lm	ll	ll	lm	ll	lm	lm	ll	lm	ll	ll	lm	ll	ll	ll	lm	lm	lm	ll	ll	lm	lm	ll	lm	lm
Marker16388	<lmxll>	lm	lm	lm	ll	lm	lm	lm	ll	ll	ll	lm	lm	lm	ll	ll	lm	lm	lm	ll	lm	ll	lm	ll	ll	ll	ll	lm	ll	lm	lm	lm	ll	lm	lm	lm	ll	lm	lm	ll	ll	ll	lm	ll	lm	lm	ll	lm	lm
Marker16394	<nnxnp>	np	np	np	np	np	np	nn	nn	np	nn	nn	nn	np	nn	np	nn	np	nn	np	np	nn	np	nn	np	np	nn	np	np	nn	nn	np	nn	nn	np	np	np	np	np	np	nn	nn	np	np	np	nn	nn	np	np
Marker16406	<lmxll>	ll	ll	ll	ll	lm	lm	lm	ll	ll	ll	lm	ll	ll	lm	lm	ll	lm	ll	ll	ll	lm	lm	ll	lm	lm	ll	ll	lm	lm	ll	ll	ll	ll	lm	ll	lm	ll	ll	ll	lm	ll	ll	ll	lm	lm	ll	lm	lm
Marker16407	<nnxnp>	nn	np	nn	nn	np	nn	nn	np	np	nn	nn	np	nn	nn	nn	nn	np	nn	nn	np	np	nn	nn	nn	nn	np	np	np	nn	nn	nn	np	nn	nn	np	nn	np	nn	nn	np	np	nn	np	np	nn	nn	np	np
Marker16417	<nnxnp>	nn	np	nn	nn	np	np	nn	np	np	np	nn	np	np	nn	nn	nn	nn	np	nn	np	nn	nn	np	nn	nn	np	np	nn	nn	np	np	np	np	np	nn	np	np	np	np	nn	np	np	np	np	nn	np	nn	nn
Marker16424	<hkxhk>	hk	kk	kk	hh	kk	kk	hk	hh	kk	hk	kk	kk	kk	hk	hk	hk	hk	hk	hh	hh	kk	hk	hk	hh	kk	hk	hk	hh	kk	hh	hk	hk	hh	kk	hh	hh	hk	hh	hk	hk	hk	hh	hk	hk	hh	hk	hk	kk
Marker164325	<nnxnp>	nn	np	np	np	np	nn	nn	nn	np	nn	nn	nn	np	nn	np	nn	np	nn	np	np	np	np	nn	np	np	nn	np	np	nn	nn	np	nn	nn	np	nn	np	np	np	np	nn	nn	np	np	np	nn	nn	np	np
Marker16441	<nnxnp>	np	np	nn	np	np	np	np	np	nn	nn	nn	np	nn	np	nn	np	nn	nn	np	np	np	np	np	nn	nn	nn	np	np	np	nn	nn	np	nn	nn	nn	nn	nn	np	np	nn	nn	nn	nn	np	nn	nn	np	nn
Marker16443	<nnxnp>	nn	nn	np	nn	np	nn	nn	nn	nn	np	nn	nn	np	np	np	np	nn	np	nn	nn	nn	nn	nn	np	np	np	nn	nn	nn	nn	np	nn	np	nn	nn	np	np	nn	nn	np	np	np	nn	nn	np	np	nn	nn
Marker164494	<hkxhk>	hh	hk	hk	hk	hk	hk	hk	hh	hk	hk	hk	hh	hk	hk	kk	hh	hk	hh	hk	kk	kk	hh	hk	hh	hk	hk	hk	hk	kk	hh	hk	kk	hk	hh	kk	hh	hk	kk	hh	hh	hk	hk	hk	hh	hh	hk	kk	hh
Marker164514	<lmxll>	lm	ll	ll	ll	lm	lm	ll	lm	lm	ll	lm	lm	lm	lm	ll	lm	lm	ll	lm	lm	lm	lm	lm	lm	ll	lm	ll	ll	lm	lm	ll	lm	lm	ll	lm	lm	lm	ll	lm	ll	ll	ll	lm	lm	lm	lm	lm	ll
Marker16456	<nnxnp>	nn	nn	nn	np	nn	nn	np	nn	nn	nn	np	nn	np	np	nn	nn	np	nn	nn	np	nn	np	np	np	np	nn	nn	nn	nn	nn	nn	np	nn	np	np	np	np	np	np	np	nn	np	np	nn	nn	nn	nn	np
Marker16461	<lmxll>	lm	lm	ll	lm	lm	lm	lm	ll	ll	ll	ll	lm	lm	ll	ll	ll	lm	lm	lm	ll	lm	ll	lm	lm	lm	ll	ll	ll	lm	lm	ll	ll	ll	lm	lm	ll	ll	lm	ll	lm	lm	lm	ll	ll	lm	ll	lm	ll
Marker16462	<nnxnp>	nn	np	np	nn	nn	np	nn	nn	nn	nn	nn	nn	np	np	np	nn	nn	np	np	np	nn	np	nn	np	np	nn	np	nn	nn	nn	nn	nn	np	np	nn	nn	np	np	nn	np	nn	nn	np	np	np	nn	nn	np
Marker16471	<nnxnp>	nn	np	nn	nn	np	np	nn	np	np	np	nn	nn	np	nn	nn	np	np	np	nn	nn	nn	nn	np	nn	nn	np	np	nn	nn	np	np	np	np	np	nn	np	np	nn	np	nn	np	np	np	np	np	np	nn	nn
Marker16476	<nnxnp>	nn	nn	nn	nn	nn	np	np	nn	np	np	np	np	np	nn	np	nn	nn	nn	np	nn	nn	nn	np	np	nn	nn	np	nn	np	np	np	np	np	nn	np	nn	nn	nn	np	nn	np	nn	nn	nn	nn	np	np	np
Marker16477	<nnxnp>	nn	np	nn	np	nn	nn	nn	np	nn	nn	nn	nn	nn	nn	np	np	np	np	nn	np	np	nn	nn	np	np	np	np	nn	np	nn	nn	nn	nn	np	nn	np	np	np	nn	nn	np	np	np	np	nn	nn	nn	np
Marker165023	<lmxll>	ll	lm	lm	ll	lm	lm	lm	ll	lm	ll	ll	ll	lm	ll	ll	ll	ll	ll	ll	lm	lm	ll	lm	ll	ll	ll	lm	lm	lm	ll	lm	ll	lm	ll	ll	ll	lm	lm	ll	ll	ll	lm	lm	lm	ll	ll	lm	ll
Marker16505	<lmxll>	ll	lm	lm	lm	ll	lm	lm	ll	ll	lm	lm	lm	lm	lm	lm	lm	ll	lm	ll	ll	ll	ll	ll	ll	lm	lm	lm	ll	ll	ll	ll	ll	lm	lm	lm	lm	ll	lm	lm	ll	lm	lm	ll	lm	lm	ll	lm	ll
Marker16506	<nnxnp>	nn	nn	np	nn	np	nn	nn	np	np	nn	np	nn	np	np	nn	np	nn	nn	np	nn	np	np	np	nn	nn	nn	nn	nn	nn	nn	np	np	nn	np	np	nn	nn	np	nn	nn	nn	np	np	nn	nn	nn	nn	np
Marker16507	<lmxll>	lm	lm	ll	ll	lm	lm	lm	lm	lm	lm	ll	ll	lm	ll	lm	ll	lm	lm	lm	lm	ll	lm	ll	ll	lm	ll	ll	lm	ll	ll	lm	ll	ll	lm	lm	ll	lm	lm	lm	ll	lm	lm	ll	ll	ll	ll	ll	ll
Marker16524	<efxeg>	ee	fg	fg	fg	ee	fg	ef	eg	eg	ef	fg	fg	fg	ef	fg	fg	eg	ef	ee	eg	ee	ee	ee	eg	fg	eg	fg	ee	ee	eg	ee	ee	fg	fg	fg	ef	ee	fg	ef	eg	ee	eg	eg	ef	ef	eg	fg	eg
Marker16542	<nnxnp>	np	nn	np	nn	nn	np	np	nn	nn	np	np	nn	np	nn	nn	np	np	np	np	nn	np	np	nn	nn	nn	np	nn	np	nn	np	nn	np	np	nn	nn	nn	nn	nn	nn	np	nn	nn	nn	np	np	nn	nn	np
Marker16547	<nnxnp>	nn	nn	nn	nn	nn	np	np	nn	np	np	np	np	np	nn	nn	nn	nn	nn	np	nn	nn	nn	np	np	nn	nn	np	np	np	np	np	np	nn	nn	np	nn	np	nn	np	nn	np	nn	nn	nn	nn	np	np	np
Marker16553	<nnxnp>	nn	nn	nn	nn	nn	np	np	nn	nn	nn	np	nn	np	np	nn	nn	nn	np	nn	nn	nn	np	np	nn	nn	nn	nn	np	np	nn	np	nn	np	np	np	nn	np	nn	nn	np	nn	np	nn	np	nn	np	nn	np
Marker16554	<lmxll>	lm	ll	ll	ll	ll	ll	ll	lm	lm	lm	ll	lm	ll	lm	lm	ll	ll	ll	ll	lm	ll	lm	lm	ll	lm	lm	ll	ll	lm	ll	lm	lm	ll	lm	lm	lm	lm	ll	ll	lm	ll	lm	ll	lm	lm	ll	ll	lm
Marker16555	<lmxll>	lm	ll	ll	ll	ll	ll	ll	ll	lm	ll	ll	ll	ll	ll	lm	ll	ll	lm	ll	ll	ll	ll	lm	lm	ll	lm	ll	lm	ll	ll	ll	lm	lm	ll	ll	lm	ll	ll	lm	lm	lm	lm	lm	ll	ll	lm	ll	ll
Marker16568	<nnxnp>	nn	nn	nn	np	nn	nn	np	nn	nn	np	np	nn	np	np	nn	nn	np	nn	nn	np	nn	np	np	np	np	nn	nn	nn	nn	nn	nn	np	nn	np	np	np	nn	np	np	np	nn	np	np	nn	nn	nn	nn	np
Marker16569	<nnxnp>	np	np	np	np	nn	nn	np	np	nn	nn	np	np	nn	nn	nn	nn	np	nn	nn	nn	nn	np	np	np	np	np	np	nn	np	nn	nn	nn	np	np	nn	np	np	nn	np	np	np	nn	nn	nn	np	np	nn	nn
Marker165693	<nnxnp>	np	nn	np	nn	nn	np	nn	np	np	nn	nn	np	np	nn	nn	np	np	np	nn	np	np	np	nn	np	nn	nn	np	np	np	np	np	nn	nn	np	np	np	nn	nn	np	nn	np	np	nn	nn	nn	np	nn	nn
Marker16570	<nnxnp>	nn	nn	nn	nn	np	nn	np	np	nn	nn	np	np	np	np	nn	np	np	np	np	np	nn	nn	np	nn	nn	np	nn	nn	nn	np	np	nn	np	nn	np	nn	nn	nn	np	np	np	nn	np	nn	np	np	np	nn
Marker16576	<nnxnp>	nn	np	nn	nn	np	nn	np	np	np	nn	np	nn	nn	nn	nn	np	nn	nn	np	np	nn	np	nn	nn	nn	nn	nn	np	nn	nn	nn	np	np	nn	nn	nn	nn	nn	np	nn	np	nn	nn	np	nn	np	nn	np
Marker16583	<nnxnp>	nn	nn	np	np	np	nn	nn	np	np	nn	np	nn	np	np	np	np	np	np	nn	np	np	nn	np	nn	nn	nn	np	np	nn	nn	np	np	nn	np	nn	np	np	nn	nn	np	nn	np	np	nn	np	np	nn	nn
Marker16590	<nnxnp>	np	np	np	nn	nn	nn	nn	nn	np	np	nn	nn	nn	np	np	np	np	np	nn	nn	nn	np	nn	nn	nn	np	np	nn	nn	nn	nn	nn	np	nn	np	nn	nn	np	nn	np	np	np	nn	nn	nn	nn	nn	nn
Marker16594	<nnxnp>	np	np	nn	np	np	np	nn	np	np	np	np	np	nn	nn	nn	nn	nn	nn	nn	np	nn	np	np	np	nn	np	np	np	np	np	np	np	np	nn	nn	np	nn	np	np	nn	np	nn	nn	nn	nn	np	nn	nn
Marker16605	<nnxnp>	np	np	nn	np	nn	np	np	np	nn	nn	np	np	nn	nn	nn	nn	np	nn	np	np	np	np	np	nn	nn	nn	np	np	np	nn	nn	np	nn	nn	np	nn	nn	np	np	nn	nn	nn	nn	np	nn	nn	np	np
Marker16613	<nnxnp>	np	np	np	nn	np	nn	np	nn	np	nn	nn	np	nn	np	np	nn	nn	nn	nn	np	nn	nn	np	np	np	nn	np	nn	np	nn	np	nn	nn	np	np	np	np	np	np	nn	nn	np	np	nn	nn	nn	np	nn
Marker16615	<lmxll>	lm	ll	ll	lm	ll	ll	lm	lm	ll	lm	ll	ll	ll	lm	ll	ll	ll	lm	lm	lm	ll	lm	ll	lm	ll	lm	ll	lm	ll	lm	lm	ll	ll	ll	lm	lm	ll	lm	ll	ll	ll	lm	ll	lm	lm	lm	ll	ll
Marker16626	<nnxnp>	np	np	np	np	np	nn	nn	np	nn	nn	np	nn	np	np	nn	nn	nn	nn	nn	nn	np	np	np	np	nn	nn	nn	np	nn	np	np	nn	nn	nn	nn	nn	np	np	nn	np	np	nn	np	nn	np	nn	nn	nn
Marker166363	<nnxnp>	np	np	nn	np	np	np	np	np	nn	nn	nn	np	nn	np	nn	np	nn	nn	np	np	np	np	np	nn	nn	nn	np	np	np	nn	nn	np	nn	nn	nn	nn	nn	np	np	nn	nn	nn	nn	np	nn	nn	np	nn
Marker16637	<efxeg>	ef	ef	ee	ef	eg	ee	fg	fg	ef	ef	eg	fg	fg	fg	ee	eg	fg	eg	fg	eg	ef	ee	fg	ef	ef	eg	ef	ee	ef	eg	eg	ee	eg	ee	eg	ef	ee	ef	eg	fg	eg	ee	fg	ee	fg	fg	eg	ef
Marker166406	<nnxnp>	np	np	np	np	nn	nn	nn	np	nn	nn	np	nn	nn	nn	nn	np	np	nn	nn	nn	nn	np	np	np	np	np	np	nn	nn	nn	nn	nn	nn	nn	np	np	np	nn	np	np	np	nn	nn	np	np	nn	nn	nn
Marker16646	<nnxnp>	np	nn	nn	np	nn	nn	nn	nn	nn	np	nn	nn	nn	np	np	np	np	nn	nn	np	nn	nn	np	nn	nn	np	np	np	nn	nn	nn	np	np	np	nn	np	nn	nn	np	np	np	np	nn	nn	nn	nn	np	np
Marker16648	<nnxnp>	nn	np	nn	nn	np	np	nn	np	np	nn	np	np	np	np	nn	nn	nn	np	np	nn	np	np	np	np	np	nn	nn	nn	np	np	np	nn	nn	np	nn	nn	np	nn	nn	nn	np	nn	np	np	np	nn	nn	nn
Marker16656	<nnxnp>	np	nn	np	np	nn	np	nn	nn	nn	np	nn	np	np	np	np	nn	np	np	nn	nn	np	nn	np	np	np	np	np	nn	np	np	np	nn	nn	np	np	np	np	np	nn	np	nn	np	np	nn	nn	nn	np	nn
Marker16662	<nnxnp>	np	np	np	np	nn	nn	nn	np	nn	nn	np	nn	nn	nn	nn	np	np	nn	nn	nn	nn	np	np	np	np	np	np	nn	np	nn	nn	nn	nn	nn	np	np	np	nn	np	np	np	nn	nn	nn	np	nn	nn	nn
Marker16665	<efxeg>	fg	ee	eg	eg	ef	ef	fg	ef	fg	fg	ef	ef	ee	ef	ee	fg	ef	ee	ee	fg	ef	ef	ee	eg	ee	ef	ee	eg	ef	ef	ee	ef	ee	ef	eg	fg	fg	ef	ee	ee	fg	ee	eg	eg	ef	ef	fg	ef
Marker16666	<nnxnp>	np	np	np	np	nn	nn	np	nn	np	np	np	nn	nn	nn	nn	np	nn	nn	nn	np	nn	nn	nn	np	nn	nn	nn	np	nn	nn	np	nn	nn	nn	nn	np	np	nn	nn	nn	np	nn	np	np	nn	nn	np	nn
Marker16667	<nnxnp>	np	np	np	nn	np	np	np	np	np	np	nn	np	np	np	nn	np	nn	np	nn	np	nn	nn	np	np	nn	nn	np	np	nn	np	np	nn	nn	np	nn	np	np	np	np	np	nn	nn	np	np	nn	nn	np	np
Marker16672	<lmxll>	lm	lm	lm	ll	ll	ll	ll	ll	lm	ll	lm	ll	lm	ll	ll	lm	ll	lm	lm	ll	lm	lm	ll	ll	ll	ll	lm	lm	lm	ll	lm	ll	ll	ll	ll	ll	lm	ll	lm	lm	lm	ll	lm	lm	lm	ll	lm	ll
Marker16681	<hkxhk>	hk	hk	hk	kk	hk	kk	hk	hk	kk	hk	hk	hh	kk	kk	hh	kk	hh	hk	hk	hk	hk	hh	hk	hk	hk	hk	kk	hh	hh	kk	hk	hh	hk	hk	hh	hh	hk	hh	hh	hk	hk	hk	hk	hh	kk	kk	hh	hk
Marker16684	<lmxll>	lm	lm	ll	lm	ll	lm	lm	ll	ll	ll	ll	ll	lm	ll	ll	ll	lm	lm	lm	ll	lm	ll	ll	ll	lm	ll	ll	ll	lm	lm	ll	ll	ll	lm	lm	ll	ll	lm	ll	ll	lm	lm	ll	ll	lm	ll	lm	ll
Marker16688	<nnxnp>	np	np	np	np	nn	nn	nn	np	nn	nn	np	nn	nn	nn	nn	np	np	nn	nn	nn	nn	nn	nn	np	np	np	np	nn	nn	np	np	nn	nn	nn	np	np	np	nn	np	np	np	np	nn	np	np	nn	nn	nn
Marker16689	<nnxnp>	nn	np	nn	nn	nn	nn	nn	nn	nn	np	np	np	np	nn	nn	np	np	np	nn	nn	nn	np	np	np	np	np	nn	np	np	np	nn	nn	nn	nn	nn	np	np	np	nn	np	nn	nn	np	np	nn	nn	nn	np
Marker16690	<lmxll>	lm	lm	ll	ll	lm	lm	lm	lm	lm	lm	ll	ll	lm	ll	lm	ll	lm	lm	lm	lm	ll	lm	ll	ll	lm	ll	ll	lm	ll	ll	lm	ll	ll	lm	lm	ll	lm	lm	lm	ll	lm	lm	ll	ll	ll	ll	ll	ll
Marker16699	<nnxnp>	nn	np	nn	nn	np	np	nn	np	nn	np	np	nn	np	np	np	np	nn	np	nn	np	nn	nn	np	np	np	np	nn	nn	nn	nn	nn	nn	nn	np	np	nn	np	nn	np	nn	nn	np	np	nn	nn	nn	nn	np
Marker1670	<lmxll>	lm	lm	ll	ll	lm	ll	lm	ll	ll	lm	lm	ll	ll	ll	ll	lm	lm	ll	ll	lm	lm	ll	ll	lm	ll	lm	ll	ll	ll	ll	lm	ll	lm	lm	ll	lm	ll	ll	ll	ll	lm	ll	lm	lm	lm	lm	ll	ll
Marker16702	<nnxnp>	nn	np	nn	np	np	nn	nn	nn	nn	np	np	nn	np	np	nn	nn	np	nn	nn	np	nn	np	np	nn	np	nn	nn	nn	nn	nn	np	np	np	nn	np	np	nn	nn	np	np	nn	np	np	nn	nn	nn	nn	np
Marker16705	<nnxnp>	nn	nn	np	nn	np	np	nn	nn	np	nn	nn	np	np	nn	nn	np	nn	nn	np	nn	nn	nn	np	nn	np	nn	np	nn	nn	np	np	np	np	np	np	np	nn	nn	nn	np	nn	nn	np	np	np	nn	np	nn
Marker16706	<nnxnp>	nn	nn	nn	np	np	nn	np	np	np	np	nn	nn	np	np	nn	np	nn	np	nn	nn	nn	nn	np	nn	np	nn	np	nn	nn	np	nn	nn	np	np	np	nn	nn	nn	nn	np	nn	nn	np	nn	np	np	nn	np
Marker1671	<lmxll>	lm	lm	ll	lm	lm	lm	lm	lm	lm	lm	lm	lm	lm	ll	lm	ll	lm	lm	lm	lm	lm	lm	ll	ll	lm	ll	ll	lm	ll	lm	lm	ll	ll	lm	lm	lm	ll	ll	lm	ll	ll	ll	lm	ll	ll	ll	lm	ll
Marker16718	<lmxll>	ll	ll	lm	ll	ll	lm	lm	lm	lm	ll	lm	lm	lm	ll	lm	lm	ll	ll	lm	lm	lm	lm	lm	lm	ll	lm	lm	ll	lm	lm	ll	ll	lm	lm	ll	ll	ll	ll	lm	lm	ll	ll	lm	lm	ll	lm	ll	ll
Marker16722	<nnxnp>	nn	np	np	nn	np	nn	nn	np	np	nn	nn	np	nn	np	np	nn	nn	nn	nn	np	nn	nn	np	np	np	nn	np	nn	np	nn	np	nn	nn	np	np	np	np	np	np	nn	np	np	np	nn	nn	np	np	nn
Marker16727	<lmxll>	lm	ll	lm	ll	lm	lm	lm	lm	lm	lm	ll	lm	lm	ll	lm	ll	ll	lm	ll	ll	ll	ll	lm	ll	ll	lm	lm	ll	ll	lm	ll	lm	ll	lm	lm	ll	lm	lm	ll	ll	ll	lm	lm	ll	lm	ll	lm	lm
Marker16733	<nnxnp>	nn	np	nn	nn	nn	np	nn	nn	np	np	nn	nn	nn	np	np	nn	nn	nn	nn	np	np	np	nn	nn	np	np	nn	nn	np	np	np	np	np	nn	np	np	nn	np	nn	nn	nn	nn	np	nn	nn	nn	np	nn
Marker16743	<lmxll>	ll	ll	lm	lm	ll	lm	lm	ll	lm	ll	ll	ll	lm	lm	ll	lm	lm	ll	ll	lm	lm	ll	ll	ll	ll	lm	lm	ll	ll	lm	lm	ll	lm	lm	ll	ll	lm	ll	ll	ll	lm	lm	ll	ll	lm	lm	ll	lm
Marker167439	<nnxnp>	nn	np	np	nn	np	nn	np	nn	nn	nn	np	np	nn	nn	np	nn	np	nn	np	nn	np	nn	np	nn	nn	np	nn	np	np	nn	nn	np	nn	np	np	nn	nn	nn	nn	np	nn	np	np	nn	np	nn	np	nn
Marker16748	<nnxnp>	np	nn	np	np	nn	nn	np	nn	nn	np	np	nn	np	np	nn	nn	nn	np	np	np	nn	np	np	nn	nn	np	nn	np	nn	np	np	np	np	np	nn	nn	np	nn	np	nn	nn	np	nn	nn	nn	np	np	nn
Marker16749	<nnxnp>	nn	nn	nn	np	nn	nn	nn	np	nn	np	nn	nn	nn	np	nn	np	np	nn	nn	np	nn	nn	np	nn	nn	np	np	np	nn	nn	nn	np	np	np	nn	nn	nn	nn	np	np	np	np	nn	nn	nn	nn	np	np
Marker16753	<lmxll>	lm	lm	lm	lm	lm	ll	ll	lm	ll	ll	lm	lm	ll	ll	lm	ll	lm	ll	ll	ll	lm	lm	lm	lm	ll	lm	ll	lm	lm	lm	ll	lm	ll	ll	ll	ll	lm	lm	lm	ll	lm	lm	lm	ll	lm	ll	ll	lm
Marker16759	<nnxnp>	np	nn	nn	np	np	nn	np	np	nn	np	np	np	nn	nn	nn	np	nn	np	np	nn	nn	nn	np	nn	nn	np	nn	nn	np	nn	nn	np	np	np	np	nn	nn	np	nn	np	np	np	nn	nn	np	np	np	nn
Marker16761	<nnxnp>	nn	nn	nn	np	nn	nn	np	nn	np	nn	np	nn	np	np	nn	nn	np	nn	nn	np	np	np	np	np	np	nn	nn	np	nn	nn	nn	np	nn	np	np	np	np	np	np	nn	np	np	np	nn	np	nn	nn	np
Marker16782	<lmxll>	ll	ll	lm	lm	ll	ll	lm	ll	ll	ll	ll	lm	lm	ll	ll	lm	ll	lm	ll	lm	lm	lm	lm	lm	lm	ll	lm	ll	lm	lm	ll	ll	lm	lm	ll	lm	ll	lm	lm	ll	ll	lm	ll	lm	lm	ll	lm	ll
Marker16785	<nnxnp>	np	np	np	nn	nn	np	np	nn	nn	nn	np	np	nn	nn	np	nn	np	nn	np	np	np	np	nn	np	np	np	nn	np	np	nn	np	np	nn	nn	nn	np	np	np	np	nn	np	np	nn	np	nn	nn	np	nn
Marker167883	<nnxnp>	np	nn	nn	nn	nn	np	nn	np	nn	nn	np	np	np	nn	np	nn	np	np	np	np	np	np	np	nn	np	nn	nn	nn	np	np	np	np	np	nn	nn	np	np	np	np	nn	nn	np	nn	np	np	nn	nn	np
Marker1679	<nnxnp>	np	nn	np	np	nn	nn	nn	np	nn	nn	nn	nn	nn	nn	nn	nn	np	nn	np	np	np	np	np	nn	np	nn	nn	np	nn	np	np	nn	nn	nn	nn	nn	np	np	np	np	nn	nn	nn	nn	nn	nn	nn	nn
Marker16793	<lmxll>	lm	lm	ll	ll	lm	lm	lm	lm	ll	ll	lm	lm	lm	ll	lm	lm	ll	lm	lm	ll	ll	lm	ll	lm	lm	ll	ll	ll	ll	lm	ll	lm	lm	ll	ll	ll	lm	lm	lm	lm	lm	ll	lm	lm	lm	lm	lm	ll
Marker16794	<nnxnp>	np	np	np	np	np	nn	np	np	nn	nn	nn	nn	nn	np	nn	np	np	np	nn	np	np	np	nn	nn	np	np	nn	np	nn	nn	nn	nn	nn	np	nn	np	np	np	nn	np	nn	np	np	np	np	nn	nn	nn
Marker16796	<nnxnp>	np	np	np	np	np	nn	nn	np	nn	nn	nn	nn	nn	np	np	np	np	np	nn	np	np	np	nn	nn	np	np	nn	nn	nn	nn	nn	nn	np	np	nn	np	nn	np	nn	np	nn	np	np	np	np	nn	nn	nn
Marker16797	<nnxnp>	nn	np	nn	nn	nn	nn	nn	np	np	np	np	np	nn	np	np	nn	np	np	nn	nn	nn	np	np	np	np	np	np	nn	np	np	nn	nn	np	np	np	np	nn	np	nn	np	nn	nn	np	nn	nn	nn	nn	nn
Marker16814	<nnxnp>	np	np	nn	np	nn	np	np	nn	nn	nn	np	np	np	np	np	np	np	np	nn	nn	np	nn	np	np	np	np	nn	nn	np	np	np	nn	nn	np	np	np	np	np	np	np	nn	np	np	nn	np	nn	np	np
Marker16822	<lmxll>	ll	ll	ll	lm	lm	lm	lm	ll	ll	ll	lm	ll	ll	lm	lm	ll	lm	ll	ll	ll	lm	lm	ll	lm	lm	ll	lm	lm	lm	ll	ll	ll	ll	lm	ll	ll	ll	ll	ll	lm	ll	ll	ll	lm	lm	ll	lm	lm
Marker168321	<lmxll>	ll	ll	ll	lm	ll	ll	ll	lm	lm	lm	ll	ll	ll	lm	lm	ll	ll	ll	lm	ll	lm	ll	lm	lm	lm	lm	ll	lm	ll	ll	ll	lm	ll	ll	ll	lm	ll	ll	lm	lm	lm	ll	lm	ll	ll	lm	ll	ll
Marker16838	<lmxll>	ll	lm	ll	ll	ll	lm	ll	lm	lm	lm	lm	ll	ll	lm	lm	ll	lm	ll	lm	ll	ll	ll	ll	ll	lm	ll	lm	lm	lm	lm	lm	ll	ll	lm	ll	ll	ll	lm	ll	lm	ll	ll	lm	lm	ll	lm	ll	lm
Marker1684	<lmxll>	lm	ll	ll	lm	ll	ll	lm	lm	ll	lm	ll	ll	ll	lm	lm	ll	ll	lm	lm	lm	ll	lm	ll	lm	ll	lm	ll	lm	ll	lm	ll	ll	lm	ll	lm	lm	ll	lm	ll	ll	ll	lm	ll	lm	lm	lm	ll	ll
Marker168432	<nnxnp>	nn	nn	np	nn	np	np	np	np	np	nn	np	np	np	nn	np	np	np	nn	nn	nn	np	np	np	nn	np	nn	nn	nn	np	nn	np	nn	np	nn	nn	np	nn	nn	nn	nn	np	np	nn	nn	np	nn	np	np
Marker16848	<nnxnp>	np	np	np	nn	nn	np	np	np	nn	np	np	nn	nn	np	nn	np	np	np	np	np	np	np	np	np	np	nn	np	nn	np	np	np	np	np	np	np	np	np	np	nn	np	np	nn	nn	np	np	nn	np	nn
Marker16858	<nnxnp>	nn	nn	np	nn	np	np	np	np	np	nn	np	np	np	nn	np	np	np	nn	nn	nn	np	np	np	nn	np	nn	nn	nn	np	nn	np	nn	np	nn	nn	np	nn	nn	nn	nn	np	np	nn	nn	np	nn	np	np
Marker1686	<lmxll>	lm	lm	ll	lm	lm	ll	lm	ll	ll	lm	ll	ll	ll	lm	ll	ll	lm	ll	ll	ll	ll	ll	ll	lm	lm	lm	lm	lm	ll	ll	ll	lm	lm	ll	lm	lm	lm	lm	ll	lm	lm	lm	ll	ll	lm	ll	lm	lm
Marker16875	<nnxnp>	np	np	np	np	nn	nn	nn	np	nn	nn	np	nn	nn	nn	nn	np	np	nn	nn	nn	nn	np	nn	np	np	np	np	nn	nn	nn	np	nn	nn	nn	np	np	np	nn	np	np	np	np	nn	np	np	nn	nn	nn
Marker16878	<nnxnp>	np	np	np	np	nn	nn	nn	np	nn	nn	np	nn	nn	nn	nn	np	np	nn	nn	nn	nn	np	np	np	np	np	np	nn	nn	nn	nn	nn	nn	nn	np	np	np	nn	np	np	np	nn	nn	nn	np	nn	nn	nn
Marker16887	<nnxnp>	nn	nn	np	np	nn	np	nn	np	np	nn	nn	nn	nn	nn	np	np	nn	nn	nn	np	nn	nn	nn	np	nn	nn	np	nn	nn	np	nn	nn	nn	np	nn	np	np	np	nn	np	np	np	np	np	nn	nn	nn	nn
Marker168874	<lmxll>	ll	lm	ll	ll	ll	ll	ll	lm	lm	ll	lm	lm	ll	lm	ll	ll	lm	ll	lm	ll	lm	ll	ll	lm	ll	ll	ll	lm	lm	ll	lm	lm	ll	lm	lm	ll	ll	ll	lm	lm	lm	ll	ll	lm	ll	lm	lm	lm
Marker16913	<nnxnp>	np	nn	nn	np	np	nn	np	np	nn	np	np	np	nn	nn	nn	np	nn	np	np	nn	nn	nn	np	nn	nn	np	nn	nn	np	nn	nn	np	np	np	np	nn	nn	np	nn	np	np	np	nn	nn	np	np	np	nn
Marker16923	<nnxnp>	nn	nn	np	nn	nn	nn	np	np	nn	nn	nn	np	nn	np	nn	np	nn	np	nn	nn	np	np	np	nn	nn	np	nn	nn	np	np	np	np	np	nn	nn	nn	nn	nn	nn	nn	np	nn	np	np	np	np	nn	nn
Marker169254	<nnxnp>	nn	np	np	nn	nn	nn	np	np	np	nn	nn	np	np	np	nn	np	nn	nn	np	nn	np	np	np	nn	nn	np	nn	nn	nn	nn	np	np	nn	np	nn	nn	nn	nn	nn	nn	nn	np	np	nn	nn	nn	nn	nn
Marker16926	<nnxnp>	np	np	nn	nn	nn	nn	nn	np	np	np	nn	nn	nn	nn	np	np	nn	nn	np	np	nn	nn	nn	np	np	nn	np	np	np	np	np	nn	nn	nn	np	nn	nn	nn	np	nn	np	nn	np	nn	nn	nn	np	nn
Marker16932	<lmxll>	ll	ll	lm	ll	lm	ll	ll	lm	lm	ll	ll	lm	ll	ll	lm	ll	ll	lm	ll	ll	ll	ll	ll	lm	ll	lm	lm	lm	lm	ll	lm	ll	lm	ll	ll	ll	ll	ll	ll	lm	lm	ll	lm	lm	lm	lm	ll	ll
Marker16956	<nnxnp>	nn	nn	np	np	np	np	np	nn	nn	nn	np	np	np	np	nn	np	np	np	nn	nn	np	np	np	nn	nn	np	nn	nn	nn	nn	nn	np	np	np	nn	np	np	np	nn	np	nn	np	nn	np	np	np	nn	np
Marker16964	<nnxnp>	nn	nn	nn	nn	nn	np	nn	nn	nn	nn	np	np	np	nn	nn	np	np	np	np	np	nn	np	nn	nn	np	nn	nn	np	np	nn	np	nn	np	np	np	np	nn	np	np	nn	np	np	nn	np	np	np	nn	np
Marker169699	<nnxnp>	nn	nn	nn	np	nn	nn	nn	nn	nn	nn	np	nn	nn	nn	np	nn	np	nn	np	nn	np	np	nn	nn	nn	np	nn	nn	np	nn	nn	np	np	nn	np	nn	nn	nn	nn	nn	np	np	nn	nn	np	np	nn	np
Marker17010	<nnxnp>	np	nn	np	nn	nn	np	np	nn	nn	nn	np	nn	np	np	nn	np	np	np	np	np	np	nn	np	np	nn	nn	nn	np	np	np	np	nn	nn	nn	np	nn	np	np	np	np	np	nn	np	np	np	np	np	nn
Marker170161	<nnxnp>	np	np	nn	np	np	np	nn	np	np	np	np	np	nn	nn	nn	nn	nn	nn	nn	np	nn	np	np	np	nn	np	np	np	np	np	np	np	np	nn	nn	np	nn	np	np	nn	np	nn	nn	nn	nn	np	nn	nn
Marker17018	<nnxnp>	np	nn	nn	np	nn	np	np	nn	np	nn	nn	nn	nn	nn	np	nn	nn	nn	np	nn	np	np	np	nn	nn	np	nn	np	nn	nn	nn	np	np	np	np	np	nn	nn	nn	np	nn	np	nn	nn	np	np	nn	np
Marker17019	<nnxnp>	np	np	np	np	nn	nn	nn	np	nn	nn	np	nn	nn	nn	nn	np	np	nn	nn	nn	nn	np	np	np	np	np	np	nn	nn	nn	nn	nn	nn	nn	np	np	np	nn	np	np	np	nn	nn	nn	np	nn	nn	nn
Marker17021	<lmxll>	ll	ll	ll	ll	lm	ll	ll	lm	lm	lm	lm	ll	lm	lm	ll	lm	ll	lm	ll	lm	ll	ll	ll	ll	ll	ll	ll	lm	lm	lm	ll	ll	lm	ll	lm	ll	ll	lm	ll	ll	ll	ll	ll	lm	lm	lm	lm	ll
Marker17027	<lmxll>	ll	ll	lm	lm	lm	lm	lm	ll	lm	lm	ll	ll	ll	ll	lm	lm	ll	ll	lm	ll	lm	ll	lm	ll	lm	ll	lm	lm	ll	ll	ll	lm	lm	ll	ll	lm	lm	lm	ll	ll	ll	ll	ll	ll	lm	lm	lm	lm
Marker17031	<nnxnp>	nn	np	np	np	np	nn	np	nn	np	np	nn	nn	nn	np	nn	np	nn	nn	nn	nn	nn	nn	nn	np	nn	np	np	np	nn	nn	nn	nn	nn	np	np	nn	nn	nn	nn	np	np	nn	np	nn	nn	np	np	nn
Marker17032	<lmxll>	lm	lm	ll	ll	ll	lm	lm	lm	lm	ll	ll	ll	ll	lm	ll	lm	lm	lm	ll	lm	lm	lm	lm	ll	ll	ll	ll	lm	lm	ll	ll	lm	ll	ll	lm	lm	ll	ll	ll	ll	lm	ll	ll	ll	ll	ll	lm	lm
Marker170383	<nnxnp>	np	nn	np	nn	nn	np	nn	np	nn	nn	np	nn	nn	nn	np	nn	nn	nn	nn	np	nn	np	nn	np	nn	np	np	np	np	nn	np	np	nn	np	nn	np	np	np	np	nn	np	nn	np	np	nn	nn	nn	nn
Marker17047	<nnxnp>	np	np	nn	nn	nn	nn	np	np	np	np	nn	nn	nn	nn	np	nn	nn	nn	nn	np	np	nn	np	np	nn	nn	np	np	np	np	nn	nn	nn	nn	np	nn	np	np	nn	nn	np	nn	np	nn	nn	nn	np	nn
Marker17051	<nnxnp>	nn	nn	np	np	nn	np	nn	np	np	nn	nn	nn	nn	nn	nn	nn	nn	nn	nn	nn	np	np	nn	nn	nn	nn	np	np	np	np	nn	np	np	nn	nn	np	nn	np	nn	np	np	nn	nn	nn	np	np	nn	nn
Marker17059	<efxeg>	ef	ee	ef	eg	ef	ef	ef	ef	ef	ef	ee	ef	ef	ee	fg	ee	eg	ef	eg	ee	eg	eg	ef	ee	ee	fg	ef	ee	eg	ef	ee	fg	eg	ef	fg	ee	ef	ef	ee	ee	eg	fg	ef	ee	fg	eg	ef	fg
Marker170658	<nnxnp>	np	nn	np	np	nn	nn	nn	np	nn	nn	nn	nn	nn	nn	nn	nn	np	nn	np	np	np	np	np	nn	np	nn	nn	np	nn	np	np	nn	nn	nn	nn	nn	np	np	np	np	nn	nn	nn	nn	nn	nn	nn	nn
Marker17069	<nnxnp>	np	np	np	np	nn	nn	nn	np	nn	nn	np	nn	nn	nn	nn	np	np	nn	nn	nn	nn	np	np	np	np	np	np	nn	nn	nn	np	nn	nn	nn	np	np	np	nn	np	np	np	nn	nn	np	np	nn	nn	nn
Marker17082	<nnxnp>	nn	np	nn	np	np	nn	np	nn	np	np	nn	np	np	np	nn	np	np	np	np	nn	np	nn	np	nn	np	nn	nn	nn	nn	np	nn	nn	np	nn	np	nn	nn	nn	nn	np	nn	np	nn	nn	np	np	np	np
Marker17089	<nnxnp>	np	np	nn	np	np	np	np	nn	nn	np	nn	np	nn	nn	np	nn	np	np	nn	np	nn	nn	nn	np	np	np	np	np	np	np	nn	nn	np	nn	nn	np	np	nn	np	np	np	nn	nn	np	np	np	np	nn
Marker17093	<lmxll>	ll	ll	ll	ll	lm	ll	lm	ll	lm	lm	ll	ll	ll	lm	lm	ll	lm	ll	lm	lm	ll	lm	lm	ll	lm	lm	ll	lm	ll	ll	lm	ll	ll	ll	lm	ll	lm	lm	lm	lm	lm	lm	lm	lm	lm	ll	lm	lm
Marker17095	<lmxll>	lm	lm	ll	ll	lm	lm	lm	lm	lm	ll	lm	lm	lm	ll	lm	lm	ll	lm	lm	ll	ll	lm	ll	lm	lm	ll	ll	ll	ll	lm	ll	lm	lm	lm	ll	ll	lm	lm	lm	lm	lm	ll	lm	lm	lm	lm	lm	ll
Marker17108	<nnxnp>	nn	nn	nn	nn	np	nn	np	nn	np	np	np	nn	np	nn	nn	np	np	np	nn	nn	np	nn	np	nn	nn	np	np	nn	nn	nn	nn	np	np	np	np	nn	np	nn	np	np	nn	nn	np	np	np	nn	np	np
Marker171112	<hkxhk>	kk	hk	hk	hk	kk	kk	kk	hk	hh	hh	hh	kk	hk	hh	kk	hh	kk	hk	kk	hk	kk	kk	kk	hk	kk	hk	hk	hk	hk	hk	kk	kk	hk	hk	hh	kk	hk	hk	kk	hk	kk	kk	hk	hk	hk	hh	hh	hk
Marker1712	<nnxnp>	np	np	np	np	nn	nn	nn	np	np	np	np	np	np	nn	np	np	nn	np	nn	nn	nn	np	nn	nn	np	nn	nn	np	np	nn	nn	nn	nn	np	nn	nn	nn	nn	nn	nn	nn	np	nn	nn	nn	nn	np	nn
Marker17121	<nnxnp>	nn	np	nn	nn	nn	nn	np	np	nn	nn	nn	nn	nn	nn	np	np	np	nn	np	np	np	nn	np	np	nn	nn	np	np	np	np	np	np	np	nn	np	np	np	np	np	np	nn	np	np	nn	np	nn	np	nn
Marker17123	<nnxnp>	np	np	nn	np	np	np	np	np	nn	nn	nn	np	nn	np	nn	np	nn	nn	np	np	np	np	np	nn	nn	nn	np	np	np	nn	nn	np	nn	nn	nn	nn	nn	np	np	nn	nn	nn	nn	np	nn	nn	np	nn
Marker17138	<nnxnp>	np	np	nn	np	np	np	np	np	nn	nn	nn	np	nn	np	nn	np	nn	nn	np	np	np	np	np	nn	nn	nn	np	np	np	nn	nn	np	nn	nn	nn	nn	nn	np	np	np	nn	nn	nn	np	np	nn	np	nn
Marker17149	<lmxll>	lm	lm	lm	ll	lm	lm	lm	lm	lm	ll	lm	lm	lm	ll	lm	lm	ll	lm	lm	ll	ll	lm	ll	lm	lm	ll	lm	ll	ll	lm	ll	lm	lm	lm	ll	ll	ll	ll	lm	lm	lm	ll	lm	lm	lm	lm	ll	ll
Marker17162	<nnxnp>	nn	np	nn	nn	nn	np	nn	nn	np	nn	nn	nn	nn	np	nn	nn	nn	nn	nn	nn	np	np	nn	nn	np	np	nn	np	np	np	nn	np	np	nn	nn	np	nn	np	nn	nn	np	nn	np	nn	np	np	np	nn
Marker17168	<nnxnp>	nn	nn	nn	np	nn	nn	np	nn	np	nn	np	nn	np	np	nn	nn	np	nn	nn	np	np	np	np	np	np	nn	nn	np	nn	nn	nn	np	nn	np	np	np	np	np	np	nn	np	np	np	nn	np	nn	nn	np
Marker17172	<nnxnp>	np	nn	np	nn	nn	np	np	nn	nn	nn	np	nn	np	np	nn	np	np	np	np	np	np	nn	np	np	nn	nn	nn	np	np	np	np	nn	nn	nn	np	nn	np	np	np	np	np	nn	np	np	np	np	np	nn
Marker17182	<lmxll>	lm	lm	lm	ll	lm	ll	ll	lm	ll	lm	lm	lm	ll	ll	lm	ll	lm	lm	lm	ll	lm	lm	lm	lm	lm	ll	ll	lm	lm	ll	ll	lm	ll	ll	lm	lm	ll	lm	lm	lm	ll	lm	lm	lm	ll	ll	lm	ll
Marker17195	<nnxnp>	np	nn	np	np	nn	np	nn	nn	nn	np	nn	np	np	np	np	nn	np	nn	nn	nn	nn	nn	np	np	np	np	np	nn	np	np	np	nn	nn	np	np	nn	np	np	nn	np	nn	np	np	nn	nn	nn	np	np
Marker17204	<nnxnp>	nn	nn	nn	nn	nn	np	np	nn	nn	nn	np	np	np	nn	np	nn	np	np	np	np	nn	np	np	nn	nn	np	nn	np	nn	np	np	np	np	nn	np	np	nn	np	np	nn	np	nn	nn	nn	nn	np	np	np
Marker17206	<lmxll>	ll	lm	ll	ll	lm	lm	lm	ll	ll	ll	ll	lm	ll	lm	ll	ll	ll	ll	lm	ll	lm	lm	lm	lm	lm	lm	lm	ll	ll	ll	lm	lm	ll	lm	ll	lm	lm	ll	lm	lm	lm	lm	lm	ll	ll	ll	lm	lm
Marker17208	<nnxnp>	np	np	np	nn	nn	np	np	np	nn	np	np	nn	nn	np	nn	np	np	np	np	np	nn	np	np	nn	nn	nn	np	nn	np	np	np	np	nn	np	np	np	np	np	nn	np	nn	np	nn	np	np	np	np	nn
Marker17221	<lmxll>	lm	lm	lm	ll	lm	lm	ll	lm	ll	lm	lm	lm	lm	ll	lm	ll	lm	lm	lm	ll	lm	lm	lm	lm	lm	ll	ll	lm	lm	ll	ll	lm	ll	ll	lm	lm	ll	lm	lm	lm	ll	lm	lm	lm	ll	ll	lm	ll
Marker172285	<lmxll>	ll	ll	lm	lm	lm	ll	ll	ll	lm	ll	ll	lm	ll	ll	lm	ll	lm	ll	lm	ll	ll	lm	ll	lm	ll	lm	ll	ll	lm	lm	lm	lm	lm	lm	ll	lm	lm	lm	lm	lm	ll	ll	ll	lm	lm	lm	lm	ll
Marker17237	<nnxnp>	np	nn	np	np	np	np	np	np	nn	nn	np	nn	nn	nn	nn	nn	nn	nn	nn	np	nn	np	nn	np	nn	np	nn	np	np	nn	np	nn	np	np	nn	np	np	np	np	nn	np	nn	np	np	np	np	nn	nn
Marker17239	<efxeg>	fg	eg	fg	ef	fg	ef	fg	ee	eg	ef	eg	eg	ef	eg	fg	ef	ee	ef	ee	fg	ef	ef	fg	fg	fg	ef	fg	eg	eg	ef	eg	ee	ef	eg	fg	fg	fg	fg	eg	ee	ee	fg	eg	ee	ef	ee	eg	ee
Marker17242	<nnxnp>	np	nn	nn	np	np	nn	np	np	np	np	np	np	nn	nn	nn	np	np	nn	nn	nn	np	nn	np	nn	nn	np	nn	np	np	np	np	np	nn	nn	np	np	nn	nn	np	nn	np	np	nn	nn	nn	np	np	nn
Marker17245	<nnxnp>	np	np	nn	np	nn	np	np	np	nn	nn	nn	np	nn	np	nn	np	np	nn	np	np	np	np	np	nn	nn	nn	np	np	np	nn	nn	np	nn	nn	nn	nn	nn	np	np	nn	nn	nn	nn	np	nn	nn	np	np
Marker17252	<nnxnp>	nn	nn	nn	nn	nn	np	np	nn	np	np	nn	np	nn	nn	np	nn	nn	nn	np	nn	nn	nn	np	np	nn	np	np	nn	np	np	np	np	np	nn	np	nn	nn	nn	np	nn	np	nn	nn	nn	nn	np	np	np
Marker17253	<nnxnp>	nn	np	nn	nn	nn	nn	nn	np	nn	np	np	np	np	nn	np	np	np	np	nn	nn	nn	np	np	np	np	np	nn	np	np	np	nn	nn	nn	nn	nn	np	np	np	nn	np	nn	nn	np	nn	nn	nn	nn	nn
Marker17254	<nnxnp>	np	np	np	np	np	nn	nn	np	nn	nn	np	nn	np	np	nn	np	np	np	nn	np	np	np	nn	nn	np	nn	nn	np	nn	nn	nn	nn	nn	np	nn	np	np	np	nn	np	nn	np	np	np	np	nn	nn	nn
Marker172627	<nnxnp>	nn	nn	nn	np	nn	nn	nn	np	nn	np	nn	nn	nn	np	nn	np	np	nn	nn	np	nn	nn	np	np	nn	np	np	np	nn	nn	nn	np	np	np	nn	nn	nn	nn	np	np	np	np	nn	nn	nn	nn	np	np
Marker17267	<nnxnp>	np	np	nn	np	np	np	np	np	nn	nn	nn	np	nn	np	nn	np	nn	nn	np	np	np	np	np	nn	nn	nn	np	np	np	nn	nn	np	nn	nn	nn	nn	nn	np	np	np	nn	nn	nn	np	np	nn	np	nn
Marker172696	<hkxhk>	kk	kk	hk	hk	kk	hh	hh	kk	hk	kk	hk	hk	hh	hk	hk	hk	hh	kk	hk	hk	hk	hk	kk	kk	kk	hh	hk	hk	kk	hk	hh	hh	hh	kk	hk	hk	hk	hh	hk	hk	hh	hk	kk	hk	hk	hh	hk	hh
Marker17278	<lmxll>	lm	lm	lm	lm	ll	lm	ll	ll	ll	ll	ll	lm	lm	ll	lm	ll	ll	ll	lm	ll	lm	lm	ll	ll	lm	ll	lm	lm	lm	ll	lm	ll	lm	lm	ll	lm	ll	lm	ll	lm	ll	ll	ll	ll	ll	lm	lm	lm
Marker17291	<nnxnp>	nn	nn	nn	np	nn	np	nn	nn	np	np	nn	np	np	nn	nn	np	np	np	np	nn	np	nn	nn	nn	nn	np	nn	nn	nn	np	nn	np	np	nn	nn	nn	nn	nn	nn	np	np	nn	nn	np	np	np	nn	np
Marker17297	<nnxnp>	np	nn	np	np	nn	np	nn	nn	nn	np	nn	np	np	np	np	nn	np	nn	nn	nn	nn	nn	np	np	np	np	np	nn	np	np	np	nn	nn	np	np	nn	np	np	nn	np	nn	np	np	nn	nn	nn	np	np
Marker17301	<nnxnp>	np	nn	np	np	nn	nn	np	nn	nn	np	nn	nn	nn	nn	np	np	np	nn	nn	np	nn	nn	nn	nn	nn	np	np	np	nn	nn	nn	np	np	nn	--	np	nn	np	np	np	np	np	nn	nn	nn	np	np	np
Marker173110	<lmxll>	lm	lm	lm	lm	lm	lm	ll	lm	ll	ll	lm	lm	lm	ll	lm	ll	ll	lm	ll	ll	lm	ll	lm	lm	ll	ll	lm	ll	lm	lm	ll	lm	lm	lm	ll	lm	ll	ll	lm	ll	ll	ll	ll	ll	ll	lm	ll	ll
Marker1733	<lmxll>	lm	lm	lm	ll	lm	lm	ll	lm	ll	ll	lm	lm	lm	ll	lm	ll	lm	lm	lm	ll	lm	lm	lm	lm	lm	ll	ll	lm	lm	ll	ll	ll	ll	ll	lm	lm	ll	lm	lm	lm	lm	lm	ll	lm	ll	ll	lm	ll
Marker17333	<nnxnp>	np	np	nn	nn	np	nn	nn	nn	np	nn	np	np	nn	np	nn	nn	np	nn	nn	nn	np	np	np	nn	np	np	np	nn	nn	np	np	np	nn	np	nn	np	nn	np	np	np	nn	nn	nn	nn	np	nn	nn	np
Marker17335	<lmxll>	lm	ll	lm	ll	lm	lm	lm	lm	lm	lm	ll	lm	lm	ll	lm	ll	ll	lm	ll	ll	ll	ll	lm	ll	ll	lm	lm	ll	ll	lm	ll	lm	ll	lm	lm	ll	lm	lm	ll	ll	ll	lm	lm	ll	lm	ll	lm	lm
Marker17337	<hkxhk>	hh	hk	kk	hk	hk	hh	kk	hh	hk	hk	hk	hk	hk	hh	kk	hh	hk	hk	hk	hh	hk	hh	hk	hh	hk	hk	hk	kk	hk	hh	hk	hk	hh	kk	hk	hh	hh	hk	hh	kk	hk	hk	hk	hh	hk	hh	hk	kk
Marker17344	<nnxnp>	nn	nn	np	np	np	np	nn	nn	nn	nn	np	np	np	np	nn	np	np	np	nn	nn	np	np	np	nn	nn	np	nn	nn	nn	nn	nn	np	np	np	nn	np	np	np	np	np	nn	np	nn	np	np	np	nn	np
Marker17348	<nnxnp>	nn	nn	nn	np	nn	nn	nn	nn	nn	nn	np	nn	nn	nn	np	nn	np	nn	np	nn	np	nn	nn	nn	np	np	nn	nn	np	nn	nn	np	np	nn	np	nn	nn	nn	nn	nn	np	np	nn	nn	np	np	nn	nn
Marker17350	<nnxnp>	np	np	np	np	nn	np	np	np	nn	np	nn	np	np	nn	nn	np	nn	np	np	np	np	nn	nn	np	np	nn	nn	nn	nn	np	np	np	np	np	nn	np	nn	nn	nn	nn	nn	nn	np	np	np	np	nn	np
Marker17359	<nnxnp>	np	np	np	np	nn	nn	nn	np	nn	nn	np	nn	nn	nn	nn	np	np	nn	nn	nn	nn	np	np	np	np	np	np	nn	nn	nn	nn	nn	nn	nn	np	np	np	nn	np	np	np	nn	nn	np	np	nn	nn	nn
Marker17364	<nnxnp>	nn	nn	np	np	nn	nn	np	nn	np	np	nn	nn	nn	nn	nn	np	nn	nn	nn	np	nn	nn	nn	np	nn	nn	nn	np	nn	nn	nn	nn	nn	nn	np	np	np	nn	nn	nn	np	np	np	np	nn	nn	np	nn
Marker17382	<lmxll>	ll	lm	lm	lm	ll	lm	lm	ll	lm	lm	ll	lm	ll	ll	lm	ll	lm	ll	lm	ll	ll	ll	lm	lm	lm	ll	lm	lm	ll	lm	lm	ll	lm	lm	ll	ll	ll	lm	lm	ll	ll	ll	lm	lm	ll	ll	ll	ll
Marker17383	<lmxll>	ll	ll	ll	lm	lm	lm	ll	ll	ll	lm	ll	ll	ll	ll	ll	lm	lm	ll	lm	ll	lm	lm	lm	lm	lm	lm	lm	ll	ll	ll	ll	ll	ll	lm	lm	lm	lm	ll	lm	ll	lm	lm	lm	ll	ll	ll	ll	lm
Marker17390	<efxeg>	eg	ef	ee	ee	eg	ef	fg	ef	fg	fg	ef	ee	eg	ef	ef	eg	fg	eg	ef	ef	eg	ee	eg	eg	ef	eg	fg	fg	ef	ef	ee	eg	eg	fg	eg	ee	ee	ee	eg	fg	ee	ee	fg	fg	eg	ef	eg	eg
Marker174002	<hkxhk>	hk	hh	hh	hk	hk	hk	hk	hk	hk	hk	kk	--	hk	hk	hk	kk	kk	kk	hk	hk	hh	hk	hk	hk	hh	kk	hk	hk	hk	kk	hk	kk	hh	hk	hk	kk	hh	hk	hk	kk	kk	hh	hk	hk	kk	hk	hh	kk
Marker17409	<nnxnp>	nn	np	nn	nn	np	np	nn	np	np	nn	np	np	np	np	nn	nn	nn	np	np	nn	np	np	nn	np	np	nn	nn	nn	np	np	np	nn	nn	np	np	nn	np	nn	nn	nn	nn	nn	np	np	np	np	nn	nn
Marker17411	<nnxnp>	nn	nn	nn	nn	nn	nn	np	nn	nn	nn	np	np	nn	np	np	np	np	np	nn	np	nn	np	nn	nn	np	nn	nn	nn	np	np	np	np	np	np	np	np	np	np	nn	np	np	nn	nn	np	np	nn	np	np
Marker1742	<efxeg>	ee	ee	eg	eg	ef	fg	ee	fg	eg	ef	ef	ee	ee	ef	fg	fg	ef	ef	ef	eg	ee	ef	ef	fg	ee	ee	fg	ee	ef	fg	ef	ef	ef	eg	ef	eg	fg	eg	ee	eg	eg	eg	fg	eg	ee	ef	ef	ef
Marker17426	<lmxll>	lm	ll	lm	lm	lm	lm	lm	ll	ll	ll	ll	lm	lm	ll	lm	lm	ll	lm	ll	lm	lm	lm	lm	lm	ll	lm	ll	ll	ll	lm	ll	ll	lm	ll	lm	lm	lm	ll	lm	ll	ll	lm	ll	ll	lm	ll	ll	ll
Marker17430	<nnxnp>	nn	nn	nn	nn	np	np	nn	nn	nn	nn	nn	np	np	np	np	nn	nn	np	np	nn	nn	np	np	nn	np	np	np	nn	np	np	nn	np	np	np	np	nn	nn	np	np	np	nn	np	nn	nn	np	np	nn	np
Marker17434	<nnxnp>	np	nn	np	np	nn	np	nn	nn	nn	np	nn	np	np	np	np	nn	np	np	nn	nn	np	nn	np	np	np	np	np	nn	np	np	np	nn	nn	np	np	np	np	np	nn	np	nn	np	np	nn	nn	--	np	nn
Marker17441	<nnxnp>	np	nn	np	np	nn	nn	np	np	nn	nn	np	nn	np	np	nn	nn	nn	np	np	np	nn	np	np	nn	np	nn	nn	np	nn	np	np	np	np	np	nn	np	np	nn	np	nn	nn	np	nn	nn	nn	np	np	nn
Marker174440	<lmxll>	lm	lm	lm	ll	lm	ll	lm	ll	ll	ll	ll	lm	ll	lm	lm	lm	lm	lm	ll	lm	lm	lm	ll	lm	ll	lm	lm	ll	lm	ll	lm	lm	ll	ll	ll	ll	ll	ll	lm	ll	ll	ll	lm	ll	lm	lm	lm	ll
Marker17445	<nnxnp>	nn	nn	nn	nn	nn	nn	np	np	nn	nn	np	np	np	nn	nn	nn	np	np	np	np	nn	nn	np	nn	nn	np	nn	np	nn	np	np	np	np	nn	np	np	nn	np	np	nn	np	nn	nn	nn	np	np	np	nn
Marker17446	<nnxnp>	np	nn	np	np	np	nn	np	np	nn	nn	np	np	nn	nn	nn	np	np	np	np	nn	nn	nn	np	np	nn	nn	np	np	nn	nn	nn	nn	nn	np	nn	nn	np	nn	np	np	np	np	nn	np	np	np	nn	np
Marker17448	<lmxll>	ll	ll	ll	ll	lm	lm	lm	ll	ll	ll	lm	ll	ll	lm	lm	ll	lm	ll	ll	lm	lm	lm	ll	lm	lm	ll	ll	lm	lm	ll	ll	ll	ll	lm	ll	lm	ll	ll	ll	lm	ll	ll	ll	lm	lm	ll	lm	lm
Marker17449	<efxeg>	ee	fg	ee	ee	ee	eg	ee	ee	ef	ef	eg	eg	fg	ee	ef	eg	ee	ef	fg	eg	ee	fg	ee	fg	fg	ef	ee	fg	fg	ef	eg	ef	eg	fg	fg	eg	ee	eg	fg	ef	fg	eg	ee	fg	fg	fg	ef	fg
Marker17452	<hkxhk>	hh	kk	hk	hk	hk	hk	hh	hh	hk	hk	hk	hk	hk	hk	kk	kk	hk	hk	hk	hh	hh	hk	kk	hk	hk	hh	hk	kk	kk	kk	hh	hk	kk	hk	kk	kk	hk	hh	hh	hh	hk	kk	hh	hk	kk	hk	kk	hk
Marker17467	<nnxnp>	nn	nn	np	np	nn	np	nn	np	np	nn	nn	np	nn	nn	nn	nn	nn	nn	nn	nn	np	np	nn	nn	nn	nn	np	np	np	np	nn	np	np	nn	nn	np	nn	np	nn	np	np	nn	nn	nn	np	np	nn	nn
Marker17468	<lmxll>	lm	ll	lm	ll	lm	lm	ll	ll	ll	ll	lm	lm	lm	ll	lm	ll	lm	ll	lm	lm	ll	ll	lm	ll	lm	lm	lm	lm	lm	ll	ll	ll	ll	lm	ll	lm	lm	lm	lm	lm	lm	lm	ll	lm	ll	lm	ll	ll
Marker17482	<nnxnp>	np	np	nn	np	np	np	np	np	nn	nn	nn	np	nn	np	nn	np	nn	nn	np	np	np	np	np	nn	nn	nn	np	np	np	nn	nn	np	nn	nn	nn	nn	nn	np	np	nn	nn	nn	nn	np	nn	nn	np	nn
Marker17486	<nnxnp>	np	np	np	nn	np	np	np	np	np	nn	nn	np	np	nn	nn	np	np	np	nn	nn	nn	np	np	np	nn	nn	np	--	nn	np	np	np	np	np	nn	np	np	nn	np	np	nn	nn	np	np	np	nn	nn	np
Marker17493	<nnxnp>	np	np	nn	np	np	np	np	np	nn	nn	nn	nn	nn	np	nn	np	nn	np	np	np	nn	np	nn	np	nn	np	np	np	nn	nn	nn	np	nn	np	nn	nn	nn	np	np	np	nn	np	nn	np	np	nn	nn	nn
Marker17495	<nnxnp>	nn	np	np	np	nn	nn	np	np	nn	nn	np	np	nn	nn	nn	nn	np	np	nn	nn	nn	np	np	np	np	np	np	nn	np	nn	nn	nn	np	np	nn	np	np	nn	np	np	np	nn	nn	nn	nn	np	nn	nn
Marker17496	<lmxll>	ll	ll	lm	lm	lm	lm	ll	ll	lm	lm	lm	ll	ll	ll	lm	lm	ll	ll	ll	ll	ll	ll	lm	lm	lm	lm	ll	ll	ll	ll	lm	lm	ll	ll	lm	ll	lm	lm	lm	lm	lm	ll	lm	lm	ll	lm	ll	ll
Marker17498	<nnxnp>	np	nn	np	np	np	np	np	np	nn	nn	np	nn	nn	nn	nn	nn	nn	nn	nn	np	nn	np	nn	np	nn	np	nn	np	np	nn	np	nn	np	np	nn	np	np	np	np	nn	np	nn	np	np	np	np	nn	nn
Marker17504	<lmxll>	lm	lm	ll	ll	lm	lm	lm	lm	lm	lm	ll	ll	ll	ll	ll	ll	lm	lm	lm	lm	ll	lm	ll	ll	lm	ll	ll	lm	ll	ll	lm	ll	ll	ll	lm	ll	lm	lm	lm	ll	lm	lm	lm	ll	ll	ll	lm	ll
Marker17505	<nnxnp>	nn	np	nn	nn	np	np	nn	np	np	nn	nn	np	np	np	nn	nn	nn	np	np	nn	np	np	np	np	np	nn	nn	nn	np	np	np	nn	nn	np	nn	nn	np	nn	nn	nn	np	nn	np	np	np	nn	nn	nn
Marker175071	<hkxhk>	hk	kk	kk	hk	hk	hk	hk	hk	hk	hk	hh	hh	hk	hk	hk	hh	hh	hh	hk	kk	kk	hh	hk	hk	hk	hh	hk	hk	hk	hh	hk	hh	kk	hk	hk	hh	kk	hk	hk	hh	hh	kk	hk	hk	hh	hk	kk	hh
Marker17523	<nnxnp>	nn	np	nn	np	nn	np	nn	nn	np	np	np	nn	nn	np	nn	np	nn	nn	nn	nn	np	nn	nn	nn	nn	np	np	nn	nn	nn	nn	nn	nn	np	np	nn	np	np	nn	np	nn	nn	np	nn	nn	np	np	np
Marker17533	<nnxnp>	np	nn	nn	np	nn	np	np	nn	np	nn	np	np	np	np	nn	np	np	nn	nn	np	nn	nn	np	nn	nn	nn	np	np	np	nn	np	nn	np	nn	nn	np	np	np	nn	np	np	np	np	np	nn	nn	np	np
Marker17538	<lmxll>	lm	lm	ll	ll	lm	lm	lm	lm	lm	lm	ll	ll	lm	ll	lm	ll	lm	lm	lm	lm	ll	lm	ll	ll	lm	ll	ll	lm	ll	ll	lm	ll	ll	lm	lm	ll	lm	lm	lm	ll	lm	lm	ll	ll	ll	ll	ll	ll
Marker175418	<nnxnp>	nn	np	np	nn	np	nn	np	nn	nn	nn	np	np	nn	nn	np	nn	np	nn	np	nn	np	nn	np	nn	nn	np	nn	np	np	nn	nn	np	nn	np	np	nn	nn	nn	nn	np	np	np	np	np	np	nn	np	nn
Marker175488	<nnxnp>	np	np	nn	np	nn	nn	nn	nn	nn	np	nn	nn	nn	np	nn	nn	nn	np	np	np	nn	nn	nn	np	nn	np	np	np	nn	np	nn	np	nn	np	np	nn	np	np	np	np	nn	nn	np	np	nn	np	nn	nn
Marker17551	<lmxll>	lm	ll	lm	lm	ll	ll	ll	lm	lm	lm	lm	ll	lm	ll	lm	lm	lm	lm	ll	lm	ll	ll	ll	ll	ll	ll	ll	lm	lm	lm	ll	ll	lm	ll	lm	ll	ll	lm	ll	ll	ll	ll	ll	lm	lm	lm	ll	ll
Marker17565	<nnxnp>	nn	nn	nn	nn	np	np	nn	np	nn	nn	nn	np	np	np	np	nn	np	np	np	nn	np	np	np	nn	np	np	np	nn	np	np	nn	np	np	np	np	nn	nn	np	np	np	nn	np	nn	nn	np	np	nn	np
Marker17568	<lmxll>	ll	ll	ll	ll	lm	ll	lm	lm	lm	lm	lm	ll	ll	lm	ll	lm	lm	lm	ll	lm	ll	ll	lm	lm	ll	lm	ll	ll	ll	lm	ll	lm	ll	ll	lm	ll	lm	ll	lm	ll	lm	lm	lm	lm	lm	ll	ll	ll
Marker17570	<nnxnp>	nn	nn	nn	np	nn	nn	nn	nn	nn	nn	np	nn	nn	nn	np	nn	np	nn	np	nn	np	np	nn	nn	nn	np	nn	nn	np	nn	nn	np	np	nn	np	nn	nn	nn	nn	nn	np	np	nn	nn	np	np	nn	np
Marker17578	<lmxll>	lm	lm	lm	lm	ll	lm	ll	ll	ll	ll	ll	lm	ll	ll	ll	lm	ll	ll	ll	ll	ll	lm	ll	ll	lm	lm	lm	lm	ll	ll	lm	lm	ll	ll	ll	ll	lm	ll	ll	lm	lm	lm	lm	lm	ll	lm	ll	lm
Marker17588	<nnxnp>	np	nn	np	np	np	nn	np	np	np	nn	nn	np	np	nn	nn	np	np	nn	np	nn	np	nn	np	nn	nn	np	np	np	np	nn	np	np	nn	nn	np	nn	nn	np	nn	nn	np	np	nn	nn	np	np	np	np
Marker17593	<lmxll>	ll	lm	lm	ll	lm	lm	ll	lm	lm	ll	lm	ll	lm	ll	lm	lm	ll	lm	ll	ll	ll	lm	ll	ll	lm	lm	ll	ll	ll	ll	lm	ll	lm	ll	lm	lm	lm	lm	ll	ll	ll	lm	lm	lm	lm	ll	ll	lm
Marker17611	<nnxnp>	np	np	nn	np	np	np	nn	np	nn	nn	nn	nn	nn	nn	np	np	np	nn	np	nn	nn	nn	nn	np	np	nn	np	nn	np	nn	nn	nn	nn	nn	np	np	nn	np	nn	np	np	np	nn	np	np	nn	nn	np
Marker1763	<lmxll>	ll	ll	lm	lm	lm	lm	ll	ll	ll	ll	lm	lm	ll	ll	lm	lm	ll	ll	lm	lm	ll	ll	lm	lm	lm	lm	lm	lm	lm	ll	ll	ll	ll	lm	ll	lm	ll	lm	ll	lm	ll	lm	ll	ll	ll	lm	ll	ll
Marker17632	<nnxnp>	np	nn	np	np	nn	nn	nn	np	nn	nn	nn	np	np	np	np	nn	nn	nn	nn	np	np	np	nn	np	np	nn	nn	nn	nn	nn	nn	nn	nn	np	np	np	np	np	np	nn	np	np	np	np	nn	nn	nn	nn
Marker17635	<nnxnp>	np	nn	nn	np	nn	np	np	nn	np	nn	nn	nn	nn	nn	np	nn	nn	nn	np	nn	np	np	np	nn	nn	np	nn	np	nn	nn	nn	np	np	np	np	np	nn	nn	nn	np	nn	np	nn	nn	np	np	nn	np
Marker17642	<lmxll>	ll	ll	ll	lm	ll	ll	lm	ll	ll	ll	lm	ll	lm	lm	ll	lm	ll	lm	lm	lm	ll	ll	lm	lm	ll	lm	lm	lm	ll	lm	ll	ll	ll	ll	lm	ll	ll	lm	lm	ll	ll	lm	lm	lm	lm	lm	ll	lm
Marker17643	<nnxnp>	nn	nn	nn	nn	nn	np	np	nn	np	np	nn	np	nn	nn	np	nn	nn	nn	np	nn	nn	nn	nn	np	nn	np	nn	nn	np	np	nn	np	np	nn	np	nn	nn	np	np	nn	np	nn	nn	nn	nn	nn	np	nn
Marker176533	<lmxll>	lm	lm	lm	ll	ll	lm	lm	ll	ll	lm	lm	lm	lm	ll	lm	lm	ll	lm	ll	ll	ll	lm	lm	ll	lm	lm	ll	ll	lm	ll	ll	ll	lm	ll	lm	lm	ll	lm	lm	lm	ll	lm	ll	lm	ll	ll	ll	ll
Marker17660	<nnxnp>	nn	nn	np	np	nn	nn	np	nn	np	np	np	np	nn	np	nn	nn	nn	nn	np	np	np	nn	nn	nn	np	nn	nn	np	np	nn	nn	np	nn	nn	np	np	np	np	nn	np	nn	nn	nn	nn	nn	nn	nn	nn
Marker17663	<lmxll>	lm	lm	ll	ll	ll	ll	lm	lm	lm	lm	ll	ll	lm	lm	ll	ll	lm	lm	ll	ll	lm	lm	ll	ll	ll	ll	ll	ll	ll	lm	lm	lm	lm	ll	lm	ll	lm	ll	lm	ll	lm	ll	lm	lm	lm	ll	lm	lm
Marker17669	<nnxnp>	nn	nn	nn	nn	np	np	nn	nn	nn	nn	nn	np	np	np	np	nn	np	np	np	nn	nn	np	np	nn	np	np	np	nn	np	np	nn	np	np	np	np	nn	nn	np	np	np	nn	np	nn	nn	np	np	nn	np
Marker17674	<hkxhk>	kk	hh	hk	hh	hh	hh	hk	hk	hk	hk	hk	hk	hh	kk	kk	hk	hk	hh	hk	hk	hk	kk	hk	hh	kk	hk	hh	hk	hk	hh	hk	hk	hh	hk	kk	hk	hh	hh	hh	kk	hk	hk	hh	kk	kk	hh	hk	kk
Marker17679	<nnxnp>	nn	nn	nn	np	nn	nn	np	nn	nn	nn	np	nn	np	np	nn	nn	np	nn	nn	np	nn	np	np	np	np	nn	nn	nn	nn	nn	nn	np	nn	np	np	np	np	np	np	np	nn	np	np	nn	nn	nn	nn	np
Marker17687	<nnxnp>	np	nn	np	nn	nn	np	np	nn	nn	nn	np	nn	nn	nn	np	nn	np	nn	np	np	nn	nn	nn	nn	np	np	np	np	nn	nn	nn	np	nn	nn	np	nn	np	np	np	np	nn	np	nn	nn	nn	np	np	np
Marker17693	<nnxnp>	np	np	nn	nn	np	nn	nn	nn	np	nn	np	np	nn	np	nn	nn	np	np	nn	nn	np	np	np	nn	np	np	np	nn	nn	np	np	np	nn	np	nn	np	nn	np	np	np	nn	nn	nn	nn	np	nn	nn	np
Marker17699	<nnxnp>	np	nn	np	nn	np	np	np	nn	np	np	np	np	np	np	nn	nn	nn	nn	np	nn	nn	np	np	nn	nn	nn	nn	np	nn	nn	np	np	np	nn	np	nn	nn	nn	np	nn	nn	nn	nn	nn	np	np	np	nn
Marker17701	<lmxll>	lm	lm	lm	lm	lm	ll	lm	ll	ll	lm	lm	lm	ll	lm	lm	lm	ll	ll	lm	lm	lm	lm	ll	lm	ll	ll	lm	lm	lm	lm	ll	lm	lm	lm	ll	lm	lm	ll	ll	ll	lm	lm	ll	ll	ll	ll	lm	ll
Marker177031	<nnxnp>	nn	nn	nn	np	nn	nn	np	nn	np	nn	np	nn	np	np	nn	nn	np	nn	nn	np	np	np	np	np	np	nn	nn	np	nn	nn	nn	np	nn	np	np	np	np	np	np	nn	np	np	np	nn	np	nn	nn	np
Marker17704	<nnxnp>	np	np	np	np	nn	np	nn	np	np	nn	np	np	nn	nn	np	np	nn	nn	np	nn	nn	np	nn	np	np	nn	np	np	nn	nn	np	np	nn	nn	nn	nn	nn	np	nn	np	np	nn	np	np	np	np	np	np
Marker17713	<lmxll>	lm	lm	lm	lm	lm	ll	lm	ll	lm	lm	lm	ll	lm	ll	ll	lm	lm	ll	lm	lm	lm	ll	lm	ll	ll	ll	lm	ll	ll	lm	ll	ll	lm	ll	ll	ll	ll	lm	ll	lm	ll	lm	lm	ll	lm	ll	lm	lm
Marker17715	<lmxll>	lm	lm	ll	lm	ll	lm	lm	ll	ll	ll	ll	ll	lm	ll	ll	ll	lm	lm	lm	ll	lm	ll	ll	ll	lm	ll	ll	ll	lm	lm	ll	ll	ll	lm	lm	ll	ll	lm	ll	ll	lm	lm	ll	ll	lm	ll	lm	ll
Marker17724	<nnxnp>	np	nn	np	np	nn	nn	np	nn	nn	np	np	nn	np	np	nn	nn	nn	np	np	np	nn	np	np	nn	nn	np	nn	np	nn	np	np	np	np	np	nn	nn	np	nn	np	nn	nn	np	nn	nn	nn	np	np	nn
Marker17728	<nnxnp>	np	nn	np	nn	np	np	np	np	nn	nn	np	nn	nn	np	nn	np	np	nn	np	np	nn	nn	nn	np	nn	np	nn	np	np	nn	np	nn	np	np	np	np	np	np	np	nn	np	nn	np	np	np	np	nn	nn
Marker177291	<nnxnp>	np	np	np	np	np	nn	np	np	nn	nn	nn	nn	nn	np	np	nn	np	nn	nn	np	np	np	nn	nn	nn	np	nn	nn	nn	nn	nn	nn	np	np	nn	np	nn	np	nn	nn	np	nn	nn	nn	nn	np	np	nn
Marker1773	<nnxnp>	np	np	nn	nn	np	np	nn	np	nn	nn	nn	nn	nn	nn	np	np	nn	np	nn	np	nn	np	np	np	nn	np	np	nn	nn	np	np	nn	np	np	nn	nn	nn	nn	np	nn	np	np	np	np	np	np	np	nn
Marker17758	<lmxll>	lm	lm	lm	ll	lm	ll	lm	ll	ll	ll	ll	lm	ll	lm	lm	lm	lm	ll	ll	ll	lm	lm	ll	lm	ll	lm	lm	ll	lm	ll	lm	lm	ll	ll	ll	ll	ll	ll	lm	ll	ll	ll	lm	ll	lm	lm	lm	ll
Marker17759	<nnxnp>	np	np	np	np	np	nn	np	nn	nn	nn	np	np	np	np	np	nn	nn	np	nn	np	np	np	np	nn	nn	np	nn	nn	nn	nn	nn	np	np	np	np	np	np	np	nn	np	np	np	nn	np	np	np	np	np
Marker1776	<lmxll>	lm	ll	ll	ll	lm	lm	ll	lm	ll	lm	lm	ll	ll	lm	lm	lm	lm	lm	lm	ll	lm	lm	lm	ll	ll	ll	lm	ll	lm	lm	lm	lm	lm	ll	lm	ll	lm	ll	ll	ll	ll	ll	lm	ll	ll	lm	lm	lm
Marker17764	<lmxll>	ll	ll	ll	lm	ll	ll	ll	lm	lm	lm	ll	ll	ll	lm	lm	ll	ll	ll	lm	ll	lm	ll	lm	lm	lm	lm	ll	lm	ll	ll	ll	lm	ll	ll	ll	lm	ll	ll	lm	lm	lm	ll	lm	ll	ll	lm	ll	ll
Marker17770	<lmxll>	lm	lm	ll	ll	lm	lm	lm	lm	ll	ll	lm	lm	lm	ll	lm	lm	ll	lm	lm	ll	ll	lm	ll	lm	lm	ll	ll	ll	ll	lm	ll	lm	lm	ll	ll	ll	lm	lm	lm	lm	lm	ll	lm	lm	lm	lm	lm	ll
Marker17778	<nnxnp>	nn	nn	nn	np	nn	nn	nn	nn	nn	np	np	nn	nn	np	np	nn	np	nn	np	np	np	nn	nn	nn	np	np	nn	nn	np	nn	nn	np	nn	nn	np	nn	nn	nn	nn	nn	np	np	nn	nn	np	np	nn	nn
Marker17787	<nnxnp>	np	nn	np	nn	nn	np	np	nn	nn	np	np	nn	np	nn	nn	np	np	np	nn	nn	np	np	nn	nn	nn	np	nn	np	nn	np	nn	np	np	nn	nn	nn	nn	nn	nn	np	nn	nn	nn	np	np	nn	nn	np
Marker17796	<nnxnp>	nn	nn	np	nn	nn	nn	np	nn	np	nn	nn	np	nn	nn	np	np	np	np	nn	np	np	nn	nn	np	nn	np	nn	np	np	np	nn	np	np	np	nn	np	nn	nn	np	nn	np	np	np	nn	nn	np	np	np
Marker1780	<nnxnp>	nn	np	nn	nn	nn	nn	np	nn	nn	nn	nn	np	nn	nn	nn	np	np	np	nn	nn	np	np	np	np	nn	np	nn	np	nn	nn	np	nn	nn	nn	nn	np	np	nn	nn	nn	np	nn	np	np	nn	np	nn	nn
Marker178025	<nnxnp>	np	nn	np	np	nn	np	nn	np	nn	np	nn	np	np	np	np	nn	np	nn	nn	nn	nn	nn	nn	np	np	np	np	nn	np	np	np	nn	np	np	np	nn	np	np	nn	np	nn	np	np	nn	nn	nn	np	np
Marker17806	<nnxnp>	nn	nn	nn	nn	nn	np	np	nn	nn	nn	np	nn	np	np	np	nn	nn	np	nn	nn	nn	np	nn	nn	nn	nn	nn	np	np	nn	np	nn	np	np	np	nn	np	nn	nn	np	nn	np	nn	np	nn	np	nn	np
Marker17817	<nnxnp>	np	np	np	np	np	nn	nn	np	nn	nn	nn	nn	nn	np	np	nn	np	nn	nn	np	np	np	nn	nn	np	np	nn	nn	nn	nn	nn	nn	np	np	nn	np	nn	np	nn	np	np	np	np	np	np	nn	nn	nn
Marker178209	<nnxnp>	np	np	np	np	np	nn	nn	np	nn	nn	nn	nn	nn	np	np	nn	np	nn	nn	np	np	np	nn	nn	np	np	nn	nn	nn	nn	nn	nn	np	np	nn	np	nn	np	nn	np	np	np	np	np	np	nn	nn	nn
Marker17828	<nnxnp>	np	np	np	np	nn	nn	nn	np	nn	nn	np	np	nn	nn	nn	nn	np	nn	nn	nn	nn	np	np	np	np	np	np	nn	np	nn	nn	nn	np	np	np	np	np	nn	np	np	np	nn	nn	nn	np	nn	nn	nn
Marker17835	<lmxll>	ll	lm	lm	ll	lm	lm	lm	ll	lm	ll	ll	ll	lm	ll	ll	ll	ll	ll	ll	lm	lm	ll	lm	ll	ll	ll	ll	lm	lm	ll	lm	ll	lm	ll	ll	ll	lm	lm	ll	ll	ll	ll	lm	lm	ll	ll	lm	ll
Marker17841	<nnxnp>	np	np	np	np	np	nn	nn	np	nn	nn	nn	nn	nn	np	np	np	np	np	nn	np	np	np	nn	nn	np	np	nn	nn	nn	nn	nn	nn	np	np	nn	np	nn	np	nn	np	nn	np	np	np	np	nn	nn	nn
Marker17846	<nnxnp>	np	np	np	nn	np	np	nn	np	np	nn	nn	np	np	nn	nn	np	np	np	np	np	np	np	np	nn	nn	nn	np	nn	nn	np	np	nn	nn	np	np	np	nn	nn	np	nn	np	np	nn	nn	nn	np	nn	nn
Marker17847	<lmxll>	ll	ll	lm	lm	ll	lm	ll	lm	ll	ll	lm	ll	ll	lm	ll	ll	ll	lm	lm	ll	lm	lm	lm	lm	lm	ll	lm	lm	lm	lm	ll	lm	ll	ll	ll	ll	ll	lm	lm	lm	ll	lm	ll	lm	lm	ll	lm	lm
Marker17849	<efxeg>	fg	fg	ef	ee	fg	eg	ef	eg	ee	ee	ee	ee	eg	ef	fg	fg	fg	fg	ee	ef	ef	fg	eg	ef	ee	fg	fg	ee	ef	eg	fg	ee	eg	eg	ee	ee	ee	ee	fg	ee	eg	eg	fg	eg	eg	fg	fg	eg
Marker17856	<nnxnp>	np	np	nn	np	nn	np	nn	np	nn	nn	np	nn	nn	np	nn	np	nn	nn	nn	np	nn	nn	nn	np	nn	nn	nn	nn	nn	np	np	nn	nn	np	nn	np	np	np	np	np	np	np	nn	np	nn	nn	nn	nn
Marker178699	<nnxnp>	np	np	np	nn	nn	np	np	np	nn	np	np	nn	nn	np	nn	np	np	np	np	np	np	np	np	nn	np	nn	np	nn	np	np	np	np	nn	np	np	np	np	np	nn	np	np	np	nn	np	np	nn	np	nn
Marker17891	<nnxnp>	nn	nn	nn	nn	np	nn	nn	np	np	nn	np	nn	nn	np	np	nn	np	nn	np	nn	nn	np	np	nn	nn	np	np	np	np	nn	nn	nn	nn	--	np	nn	np	np	np	np	np	np	nn	nn	nn	nn	np	nn
Marker17892	<nnxnp>	np	np	np	np	np	nn	nn	np	nn	nn	np	nn	np	np	nn	nn	nn	nn	nn	nn	np	np	np	np	np	nn	nn	np	nn	np	np	nn	nn	nn	nn	nn	np	np	nn	np	np	nn	np	nn	np	nn	nn	nn
Marker17902	<lmxll>	lm	lm	ll	ll	ll	ll	lm	lm	lm	lm	ll	ll	lm	lm	ll	ll	lm	lm	ll	ll	lm	lm	ll	ll	ll	ll	ll	ll	ll	lm	lm	lm	lm	ll	lm	ll	lm	ll	lm	ll	lm	ll	lm	lm	lm	ll	lm	lm
Marker179085	<lmxll>	lm	lm	ll	ll	ll	ll	ll	lm	ll	ll	lm	lm	lm	lm	ll	ll	lm	lm	ll	lm	lm	lm	ll	ll	ll	lm	ll	ll	lm	lm	lm	ll	ll	lm	lm	ll	ll	ll	lm	lm	lm	lm	lm	lm	ll	ll	ll	ll
Marker1791	<nnxnp>	nn	np	nn	nn	nn	nn	np	np	np	nn	nn	nn	nn	nn	np	np	np	nn	np	np	np	nn	np	nn	nn	nn	np	np	np	np	nn	np	np	nn	np	np	np	nn	np	np	nn	np	np	nn	np	nn	np	nn
Marker17919	<nnxnp>	nn	np	nn	nn	nn	nn	nn	np	np	np	np	np	np	np	np	nn	np	np	nn	nn	nn	np	np	np	np	np	nn	nn	np	np	nn	nn	nn	np	np	np	nn	np	nn	np	nn	nn	np	nn	nn	nn	nn	nn
Marker17929	<lmxll>	lm	lm	ll	lm	lm	lm	lm	lm	lm	lm	lm	lm	lm	ll	lm	ll	lm	lm	lm	lm	lm	lm	ll	ll	lm	ll	ll	lm	ll	lm	lm	ll	ll	lm	lm	lm	ll	lm	lm	ll	ll	ll	lm	ll	ll	ll	lm	ll
Marker17936	<hkxhk>	hk	hk	hk	kk	hh	hh	kk	hk	hh	hk	kk	kk	hh	hh	hh	hh	kk	hh	hk	hk	hk	hk	kk	kk	hk	hk	kk	hk	kk	hk	hh	hk	hk	kk	hh	hk	hk	hh	kk	kk	hk	hh	hh	hk	hk	kk	hk	hh
Marker17940	<nnxnp>	np	nn	np	nn	np	np	nn	np	np	np	nn	nn	nn	nn	nn	nn	nn	nn	nn	nn	np	nn	np	nn	nn	np	np	np	nn	nn	nn	nn	nn	nn	nn	nn	np	nn	np	nn	nn	np	np	nn	nn	np	nn	nn
Marker17945	<nnxnp>	np	nn	nn	nn	np	np	--	nn	nn	nn	nn	nn	nn	nn	nn	nn	nn	nn	np	np	nn	nn	nn	np	np	np	np	np	nn	np	nn	np	nn	np	np	np	nn	nn	np	np	np	nn	np	np	nn	np	nn	nn
Marker17956	<nnxnp>	np	nn	np	np	nn	nn	np	nn	np	np	nn	nn	nn	nn	nn	np	nn	nn	nn	np	nn	nn	nn	np	nn	nn	nn	np	nn	nn	nn	nn	nn	nn	np	np	np	nn	nn	nn	np	np	np	np	nn	nn	np	nn
Marker1796	<nnxnp>	nn	np	nn	nn	nn	nn	np	np	np	nn	nn	nn	nn	nn	np	np	np	nn	np	np	np	nn	np	nn	nn	nn	np	np	np	np	nn	np	np	nn	np	np	np	nn	np	np	nn	nn	np	nn	np	nn	np	nn
Marker17967	<efxeg>	ee	eg	eg	eg	ee	ee	ee	ef	fg	fg	fg	ee	ef	fg	ee	fg	ee	ef	ee	ef	ee	ee	ee	eg	ee	eg	eg	ef	ef	ef	ee	ee	ef	eg	fg	ee	eg	ef	ee	eg	eg	ee	eg	ef	ef	fg	fg	eg
Marker17974	<nnxnp>	nn	nn	nn	nn	nn	nn	np	np	nn	np	np	np	nn	np	nn	np	nn	np	nn	nn	np	nn	np	nn	nn	np	nn	nn	np	np	nn	np	np	nn	nn	nn	nn	nn	nn	np	np	nn	nn	nn	np	np	nn	nn
Marker17976	<nnxnp>	np	np	nn	np	np	np	np	np	nn	nn	nn	np	nn	np	nn	np	nn	nn	np	np	np	np	np	nn	nn	nn	np	np	np	nn	nn	np	nn	nn	nn	nn	nn	np	np	nn	nn	nn	nn	np	nn	nn	np	nn
Marker17979	<efxeg>	ef	fg	ee	fg	ee	eg	fg	fg	ef	ef	eg	eg	eg	fg	eg	eg	fg	fg	eg	eg	fg	fg	ee	fg	eg	ee	ee	ee	eg	fg	fg	fg	fg	eg	fg	eg	ee	eg	ee	eg	eg	ee	ef	eg	fg	ee	fg	fg
Marker179799	<nnxnp>	nn	nn	nn	np	np	nn	nn	np	np	np	nn	np	nn	np	np	nn	np	nn	np	np	nn	np	np	nn	nn	nn	nn	np	nn	nn	nn	np	np	np	np	np	np	np	np	np	np	nn	np	np	np	np	nn	nn
Marker17980	<nnxnp>	nn	np	np	np	nn	np	np	np	nn	nn	np	np	nn	np	nn	np	np	np	np	np	np	np	nn	np	np	nn	nn	nn	np	np	np	np	np	np	np	np	nn	np	nn	np	np	nn	nn	np	np	nn	np	np
Marker179841	<lmxll>	ll	ll	ll	lm	lm	lm	ll	ll	ll	lm	ll	ll	ll	ll	ll	lm	ll	ll	lm	lm	lm	lm	lm	lm	ll	lm	lm	ll	ll	ll	ll	lm	lm	lm	lm	lm	lm	ll	lm	ll	lm	ll	lm	ll	ll	lm	ll	ll
Marker179898	<nnxnp>	np	nn	nn	np	nn	np	np	np	nn	np	np	np	nn	--	nn	np	nn	np	nn	nn	nn	nn	np	nn	nn	np	nn	nn	np	np	nn	np	np	nn	np	nn	nn	nn	nn	np	np	nn	nn	nn	np	np	nn	nn
Marker17991	<nnxnp>	nn	np	nn	np	nn	nn	nn	np	nn	np	np	nn	nn	np	np	np	np	np	nn	np	np	nn	nn	np	np	np	np	nn	np	nn	nn	nn	np	nn	nn	np	np	np	nn	nn	np	np	nn	np	nn	np	nn	np
Marker179993	<lmxll>	ll	lm	lm	ll	lm	ll	lm	ll	lm	ll	lm	lm	ll	ll	lm	lm	ll	ll	lm	lm	lm	lm	ll	lm	ll	ll	ll	lm	lm	lm	ll	lm	lm	lm	ll	lm	lm	ll	ll	ll	lm	ll	lm	lm	ll	lm	lm	lm
Marker18014	<lmxll>	ll	lm	lm	lm	ll	lm	ll	ll	ll	ll	ll	lm	ll	ll	ll	lm	ll	ll	lm	ll	lm	lm	ll	ll	lm	lm	lm	lm	ll	ll	lm	lm	lm	lm	ll	ll	lm	ll	ll	lm	lm	ll	ll	ll	ll	lm	ll	lm
Marker180319	<nnxnp>	nn	nn	np	np	np	np	nn	nn	nn	nn	np	np	np	np	nn	np	np	np	np	--	nn	np	nn	nn	np	np	nn	nn	nn	nn	np	np	np	np	nn	np	nn	nn	np	np	nn	np	nn	np	np	np	nn	np
Marker18033	<nnxnp>	np	nn	np	np	nn	nn	np	nn	nn	np	np	nn	np	np	nn	nn	nn	np	np	np	nn	np	np	nn	nn	np	nn	np	nn	np	np	np	np	np	nn	np	np	nn	np	nn	nn	np	nn	nn	nn	np	np	nn
Marker18043	<nnxnp>	nn	np	np	np	nn	nn	np	np	nn	nn	np	np	nn	nn	nn	nn	np	np	nn	nn	nn	np	np	np	np	np	np	nn	np	nn	nn	nn	np	np	nn	np	np	nn	np	np	np	nn	nn	nn	nn	np	nn	np
Marker18045	<nnxnp>	nn	np	nn	np	nn	nn	np	nn	nn	nn	nn	np	np	nn	np	nn	nn	np	nn	nn	np	np	nn	np	np	nn	np	np	np	np	np	nn	nn	nn	np	np	np	nn	nn	np	np	nn	nn	np	nn	np	np	np
Marker18046	<nnxnp>	np	nn	np	nn	nn	np	np	nn	nn	nn	np	nn	np	np	nn	np	np	np	np	np	np	nn	np	np	nn	nn	nn	np	np	np	np	nn	nn	nn	np	nn	np	np	np	np	np	nn	np	np	np	np	np	nn
Marker18048	<efxeg>	ee	eg	ee	ee	fg	ee	ef	eg	eg	ee	ef	eg	ee	eg	ee	ef	fg	ef	ef	eg	eg	ee	ef	ef	ef	fg	eg	fg	ef	ef	ee	eg	ee	ee	eg	ee	eg	fg	ee	ef	fg	ef	fg	fg	ef	ef	eg	fg
Marker1805	<nnxnp>	np	np	np	nn	nn	np	np	np	nn	np	np	nn	nn	np	nn	np	np	np	np	np	np	np	np	nn	nn	nn	np	nn	np	np	np	np	nn	np	np	np	np	np	nn	np	np	np	nn	np	np	nn	np	nn
Marker18050	<nnxnp>	np	np	np	np	nn	nn	nn	np	nn	np	nn	np	nn	np	np	nn	nn	nn	np	np	np	nn	nn	np	np	nn	nn	nn	nn	nn	nn	nn	np	np	np	nn	np	nn	np	nn	nn	np	nn	nn	nn	np	np	nn
Marker18051	<nnxnp>	nn	np	nn	nn	np	np	nn	np	nn	np	np	nn	np	np	np	np	nn	np	nn	np	nn	nn	np	np	np	np	nn	nn	nn	nn	np	nn	nn	np	np	nn	np	nn	np	nn	nn	np	np	nn	nn	nn	nn	np
Marker180541	<hkxhk>	kk	hh	hk	hk	hh	hh	hk	hk	hk	hk	hk	hk	hh	kk	kk	hk	hk	hh	hk	hk	hk	kk	hk	hh	kk	hk	hh	hk	hk	hh	hk	hk	hh	hk	kk	hk	hh	hh	hh	kk	hk	hk	hh	hk	kk	hh	hk	kk
Marker18057	<lmxll>	ll	lm	lm	lm	ll	lm	ll	ll	ll	ll	ll	lm	ll	ll	lm	lm	ll	ll	lm	ll	ll	ll	lm	lm	lm	ll	ll	lm	lm	ll	ll	ll	lm	lm	lm	lm	lm	ll	ll	ll	ll	lm	ll	ll	lm	ll	lm	lm
Marker18058	<nnxnp>	nn	np	nn	nn	nn	nn	np	nn	nn	nn	nn	np	nn	nn	nn	np	np	np	nn	nn	np	np	np	nn	nn	np	nn	nn	np	nn	np	nn	nn	nn	nn	np	np	nn	nn	nn	np	nn	np	np	nn	np	nn	nn
Marker18077	<lmxll>	lm	lm	ll	ll	lm	lm	lm	lm	lm	lm	ll	ll	lm	ll	lm	ll	lm	lm	lm	lm	ll	lm	ll	ll	lm	ll	ll	lm	ll	ll	lm	ll	ll	lm	lm	ll	lm	lm	lm	ll	lm	lm	ll	ll	ll	ll	ll	ll
Marker18082	<lmxll>	lm	lm	lm	ll	lm	lm	lm	ll	ll	ll	lm	lm	lm	ll	ll	lm	lm	lm	ll	lm	ll	lm	ll	ll	ll	ll	lm	ll	lm	lm	lm	ll	ll	ll	lm	ll	lm	lm	ll	ll	ll	lm	ll	lm	lm	ll	lm	lm
Marker18085	<nnxnp>	nn	nn	nn	nn	nn	nn	np	np	nn	nn	np	np	np	nn	nn	nn	np	np	np	np	nn	nn	np	nn	nn	np	nn	np	nn	np	np	np	np	nn	np	np	nn	np	np	np	np	nn	nn	nn	np	np	np	nn
Marker18091	<lmxll>	ll	lm	ll	lm	ll	ll	ll	ll	ll	ll	ll	ll	lm	lm	lm	ll	ll	lm	ll	ll	ll	ll	lm	ll	lm	ll	lm	lm	ll	ll	lm	ll	lm	ll	lm	ll	ll	ll	lm	lm	ll	lm	lm	lm	ll	ll	ll	ll
Marker18093	<efxeg>	ef	eg	ef	fg	ef	ef	fg	eg	fg	fg	eg	eg	ef	eg	eg	ef	fg	eg	fg	ef	fg	eg	fg	eg	ee	eg	fg	ee	eg	--	ee	ee	fg	eg	eg	eg	ef	ef	eg	fg	ee	ef	fg	ee	ef	ee	ef	ef
Marker18104	<nnxnp>	nn	nn	nn	nn	nn	np	np	nn	nn	nn	np	np	np	nn	np	nn	np	np	np	np	nn	np	np	nn	nn	np	nn	np	nn	np	np	np	np	nn	np	np	nn	np	np	nn	np	nn	nn	nn	nn	np	np	np
Marker18112	<nnxnp>	np	np	nn	np	np	np	np	np	nn	nn	nn	np	nn	np	nn	np	nn	nn	np	np	np	np	np	nn	nn	nn	np	np	np	nn	nn	np	nn	nn	nn	nn	nn	np	np	nn	nn	nn	nn	np	nn	nn	np	nn
Marker18116	<nnxnp>	nn	--	nn	nn	--	nn	np	nn	nn	nn	np	np	nn	np	nn	nn	np	nn	nn	nn	np	nn	np	nn	nn	nn	nn	nn	nn	np	nn	np	nn	nn	nn	np	nn	np	np	nn	nn	nn	nn	nn	nn	nn	nn	np
Marker18124	<efxeg>	fg	ef	eg	ee	fg	fg	eg	ef	eg	fg	fg	eg	eg	fg	ef	ee	ef	ef	fg	ee	ef	eg	eg	ee	ee	ee	ee	fg	ef	fg	fg	fg	ee	ee	fg	ee	ef	ee	eg	fg	ef	ee	--	ee	eg	fg	eg	ef
Marker18152	<lmxll>	lm	lm	lm	ll	lm	ll	lm	ll	ll	ll	ll	lm	ll	lm	lm	lm	lm	lm	ll	lm	lm	lm	ll	lm	ll	lm	lm	ll	lm	ll	lm	ll	ll	ll	ll	ll	ll	ll	lm	ll	ll	ll	lm	ll	lm	lm	lm	ll
Marker18153	<nnxnp>	nn	np	np	nn	nn	np	nn	nn	nn	nn	nn	nn	np	np	np	nn	nn	np	np	np	nn	np	nn	np	np	nn	np	nn	nn	nn	nn	nn	np	np	nn	nn	np	np	nn	np	nn	nn	np	np	np	nn	nn	np
Marker18156	<nnxnp>	nn	nn	nn	nn	nn	np	np	nn	nn	nn	np	nn	np	np	np	nn	nn	np	nn	nn	nn	np	nn	nn	nn	nn	nn	np	np	nn	np	nn	np	np	np	nn	np	nn	nn	np	nn	np	nn	np	nn	np	nn	np
Marker18160	<nnxnp>	np	nn	np	np	nn	nn	np	np	nn	nn	np	nn	np	np	nn	nn	nn	np	np	np	nn	np	np	nn	np	nn	nn	np	nn	np	np	np	np	np	nn	np	np	nn	np	nn	nn	np	nn	nn	nn	np	np	nn
Marker181607	<nnxnp>	np	np	np	np	np	nn	nn	np	nn	nn	nn	nn	nn	np	nn	np	np	np	nn	np	np	np	nn	nn	np	np	nn	nn	nn	nn	nn	nn	np	np	nn	np	nn	np	nn	np	nn	np	np	np	np	nn	nn	nn
Marker18179	<efxeg>	ef	fg	fg	fg	fg	eg	fg	eg	eg	ef	fg	fg	eg	ef	ef	ef	ee	ee	fg	fg	fg	ef	eg	fg	eg	eg	ef	fg	fg	fg	eg	fg	ef	fg	ee	fg	fg	ee	eg	ee	fg	--	ee	ee	eg	ee	ef	ee
Marker181793	<nnxnp>	np	nn	np	nn	np	np	np	np	nn	nn	np	nn	nn	nn	nn	nn	nn	nn	np	np	nn	nn	nn	np	nn	np	nn	np	np	nn	np	nn	np	np	nn	np	np	np	np	nn	np	nn	np	np	np	np	nn	nn
Marker181847	<nnxnp>	nn	nn	nn	nn	nn	np	np	nn	nn	nn	np	nn	np	np	np	nn	nn	np	nn	nn	nn	np	nn	nn	nn	nn	nn	np	np	nn	np	nn	np	np	np	nn	np	nn	nn	np	nn	np	nn	np	nn	np	nn	np
Marker18201	<lmxll>	ll	lm	ll	ll	ll	ll	ll	lm	lm	lm	lm	lm	ll	lm	ll	ll	ll	lm	ll	lm	lm	lm	lm	lm	lm	ll	ll	ll	lm	lm	ll	lm	ll	ll	lm	lm	lm	lm	ll	lm	ll	lm	ll	lm	lm	ll	ll	ll
Marker18202	<lmxll>	ll	ll	ll	lm	ll	lm	ll	lm	lm	lm	lm	lm	lm	ll	ll	ll	ll	ll	lm	ll	ll	ll	lm	ll	lm	ll	ll	lm	ll	lm	lm	lm	lm	lm	lm	lm	lm	lm	lm	lm	lm	lm	ll	lm	lm	ll	ll	lm
Marker18204	<lmxll>	lm	lm	ll	lm	lm	lm	lm	lm	lm	lm	lm	lm	lm	ll	lm	ll	lm	lm	lm	lm	lm	lm	ll	ll	lm	ll	ll	lm	ll	lm	lm	ll	ll	lm	lm	lm	ll	lm	lm	ll	ll	ll	lm	ll	ll	ll	lm	ll
Marker18207	<nnxnp>	np	np	np	np	nn	nn	nn	np	nn	nn	np	nn	nn	nn	nn	np	np	nn	nn	nn	nn	np	np	np	np	np	np	nn	nn	nn	np	nn	nn	nn	np	np	np	nn	np	np	np	nn	nn	np	np	nn	nn	nn
Marker18208	<efxeg>	ee	ee	eg	eg	ef	fg	ee	fg	eg	ef	ef	ee	ee	ef	fg	fg	ef	ef	ef	eg	ee	ef	ef	fg	ee	ee	fg	ee	ef	fg	ef	ef	ef	eg	ef	eg	fg	eg	ee	eg	eg	eg	fg	eg	ee	ef	ef	ef
Marker18210	<nnxnp>	np	np	np	np	np	nn	nn	np	nn	nn	np	nn	np	np	nn	nn	nn	nn	nn	nn	np	np	np	np	np	nn	nn	np	nn	np	np	nn	nn	nn	np	nn	np	np	nn	np	np	nn	nn	nn	np	nn	nn	nn
Marker18219	<hkxhk>	hh	hh	hk	hh	hk	hk	hk	hk	hk	hk	hk	kk	hk	hk	hk	hh	hh	hk	hh	hh	hh	hh	hk	hk	hh	hh	hk	hk	kk	hh	kk	hk	kk	hk	kk	hk	hk	hh	hh	hk	kk	hk	hk	kk	hk	hk	hk	hk
Marker18227	<nnxnp>	np	np	nn	np	np	np	np	np	nn	nn	nn	np	nn	np	nn	np	nn	nn	np	np	np	np	np	nn	nn	nn	np	np	np	nn	nn	np	nn	nn	nn	nn	nn	np	np	np	nn	nn	nn	np	nn	nn	np	nn
Marker18228	<nnxnp>	np	np	np	nn	np	np	np	np	np	np	nn	np	np	np	nn	np	nn	np	nn	np	nn	nn	np	np	np	nn	np	np	nn	np	np	nn	nn	np	nn	np	np	np	np	np	nn	nn	np	np	nn	nn	np	nn
Marker18234	<hkxhk>	kk	kk	kk	hh	kk	kk	hh	kk	hk	kk	hh	hk	hh	hh	kk	hk	kk	hk	hk	hh	hk	hh	hk	hh	hk	hk	hk	hh	kk	hk	kk	hh	kk	hk	hh	hk	hk	hh	hh	kk	hk	hh	hh	hk	hh	hh	kk	hh
Marker18236	<lmxll>	lm	ll	ll	lm	ll	ll	ll	lm	lm	lm	ll	lm	lm	ll	ll	ll	ll	ll	ll	ll	ll	lm	lm	ll	lm	lm	ll	ll	ll	lm	lm	lm	lm	lm	lm	lm	ll	lm	ll	lm	lm	lm	ll	lm	lm	ll	ll	lm
Marker18253	<nnxnp>	np	np	nn	np	np	np	np	np	nn	nn	nn	np	nn	np	nn	np	nn	nn	np	np	np	np	np	nn	nn	nn	np	np	np	nn	nn	np	nn	nn	nn	nn	nn	np	np	nn	nn	nn	nn	np	nn	nn	np	nn
Marker18256	<nnxnp>	np	nn	nn	nn	nn	np	nn	np	np	np	np	np	np	nn	np	nn	np	nn	np	np	np	np	np	nn	np	nn	nn	nn	np	nn	np	np	np	nn	nn	np	np	np	np	nn	nn	nn	nn	np	np	nn	nn	np
Marker18263	<nnxnp>	nn	np	np	np	nn	nn	nn	nn	np	np	np	nn	nn	np	nn	np	nn	nn	nn	nn	nn	nn	nn	np	nn	np	np	np	nn	nn	nn	nn	nn	np	np	nn	np	nn	nn	np	np	nn	np	nn	nn	np	np	np
Marker18270	<nnxnp>	nn	np	np	np	np	np	nn	nn	nn	np	nn	np	nn	nn	nn	np	np	nn	nn	nn	np	np	np	np	nn	nn	nn	nn	nn	np	nn	nn	nn	nn	nn	np	nn	nn	nn	nn	np	np	nn	nn	np	np	nn	np
Marker18273	<lmxll>	ll	ll	ll	ll	lm	ll	lm	ll	lm	lm	ll	ll	ll	lm	ll	lm	lm	ll	lm	lm	ll	lm	lm	ll	lm	lm	ll	lm	ll	ll	lm	ll	ll	ll	lm	ll	lm	lm	lm	lm	lm	lm	lm	lm	lm	ll	lm	lm
Marker18283	<lmxll>	ll	ll	lm	lm	ll	ll	lm	ll	ll	ll	ll	lm	ll	ll	ll	lm	ll	lm	ll	lm	lm	lm	lm	lm	lm	ll	lm	ll	lm	lm	ll	ll	ll	lm	ll	lm	ll	ll	lm	ll	ll	lm	lm	lm	lm	ll	lm	ll
Marker18284	<nnxnp>	nn	nn	nn	nn	np	nn	np	nn	np	np	np	nn	np	nn	nn	np	np	np	nn	nn	np	nn	np	np	nn	np	np	np	nn	nn	nn	np	np	np	np	nn	np	nn	np	np	nn	nn	np	np	np	nn	np	np
Marker18287	<lmxll>	lm	lm	ll	ll	lm	lm	lm	lm	lm	lm	ll	ll	lm	ll	lm	ll	lm	lm	lm	lm	ll	lm	ll	ll	lm	ll	ll	lm	ll	ll	lm	ll	ll	lm	lm	ll	lm	lm	lm	ll	lm	lm	ll	ll	ll	ll	ll	ll
Marker18290	<lmxll>	lm	lm	lm	lm	ll	lm	ll	ll	ll	ll	ll	lm	ll	ll	ll	lm	ll	ll	ll	ll	ll	lm	ll	ll	lm	lm	lm	lm	ll	ll	lm	lm	ll	lm	ll	ll	lm	ll	ll	lm	lm	ll	lm	lm	ll	lm	ll	lm
Marker182938	<nnxnp>	np	np	np	np	np	nn	nn	np	nn	nn	nn	nn	nn	np	nn	np	np	np	nn	np	np	np	nn	nn	np	np	nn	nn	nn	nn	nn	nn	np	np	nn	np	nn	np	nn	np	nn	np	np	np	np	nn	nn	nn
Marker18298	<nnxnp>	nn	nn	nn	np	nn	nn	nn	nn	nn	nn	np	nn	nn	nn	np	nn	np	nn	np	nn	np	np	nn	nn	nn	np	nn	nn	np	nn	nn	np	np	nn	np	nn	nn	nn	nn	nn	np	np	nn	nn	np	np	nn	np
Marker18299	<nnxnp>	np	np	nn	nn	np	np	nn	np	nn	nn	nn	nn	np	nn	np	np	np	np	nn	nn	nn	np	np	np	nn	np	np	nn	nn	np	np	nn	np	np	nn	nn	nn	nn	np	nn	np	np	np	np	np	np	np	np
Marker18301	<nnxnp>	np	np	nn	np	nn	nn	nn	nn	nn	np	nn	nn	nn	np	np	np	np	np	np	nn	nn	np	nn	nn	nn	np	nn	nn	nn	nn	nn	nn	np	np	np	nn	np	np	np	np	nn	nn	np	np	nn	np	nn	np
Marker18309	<nnxnp>	np	np	nn	nn	np	np	np	np	nn	nn	nn	nn	nn	np	np	np	nn	np	nn	np	nn	np	nn	np	nn	np	np	nn	nn	nn	np	np	np	np	nn	nn	nn	np	np	np	np	np	np	np	np	nn	nn	nn
Marker18314	<lmxll>	ll	lm	lm	lm	ll	lm	lm	--	ll	lm	lm	lm	ll	lm	ll	ll	lm	lm	lm	ll	ll	lm	lm	lm	ll	lm	lm	ll	ll	lm	lm	ll	ll	lm	lm	ll	ll	lm	ll	ll	lm	lm	lm	lm	ll	ll	ll	ll
Marker18321	<nnxnp>	nn	nn	np	np	nn	np	nn	np	np	nn	nn	nn	nn	nn	np	np	nn	nn	nn	np	np	nn	nn	np	nn	np	np	nn	nn	np	nn	nn	nn	np	nn	np	np	np	nn	np	np	np	np	np	nn	nn	nn	np
Marker18330	<nnxnp>	np	nn	np	np	nn	nn	nn	np	nn	nn	nn	nn	nn	nn	nn	nn	np	nn	np	np	np	np	np	nn	np	nn	nn	np	nn	np	np	nn	nn	nn	nn	nn	np	np	np	np	np	nn	nn	nn	nn	nn	nn	np
Marker18333	<nnxnp>	nn	np	np	nn	np	nn	nn	np	nn	np	np	np	np	np	nn	np	np	np	nn	np	nn	nn	nn	nn	np	nn	np	nn	np	np	np	nn	nn	nn	nn	nn	np	np	np	nn	np	nn	np	np	nn	nn	np	nn
Marker18334	<efxeg>	ef	ef	ee	ef	eg	ee	fg	fg	ef	ef	eg	fg	fg	fg	ee	eg	fg	eg	ef	eg	ef	ee	fg	ef	ef	eg	ef	ee	ef	eg	eg	ee	eg	eg	eg	ef	ee	ef	ee	fg	eg	ee	fg	ee	ef	fg	eg	ef
Marker18336	<lmxll>	ll	ll	ll	ll	ll	ll	ll	lm	lm	ll	lm	ll	ll	lm	ll	lm	lm	ll	ll	ll	lm	ll	ll	ll	lm	ll	lm	lm	lm	ll	ll	ll	ll	ll	lm	ll	lm	lm	ll	lm	ll	ll	ll	ll	lm	lm	ll	ll
Marker18346	<nnxnp>	nn	nn	np	nn	np	np	np	np	np	nn	np	np	np	nn	nn	nn	np	nn	nn	np	np	nn	np	np	np	nn	np	np	np	np	np	np	np	nn	nn	np	nn	nn	nn	nn	np	np	nn	nn	np	nn	np	nn
Marker18362	<nnxnp>	np	np	np	nn	nn	np	np	np	nn	np	np	nn	nn	np	nn	np	np	np	np	np	np	np	np	np	np	nn	np	nn	np	np	np	np	np	np	np	np	np	np	nn	np	np	nn	nn	np	np	nn	np	nn
Marker1837	<nnxnp>	nn	nn	nn	np	nn	nn	nn	nn	nn	np	np	nn	nn	np	np	nn	np	nn	np	np	np	nn	nn	nn	np	np	nn	nn	np	nn	nn	np	nn	nn	np	nn	nn	np	nn	nn	np	np	nn	nn	np	np	nn	nn
Marker18370	<nnxnp>	np	np	np	nn	np	np	np	nn	np	np	nn	nn	np	nn	nn	np	nn	np	nn	np	np	np	nn	nn	nn	np	nn	np	nn	nn	np	np	np	nn	np	nn	nn	nn	np	nn	nn	nn	nn	--	np	nn	nn	np
Marker18377	<lmxll>	ll	lm	lm	ll	lm	lm	lm	ll	ll	ll	lm	ll	ll	lm	lm	lm	lm	lm	lm	lm	lm	ll	ll	lm	ll	ll	lm	lm	lm	ll	ll	ll	ll	ll	ll	ll	ll	ll	lm	ll	ll	ll	lm	ll	ll	lm	lm	ll
Marker18378	<lmxll>	ll	lm	lm	lm	ll	lm	ll	ll	ll	ll	ll	lm	lm	ll	ll	ll	ll	ll	lm	ll	lm	lm	ll	ll	lm	ll	lm	lm	ll	ll	lm	ll	lm	lm	ll	lm	ll	lm	ll	lm	lm	ll	ll	ll	ll	lm	ll	lm
Marker183842	<nnxnp>	nn	nn	nn	nn	np	nn	np	np	nn	nn	np	np	np	nn	nn	np	np	np	np	np	nn	nn	np	nn	nn	np	nn	np	nn	np	np	np	np	nn	np	nn	nn	np	np	np	np	nn	nn	nn	np	np	np	nn
Marker18392	<efxeg>	eg	fg	eg	ee	ee	eg	eg	eg	ee	eg	eg	ee	ef	fg	ee	eg	fg	fg	eg	eg	ef	fg	eg	ee	ee	ef	eg	ee	eg	fg	fg	eg	ee	fg	fg	eg	eg	eg	ef	eg	ef	eg	ef	fg	fg	fg	fg	ee
Marker18404	<nnxnp>	np	np	nn	np	nn	nn	nn	nn	nn	np	nn	nn	nn	np	np	np	nn	np	np	nn	nn	np	nn	nn	nn	np	nn	nn	nn	nn	nn	nn	nn	np	np	nn	np	np	np	np	nn	nn	np	np	nn	np	nn	np
Marker18420	<nnxnp>	nn	nn	nn	np	nn	nn	np	nn	np	nn	np	nn	np	np	nn	nn	np	nn	nn	np	nn	np	np	np	np	nn	nn	np	nn	nn	nn	np	nn	np	np	np	np	np	np	nn	np	np	np	nn	nn	nn	nn	np
Marker18423	<nnxnp>	np	np	np	nn	nn	np	np	np	nn	np	np	nn	nn	np	nn	np	np	np	np	np	nn	np	np	nn	nn	nn	np	nn	np	np	np	np	nn	np	np	np	np	np	nn	np	nn	np	nn	np	np	np	np	nn
Marker18430	<nnxnp>	np	np	np	nn	nn	np	nn	nn	nn	nn	np	np	nn	nn	np	nn	np	nn	np	np	np	np	nn	np	nn	np	nn	np	np	nn	np	np	nn	nn	nn	np	np	np	np	nn	np	np	nn	np	nn	nn	np	nn
Marker18438	<nnxnp>	np	nn	np	nn	nn	np	nn	np	nn	nn	np	nn	nn	nn	np	nn	nn	nn	nn	np	nn	np	nn	np	nn	np	np	np	np	nn	np	np	nn	np	nn	np	np	np	np	nn	np	nn	np	np	nn	nn	nn	nn
Marker18439	<nnxnp>	np	nn	np	np	nn	nn	np	nn	np	nn	nn	np	nn	nn	nn	nn	np	nn	np	nn	np	np	nn	nn	nn	nn	np	np	np	np	np	np	np	nn	nn	np	nn	nn	nn	np	np	nn	nn	np	np	np	np	nn
Marker184431	<hkxhk>	hh	hk	kk	hk	hk	hh	kk	hh	hk	hk	hh	hk	hk	hh	kk	hh	hk	hk	hk	hh	hk	hh	hk	hh	kk	hk	kk	kk	hk	hh	hk	hk	hk	kk	hk	hh	hh	hk	hh	hk	hk	hk	hk	hh	hk	hk	hk	kk
Marker18450	<hkxhk>	hk	hk	hk	hh	hk	kk	kk	hh	kk	hk	hk	kk	hk	hh	hk	kk	kk	kk	hk	kk	hh	hk	hh	hh	hh	hk	kk	hh	kk	hk	hk	hk	hk	hk	kk	hk	hk	hk	hk	hh	hh	kk	hh	kk	hk	hk	kk	kk
Marker184704	<nnxnp>	nn	np	nn	nn	nn	nn	nn	nn	nn	np	np	np	np	nn	nn	np	np	np	nn	nn	nn	np	np	np	np	np	nn	np	np	np	nn	nn	nn	nn	nn	np	np	np	nn	np	nn	nn	np	np	nn	nn	nn	np
Marker18476	<lmxll>	lm	lm	lm	lm	lm	lm	ll	lm	ll	ll	lm	lm	lm	ll	ll	ll	ll	lm	ll	ll	lm	ll	lm	lm	ll	ll	lm	ll	lm	lm	ll	lm	lm	lm	ll	lm	ll	ll	lm	ll	ll	ll	ll	ll	ll	lm	ll	ll
Marker18483	<nnxnp>	np	nn	nn	np	np	nn	np	np	np	np	np	np	nn	nn	nn	np	np	nn	nn	nn	np	nn	np	nn	nn	np	nn	np	np	np	np	np	nn	nn	np	np	nn	nn	np	nn	np	np	nn	nn	nn	np	np	nn
Marker18485	<lmxll>	ll	ll	lm	ll	lm	lm	ll	lm	lm	ll	lm	ll	lm	ll	lm	lm	ll	ll	ll	ll	ll	lm	lm	ll	lm	lm	ll	ll	ll	ll	lm	ll	lm	ll	lm	lm	lm	lm	lm	ll	ll	lm	lm	lm	lm	ll	ll	ll
Marker18490	<efxeg>	fg	fg	ef	fg	fg	eg	fg	eg	ee	ee	ef	fg	ee	fg	ee	eg	ef	ee	fg	fg	fg	eg	eg	ef	ee	ef	eg	fg	fg	ef	ee	eg	ee	ee	ee	ee	ef	fg	fg	eg	ef	ef	ef	eg	fg	ee	eg	ef
Marker18493	<nnxnp>	nn	nn	nn	np	nn	nn	np	nn	nn	nn	np	nn	np	np	nn	nn	np	nn	nn	np	nn	np	np	np	np	nn	nn	nn	nn	nn	nn	np	nn	np	np	np	np	np	np	np	nn	np	np	nn	nn	nn	nn	np
Marker18496	<lmxll>	lm	lm	lm	lm	lm	lm	lm	ll	lm	ll	ll	ll	lm	ll	ll	ll	ll	ll	ll	ll	lm	lm	lm	ll	lm	lm	lm	ll	lm	ll	lm	ll	lm	ll	ll	ll	lm	lm	lm	lm	lm	lm	lm	lm	ll	ll	lm	ll
Marker185003	<nnxnp>	nn	nn	np	nn	np	nn	np	nn	np	nn	nn	np	np	nn	np	nn	np	nn	np	nn	np	np	np	nn	np	np	np	np	np	nn	nn	np	np	nn	np	nn	nn	nn	nn	nn	nn	nn	np	nn	np	np	np	np
Marker18501	<nnxnp>	np	nn	nn	np	np	nn	np	np	nn	np	np	np	nn	nn	nn	np	nn	np	np	nn	nn	nn	np	nn	nn	np	nn	nn	np	nn	nn	np	np	np	np	nn	nn	np	nn	np	np	np	nn	nn	np	np	np	nn
Marker18502	<nnxnp>	np	nn	np	np	np	np	np	np	nn	nn	np	nn	nn	nn	nn	nn	nn	nn	nn	np	nn	np	nn	np	nn	np	nn	np	np	nn	np	nn	np	np	nn	np	np	np	np	nn	np	nn	np	np	np	np	nn	nn
Marker18505	<nnxnp>	nn	nn	nn	nn	nn	nn	np	nn	nn	nn	nn	np	nn	np	np	nn	np	nn	nn	np	nn	np	nn	nn	nn	nn	nn	nn	np	nn	np	np	np	np	np	np	np	np	nn	np	np	nn	nn	np	nn	nn	np	np
Marker18510	<lmxll>	lm	lm	ll	lm	ll	ll	ll	lm	lm	lm	lm	lm	lm	ll	ll	ll	ll	ll	lm	lm	ll	lm	lm	ll	ll	lm	ll	ll	lm	lm	lm	ll	ll	lm	ll	lm	lm	ll	ll	ll	lm	ll	lm	lm	ll	lm	ll	ll
Marker18524	<nnxnp>	np	np	np	np	np	nn	nn	np	nn	nn	np	nn	np	np	nn	np	np	np	nn	np	np	np	nn	nn	np	nn	nn	np	nn	nn	nn	nn	nn	np	nn	np	np	np	nn	np	nn	np	np	np	np	nn	nn	nn
Marker185252	<nnxnp>	np	np	np	np	nn	np	nn	np	nn	nn	nn	np	nn	np	np	nn	nn	nn	np	np	nn	np	nn	np	np	nn	nn	np	np	np	np	nn	nn	nn	nn	np	nn	np	nn	nn	np	np	nn	nn	nn	np	nn	nn
Marker18527	<lmxll>	ll	ll	lm	lm	ll	ll	lm	ll	ll	ll	ll	lm	lm	ll	ll	lm	ll	lm	ll	lm	ll	lm	lm	lm	lm	ll	lm	ll	lm	lm	ll	ll	lm	lm	ll	lm	ll	lm	lm	ll	ll	lm	ll	lm	lm	ll	lm	ll
Marker18535	<efxeg>	ef	ef	ee	ee	fg	fg	ef	fg	ef	ef	ef	fg	eg	fg	eg	ef	fg	eg	eg	ee	fg	fg	eg	ee	eg	fg	eg	ee	fg	fg	ee	eg	eg	fg	eg	ef	ef	eg	eg	eg	ef	eg	ef	ef	fg	fg	ef	fg
Marker18545	<lmxll>	lm	lm	ll	ll	lm	lm	lm	lm	lm	lm	ll	ll	lm	ll	lm	ll	lm	lm	lm	lm	ll	lm	ll	ll	lm	ll	ll	lm	ll	ll	lm	ll	ll	lm	lm	ll	lm	lm	lm	ll	lm	lm	lm	ll	ll	ll	lm	ll
Marker185466	<hkxhk>	hh	kk	hh	hk	hk	kk	hk	hh	hk	hk	hk	hk	hh	kk	hh	hk	hh	hh	hk	hh	kk	hk	hk	hk	hk	kk	kk	hh	hh	hh	hk	hk	hh	kk	hk	hk	kk	hk	hk	kk	hk	hk	kk	hh	hh	hk	kk	kk
Marker18555	<nnxnp>	nn	np	nn	np	nn	nn	nn	np	nn	nn	nn	nn	nn	nn	np	np	np	np	nn	np	np	nn	nn	np	np	np	np	nn	np	nn	nn	nn	nn	np	nn	np	np	np	nn	nn	np	np	np	np	nn	nn	nn	np
Marker18563	<nnxnp>	nn	np	nn	nn	nn	nn	np	np	np	nn	nn	nn	nn	nn	np	np	np	nn	np	np	np	nn	np	nn	nn	nn	np	np	np	np	nn	np	np	nn	np	np	np	nn	np	np	nn	nn	np	nn	np	nn	np	nn
Marker18565	<nnxnp>	np	np	np	nn	nn	np	nn	nn	nn	nn	np	np	nn	nn	np	nn	np	nn	np	np	np	np	nn	np	nn	np	nn	np	np	nn	np	np	nn	nn	nn	np	np	np	np	nn	np	np	nn	np	nn	nn	np	nn
Marker18566	<lmxll>	lm	lm	lm	lm	lm	lm	lm	ll	ll	lm	ll	lm	ll	ll	lm	lm	lm	ll	lm	ll	lm	lm	lm	lm	lm	lm	lm	ll	ll	ll	ll	lm	ll	lm	lm	lm	lm	ll	lm	lm	lm	lm	lm	lm	ll	ll	ll	lm
Marker18569	<nnxnp>	nn	nn	nn	np	nn	nn	np	nn	nn	nn	np	nn	np	np	nn	nn	np	nn	nn	np	nn	np	np	np	np	nn	nn	nn	nn	nn	nn	np	nn	np	np	np	nn	np	np	np	nn	np	np	nn	nn	nn	nn	np
Marker18572	<efxeg>	fg	fg	fg	fg	ef	ef	ef	eg	ef	eg	ee	eg	ef	eg	eg	ee	ee	ee	eg	eg	fg	ef	ef	eg	fg	ef	ef	ee	ef	ee	ef	ee	fg	eg	eg	ee	fg	ef	fg	ef	ef	fg	ef	ef	ee	eg	fg	ee
Marker18574	<nnxnp>	nn	np	nn	np	nn	nn	nn	np	np	np	np	np	np	np	np	np	np	np	nn	nn	np	np	np	nn	nn	nn	nn	nn	np	nn	np	nn	np	nn	nn	nn	np	np	nn	nn	nn	np	nn	nn	np	nn	np	np
Marker185789	<hkxhk>	hk	kk	kk	hk	hk	hk	hk	hk	hk	hk	hh	hk	hk	hk	hk	hh	hh	hh	hk	hk	kk	hk	hk	hk	hk	hh	hk	hk	hk	hh	hk	hh	kk	hk	hk	hh	kk	hk	hk	hh	hh	kk	hk	hk	hh	hk	kk	hh
Marker18585	<nnxnp>	np	np	nn	nn	np	np	nn	np	nn	nn	nn	nn	nn	nn	np	np	nn	np	nn	np	nn	np	np	np	nn	np	np	nn	nn	nn	np	nn	np	np	nn	nn	nn	nn	np	nn	np	np	np	np	np	nn	nn	nn
Marker18596	<hkxhk>	kk	kk	hk	hk	kk	hh	hh	kk	hk	kk	hk	hk	hh	hk	hk	hk	hh	kk	hk	hk	hk	hk	kk	kk	kk	hh	hk	hk	kk	hk	hh	hh	hh	kk	hk	hk	hk	hh	hk	hk	hh	hk	kk	hk	hk	hh	hk	hh
Marker18598	<lmxll>	ll	ll	ll	ll	lm	lm	ll	ll	lm	ll	lm	ll	lm	ll	lm	lm	ll	ll	ll	ll	ll	ll	lm	ll	lm	lm	ll	ll	ll	ll	lm	lm	lm	ll	lm	lm	lm	lm	lm	ll	ll	lm	lm	lm	lm	ll	ll	ll
Marker18599	<lmxll>	lm	lm	lm	ll	ll	ll	lm	lm	lm	ll	lm	lm	lm	lm	lm	ll	ll	lm	ll	lm	ll	ll	ll	ll	lm	ll	ll	lm	lm	lm	lm	ll	lm	ll	ll	ll	ll	lm	ll	lm	ll	ll	ll	lm	lm	lm	lm	ll
Marker18600	<nnxnp>	np	nn	np	np	nn	np	nn	nn	nn	np	nn	np	np	np	np	nn	np	nn	nn	nn	nn	nn	np	np	np	np	np	nn	np	np	np	nn	nn	np	np	nn	np	np	nn	np	nn	np	np	nn	nn	nn	np	np
Marker186003	<nnxnp>	np	np	np	np	np	nn	nn	np	nn	nn	nn	nn	nn	np	nn	np	np	np	nn	np	np	np	nn	nn	np	np	nn	nn	nn	nn	nn	nn	np	np	nn	np	nn	np	nn	np	nn	np	np	np	np	nn	nn	nn
Marker18602	<nnxnp>	np	np	nn	nn	nn	nn	np	np	np	np	nn	nn	nn	nn	np	nn	nn	nn	nn	np	nn	nn	nn	np	np	nn	np	np	np	np	np	nn	nn	nn	np	nn	np	np	nn	nn	np	nn	np	nn	nn	nn	np	nn
Marker18606	<nnxnp>	nn	np	np	nn	np	nn	np	nn	nn	nn	np	np	nn	nn	np	nn	np	nn	np	nn	np	nn	np	nn	nn	np	nn	np	np	nn	nn	np	nn	np	np	nn	nn	nn	nn	np	np	np	np	np	np	nn	np	nn
Marker18608	<lmxll>	lm	ll	ll	lm	ll	lm	ll	lm	ll	ll	lm	ll	ll	ll	lm	ll	ll	lm	lm	lm	lm	ll	lm	ll	ll	ll	lm	lm	ll	lm	ll	lm	ll	lm	lm	lm	ll	ll	lm	ll	ll	lm	ll	lm	ll	lm	lm	lm
Marker18638	<nnxnp>	np	np	np	np	np	nn	nn	np	nn	nn	np	nn	np	np	nn	nn	nn	nn	nn	nn	np	np	np	np	nn	nn	nn	np	nn	np	np	nn	nn	nn	nn	nn	np	np	nn	np	np	nn	np	nn	np	nn	nn	nn
Marker18642	<nnxnp>	np	nn	nn	np	nn	np	np	nn	np	nn	nn	nn	nn	nn	np	nn	nn	nn	np	nn	np	np	np	nn	nn	np	nn	np	nn	nn	nn	np	np	np	np	np	nn	nn	nn	np	nn	np	nn	nn	np	np	nn	np
Marker18644	<nnxnp>	np	nn	np	np	np	np	np	np	np	nn	nn	nn	nn	np	np	nn	nn	nn	np	np	np	nn	nn	nn	nn	nn	np	nn	nn	nn	np	np	np	np	np	nn	nn	nn	np	nn	np	np	nn	nn	np	np	np	nn
Marker18654	<lmxll>	ll	ll	lm	lm	ll	ll	lm	ll	ll	ll	ll	lm	lm	ll	ll	lm	ll	lm	ll	lm	lm	lm	lm	lm	lm	ll	lm	ll	lm	lm	ll	ll	lm	lm	ll	lm	ll	lm	lm	ll	ll	lm	lm	lm	lm	ll	lm	ll
Marker18661	<nnxnp>	np	np	nn	np	np	np	np	np	nn	nn	nn	np	nn	np	nn	np	nn	nn	np	np	np	np	np	nn	nn	nn	np	np	np	nn	nn	np	nn	nn	nn	nn	nn	np	np	nn	nn	nn	nn	np	nn	nn	np	np
Marker18677	<lmxll>	ll	ll	lm	lm	ll	ll	lm	ll	lm	ll	ll	lm	lm	ll	ll	lm	ll	ll	ll	lm	ll	lm	lm	lm	lm	lm	lm	ll	lm	lm	ll	ll	lm	lm	ll	lm	ll	lm	lm	ll	ll	lm	ll	lm	lm	ll	lm	ll
Marker18684	<efxeg>	fg	fg	ef	fg	fg	eg	eg	fg	ee	ee	ef	fg	ee	eg	ef	eg	ef	ee	eg	eg	ef	fg	ef	ef	ee	fg	eg	fg	ef	ef	ee	fg	ee	eg	ee	ee	ef	fg	fg	eg	ef	ef	ef	eg	fg	ee	eg	ef
Marker18702	<nnxnp>	nn	np	nn	nn	nn	nn	np	np	np	nn	nn	nn	nn	nn	np	np	np	nn	np	nn	np	nn	nn	nn	nn	nn	np	np	np	np	nn	np	np	nn	np	np	np	nn	nn	np	nn	nn	np	nn	np	nn	np	nn
Marker18705	<nnxnp>	np	nn	nn	np	nn	np	np	nn	nn	nn	nn	np	np	np	np	np	np	np	nn	nn	np	nn	np	np	np	np	np	nn	np	np	np	nn	nn	np	np	np	np	np	np	np	nn	np	np	nn	np	nn	np	nn
Marker18719	<hkxhk>	hh	hk	kk	hk	hk	hh	kk	hh	hk	hk	hh	hk	hk	hh	kk	hh	hk	hk	hk	hh	hk	hh	hk	hh	kk	hk	kk	kk	hk	hh	hk	hk	hk	kk	hk	hh	hh	hk	hh	hk	hk	hk	hk	hh	hk	hk	hk	kk
Marker18722	<efxeg>	fg	fg	ef	fg	fg	eg	eg	fg	ee	ee	ef	fg	ee	eg	ef	eg	ef	ee	eg	eg	ef	fg	ef	ef	ee	fg	eg	fg	ef	ef	ee	fg	ee	eg	ee	ee	ef	fg	fg	eg	ef	ef	ef	eg	fg	ee	eg	ef
Marker18723	<nnxnp>	np	nn	np	np	nn	nn	np	nn	nn	np	np	nn	np	np	nn	nn	nn	np	np	np	nn	np	np	nn	nn	nn	nn	np	nn	np	np	np	np	np	nn	np	np	nn	np	nn	nn	np	nn	nn	nn	np	np	nn
Marker18730	<nnxnp>	nn	nn	nn	np	nn	nn	np	nn	np	nn	np	np	np	np	nn	nn	nn	nn	nn	np	np	np	nn	np	np	nn	nn	np	nn	nn	nn	np	nn	np	np	np	np	np	np	nn	np	np	np	nn	np	np	nn	np
Marker18735	<lmxll>	ll	lm	lm	ll	lm	lm	lm	ll	lm	ll	ll	ll	ll	ll	lm	lm	ll	ll	lm	ll	lm	lm	ll	lm	ll	ll	ll	ll	lm	lm	ll	ll	lm	lm	ll	lm	lm	ll	ll	lm	lm	ll	lm	lm	ll	lm	lm	lm
Marker18737	<lmxll>	ll	ll	ll	ll	lm	lm	lm	ll	ll	ll	lm	ll	ll	lm	lm	ll	lm	ll	ll	ll	lm	lm	ll	lm	lm	ll	ll	lm	lm	ll	ll	ll	ll	lm	ll	lm	ll	ll	ll	lm	ll	ll	ll	lm	lm	ll	lm	lm
Marker18738	<nnxnp>	nn	np	nn	nn	nn	nn	np	nn	nn	nn	nn	np	nn	nn	nn	np	np	np	nn	nn	np	np	np	nn	nn	np	nn	np	nn	nn	np	nn	nn	nn	nn	np	np	nn	nn	nn	np	nn	np	np	nn	np	nn	nn
Marker18739	<nnxnp>	np	nn	np	nn	nn	np	nn	np	np	nn	nn	np	np	nn	nn	np	np	np	nn	np	np	np	nn	np	nn	nn	np	np	np	np	np	nn	nn	np	np	np	nn	nn	np	nn	np	np	nn	nn	nn	np	nn	nn
Marker18740	<nnxnp>	nn	nn	nn	nn	nn	np	np	nn	np	np	nn	np	nn	nn	np	nn	nn	nn	np	nn	nn	nn	np	np	nn	np	np	nn	np	np	np	np	np	nn	np	nn	nn	nn	np	nn	np	nn	nn	nn	nn	np	np	nn
Marker18741	<nnxnp>	nn	np	nn	np	nn	np	nn	nn	np	np	np	nn	nn	np	nn	np	nn	nn	nn	nn	np	nn	nn	nn	nn	np	np	nn	nn	nn	nn	nn	nn	np	np	nn	np	np	nn	np	nn	nn	np	nn	nn	np	np	np
Marker18747	<nnxnp>	nn	np	nn	nn	nn	nn	np	nn	nn	nn	nn	np	nn	nn	nn	np	np	np	nn	nn	np	np	np	np	nn	np	nn	np	nn	nn	np	nn	nn	nn	nn	np	np	nn	nn	nn	np	nn	np	np	nn	np	nn	nn
Marker18750	<nnxnp>	np	np	nn	np	np	np	np	np	nn	nn	nn	np	nn	np	nn	np	nn	nn	np	np	np	np	np	nn	nn	nn	np	np	np	nn	nn	np	nn	nn	nn	nn	nn	np	np	nn	nn	nn	nn	np	nn	nn	np	nn
Marker18755	<nnxnp>	np	np	np	np	nn	np	np	np	nn	np	nn	np	np	nn	nn	np	nn	np	np	np	np	nn	nn	np	np	nn	nn	nn	nn	np	np	np	np	np	nn	np	nn	nn	nn	nn	nn	nn	np	np	np	np	nn	np
Marker18782	<nnxnp>	nn	np	nn	np	nn	nn	nn	np	np	np	np	np	nn	np	np	nn	np	np	nn	nn	nn	np	np	np	np	np	np	nn	np	np	nn	nn	np	np	np	np	nn	nn	np	np	nn	nn	np	nn	nn	nn	nn	nn
Marker18794	<lmxll>	lm	lm	lm	lm	ll	ll	lm	ll	lm	lm	ll	lm	ll	ll	lm	ll	ll	lm	ll	ll	lm	ll	ll	ll	lm	lm	lm	lm	ll	ll	lm	ll	ll	lm	ll	ll	ll	lm	ll	lm	lm	lm	ll	ll	lm	ll	ll	lm
Marker18801	<efxeg>	ee	ef	ee	ee	eg	ef	eg	ef	fg	fg	fg	eg	eg	ef	ee	eg	fg	eg	ef	ee	eg	ee	eg	ee	ef	eg	fg	ef	ef	--	ef	fg	eg	fg	eg	ee	eg	ef	ee	fg	ee	ee	ef	fg	eg	ef	eg	fg
Marker18807	<hkxhk>	hk	hk	hh	hh	hk	hh	hk	hk	hk	hh	kk	hk	hh	hk	hh	hk	kk	hk	hk	kk	hk	hh	hk	hk	hh	kk	hk	kk	hk	hk	hh	hk	hh	hh	hk	hh	hk	kk	hh	hk	kk	kk	kk	kk	hk	hk	hk	kk
Marker188137	<nnxnp>	np	np	nn	nn	nn	nn	nn	np	nn	np	np	np	nn	nn	np	np	nn	np	np	nn	np	np	nn	np	np	nn	nn	np	nn	nn	nn	nn	np	nn	nn	nn	np	nn	nn	nn	nn	nn	nn	nn	np	np	nn	nn
Marker18814	<lmxll>	ll	ll	lm	lm	ll	ll	lm	ll	lm	ll	ll	lm	lm	ll	ll	lm	ll	ll	ll	lm	ll	lm	lm	lm	lm	lm	lm	ll	lm	lm	ll	ll	lm	lm	ll	lm	ll	lm	lm	ll	ll	lm	ll	lm	lm	ll	lm	ll
Marker18819	<nnxnp>	nn	np	nn	np	nn	nn	np	np	np	np	np	np	nn	np	np	nn	np	np	np	nn	np	np	np	np	nn	np	np	nn	np	nn	nn	nn	np	np	np	np	nn	nn	np	np	nn	nn	np	nn	np	nn	nn	nn
Marker18822	<lmxll>	ll	ll	ll	ll	lm	ll	lm	lm	lm	lm	lm	ll	ll	lm	ll	lm	lm	lm	ll	lm	ll	ll	lm	lm	ll	lm	ll	ll	ll	lm	ll	lm	ll	ll	lm	ll	lm	ll	lm	ll	lm	lm	lm	lm	lm	ll	ll	ll
Marker18827	<nnxnp>	nn	nn	nn	nn	nn	nn	np	np	nn	np	np	np	nn	np	nn	np	nn	np	nn	nn	np	nn	np	nn	nn	np	nn	nn	np	np	nn	np	np	nn	nn	nn	nn	nn	nn	np	np	nn	nn	nn	np	np	nn	nn
Marker18831	<efxeg>	fg	ee	ee	ee	fg	ee	ef	fg	ef	fg	ef	ee	ef	fg	fg	eg	ef	ef	ee	fg	eg	ee	ef	fg	eg	eg	eg	ee	ef	fg	eg	eg	eg	ee	fg	ef	ee	ef	ef	ee	ee	fg	ee	eg	fg	eg	fg	eg
Marker188400	<lmxll>	--	ll	ll	ll	ll	ll	ll	ll	lm	ll	ll	ll	ll	ll	lm	ll	ll	lm	ll	ll	ll	ll	lm	lm	ll	lm	ll	lm	ll	ll	ll	lm	lm	ll	ll	lm	ll	ll	lm	lm	lm	lm	lm	ll	ll	lm	ll	ll
Marker18844	<lmxll>	lm	lm	ll	lm	ll	lm	lm	ll	ll	ll	ll	lm	ll	ll	ll	ll	lm	lm	ll	lm	ll	ll	ll	ll	lm	ll	ll	ll	lm	ll	ll	ll	lm	ll	ll	ll	lm	lm	lm	lm	lm	lm	lm	ll	lm	lm	lm	ll
Marker18845	<lmxll>	lm	lm	lm	ll	lm	ll	lm	ll	ll	ll	ll	ll	ll	lm	lm	lm	lm	lm	ll	lm	lm	lm	ll	lm	ll	lm	lm	ll	lm	ll	ll	ll	ll	ll	ll	ll	ll	ll	lm	ll	ll	ll	lm	ll	ll	lm	lm	ll
Marker18855	<nnxnp>	nn	nn	nn	nn	nn	np	np	nn	np	np	nn	np	nn	nn	np	nn	nn	nn	np	nn	nn	np	nn	np	nn	np	nn	nn	np	np	nn	nn	np	nn	np	nn	nn	np	np	nn	np	nn	nn	nn	nn	nn	np	nn
Marker18859	<nnxnp>	nn	np	nn	nn	np	np	nn	np	np	nn	nn	np	np	np	nn	nn	nn	np	np	nn	np	np	np	np	np	nn	nn	nn	np	np	np	nn	nn	np	nn	nn	np	nn	nn	nn	np	nn	np	np	np	nn	nn	nn
Marker18862	<nnxnp>	nn	nn	nn	np	nn	nn	np	nn	nn	np	np	nn	np	np	nn	nn	np	nn	nn	np	nn	np	np	np	np	nn	nn	nn	nn	nn	nn	np	nn	np	np	np	nn	nn	np	np	nn	np	np	nn	nn	nn	nn	np
Marker18865	<nnxnp>	np	np	np	np	np	nn	nn	np	nn	nn	np	nn	np	np	nn	nn	nn	nn	nn	nn	np	np	np	np	np	nn	nn	np	nn	np	np	nn	nn	nn	nn	nn	np	np	nn	np	np	nn	np	nn	np	nn	nn	nn
Marker18868	<nnxnp>	nn	nn	nn	np	nn	nn	nn	nn	nn	np	nn	nn	nn	np	np	np	np	nn	nn	np	nn	nn	np	nn	nn	np	np	np	nn	nn	nn	np	np	np	nn	nn	nn	nn	np	np	np	np	nn	nn	nn	nn	np	np
Marker18869	<nnxnp>	np	np	np	nn	np	np	np	np	np	np	nn	np	np	np	nn	np	nn	np	nn	np	nn	nn	np	np	np	nn	np	np	nn	np	np	nn	nn	np	nn	np	np	np	np	np	nn	nn	np	np	nn	nn	np	nn
Marker18870	<nnxnp>	nn	np	nn	nn	nn	np	nn	nn	nn	nn	np	np	np	nn	nn	np	nn	nn	np	np	nn	np	nn	np	np	nn	nn	np	np	nn	np	nn	np	np	np	np	nn	np	np	nn	np	np	nn	np	np	np	nn	np
Marker18896	<nnxnp>	nn	np	nn	np	nn	nn	np	nn	np	nn	np	np	np	np	nn	nn	np	nn	nn	np	np	nn	nn	np	np	nn	nn	np	nn	nn	nn	np	nn	np	np	np	np	np	np	nn	np	np	np	nn	np	np	nn	np
Marker18899	<nnxnp>	nn	nn	nn	np	nn	nn	nn	np	nn	nn	np	np	nn	np	np	nn	np	nn	np	nn	nn	nn	np	np	np	nn	np	nn	np	np	nn	nn	nn	np	nn	np	np	np	nn	np	np	np	np	np	nn	np	np	nn
Marker18911	<efxeg>	eg	eg	fg	eg	eg	ef	ef	fg	ef	ef	ef	ee	ee	fg	fg	ee	fg	ef	ef	eg	fg	fg	ef	ee	ee	fg	ef	ee	ee	ef	ee	ee	fg	eg	ef	eg	ef	eg	ee	fg	fg	eg	ef	fg	eg	ef	eg	ef
Marker18912	<nnxnp>	nn	nn	nn	np	np	nn	nn	np	np	np	nn	np	nn	np	np	nn	np	nn	np	nn	nn	np	np	nn	nn	nn	nn	np	nn	nn	nn	np	nn	np	np	nn	np	np	np	np	np	nn	np	np	np	np	nn	np
Marker18922	<lmxll>	ll	lm	ll	ll	ll	lm	ll	lm	lm	lm	lm	ll	ll	lm	lm	ll	lm	ll	lm	ll	ll	ll	ll	ll	lm	ll	lm	lm	lm	lm	lm	lm	ll	lm	ll	ll	ll	lm	ll	lm	ll	ll	lm	lm	ll	lm	ll	lm
Marker18923	<nnxnp>	np	np	np	np	nn	nn	np	np	np	np	np	nn	nn	nn	nn	np	np	nn	nn	np	np	nn	nn	np	nn	nn	nn	np	nn	nn	np	nn	nn	nn	nn	np	np	nn	nn	nn	np	nn	np	np	nn	nn	np	nn
Marker18929	<nnxnp>	nn	np	nn	np	np	nn	nn	nn	nn	np	np	nn	np	np	nn	nn	np	nn	nn	np	nn	np	np	nn	np	nn	nn	nn	nn	nn	np	np	np	nn	np	np	nn	nn	np	np	nn	np	np	nn	nn	nn	nn	np
Marker18932	<lmxll>	lm	lm	lm	ll	lm	lm	lm	lm	lm	ll	lm	lm	lm	ll	lm	lm	ll	ll	lm	ll	ll	lm	lm	lm	lm	lm	lm	ll	ll	lm	ll	lm	lm	lm	ll	ll	ll	ll	lm	lm	ll	ll	lm	lm	lm	lm	ll	ll
Marker18947	<lmxll>	lm	lm	lm	lm	ll	lm	ll	lm	ll	ll	lm	lm	lm	ll	ll	ll	ll	lm	ll	ll	lm	ll	ll	lm	ll	ll	lm	ll	lm	lm	ll	lm	lm	lm	ll	lm	ll	ll	ll	ll	ll	ll	ll	ll	ll	lm	ll	ll
Marker18952	<nnxnp>	np	nn	np	np	nn	nn	np	nn	nn	np	nn	nn	nn	nn	np	np	np	nn	nn	np	nn	nn	nn	nn	nn	np	np	np	nn	nn	nn	np	np	nn	nn	np	nn	np	np	np	np	np	nn	nn	nn	nn	np	np
Marker189531	<nnxnp>	nn	nn	nn	np	nn	nn	np	nn	nn	nn	np	nn	np	np	nn	nn	np	nn	nn	np	nn	np	np	np	np	nn	nn	nn	nn	nn	nn	np	nn	np	np	np	nn	np	np	np	nn	np	np	nn	nn	nn	nn	np
Marker18959	<nnxnp>	nn	np	nn	nn	np	np	nn	nn	np	np	np	nn	np	np	np	np	np	np	nn	nn	np	np	np	nn	nn	nn	np	np	np	np	nn	np	np	nn	np	np	nn	nn	nn	nn	np	np	nn	np	nn	np	np	nn
Marker18963	<hkxhk>	kk	hk	hk	hk	hk	hk	hk	kk	hk	hk	hk	kk	hk	hk	hh	kk	hk	kk	hk	hh	hh	kk	hk	kk	hk	hk	hk	hk	hh	kk	hk	hh	hk	kk	hh	kk	hk	hh	kk	kk	hk	hk	hk	kk	kk	hk	hh	kk
Marker18971	<nnxnp>	np	np	nn	np	nn	np	np	np	nn	nn	np	np	nn	nn	nn	nn	np	nn	np	np	np	np	np	nn	nn	nn	np	np	np	nn	nn	np	nn	np	np	nn	nn	np	np	nn	nn	nn	nn	np	nn	nn	np	np
Marker1898	<lmxll>	lm	lm	lm	lm	lm	lm	lm	ll	ll	lm	ll	lm	lm	ll	lm	ll	ll	lm	lm	lm	ll	lm	lm	lm	ll	lm	ll	ll	ll	lm	lm	lm	lm	lm	ll	lm	ll	ll	lm	ll	lm	lm	lm	lm	ll	ll	lm	lm
Marker18984	<nnxnp>	nn	np	nn	nn	nn	nn	nn	nn	nn	np	np	np	np	nn	nn	np	np	np	nn	nn	nn	np	np	np	np	np	nn	np	np	np	nn	nn	nn	nn	nn	np	np	np	nn	np	nn	nn	np	np	nn	nn	nn	np
Marker18987	<nnxnp>	nn	nn	np	np	nn	np	nn	np	np	nn	nn	nn	nn	nn	nn	nn	nn	nn	nn	nn	np	np	nn	nn	nn	nn	np	np	np	np	nn	np	np	nn	nn	np	nn	np	nn	np	np	nn	nn	nn	np	np	nn	nn
Marker18992	<lmxll>	lm	lm	ll	lm	ll	ll	ll	lm	lm	lm	lm	lm	lm	ll	ll	ll	ll	ll	lm	lm	ll	lm	lm	ll	ll	lm	ll	ll	lm	lm	lm	ll	ll	lm	ll	lm	lm	ll	ll	ll	lm	ll	lm	lm	ll	lm	ll	ll
Marker18993	<efxeg>	eg	ee	eg	ee	ef	ee	ef	eg	fg	ef	eg	ee	ee	fg	fg	ef	fg	ee	fg	fg	ee	fg	fg	eg	ef	ef	eg	ef	ee	eg	ef	eg	ee	ee	ef	ee	fg	fg	fg	fg	ef	ef	ef	ef	ef	ee	fg	ef
Marker18994	<nnxnp>	nn	nn	nn	nn	nn	np	np	nn	nn	nn	np	np	np	nn	np	nn	np	nn	np	nn	nn	np	nn	nn	nn	np	nn	np	nn	nn	np	np	np	nn	np	np	nn	np	np	nn	np	nn	nn	np	nn	np	np	np
Marker189986	<nnxnp>	nn	nn	nn	nn	np	nn	np	np	nn	nn	np	np	np	nn	nn	np	np	np	np	np	nn	nn	np	nn	nn	np	nn	np	nn	np	np	np	np	nn	np	nn	nn	np	np	np	np	nn	nn	nn	np	np	np	nn
Marker19012	<nnxnp>	nn	np	nn	np	np	nn	np	nn	nn	np	np	nn	nn	np	np	nn	nn	nn	np	nn	nn	nn	np	nn	np	np	nn	nn	nn	nn	nn	np	np	nn	nn	nn	np	np	nn	np	nn	nn	np	np	np	nn	np	np
Marker19015	<lmxll>	ll	lm	lm	lm	ll	lm	lm	ll	lm	lm	ll	lm	ll	ll	lm	ll	lm	ll	lm	ll	ll	ll	lm	lm	lm	ll	lm	lm	ll	lm	lm	ll	lm	lm	ll	ll	ll	lm	lm	ll	ll	ll	lm	lm	ll	ll	ll	ll
Marker19017	<lmxll>	lm	lm	ll	ll	ll	ll	ll	ll	lm	lm	lm	lm	lm	ll	lm	ll	ll	lm	lm	ll	ll	ll	lm	ll	lm	lm	lm	ll	lm	ll	ll	ll	ll	lm	ll	lm	lm	ll	ll	lm	lm	ll	ll	ll	ll	lm	ll	ll
Marker19019	<nnxnp>	np	np	nn	np	np	np	np	np	nn	nn	nn	nn	nn	np	nn	np	nn	np	np	np	nn	np	nn	np	nn	np	np	np	nn	nn	nn	np	nn	np	nn	nn	nn	np	np	np	np	np	nn	np	np	nn	nn	nn
Marker19025	<nnxnp>	nn	nn	np	nn	np	nn	nn	nn	nn	np	nn	nn	np	np	np	np	nn	np	nn	nn	nn	nn	nn	np	np	np	nn	nn	nn	nn	np	nn	np	nn	nn	np	np	nn	nn	np	np	np	nn	nn	np	np	nn	nn
Marker19027	<nnxnp>	nn	nn	nn	np	nn	nn	np	nn	nn	nn	np	nn	np	np	nn	nn	np	nn	nn	np	nn	np	np	np	np	nn	nn	nn	nn	nn	nn	np	nn	np	np	np	np	np	np	np	nn	np	np	nn	nn	nn	nn	np
Marker19063	<lmxll>	lm	ll	ll	ll	ll	ll	ll	lm	lm	lm	ll	lm	ll	lm	lm	ll	ll	ll	ll	lm	ll	lm	lm	ll	lm	lm	ll	ll	lm	ll	lm	lm	ll	lm	lm	lm	lm	ll	ll	lm	ll	lm	ll	lm	lm	ll	ll	lm
Marker19064	<lmxll>	lm	lm	ll	lm	ll	ll	ll	lm	lm	lm	lm	lm	lm	ll	ll	ll	ll	ll	lm	lm	ll	lm	lm	ll	ll	lm	ll	ll	lm	lm	lm	ll	ll	lm	ll	lm	lm	ll	ll	ll	lm	ll	lm	lm	ll	lm	ll	ll
Marker19065	<nnxnp>	np	np	np	np	nn	np	nn	np	nn	nn	nn	np	nn	np	np	nn	nn	nn	np	np	nn	np	nn	np	np	nn	nn	np	np	np	np	nn	nn	nn	nn	np	nn	np	nn	nn	np	np	nn	nn	nn	np	nn	nn
Marker19071	<nnxnp>	nn	np	nn	np	np	nn	np	nn	np	np	nn	np	np	np	nn	np	np	np	np	nn	np	nn	np	nn	np	nn	nn	nn	nn	np	nn	nn	np	nn	np	nn	nn	nn	nn	np	nn	np	nn	nn	np	np	np	np
Marker19072	<nnxnp>	np	np	nn	np	np	np	np	np	nn	nn	nn	np	nn	np	nn	np	nn	nn	np	np	np	np	np	nn	nn	nn	np	np	np	nn	nn	np	nn	nn	nn	nn	nn	np	np	np	nn	nn	nn	np	np	nn	np	nn
Marker19078	<efxeg>	ef	ee	eg	eg	ef	ef	fg	ef	fg	fg	ef	ef	eg	ee	eg	fg	ef	ee	ef	fg	ef	ef	ee	fg	ee	ef	ee	eg	ef	ef	ee	ef	ee	ef	eg	fg	fg	ef	ee	ee	fg	eg	eg	eg	ef	ef	fg	ef
Marker19124	<nnxnp>	nn	np	nn	nn	np	np	nn	np	nn	np	nn	nn	np	nn	np	np	np	np	nn	nn	nn	nn	np	nn	nn	np	np	nn	nn	np	np	nn	np	np	nn	np	np	nn	np	nn	np	np	np	np	np	np	np	nn
Marker19134	<nnxnp>	np	nn	nn	np	np	np	nn	np	nn	np	nn	nn	nn	nn	np	np	np	np	np	nn	nn	nn	nn	np	np	nn	nn	np	np	nn	nn	nn	np	nn	np	np	np	np	nn	np	np	np	nn	np	np	np	nn	np
Marker1914	<hkxhk>	hk	hk	hk	hh	kk	kk	hh	hk	kk	hk	hh	hh	kk	kk	kk	kk	hh	kk	hk	hk	hk	hk	hh	hh	hk	hk	hh	hk	hh	hk	kk	hk	hk	hh	kk	hk	hk	kk	hh	hh	hk	kk	kk	hk	hk	hh	hk	kk
Marker19155	<lmxll>	lm	lm	lm	ll	lm	lm	ll	lm	ll	lm	lm	lm	lm	ll	lm	ll	lm	lm	lm	ll	lm	lm	lm	lm	lm	ll	ll	lm	lm	ll	ll	lm	ll	ll	lm	lm	ll	lm	lm	lm	ll	lm	lm	lm	ll	ll	lm	ll
Marker19156	<nnxnp>	np	nn	nn	np	np	nn	np	np	np	np	np	np	nn	nn	nn	np	np	nn	nn	nn	np	nn	np	nn	nn	np	nn	np	np	np	np	np	nn	nn	np	np	nn	nn	np	nn	np	np	nn	nn	nn	np	np	nn
Marker19166	<hkxhk>	hh	hh	kk	kk	kk	hh	hk	hh	hk	hh	hk	kk	hh	hk	kk	hk	hk	hk	kk	hk	hk	kk	hh	kk	hh	hk	hk	hk	kk	hk	kk	kk	hk	hk	hk	kk	hk	hk	hk	kk	hk	hk	hh	hk	kk	kk	hk	hh
Marker19173	<nnxnp>	nn	nn	np	np	nn	nn	np	nn	nn	np	np	nn	np	np	nn	nn	nn	np	np	np	np	np	np	nn	nn	np	nn	np	nn	np	np	np	np	np	nn	nn	np	nn	np	nn	nn	np	np	nn	nn	np	np	nn
Marker191764	<lmxll>	ll	ll	lm	lm	lm	ll	ll	ll	lm	lm	ll	lm	ll	ll	lm	ll	lm	ll	lm	ll	ll	lm	ll	lm	ll	lm	ll	ll	lm	lm	lm	lm	lm	lm	ll	lm	lm	lm	lm	lm	ll	ll	ll	lm	lm	lm	lm	ll
Marker19182	<hkxhk>	hh	hh	hk	hk	hk	kk	hh	kk	hk	hk	hk	hh	hh	hk	kk	kk	hk	hk	hk	hk	hk	hk	hk	hk	hh	hk	kk	hh	hk	kk	hk	hk	hk	hk	hk	hk	kk	hk	hh	hk	hk	hk	kk	hk	hh	hk	hk	kk
Marker19191	<nnxnp>	nn	nn	nn	np	nn	nn	np	nn	nn	nn	np	nn	np	np	nn	nn	np	nn	nn	np	nn	np	np	np	np	nn	nn	nn	nn	nn	nn	np	nn	np	np	np	np	np	np	np	nn	np	np	nn	nn	nn	nn	np
Marker19193	<nnxnp>	nn	nn	nn	np	nn	nn	np	nn	nn	nn	np	np	nn	nn	nn	nn	np	nn	nn	np	np	np	np	np	nn	np	np	np	nn	nn	np	nn	nn	np	nn	np	np	nn	nn	np	np	nn	np	np	nn	np	nn	nn
Marker192042	<nnxnp>	np	np	np	np	nn	nn	nn	np	nn	nn	np	nn	nn	nn	nn	np	np	nn	nn	nn	nn	nn	nn	np	np	np	np	nn	nn	np	np	nn	nn	nn	np	np	np	nn	np	np	np	np	nn	np	np	nn	nn	nn
Marker1921	<nnxnp>	nn	nn	nn	np	nn	nn	np	nn	np	nn	np	nn	np	np	nn	nn	np	nn	nn	np	np	np	np	np	np	nn	nn	np	nn	nn	nn	np	nn	np	np	np	np	np	np	nn	np	np	np	nn	np	nn	nn	np
Marker192293	<nnxnp>	nn	np	np	nn	nn	np	nn	nn	np	nn	nn	nn	np	np	np	nn	np	nn	nn	np	np	np	nn	np	np	nn	np	np	nn	np	np	nn	nn	nn	nn	np	np	nn	np	nn	nn	nn	np	np	nn	nn	nn	np
Marker19234	<lmxll>	lm	ll	ll	ll	ll	ll	ll	lm	lm	lm	ll	lm	ll	lm	lm	ll	ll	ll	ll	ll	ll	lm	lm	ll	lm	lm	ll	ll	lm	ll	lm	lm	ll	lm	lm	lm	ll	ll	ll	lm	lm	lm	ll	lm	lm	ll	ll	lm
Marker19237	<nnxnp>	nn	nn	nn	np	nn	nn	np	nn	np	nn	np	nn	np	np	nn	nn	np	nn	nn	np	np	np	np	np	np	nn	nn	np	nn	nn	nn	np	nn	np	np	np	np	np	np	nn	np	np	np	nn	np	nn	nn	np
Marker19244	<lmxll>	lm	lm	lm	ll	ll	ll	lm	lm	lm	ll	lm	lm	lm	lm	lm	ll	ll	lm	ll	lm	ll	ll	ll	ll	ll	ll	ll	lm	lm	lm	lm	ll	lm	ll	ll	ll	ll	lm	ll	lm	ll	ll	ll	lm	lm	lm	lm	ll
Marker19249	<efxeg>	ee	ef	ee	ee	eg	ef	fg	ef	fg	fg	fg	ee	eg	ef	ef	eg	fg	eg	ef	ef	eg	ee	eg	eg	ef	eg	fg	fg	ef	ef	ee	eg	eg	fg	eg	ee	eg	ee	eg	fg	ee	ee	fg	fg	eg	ef	eg	eg
Marker19267	<lmxll>	ll	ll	ll	ll	ll	lm	lm	ll	ll	ll	lm	ll	lm	ll	ll	ll	lm	ll	lm	ll	ll	ll	lm	lm	ll	ll	lm	lm	ll	ll	lm	lm	lm	lm	ll	ll	lm	lm	lm	ll	lm	lm	ll	ll	ll	ll	lm	ll
Marker19279	<lmxll>	lm	ll	ll	ll	ll	ll	ll	lm	lm	lm	ll	lm	ll	lm	lm	ll	ll	ll	ll	lm	lm	lm	lm	ll	lm	lm	ll	ll	lm	ll	lm	lm	ll	ll	lm	lm	lm	ll	ll	lm	ll	lm	ll	lm	lm	ll	ll	lm
Marker192960	<lmxll>	ll	lm	lm	ll	lm	lm	lm	ll	lm	ll	ll	ll	ll	ll	lm	lm	ll	ll	lm	ll	lm	lm	ll	lm	ll	ll	ll	ll	lm	lm	ll	ll	lm	lm	lm	lm	lm	ll	ll	lm	lm	ll	lm	lm	ll	lm	lm	lm
Marker19297	<lmxll>	ll	ll	ll	lm	lm	ll	lm	ll	ll	ll	lm	ll	lm	lm	ll	lm	ll	lm	lm	lm	ll	ll	lm	lm	ll	lm	lm	lm	ll	lm	ll	ll	ll	ll	lm	ll	ll	lm	lm	lm	lm	lm	lm	lm	lm	lm	ll	lm
Marker19303	<nnxnp>	nn	nn	nn	np	nn	nn	nn	nn	nn	nn	nn	nn	nn	nn	np	nn	np	nn	np	nn	np	np	nn	nn	nn	np	nn	nn	np	nn	nn	np	np	nn	np	nn	nn	nn	nn	nn	np	np	nn	nn	np	np	nn	np
Marker193030	<hkxhk>	hk	kk	hk	hk	kk	hh	hk	kk	kk	--	hk	hk	hh	kk	hk	hk	hk	hk	hk	hk	kk	hk	hh	hk	kk	hk	hk	hk	kk	hk	hh	hh	hk	hh	kk	hk	hk	kk	hh	hk	hk	hk	hk	hk	hh	hk	hk	kk
Marker193095	<hkxhk>	kk	hh	hk	hk	hk	hk	kk	kk	hk	hk	hk	hk	hk	hk	hh	hh	hk	hk	hk	kk	kk	hk	hh	hk	hk	kk	hk	hh	hh	hh	kk	hk	hh	hk	hh	hh	hk	kk	kk	kk	hk	hh	kk	hk	--	hk	hh	hk
Marker19315	<nnxnp>	np	np	nn	np	np	np	nn	np	np	np	np	np	nn	nn	nn	nn	np	nn	nn	np	nn	np	np	np	nn	np	np	np	np	np	np	np	np	nn	np	np	nn	np	np	np	np	nn	nn	nn	nn	np	nn	nn
Marker19316	<nnxnp>	np	nn	nn	np	np	nn	np	nn	nn	np	np	np	np	np	np	np	np	np	np	np	nn	nn	np	np	nn	nn	nn	nn	nn	nn	np	nn	nn	np	np	nn	np	nn	np	np	nn	np	nn	np	nn	nn	nn	np
Marker19318	<nnxnp>	np	nn	np	nn	np	np	nn	np	np	np	nn	nn	nn	nn	nn	nn	nn	nn	nn	nn	np	nn	np	nn	nn	np	np	np	nn	nn	nn	nn	nn	nn	nn	nn	np	nn	np	nn	nn	np	np	nn	nn	np	nn	nn
Marker19319	<nnxnp>	np	np	np	np	np	nn	nn	np	nn	nn	nn	nn	nn	np	nn	np	np	np	nn	np	np	np	nn	nn	np	np	nn	nn	nn	nn	nn	nn	np	np	nn	np	nn	np	nn	np	nn	np	np	np	np	nn	nn	nn
Marker19335	<efxeg>	fg	eg	fg	fg	fg	eg	ef	eg	ee	ee	ee	ef	ef	eg	fg	ef	ee	ef	ee	fg	ef	fg	ef	fg	eg	ef	ee	eg	eg	fg	eg	ee	ef	ee	fg	fg	ef	eg	fg	ee	eg	fg	eg	ee	ef	eg	ef	ee
Marker19338	<lmxll>	lm	lm	lm	ll	ll	lm	lm	lm	lm	ll	ll	lm	ll	ll	lm	lm	ll	lm	lm	ll	ll	lm	ll	ll	lm	lm	lm	ll	ll	ll	lm	lm	lm	ll	lm	ll	lm	lm	ll	ll	ll	lm	lm	ll	lm	lm	ll	ll
Marker19339	<nnxnp>	nn	np	nn	nn	np	np	nn	nn	np	np	np	nn	np	np	np	np	np	np	nn	nn	np	np	np	nn	nn	nn	np	np	np	np	nn	np	np	nn	np	np	nn	nn	nn	nn	np	np	nn	np	nn	np	np	nn
Marker19340	<nnxnp>	np	nn	np	nn	np	np	nn	np	np	np	np	nn	nn	np	nn	np	np	nn	np	np	nn	nn	np	nn	nn	nn	nn	nn	nn	nn	nn	np	np	np	nn	nn	nn	np	np	nn	nn	np	np	nn	np	nn	nn	nn
Marker19343	<nnxnp>	np	np	nn	nn	np	np	np	np	nn	nn	nn	nn	nn	np	np	np	nn	np	nn	np	nn	np	nn	np	nn	np	np	nn	nn	nn	np	np	np	np	nn	nn	nn	np	np	np	np	np	np	np	np	nn	nn	nn
Marker19354	<nnxnp>	nn	nn	nn	np	nn	nn	nn	np	nn	np	nn	nn	nn	np	nn	np	np	nn	nn	np	nn	nn	np	np	nn	nn	np	np	nn	nn	nn	np	np	np	np	nn	nn	nn	np	np	np	np	nn	nn	nn	nn	np	np
Marker19372	<nnxnp>	nn	nn	nn	nn	nn	np	nn	nn	nn	nn	np	np	np	nn	nn	np	np	nn	np	np	nn	np	nn	np	np	nn	nn	np	np	nn	np	nn	np	np	np	np	nn	np	np	nn	np	np	nn	np	np	np	nn	np
Marker19380	<nnxnp>	nn	nn	np	np	nn	nn	np	nn	nn	nn	np	np	nn	np	nn	nn	nn	nn	nn	np	np	np	np	np	np	np	np	np	nn	nn	np	nn	nn	np	nn	np	np	nn	np	np	np	np	np	np	nn	np	nn	nn
Marker19382	<nnxnp>	np	np	np	nn	np	np	np	nn	np	np	nn	nn	np	nn	nn	np	nn	np	nn	np	np	np	np	nn	nn	np	nn	np	nn	nn	np	np	np	nn	np	nn	nn	nn	np	nn	nn	nn	nn	nn	np	nn	nn	np
Marker19388	<nnxnp>	np	nn	np	np	nn	nn	np	np	nn	nn	np	nn	np	np	nn	nn	nn	np	np	np	nn	np	np	nn	np	nn	nn	np	nn	np	np	np	np	np	nn	np	np	nn	np	nn	nn	np	nn	nn	nn	np	np	nn
Marker193885	<nnxnp>	nn	np	nn	np	nn	np	nn	nn	np	np	np	nn	nn	np	nn	np	nn	nn	nn	nn	np	nn	nn	nn	nn	np	np	nn	nn	nn	nn	nn	nn	np	np	nn	np	np	nn	np	nn	nn	np	nn	nn	np	np	np
Marker19398	<nnxnp>	np	np	np	np	np	nn	nn	np	nn	nn	np	nn	np	np	nn	nn	nn	nn	nn	nn	np	np	np	np	nn	nn	nn	np	nn	np	np	nn	nn	nn	nn	nn	np	np	nn	np	np	nn	np	nn	np	nn	nn	nn
Marker19400	<lmxll>	ll	lm	lm	ll	ll	lm	lm	ll	ll	lm	lm	lm	lm	lm	lm	lm	ll	lm	ll	ll	ll	ll	ll	ll	lm	ll	lm	ll	ll	ll	ll	ll	lm	lm	lm	lm	ll	lm	lm	ll	ll	lm	ll	lm	lm	ll	lm	ll
Marker19413	<lmxll>	lm	lm	ll	ll	lm	lm	lm	lm	lm	lm	ll	ll	lm	ll	lm	ll	lm	lm	lm	lm	ll	lm	ll	ll	lm	ll	ll	lm	ll	ll	lm	ll	ll	lm	lm	ll	lm	lm	lm	ll	lm	lm	ll	ll	ll	ll	ll	ll
Marker19418	<lmxll>	lm	lm	ll	ll	ll	ll	lm	lm	lm	lm	ll	ll	lm	lm	ll	ll	lm	lm	ll	ll	lm	lm	ll	ll	ll	ll	ll	ll	ll	lm	lm	lm	lm	ll	lm	ll	lm	ll	lm	ll	lm	ll	lm	lm	lm	ll	lm	lm
Marker19428	<lmxll>	lm	lm	ll	ll	lm	lm	ll	lm	ll	lm	ll	ll	lm	lm	ll	ll	ll	lm	ll	lm	ll	lm	lm	lm	lm	ll	lm	lm	ll	lm	lm	lm	ll	ll	lm	lm	lm	lm	ll	lm	ll	lm	ll	ll	ll	ll	ll	lm
Marker19432	<lmxll>	lm	lm	lm	ll	lm	lm	lm	lm	lm	ll	lm	lm	lm	ll	lm	lm	ll	ll	lm	ll	ll	lm	lm	lm	lm	lm	lm	ll	ll	lm	ll	lm	lm	lm	ll	ll	ll	ll	lm	lm	ll	ll	lm	lm	lm	lm	ll	ll
Marker19444	<nnxnp>	np	nn	np	np	np	nn	np	np	nn	np	np	np	np	nn	nn	np	np	np	np	np	nn	nn	np	np	nn	nn	np	nn	nn	nn	np	nn	nn	np	np	nn	np	nn	np	np	nn	np	nn	np	np	nn	nn	np
Marker19458	<lmxll>	lm	lm	lm	lm	lm	ll	lm	ll	ll	ll	lm	lm	ll	lm	ll	ll	lm	ll	lm	lm	lm	ll	ll	lm	ll	lm	ll	lm	lm	lm	ll	ll	ll	ll	ll	ll	lm	lm	lm	ll	lm	lm	lm	ll	lm	ll	ll	lm
Marker1947	<nnxnp>	np	nn	nn	np	nn	np	np	nn	np	np	np	np	np	np	nn	np	np	nn	nn	np	nn	nn	np	nn	nn	nn	np	np	nn	nn	nn	nn	np	nn	nn	np	np	np	np	np	np	np	np	np	nn	nn	np	np
Marker19474	<lmxll>	lm	lm	ll	ll	lm	lm	lm	lm	lm	lm	ll	ll	lm	ll	lm	ll	lm	lm	lm	lm	ll	lm	ll	ll	lm	ll	ll	lm	ll	ll	lm	ll	ll	lm	lm	ll	lm	lm	lm	ll	lm	lm	ll	ll	ll	ll	ll	ll
Marker194762	<nnxnp>	np	nn	np	np	nn	np	nn	nn	nn	np	nn	np	np	np	np	nn	np	nn	nn	nn	nn	nn	nn	np	np	np	np	nn	np	np	np	nn	np	np	np	nn	np	np	nn	np	nn	np	np	nn	nn	nn	np	np
Marker19486	<nnxnp>	nn	np	nn	nn	nn	nn	np	nn	nn	nn	nn	np	nn	np	nn	np	np	np	nn	nn	np	np	np	nn	nn	np	nn	nn	np	nn	np	nn	nn	nn	nn	np	np	nn	nn	nn	np	nn	np	np	nn	np	nn	nn
Marker19491	<efxeg>	ef	ef	ee	ef	eg	ee	fg	fg	ef	ef	eg	fg	fg	fg	ee	eg	fg	eg	fg	eg	ef	ee	fg	ef	ef	eg	ef	ee	ef	eg	eg	ee	eg	ee	eg	ef	ee	ef	eg	fg	eg	ee	fg	ee	fg	fg	eg	ef
Marker19496	<lmxll>	ll	ll	lm	lm	lm	ll	ll	ll	lm	ll	ll	lm	ll	ll	lm	ll	lm	ll	lm	ll	ll	lm	ll	lm	ll	lm	ll	ll	lm	lm	lm	lm	lm	lm	ll	lm	lm	lm	lm	lm	ll	ll	ll	lm	lm	lm	lm	ll
Marker194991	<nnxnp>	nn	nn	nn	np	nn	nn	np	nn	nn	np	np	nn	np	np	nn	nn	np	nn	nn	np	nn	np	np	np	np	nn	nn	nn	nn	nn	nn	np	np	nn	np	np	nn	nn	np	np	nn	np	np	nn	nn	nn	nn	np
Marker19502	<nnxnp>	nn	np	nn	nn	nn	nn	nn	np	nn	np	np	np	np	np	np	nn	np	np	nn	nn	nn	np	np	np	np	np	nn	np	np	np	nn	nn	nn	np	np	np	nn	np	nn	np	nn	nn	np	nn	nn	nn	nn	nn
Marker1951	<hkxhk>	hh	kk	hk	hk	hk	kk	hh	hh	hk	hk	hk	hk	hk	hk	kk	kk	hk	hk	hk	hh	hh	hk	kk	hk	hk	hh	hk	kk	kk	kk	hh	hk	kk	hk	kk	kk	hk	hh	hh	hk	hk	kk	hk	hk	hk	hk	kk	hh
Marker19518	<nnxnp>	np	np	np	nn	np	np	np	np	np	nn	nn	np	np	nn	nn	np	nn	np	nn	np	nn	np	np	np	nn	nn	np	np	nn	np	np	nn	nn	np	nn	np	np	np	np	np	nn	nn	np	np	nn	nn	np	np
Marker19521	<nnxnp>	np	np	nn	np	np	np	np	np	nn	nn	nn	np	nn	np	nn	np	nn	nn	np	np	np	np	np	nn	nn	nn	np	np	np	nn	nn	np	nn	nn	nn	nn	nn	np	np	np	nn	nn	nn	np	np	nn	np	nn
Marker19522	<nnxnp>	nn	np	nn	nn	np	nn	nn	np	np	nn	nn	np	nn	np	nn	nn	np	nn	nn	np	np	nn	nn	nn	nn	np	np	np	nn	nn	nn	np	nn	nn	np	nn	np	np	nn	nn	np	nn	np	np	nn	nn	np	np
Marker19529	<hkxhk>	kk	hh	hk	hh	kk	kk	hk	hk	hk	kk	kk	hk	hk	kk	hk	hh	hk	hk	kk	hh	hk	hk	kk	hh	hh	hh	hk	hk	hk	kk	kk	kk	hk	hh	kk	hh	hk	hh	hk	hk	hk	hh	hk	hh	hk	kk	kk	hk
Marker19534	<nnxnp>	nn	np	nn	np	np	nn	np	nn	np	np	nn	np	np	np	nn	np	np	np	np	nn	np	nn	np	nn	np	nn	nn	nn	nn	np	nn	nn	np	nn	np	nn	nn	nn	nn	np	nn	np	nn	nn	np	np	np	np
Marker19535	<nnxnp>	np	np	nn	np	nn	nn	nn	nn	nn	np	nn	nn	nn	np	nn	nn	nn	np	np	np	nn	nn	nn	np	nn	np	np	np	nn	nn	nn	np	nn	np	np	nn	np	np	np	np	nn	nn	np	np	nn	np	nn	nn
Marker19537	<lmxll>	ll	ll	ll	ll	lm	ll	lm	ll	ll	ll	lm	ll	lm	ll	ll	lm	ll	lm	lm	lm	ll	ll	lm	lm	ll	lm	lm	lm	ll	lm	ll	ll	ll	ll	lm	ll	ll	lm	ll	lm	lm	lm	lm	lm	lm	lm	ll	lm
Marker19546	<nnxnp>	np	np	np	np	nn	nn	np	np	np	np	np	nn	nn	nn	nn	np	np	nn	nn	np	np	nn	nn	np	nn	nn	nn	np	nn	nn	np	nn	nn	nn	nn	np	np	nn	nn	nn	np	nn	np	np	nn	nn	np	nn
Marker19551	<nnxnp>	nn	np	nn	nn	np	np	nn	nn	nn	np	np	np	nn	np	nn	np	nn	np	nn	nn	nn	nn	nn	np	nn	nn	nn	nn	nn	nn	np	nn	np	nn	nn	np	np	nn	np	np	nn	nn	nn	np	nn	nn	nn	nn
Marker19566	<lmxll>	ll	ll	lm	lm	lm	lm	lm	ll	lm	lm	ll	ll	ll	ll	lm	lm	ll	ll	lm	ll	lm	ll	lm	ll	lm	ll	lm	lm	ll	ll	ll	lm	lm	ll	ll	lm	lm	lm	ll	ll	ll	ll	ll	ll	lm	lm	lm	lm
Marker19570	<nnxnp>	nn	nn	nn	nn	np	np	np	nn	nn	nn	nn	nn	nn	np	nn	nn	np	nn	np	np	np	nn	np	np	nn	np	np	nn	nn	np	np	np	np	nn	np	np	np	np	np	np	np	nn	np	np	np	np	nn	np
Marker19571	<hkxhk>	hk	hk	hk	hh	hk	kk	kk	hh	kk	hk	hk	kk	hk	hh	hk	kk	kk	kk	hk	kk	hh	hk	hh	hh	hh	hk	kk	hh	kk	hk	hk	hk	hk	hk	kk	hk	hk	hk	hk	hh	hh	kk	hh	kk	hk	hk	kk	kk
Marker19572	<lmxll>	lm	lm	ll	lm	ll	ll	ll	ll	lm	lm	lm	lm	lm	ll	lm	ll	ll	ll	lm	lm	ll	lm	lm	ll	ll	lm	ll	ll	lm	ll	lm	ll	ll	lm	ll	lm	lm	ll	ll	lm	lm	ll	lm	ll	ll	lm	ll	ll
Marker19576	<hkxhk>	hh	hk	hh	hh	kk	hk	kk	hh	kk	kk	hh	hk	hk	hk	hh	kk	hk	hk	hk	hk	hh	hk	hk	hh	kk	kk	hh	kk	hk	hh	hk	hk	hk	hk	kk	hk	hk	hk	hk	hk	kk	kk	kk	kk	kk	hk	hk	kk
Marker19589	<hkxhk>	hk	hk	hk	kk	hk	hh	hh	kk	hh	hk	hk	hh	hk	kk	hk	hh	hh	hh	hk	hh	kk	hk	kk	kk	kk	hk	hh	kk	hh	hk	hk	hk	hk	hk	hh	hk	hk	hk	hk	kk	kk	hh	kk	hh	hk	hk	hh	hh
Marker1959	<nnxnp>	nn	np	nn	nn	np	np	np	nn	nn	nn	np	np	nn	np	np	nn	nn	np	np	nn	np	nn	np	nn	nn	np	nn	np	nn	nn	np	np	nn	np	np	nn	nn	nn	nn	np	np	np	np	np	np	nn	np	nn
Marker195934	<hkxhk>	kk	hk	hk	hk	hk	hh	hk	hh	hh	kk	hk	hk	hh	kk	kk	kk	hk	hk	hk	hk	hk	kk	hh	hk	hh	hh	kk	hk	hk	hk	hh	hk	kk	hk	hk	hk	hk	hk	hh	hk	hk	kk	hk	hk	hh	hk	kk	hk
Marker19598	<lmxll>	lm	ll	ll	ll	lm	ll	lm	ll	ll	ll	lm	ll	ll	ll	ll	lm	lm	lm	lm	lm	ll	ll	lm	lm	lm	lm	ll	lm	lm	lm	ll	ll	ll	ll	ll	ll	ll	lm	ll	lm	lm	lm	lm	lm	lm	lm	ll	lm
Marker19600	<nnxnp>	nn	nn	nn	np	nn	nn	np	nn	np	nn	np	nn	np	np	nn	nn	np	nn	nn	np	nn	np	np	np	np	nn	nn	np	nn	nn	nn	np	nn	np	np	np	np	np	np	nn	np	np	np	nn	nn	nn	nn	np
Marker19601	<lmxll>	ll	ll	lm	lm	lm	lm	ll	ll	lm	lm	lm	ll	ll	ll	lm	lm	ll	ll	ll	ll	ll	ll	lm	lm	lm	lm	ll	ll	ll	ll	lm	lm	ll	ll	lm	ll	lm	lm	lm	lm	lm	ll	lm	lm	ll	lm	ll	ll
Marker19611	<lmxll>	lm	lm	ll	lm	lm	lm	lm	ll	ll	ll	ll	lm	ll	ll	lm	ll	ll	ll	lm	ll	lm	lm	lm	lm	lm	lm	lm	ll	ll	ll	lm	lm	ll	lm	ll	lm	lm	ll	lm	lm	lm	lm	lm	ll	ll	ll	ll	lm
Marker19613	<nnxnp>	np	nn	np	np	nn	np	nn	nn	nn	np	nn	np	np	np	np	nn	np	nn	nn	nn	nn	nn	np	np	np	np	np	nn	np	np	np	nn	nn	np	np	nn	np	np	nn	np	nn	np	np	nn	nn	nn	np	np
Marker1962	<nnxnp>	nn	np	np	nn	np	nn	np	nn	nn	nn	np	np	nn	nn	np	nn	np	nn	np	nn	np	nn	np	nn	nn	np	nn	np	np	nn	nn	np	nn	np	np	nn	nn	nn	nn	np	np	np	np	np	np	nn	np	nn
Marker19621	<lmxll>	lm	ll	ll	ll	lm	ll	lm	lm	lm	lm	lm	ll	lm	lm	lm	ll	lm	lm	ll	lm	ll	ll	lm	lm	ll	ll	ll	ll	lm	lm	ll	ll	ll	ll	lm	lm	ll	lm	lm	ll	ll	lm	lm	lm	lm	ll	lm	ll
Marker196231	<nnxnp>	np	np	np	nn	nn	np	nn	np	np	nn	np	np	nn	nn	np	np	nn	nn	np	nn	nn	np	nn	np	np	nn	nn	np	nn	nn	np	np	nn	nn	nn	nn	nn	nn	nn	np	np	nn	np	np	np	np	np	np
Marker19626	<nnxnp>	nn	nn	nn	nn	nn	np	nn	nn	nn	nn	np	nn	np	nn	nn	np	np	np	np	nn	nn	nn	np	nn	nn	nn	np	np	np	nn	np	np	np	np	nn	nn	np	nn	np	np	nn	nn	nn	nn	np	np	nn	nn
Marker196352	<hkxhk>	kk	hh	hk	hk	hh	hh	hk	hk	hk	hk	hk	hk	hh	kk	kk	hk	hk	hh	hk	hh	hk	kk	hk	hk	kk	hk	hh	hk	--	hh	hk	hk	hh	hk	kk	hk	hh	hh	hh	kk	hk	hk	hh	hk	kk	hh	hk	kk
Marker19641	<lmxll>	lm	lm	ll	lm	lm	lm	lm	lm	ll	ll	lm	lm	lm	ll	lm	lm	ll	lm	lm	ll	ll	lm	ll	lm	lm	ll	ll	ll	ll	ll	ll	lm	lm	ll	ll	ll	lm	lm	lm	lm	lm	ll	lm	lm	lm	lm	lm	ll
Marker19642	<efxeg>	ef	fg	ee	ee	ef	ef	fg	ef	ef	ef	ee	eg	ef	ee	ef	ee	fg	ef	ef	ef	eg	fg	eg	eg	ef	eg	eg	fg	ee	ee	fg	ee	ee	ef	ef	eg	fg	ef	ef	eg	fg	ef	eg	eg	ee	eg	ee	ee
Marker19651	<nnxnp>	nn	nn	nn	np	nn	nn	nn	nn	nn	nn	np	nn	nn	nn	np	nn	np	nn	np	nn	np	np	nn	nn	nn	np	nn	nn	np	nn	nn	np	np	nn	np	nn	nn	nn	nn	nn	np	np	nn	nn	np	np	nn	np
Marker19660	<nnxnp>	nn	np	nn	np	np	np	np	np	np	nn	np	np	np	nn	nn	nn	nn	nn	np	np	np	nn	np	np	np	np	nn	np	np	np	np	np	nn	np	nn	np	np	nn	np	nn	nn	nn	np	nn	np	nn	nn	nn
Marker19666	<nnxnp>	nn	nn	np	nn	nn	nn	np	nn	np	np	nn	np	nn	nn	np	np	np	np	nn	np	np	nn	nn	nn	nn	np	nn	np	np	np	nn	np	np	np	nn	np	nn	nn	np	nn	np	np	np	nn	nn	np	np	np
Marker196732	<hkxhk>	hk	hk	hk	hh	kk	kk	hh	hk	kk	hk	hh	hh	kk	kk	kk	kk	hh	kk	hk	hk	hk	hk	hh	hh	hk	hk	hh	hk	hh	hk	kk	hk	hk	hh	kk	hk	hk	kk	hh	hh	hk	kk	kk	hk	hk	hh	hk	kk
Marker19674	<nnxnp>	nn	nn	nn	nn	nn	np	np	nn	nn	nn	np	np	np	nn	np	nn	np	np	np	np	nn	np	np	nn	nn	np	nn	np	nn	np	np	np	np	nn	np	np	nn	np	np	nn	np	nn	nn	nn	np	np	np	nn
Marker19687	<nnxnp>	np	np	nn	nn	np	np	nn	np	nn	nn	nn	nn	nn	nn	np	np	nn	np	nn	np	nn	np	np	np	nn	np	np	nn	nn	nn	np	nn	np	np	nn	nn	nn	nn	np	nn	np	np	np	np	np	nn	nn	nn
Marker196893	<nnxnp>	nn	nn	np	nn	np	nn	np	nn	np	nn	nn	np	np	nn	np	nn	np	nn	np	nn	np	np	np	nn	np	np	np	np	np	nn	nn	np	np	nn	np	nn	nn	nn	nn	nn	nn	nn	np	nn	np	np	np	np
Marker19703	<efxeg>	fg	ef	ef	ef	eg	ef	ee	eg	ee	eg	ee	ef	ee	eg	eg	fg	ee	ee	ee	eg	eg	ef	ee	eg	fg	fg	fg	ef	ee	eg	fg	fg	eg	ee	ee	ee	ef	ee	ee	ef	ef	fg	ef	ef	eg	fg	eg	fg
Marker19709	<nnxnp>	np	np	nn	nn	np	nn	np	nn	nn	nn	np	np	nn	np	nn	nn	np	nn	nn	nn	np	np	np	nn	nn	nn	nn	nn	nn	np	nn	np	nn	np	nn	np	nn	np	np	nn	nn	nn	nn	nn	nn	nn	nn	np
Marker19713	<nnxnp>	nn	np	nn	np	np	nn	nn	np	nn	nn	nn	np	nn	np	np	nn	np	nn	np	np	nn	nn	np	np	np	nn	np	nn	np	np	np	nn	nn	np	np	np	np	np	np	nn	np	np	np	nn	nn	np	np	nn
Marker197329	<nnxnp>	np	np	np	np	nn	np	nn	np	np	nn	np	np	nn	nn	np	np	nn	nn	np	nn	nn	np	nn	np	np	nn	np	np	nn	nn	np	np	nn	nn	nn	nn	nn	np	nn	np	np	nn	np	np	np	np	np	np
Marker19733	<nnxnp>	nn	np	nn	nn	nn	np	nn	nn	np	np	nn	nn	nn	np	np	nn	nn	nn	nn	np	np	np	nn	nn	np	np	nn	nn	np	np	np	np	np	nn	np	np	nn	np	nn	nn	nn	nn	np	nn	nn	nn	np	nn
Marker19738	<nnxnp>	nn	np	nn	np	np	nn	nn	nn	nn	np	np	nn	np	np	nn	nn	np	nn	nn	np	nn	np	np	nn	np	nn	nn	nn	nn	nn	np	np	np	nn	np	np	nn	nn	np	np	nn	np	np	nn	nn	nn	nn	np
Marker19741	<lmxll>	lm	lm	ll	ll	ll	ll	lm	lm	lm	lm	ll	ll	lm	lm	ll	ll	lm	lm	ll	ll	lm	lm	ll	ll	ll	ll	ll	ll	ll	lm	lm	lm	lm	ll	lm	ll	lm	ll	lm	ll	lm	ll	lm	lm	lm	ll	lm	lm
Marker19757	<nnxnp>	nn	nn	np	np	nn	np	nn	np	np	nn	nn	nn	nn	nn	np	np	nn	nn	nn	np	nn	nn	nn	np	nn	nn	np	nn	nn	np	nn	nn	nn	np	nn	np	np	np	nn	np	np	np	np	np	nn	nn	nn	nn
Marker197614	<nnxnp>	nn	nn	nn	np	nn	nn	nn	nn	nn	np	nn	nn	nn	np	np	np	np	nn	nn	np	nn	nn	np	nn	nn	np	np	np	nn	nn	nn	np	np	np	nn	nn	nn	nn	np	np	np	np	nn	nn	nn	nn	np	np
Marker19769	<nnxnp>	np	np	np	nn	nn	np	np	nn	nn	nn	np	np	nn	nn	np	np	nn	nn	np	np	np	np	nn	np	np	np	nn	np	np	nn	np	np	nn	nn	np	np	np	np	np	nn	nn	np	nn	np	nn	nn	np	nn
Marker1978	<hkxhk>	hh	kk	hk	kk	kk	hk	hk	hk	hk	hk	hh	hk	hk	kk	kk	hk	hh	hk	hk	kk	hh	hk	kk	hk	kk	hk	kk	hh	kk	hk	hk	hh	hh	hk	hk	kk	hk	kk	hk	hh	hk	kk	kk	hh	hk	hk	hk	hh
Marker19783	<nnxnp>	nn	nn	np	nn	np	nn	nn	np	np	nn	np	nn	np	np	nn	np	nn	nn	np	nn	np	np	np	nn	nn	nn	nn	nn	nn	nn	np	np	nn	np	np	nn	nn	np	nn	nn	nn	np	np	nn	nn	nn	nn	np
Marker19786	<lmxll>	ll	lm	ll	ll	lm	ll	lm	ll	ll	lm	ll	ll	ll	lm	ll	lm	lm	ll	ll	ll	ll	ll	ll	lm	lm	lm	lm	ll	ll	lm	ll	lm	lm	ll	lm	lm	lm	lm	ll	lm	lm	lm	ll	ll	lm	ll	lm	lm
Marker19788	<nnxnp>	nn	np	nn	nn	nn	np	nn	nn	np	nn	nn	nn	nn	np	nn	nn	nn	nn	nn	nn	np	np	nn	nn	np	np	nn	np	np	np	nn	np	np	nn	nn	np	nn	np	nn	nn	np	nn	np	nn	np	np	np	nn
Marker1979	<lmxll>	lm	ll	ll	lm	lm	lm	lm	ll	lm	lm	ll	lm	ll	lm	lm	ll	ll	lm	ll	lm	ll	lm	lm	ll	lm	ll	lm	ll	ll	lm	ll	lm	lm	lm	lm	lm	lm	ll	ll	lm	ll	lm	ll	ll	lm	ll	ll	lm
Marker19796	<lmxll>	lm	lm	ll	lm	lm	ll	ll	ll	ll	ll	ll	lm	lm	ll	ll	lm	ll	ll	ll	lm	ll	ll	ll	lm	lm	ll	ll	lm	lm	ll	lm	lm	ll	lm	ll	lm	ll	lm	lm	ll	ll	lm	ll	ll	lm	ll	lm	ll
Marker198004	<lmxll>	ll	ll	ll	lm	ll	ll	ll	lm	ll	lm	ll	ll	ll	lm	lm	ll	ll	ll	lm	ll	lm	ll	lm	lm	lm	lm	ll	lm	lm	ll	ll	lm	lm	lm	ll	lm	ll	ll	lm	lm	lm	ll	lm	ll	ll	lm	ll	ll
Marker19801	<nnxnp>	np	nn	np	np	nn	np	nn	nn	nn	np	nn	np	np	np	np	nn	np	nn	nn	nn	nn	nn	np	np	np	np	np	nn	np	np	np	nn	nn	np	np	nn	np	np	nn	np	nn	np	np	nn	nn	nn	np	np
Marker19802	<nnxnp>	nn	np	nn	np	nn	nn	nn	np	nn	np	np	nn	nn	np	np	np	np	np	nn	np	np	nn	nn	np	np	np	np	nn	np	nn	nn	nn	np	nn	nn	np	np	np	nn	nn	np	np	nn	np	nn	np	nn	np
Marker19818	<lmxll>	lm	ll	ll	ll	lm	ll	lm	ll	ll	ll	lm	ll	ll	ll	ll	lm	lm	lm	lm	lm	ll	ll	lm	lm	lm	lm	ll	lm	lm	lm	ll	ll	ll	ll	ll	ll	ll	lm	ll	lm	lm	lm	lm	lm	lm	lm	ll	lm
Marker198213	<lmxll>	lm	lm	ll	ll	lm	lm	lm	lm	lm	lm	ll	ll	lm	ll	lm	ll	lm	lm	lm	lm	ll	lm	ll	ll	lm	ll	ll	lm	ll	ll	lm	ll	ll	lm	lm	ll	lm	lm	lm	ll	lm	lm	ll	ll	ll	ll	ll	ll
Marker198308	<nnxnp>	nn	np	nn	nn	nn	nn	np	nn	nn	nn	nn	np	nn	nn	nn	np	np	np	nn	nn	np	np	np	nn	nn	np	nn	nn	np	nn	np	nn	nn	nn	nn	np	np	nn	nn	nn	np	nn	np	np	nn	np	nn	nn
Marker19831	<lmxll>	lm	lm	ll	ll	lm	lm	lm	lm	lm	lm	ll	ll	lm	ll	lm	ll	lm	lm	lm	lm	ll	lm	ll	ll	lm	ll	ll	lm	ll	ll	lm	ll	ll	lm	lm	ll	lm	lm	lm	ll	lm	lm	ll	ll	ll	ll	ll	ll
Marker19833	<nnxnp>	np	np	np	np	nn	nn	nn	np	nn	nn	np	np	nn	nn	nn	nn	np	nn	nn	nn	nn	np	np	np	np	np	np	nn	np	nn	nn	nn	nn	np	np	np	np	nn	np	np	np	nn	nn	nn	np	nn	nn	nn
Marker19835	<nnxnp>	nn	np	nn	nn	nn	nn	np	nn	nn	nn	nn	np	nn	nn	nn	np	np	np	nn	nn	np	np	np	nn	nn	np	nn	np	nn	nn	np	nn	nn	nn	nn	np	np	nn	nn	nn	np	nn	np	np	nn	np	nn	nn
Marker19837	<nnxnp>	np	np	nn	nn	np	np	nn	np	nn	nn	nn	nn	nn	nn	np	np	nn	np	nn	np	nn	np	np	np	nn	np	np	nn	nn	nn	np	nn	np	np	nn	nn	nn	nn	np	nn	np	np	np	np	np	nn	nn	nn
Marker19849	<lmxll>	lm	lm	ll	ll	ll	lm	lm	lm	ll	lm	lm	ll	lm	lm	ll	lm	ll	lm	ll	lm	lm	ll	lm	ll	lm	ll	lm	lm	ll	ll	ll	ll	ll	ll	lm	ll	ll	ll	ll	ll	lm	lm	lm	ll	ll	ll	ll	lm
Marker19856	<lmxll>	ll	ll	lm	ll	lm	ll	ll	lm	lm	lm	ll	lm	ll	ll	lm	ll	ll	lm	ll	ll	ll	ll	ll	lm	ll	ll	lm	ll	lm	ll	lm	lm	lm	ll	lm	lm	ll	ll	ll	ll	lm	ll	ll	lm	lm	ll	ll	ll
Marker19901	<lmxll>	ll	lm	lm	ll	lm	lm	ll	lm	lm	ll	lm	ll	lm	ll	lm	lm	ll	lm	ll	ll	ll	lm	ll	ll	lm	lm	ll	ll	ll	ll	lm	ll	lm	ll	lm	lm	lm	lm	ll	ll	ll	lm	lm	lm	lm	ll	ll	lm
Marker19903	<efxeg>	ee	ee	fg	fg	fg	ee	eg	ee	ef	ee	eg	fg	ee	eg	fg	eg	ef	eg	fg	eg	eg	fg	ee	fg	ee	ef	eg	eg	fg	ef	fg	fg	ef	ef	eg	fg	ef	ef	ef	fg	eg	eg	ee	ef	fg	fg	ef	ee
Marker19904	<nnxnp>	np	np	nn	nn	np	np	nn	np	nn	nn	nn	nn	np	nn	np	np	np	np	nn	nn	nn	np	np	np	nn	np	np	nn	nn	np	np	nn	np	np	nn	nn	nn	nn	np	nn	np	np	np	np	np	np	np	np
Marker1991	<nnxnp>	nn	nn	nn	np	np	nn	np	np	np	np	nn	nn	np	np	nn	np	nn	np	nn	nn	nn	nn	np	nn	np	nn	np	nn	nn	np	nn	nn	np	np	np	nn	nn	nn	nn	np	nn	nn	np	nn	np	np	nn	np
Marker19925	<nnxnp>	np	np	np	np	np	nn	nn	np	nn	nn	nn	nn	nn	np	np	np	np	np	nn	np	np	np	nn	nn	np	np	nn	nn	nn	nn	nn	nn	np	np	nn	np	nn	np	nn	np	nn	np	np	np	np	nn	nn	nn
Marker1994	<nnxnp>	np	nn	np	np	nn	nn	np	np	nn	nn	np	nn	np	np	nn	nn	nn	np	np	np	nn	np	np	nn	np	nn	nn	np	nn	np	np	np	np	np	nn	np	np	nn	np	nn	nn	np	nn	nn	nn	np	np	nn
Marker19941	<nnxnp>	nn	np	nn	nn	np	np	nn	np	np	nn	np	np	np	np	nn	nn	nn	np	np	nn	np	np	np	np	np	nn	nn	nn	np	np	np	nn	nn	np	nn	nn	np	nn	nn	nn	np	nn	np	np	np	nn	nn	nn
Marker19947	<nnxnp>	nn	nn	nn	np	np	nn	nn	np	nn	nn	np	np	nn	np	np	nn	np	nn	np	np	nn	nn	np	np	np	nn	np	nn	np	np	nn	nn	nn	np	nn	np	np	np	nn	np	np	np	np	nn	nn	np	np	nn
Marker19954	<nnxnp>	nn	nn	nn	np	np	nn	nn	np	np	np	nn	np	nn	np	np	nn	np	nn	np	nn	nn	np	np	nn	nn	nn	nn	np	nn	nn	nn	np	nn	np	np	nn	np	np	np	np	np	nn	np	np	np	np	nn	np
Marker19969	<hkxhk>	hk	hh	hk	hk	hh	kk	hk	hh	hh	hk	hk	hk	kk	hh	hk	hk	hk	hk	hk	hk	hh	hk	kk	hk	hh	hk	hk	hk	hh	hk	kk	kk	hk	kk	hh	hk	hk	hh	kk	hk	hk	hk	hk	hk	kk	hk	hk	hh
Marker19976	<nnxnp>	nn	nn	np	np	np	np	nn	nn	nn	nn	np	np	np	np	nn	np	np	np	np	np	nn	np	nn	nn	np	np	nn	nn	nn	nn	np	np	np	np	nn	np	nn	nn	np	np	nn	np	nn	np	np	np	nn	np
Marker19989	<lmxll>	ll	lm	lm	lm	ll	lm	ll	ll	ll	lm	lm	ll	ll	ll	lm	lm	ll	ll	ll	lm	ll	ll	lm	lm	lm	lm	ll	ll	ll	ll	ll	lm	lm	ll	ll	ll	lm	lm	ll	lm	lm	lm	lm	lm	lm	lm	ll	lm
Marker19992	<nnxnp>	nn	nn	np	np	nn	np	nn	np	np	nn	nn	nn	nn	nn	nn	nn	nn	nn	nn	nn	np	np	nn	nn	np	nn	np	np	np	np	nn	np	np	nn	nn	np	nn	np	nn	np	np	nn	nn	nn	np	np	nn	nn
Marker20002	<lmxll>	lm	ll	lm	lm	lm	lm	lm	ll	ll	lm	ll	lm	lm	ll	lm	lm	ll	lm	ll	lm	lm	lm	lm	lm	lm	lm	ll	ll	ll	lm	ll	ll	lm	ll	lm	lm	lm	ll	ll	ll	ll	lm	ll	ll	lm	ll	ll	ll
Marker20006	<nnxnp>	nn	nn	nn	nn	nn	np	np	nn	nn	nn	np	np	np	nn	np	nn	np	nn	np	np	nn	np	np	nn	nn	np	nn	np	nn	nn	np	np	np	nn	np	np	nn	np	np	nn	np	nn	nn	np	nn	np	np	np
Marker20014	<hkxhk>	hk	hk	kk	hk	hk	hk	kk	hh	hh	hh	kk	hh	kk	hk	hk	kk	kk	kk	kk	hh	kk	hk	hh	hk	hk	hh	hk	kk	hh	hk	hh	hh	hk	hk	hk	hh	kk	hk	hk	hk	hk	hk	hk	hk	hk	hk	kk	hk
Marker20017	<lmxll>	ll	lm	ll	ll	ll	ll	ll	lm	lm	ll	lm	ll	ll	lm	ll	ll	lm	ll	lm	ll	ll	ll	ll	ll	ll	ll	lm	lm	lm	ll	lm	lm	ll	lm	ll	ll	ll	ll	lm	lm	lm	ll	lm	lm	ll	lm	lm	lm
Marker200196	<nnxnp>	np	nn	np	np	nn	nn	nn	nn	nn	np	nn	nn	nn	nn	np	np	np	nn	nn	np	nn	nn	np	nn	nn	np	np	np	nn	nn	nn	np	np	nn	nn	np	nn	nn	np	np	np	np	nn	nn	nn	nn	np	np
Marker20026	<nnxnp>	nn	np	nn	nn	nn	nn	nn	np	np	np	np	np	nn	np	np	nn	np	np	nn	nn	nn	np	np	np	np	np	np	nn	np	np	nn	nn	np	np	np	np	nn	np	nn	np	nn	nn	np	nn	nn	nn	nn	nn
Marker20027	<nnxnp>	nn	nn	nn	nn	nn	np	nn	nn	np	np	nn	np	np	nn	nn	np	np	np	np	nn	np	nn	nn	nn	nn	np	nn	nn	nn	np	nn	np	np	nn	nn	nn	nn	nn	nn	np	np	nn	nn	np	np	np	nn	np
Marker20035	<nnxnp>	np	nn	nn	np	np	nn	np	np	np	np	np	np	nn	nn	nn	np	np	nn	nn	nn	np	nn	np	nn	nn	np	nn	np	np	np	np	np	nn	nn	np	np	nn	nn	np	nn	np	np	nn	nn	nn	np	np	nn
Marker20037	<nnxnp>	np	nn	np	nn	np	np	np	nn	np	np	np	np	np	np	nn	nn	nn	nn	np	nn	nn	np	np	nn	nn	nn	nn	np	nn	np	np	np	nn	nn	np	nn	nn	nn	np	np	nn	nn	nn	nn	np	np	np	nn
Marker20038	<nnxnp>	np	nn	np	np	nn	nn	np	np	nn	nn	np	nn	np	np	nn	nn	nn	np	np	np	nn	np	np	nn	np	nn	nn	np	nn	np	np	np	np	np	nn	np	np	nn	np	nn	nn	np	nn	nn	nn	np	np	nn
Marker20040	<lmxll>	ll	lm	ll	lm	lm	lm	lm	ll	ll	lm	ll	ll	ll	ll	lm	lm	lm	ll	lm	ll	lm	lm	lm	lm	lm	lm	lm	ll	ll	ll	ll	ll	ll	lm	lm	lm	lm	ll	lm	ll	lm	lm	lm	ll	ll	ll	ll	lm
Marker20042	<lmxll>	lm	ll	lm	lm	lm	lm	lm	ll	lm	lm	ll	ll	lm	ll	ll	lm	lm	ll	lm	lm	lm	ll	lm	ll	ll	ll	lm	ll	ll	lm	ll	ll	lm	ll	ll	ll	lm	lm	ll	lm	ll	lm	lm	ll	lm	ll	lm	lm
Marker20044	<nnxnp>	np	nn	np	np	nn	nn	np	nn	nn	np	np	nn	nn	nn	np	np	np	nn	nn	np	nn	nn	nn	nn	nn	np	np	np	nn	nn	nn	np	np	nn	np	np	nn	np	np	np	nn	np	nn	nn	nn	np	np	np
Marker20046	<lmxll>	ll	ll	ll	ll	ll	ll	ll	ll	lm	ll	ll	ll	ll	ll	lm	ll	ll	lm	ll	ll	ll	ll	lm	lm	ll	lm	ll	lm	ll	ll	ll	lm	lm	ll	ll	lm	ll	ll	lm	lm	lm	lm	lm	ll	ll	lm	ll	ll
Marker20048	<nnxnp>	nn	nn	nn	np	nn	nn	np	np	nn	nn	nn	np	nn	nn	nn	nn	np	np	nn	nn	nn	np	nn	np	np	np	np	nn	np	nn	nn	nn	np	np	nn	np	np	nn	nn	np	np	nn	nn	nn	nn	np	nn	np
Marker20058	<nnxnp>	np	np	nn	np	np	np	np	np	nn	nn	nn	nn	nn	np	np	np	nn	np	np	np	nn	np	nn	np	nn	np	np	nn	nn	nn	np	np	np	np	nn	nn	nn	np	np	np	np	np	nn	np	np	nn	nn	nn
Marker20067	<lmxll>	ll	lm	lm	lm	ll	lm	ll	ll	ll	ll	ll	lm	ll	ll	lm	lm	ll	ll	lm	ll	ll	ll	lm	lm	lm	ll	ll	lm	lm	lm	ll	ll	lm	lm	lm	lm	lm	ll	ll	lm	ll	lm	ll	ll	lm	ll	lm	lm
Marker20074	<nnxnp>	np	np	np	nn	nn	nn	np	nn	np	np	nn	np	nn	np	np	np	np	nn	nn	nn	nn	np	nn	nn	nn	np	np	nn	nn	nn	nn	nn	np	nn	np	nn	nn	np	nn	np	np	np	nn	nn	nn	nn	nn	nn
Marker20077	<hkxhk>	hk	hk	hk	kk	hk	hh	hh	kk	hh	hk	hk	hh	hk	kk	hk	hh	hh	hh	hk	hh	kk	hk	kk	kk	kk	hk	hh	kk	hh	hk	hk	hk	hk	hk	hh	hk	hk	hk	hk	kk	kk	hh	kk	hh	hk	hk	hh	hh
Marker200870	<lmxll>	lm	lm	ll	lm	lm	ll	ll	ll	ll	lm	ll	ll	ll	lm	ll	ll	lm	lm	ll	ll	ll	ll	ll	ll	lm	ll	ll	lm	ll	ll	lm	lm	ll	ll	lm	lm	lm	lm	ll	ll	lm	lm	ll	ll	lm	ll	lm	lm
Marker20090	<lmxll>	lm	lm	ll	ll	lm	lm	lm	lm	lm	lm	ll	ll	lm	ll	lm	ll	lm	lm	lm	lm	ll	lm	ll	ll	lm	ll	ll	lm	ll	ll	lm	ll	ll	lm	lm	ll	lm	lm	lm	ll	lm	lm	ll	ll	ll	ll	ll	ll
Marker20092	<nnxnp>	np	np	np	nn	np	np	np	nn	np	np	nn	np	nn	nn	np	np	np	nn	nn	nn	nn	np	np	nn	np	np	np	nn	nn	np	nn	nn	nn	np	nn	np	nn	nn	nn	np	np	nn	nn	nn	np	np	np	nn
Marker2010	<lmxll>	ll	ll	ll	ll	ll	ll	lm	ll	lm	ll	ll	lm	ll	lm	ll	lm	lm	ll	lm	ll	ll	lm	ll	ll	lm	lm	lm	lm	ll	ll	lm	ll	lm	ll	lm	lm	lm	lm	lm	ll	lm	lm	lm	lm	lm	ll	lm	ll
Marker20120	<nnxnp>	nn	nn	nn	nn	nn	nn	np	np	nn	np	np	np	nn	np	nn	np	nn	np	nn	nn	np	nn	np	nn	nn	np	nn	nn	np	np	nn	np	np	nn	nn	nn	nn	nn	nn	np	np	nn	nn	nn	np	np	nn	nn
Marker20129	<nnxnp>	nn	nn	np	nn	nn	nn	np	nn	nn	np	np	np	np	np	nn	nn	nn	np	np	np	np	np	np	nn	nn	np	nn	np	nn	np	np	np	np	np	nn	nn	np	nn	np	nn	nn	nn	np	nn	nn	np	np	nn
Marker20134	<nnxnp>	np	np	np	nn	np	np	np	nn	np	np	nn	np	nn	nn	np	np	np	nn	nn	nn	nn	np	np	np	np	nn	np	nn	nn	np	nn	nn	nn	np	nn	np	nn	nn	nn	np	np	np	nn	nn	np	np	np	np
Marker20140	<nnxnp>	nn	np	np	nn	np	nn	nn	np	nn	nn	nn	nn	nn	nn	np	nn	nn	np	np	nn	np	np	nn	np	np	np	nn	nn	np	np	np	np	nn	np	np	nn	nn	nn	np	nn	nn	nn	nn	nn	np	np	nn	nn
Marker20147	<lmxll>	ll	ll	lm	lm	ll	lm	ll	lm	ll	ll	lm	ll	ll	lm	ll	ll	ll	lm	lm	ll	lm	lm	lm	lm	lm	ll	lm	lm	lm	lm	ll	lm	ll	ll	ll	ll	ll	lm	lm	lm	ll	lm	ll	lm	lm	ll	lm	lm
Marker20160	<nnxnp>	np	np	nn	np	np	np	nn	np	nn	nn	nn	nn	nn	nn	np	np	np	nn	nn	nn	nn	nn	nn	np	np	nn	np	nn	np	nn	nn	nn	nn	nn	np	np	nn	np	nn	np	np	np	nn	np	np	nn	nn	np
Marker20165	<nnxnp>	np	np	np	nn	np	np	np	np	np	nn	nn	np	np	nn	nn	np	nn	np	nn	nn	nn	np	np	np	nn	nn	np	np	nn	np	np	nn	np	np	nn	np	np	nn	np	np	nn	nn	np	np	np	nn	nn	np
Marker20166	<nnxnp>	nn	np	nn	np	np	np	nn	nn	nn	np	np	np	nn	np	nn	np	nn	nn	nn	nn	nn	nn	nn	np	nn	nn	nn	nn	nn	nn	np	nn	np	nn	np	np	np	nn	np	np	np	np	nn	nn	nn	np	nn	nn
Marker20168	<nnxnp>	nn	nn	nn	np	nn	nn	np	nn	nn	nn	np	nn	np	np	nn	nn	np	nn	nn	np	nn	np	np	np	np	nn	nn	np	nn	nn	nn	np	nn	np	np	np	np	np	np	nn	np	np	np	nn	nn	nn	nn	np
Marker201714	<hkxhk>	kk	hk	kk	kk	hk	kk	hk	hk	hk	kk	hh	hk	hk	hk	kk	hk	hk	hk	hk	hh	hk	kk	hk	hh	hk	hh	hh	hh	kk	hk	kk	hk	kk	kk	hh	kk	hk	hh	hk	hk	hh	hh	hh	hh	hk	hh	hk	hh
Marker201761	<nnxnp>	nn	np	nn	np	nn	nn	nn	np	np	np	np	np	np	np	np	np	np	np	nn	nn	np	np	np	nn	nn	nn	nn	nn	np	nn	np	nn	np	nn	nn	nn	np	np	nn	nn	nn	np	nn	nn	np	nn	np	np
Marker20184	<nnxnp>	nn	np	np	nn	np	nn	nn	np	nn	np	np	np	np	np	nn	np	np	np	nn	np	nn	nn	nn	np	np	nn	np	nn	np	np	np	nn	nn	nn	nn	nn	np	np	np	nn	np	nn	np	np	nn	nn	np	nn
Marker20196	<hkxhk>	hk	hk	hk	kk	hk	hh	hh	kk	hh	hk	hk	hh	hk	kk	hk	hh	hh	hh	hk	hh	kk	hk	kk	kk	kk	hk	hh	kk	hh	hk	hk	hk	hk	hk	hh	hk	hk	hk	hk	kk	kk	hh	kk	hh	hk	hk	hh	hh
Marker20201	<nnxnp>	nn	np	nn	np	nn	nn	nn	np	nn	nn	nn	nn	nn	nn	np	np	np	np	nn	np	np	nn	nn	np	np	np	np	nn	np	nn	nn	nn	np	np	nn	np	np	np	nn	nn	np	np	np	np	nn	nn	nn	np
Marker20210	<lmxll>	lm	lm	ll	lm	ll	lm	lm	ll	ll	ll	lm	ll	lm	lm	ll	lm	lm	ll	lm	lm	lm	lm	lm	ll	lm	lm	ll	lm	ll	lm	ll	lm	ll	lm	lm	lm	lm	lm	lm	lm	ll	lm	lm	ll	ll	ll	lm	lm
Marker2022	<nnxnp>	nn	nn	nn	np	nn	nn	nn	nn	nn	nn	np	nn	nn	nn	np	nn	np	nn	np	nn	np	np	nn	nn	nn	np	nn	nn	np	nn	nn	np	np	nn	np	nn	nn	nn	nn	nn	np	np	nn	nn	np	np	nn	np
Marker20226	<nnxnp>	np	np	np	nn	np	np	np	np	np	nn	nn	np	np	nn	nn	np	nn	np	nn	nn	nn	np	np	np	nn	nn	np	np	nn	np	np	nn	np	np	nn	np	np	np	np	np	nn	nn	np	np	nn	nn	np	np
Marker20229	<nnxnp>	nn	nn	np	np	nn	np	nn	np	np	nn	nn	np	nn	nn	nn	nn	nn	nn	nn	nn	np	np	nn	nn	nn	nn	np	np	np	np	nn	np	np	nn	nn	np	nn	np	nn	np	np	nn	nn	nn	np	np	nn	nn
Marker20232	<nnxnp>	nn	np	np	nn	np	nn	np	nn	nn	nn	np	np	nn	nn	np	nn	np	nn	np	nn	np	nn	np	nn	nn	np	nn	np	np	nn	nn	np	nn	np	np	nn	nn	nn	nn	np	np	np	np	np	np	nn	np	nn
Marker20238	<lmxll>	lm	lm	lm	lm	lm	ll	lm	ll	lm	lm	lm	ll	lm	ll	ll	lm	lm	ll	lm	lm	lm	ll	lm	ll	ll	ll	lm	ll	ll	lm	ll	ll	lm	ll	ll	ll	ll	lm	ll	lm	ll	lm	lm	ll	lm	ll	lm	lm
Marker20239	<nnxnp>	np	nn	np	np	nn	nn	nn	np	nn	nn	nn	np	np	np	np	nn	nn	nn	nn	np	np	np	nn	np	np	nn	nn	nn	nn	nn	nn	nn	nn	np	np	np	np	np	np	nn	np	np	np	np	nn	nn	nn	nn
Marker20240	<nnxnp>	nn	np	nn	nn	nn	nn	np	np	np	nn	nn	nn	nn	nn	np	np	np	nn	np	nn	np	nn	nn	nn	nn	nn	np	np	np	np	nn	np	np	nn	np	np	np	nn	nn	np	nn	nn	np	nn	np	nn	np	nn
Marker20243	<nnxnp>	np	nn	nn	np	nn	np	np	nn	nn	np	nn	np	np	np	np	np	np	np	nn	nn	np	nn	np	np	np	np	np	nn	np	np	np	nn	nn	np	np	np	np	np	np	np	nn	np	np	nn	np	nn	np	nn
Marker20247	<nnxnp>	nn	np	nn	np	np	np	nn	np	np	nn	nn	np	np	np	nn	nn	nn	np	nn	nn	np	np	np	np	nn	nn	nn	nn	np	np	np	nn	np	np	nn	np	nn	nn	nn	nn	np	nn	np	np	np	nn	nn	nn
Marker20257	<nnxnp>	np	nn	np	np	nn	np	nn	np	nn	nn	np	nn	nn	np	np	np	nn	nn	nn	np	nn	nn	nn	np	nn	nn	nn	nn	nn	np	np	nn	nn	np	nn	np	np	np	np	np	np	np	np	np	nn	nn	nn	nn
Marker20260	<nnxnp>	np	np	nn	np	np	np	np	np	nn	nn	nn	nn	nn	np	nn	np	nn	np	np	np	nn	np	nn	np	nn	np	np	np	nn	nn	nn	np	nn	np	nn	nn	nn	np	np	np	nn	np	nn	np	np	nn	nn	nn
Marker20261	<nnxnp>	nn	nn	nn	nn	nn	nn	np	nn	nn	nn	np	np	nn	np	np	np	np	np	nn	np	nn	np	nn	nn	np	nn	nn	nn	np	np	np	np	np	np	np	np	np	np	nn	np	np	nn	nn	np	nn	nn	np	np
Marker20267	<lmxll>	ll	ll	lm	ll	lm	ll	ll	lm	lm	lm	lm	lm	ll	lm	lm	lm	ll	ll	ll	lm	ll	lm	lm	lm	ll	lm	lm	lm	ll	ll	lm	lm	lm	ll	ll	lm	lm	ll	lm	lm	ll	ll	lm	lm	ll	lm	ll	lm
Marker2027	<nnxnp>	nn	nn	nn	np	nn	nn	np	nn	np	nn	np	nn	np	np	nn	nn	np	nn	nn	np	nn	np	np	np	np	nn	nn	np	nn	nn	nn	np	nn	np	np	np	np	np	np	nn	np	np	np	nn	nn	nn	nn	np
Marker20276	<nnxnp>	nn	nn	nn	nn	np	nn	np	np	nn	nn	np	np	np	np	nn	np	np	np	np	np	nn	nn	np	nn	nn	np	nn	nn	nn	np	np	nn	np	nn	np	nn	nn	nn	np	np	np	nn	np	nn	np	np	np	nn
Marker2028	<nnxnp>	nn	np	np	nn	np	np	np	nn	nn	nn	np	np	nn	np	np	nn	nn	np	np	nn	np	nn	np	nn	nn	np	nn	np	np	nn	np	np	nn	np	np	nn	nn	nn	nn	np	np	np	np	np	np	nn	np	nn
Marker20289	<nnxnp>	nn	nn	np	np	np	np	nn	nn	nn	nn	np	np	np	np	nn	np	np	np	np	nn	np	np	nn	nn	np	np	nn	nn	nn	nn	nn	np	np	np	nn	np	nn	nn	np	np	nn	np	nn	np	np	np	nn	np
Marker20294	<lmxll>	ll	ll	lm	ll	ll	ll	ll	ll	ll	ll	ll	ll	ll	lm	ll	lm	ll	ll	ll	ll	ll	ll	lm	lm	ll	lm	lm	ll	lm	ll	ll	lm	lm	ll	ll	ll	lm	ll	ll	lm	lm	lm	ll	lm	lm	lm	ll	lm
Marker20308	<nnxnp>	nn	nn	nn	nn	nn	nn	np	nn	nn	nn	nn	np	nn	np	np	nn	np	nn	nn	np	nn	np	nn	nn	nn	nn	nn	np	np	nn	np	np	np	np	np	np	np	np	np	nn	np	nn	nn	np	nn	nn	np	np
Marker20310	<nnxnp>	nn	np	np	nn	nn	np	nn	nn	np	nn	nn	nn	np	np	np	nn	np	nn	nn	np	np	np	nn	np	np	nn	np	np	nn	np	np	nn	nn	nn	nn	np	np	nn	np	nn	nn	nn	np	np	nn	nn	nn	np
[truncated: 4,596 more rows]
[truncated: 125 more columns]
