# Supplementary material for: Construction of a High-Density Genetic Map Based on Large-Scale Marker Development in Mango Using Specific-Locus Amplified Fragment Sequencing (SLAF-seq)
Source: Front Plant Sci. 2016 Aug 30;7:1310. doi: 10.3389/fpls.2016.01310 (PMC5003885; doi:10.3389/fpls.2016.01310)
Supplement: Table S4 — SLAF markers and their locations in each LG on the map. [file Table4.XLSX]

## Sheet: female map
Table S4 The SLAF markers and their locations in each LG on the map
Marker name	Linkage group location	Gentic position
Marker192293	1	0
Marker33352	1	0
Marker18501	1	0
Marker13771	1	0.581
Marker67822	1	0.581
Marker59246	1	0.581
Marker43629	1	0.581
Marker7464	1	0.581
Marker37789	1	0.581
Marker71530	1	1.163
Marker46348	1	1.163
Marker16913	1	1.163
Marker33514	1	1.163
Marker38351	1	1.163
Marker67096	1	1.163
Marker34397	1	1.163
Marker27324	1	1.163
Marker12167	1	1.163
Marker16759	1	1.163
Marker44886	1	1.163
Marker41115	1	1.163
Marker21212	1	1.163
Marker87101	1	1.163
Marker61641	1	4.14
Marker45779	1	4.14
Marker20310	1	4.14
Marker34885	1	5.905
Marker7432	1	5.905
Marker63711	1	14.048
Marker4491	1	14.048
Marker179898	1	14.048
Marker35190	1	15.217
Marker7971	1	15.217
Marker47299	1	15.217
Marker14790	1	15.217
Marker36520	1	15.799
Marker53981	1	15.799
Marker5997	1	15.799
Marker10278	1	15.799
Marker2993	1	15.799
Marker15368	1	15.799
Marker83973	1	15.799
Marker4091	1	15.799
Marker164325	1	16.38
Marker7254	1	16.38
Marker15414	1	16.962
Marker29753	1	16.962
Marker26941	1	18.131
Marker39742	1	18.131
Marker20120	1	20.499
Marker6603	1	20.499
Marker120453	1	20.499
Marker12196	1	20.499
Marker40339	1	21.08
Marker225623	1	21.08
Marker29993	1	21.08
Marker25202	1	21.08
Marker27005	1	22.845
Marker25273	1	23.426
Marker22989	1	23.426
Marker25010	1	24.008
Marker74661	1	24.008
Marker72376	1	24.008
Marker20367	1	24.008
Marker12389	1	24.008
Marker38733	1	24.008
Marker114628	1	24.589
Marker61288	1	25.759
Marker17974	1	26.34
Marker12440	1	27.51
Marker51398	1	27.51
Marker43151	1	27.51
Marker24778	1	27.51
Marker113524	1	27.51
Marker33037	1	27.51
Marker10646	1	27.51
Marker16394	1	27.51
Marker25023	1	27.51
Marker18827	1	27.51
Marker37628	1	27.51
Marker13160	1	28.679
Marker37480	1	29.287
Marker16923	1	51.435
Marker51769	1	51.435
Marker26061	1	51.435
Marker21026	1	51.435
Marker23160	1	52.604
Marker14836	1	52.604
Marker22974	1	58.747
Marker70599	1	58.747
Marker73842	1	59.328
Marker97251	1	59.328
Marker9838	1	59.328
Marker32101	1	59.328
Marker23425	1	59.91
Marker48777	1	60.491
Marker38802	1	62.858
Marker8133	1	65.229
Marker41939	1	65.229
Marker100560	1	69.451
Marker7455	1	69.451
Marker12387	1	70.621
Marker61639	1	70.621
Marker30789	1	78.764
Marker19486	1	80.529
Marker59848	1	87.333
Marker81615	1	87.917
Marker13866	1	87.917
Marker26714	1	89.087
Marker70067	1	89.087
Marker18058	1	90.256
Marker6526	1	90.256
Marker13212	1	90.256
Marker198308	1	90.256
Marker28215	1	90.256
Marker12994	1	90.256
Marker45091	1	90.256
Marker46655	1	90.256
Marker9299	1	90.256
Marker26597	1	90.256
Marker38217	1	90.256
Marker9341	1	90.838
Marker10102	1	91.419
Marker7237	1	91.419
Marker69659	1	91.419
Marker70405	1	92.001
Marker53822	1	92.001
Marker69145	1	92.582
Marker6665	1	92.582
Marker123629	1	92.582
Marker16089	1	92.582
Marker80618	1	92.582
Marker19835	1	93.163
Marker65267	1	94.333
Marker72457	1	94.333
Marker18738	1	94.914
Marker9008	1	94.914
Marker26036	1	94.914
Marker35176	1	94.914
Marker43185	1	94.914
Marker25823	1	96.084
Marker1780	1	96.665
Marker29085	1	96.665
Marker11775	1	96.665
Marker22030	1	96.665
Marker27217	1	97.247
Marker27748	1	97.247
Marker18747	1	97.828
Marker26430	1	97.828
Marker22434	1	98.998
Marker14712	1	99.579
Marker220088	1	100.749
Marker8631	1	100.749
Marker22517	1	100.749
Marker62974	1	103.726
Marker19642	1	103.726
Marker46603	1	105.491
Marker20813	1	105.491
Marker69332	1	105.491
Marker31906	1	106.072
Marker47409	1	106.072
Marker75636	1	106.072
Marker125968	1	106.654
Marker10458	1	106.654
Marker118081	1	107.235
Marker3162	1	109.602
Marker30655	1	109.602
Marker124273	1	109.602
Marker30949	1	115.096
Marker30604	1	115.677
Marker19193	1	115.677
Marker30428	1	116.258
Marker5447	1	120.478
Marker3958	1	120.478
Marker63532	1	120.478
Marker97183	1	124.697
Marker64399	1	124.697
Marker20884	1	124.697
Marker32348	1	124.697
Marker10736	1	124.697
Marker82531	1	124.697
Marker19380	1	124.697
Marker16176	1	125.279
Marker30120	1	125.279
Marker8672	1	127.646
Marker12614	1	127.646
Marker23509	1	127.646
Marker24105	1	129.411
Marker28428	1	129.411
Marker99265	1	132.388
Marker3284	1	132.969
Marker11445	1	135.946
Marker111524	1	136.528
Marker63419	1	137.109
Marker15264	1	137.109
Marker9761	1	137.109
Marker132728	1	137.109
Marker4139	1	137.691
Marker31588	1	137.691
Marker47761	1	137.691
Marker68275	1	137.691
Marker3229	1	138.272
Marker31526	1	138.272
Marker49689	1	138.272
Marker59780	1	140.639
Marker81714	1	140.639
Marker31606	1	143.007
Marker43214	1	144.176
Marker63198	1	145.349
Marker41308	1	148.329
Marker22139	1	148.329
Marker228289	1	148.91
Marker113843	1	152.505
Marker69313	1	152.505
Marker23653	1	155.482
Marker23216	1	155.482
Marker5226	1	157.849
Marker75537	1	157.849
Marker10459	1	157.849
Marker23243	1	158.565
Marker5977	1	160.793
Marker46394	1	161.375
Marker5051	1	161.375
Marker28102	1	161.375
Marker8261	1	161.956
Marker20239	1	161.956
Marker17632	1	161.956
Marker5516	1	161.956
Marker62643	1	161.956
Marker45221	1	161.956
Marker29463	2	0
Marker34043	2	0.581
Marker14758	2	0.581
Marker62768	2	1.163
Marker43480	2	1.163
Marker20092	2	6.015
Marker131774	2	6.015
Marker16032	2	7.78
Marker9466	2	7.78
Marker24830	2	7.78
Marker100960	2	7.78
Marker12355	2	11.999
Marker118301	2	11.999
Marker69628	2	11.999
Marker10884	2	14.976
Marker27664	2	14.976
Marker20134	2	15.558
Marker52878	2	16.139
Marker8667	2	16.139
Marker39015	2	16.139
Marker51361	2	16.139
Marker33305	2	35.695
Marker45067	2	35.695
Marker4489	2	35.695
Marker6068	2	35.695
Marker33922	2	35.695
Marker43707	2	35.695
Marker11155	2	35.695
Marker108070	2	35.695
Marker22781	2	35.695
Marker105518	2	35.695
Marker15206	2	35.695
Marker45908	2	36.865
Marker50328	2	36.865
Marker132963	2	41.717
Marker222386	2	41.717
Marker18270	2	41.717
Marker31850	2	41.717
Marker11085	2	43.482
Marker134452	2	45.849
Marker3926	2	45.849
Marker3060	2	45.849
Marker248694	2	46.431
Marker46281	2	56.343
Marker60723	2	62.777
Marker23102	2	73.718
Marker35133	2	73.718
Marker247450	2	73.718
Marker70960	2	73.718
Marker73005	2	77.312
Marker60745	2	77.312
Marker5656	2	96.021
Marker2653	2	96.021
Marker48354	2	97.19
Marker30637	2	97.19
Marker65065	2	97.19
Marker11844	2	97.19
Marker204368	2	98.36
Marker13854	2	98.36
Marker53201	2	98.36
Marker11178	2	100.125
Marker7342	2	100.706
Marker23564	2	101.288
Marker10976	2	101.288
Marker96405	2	101.869
Marker4374	2	102.45
Marker20166	2	103.62
Marker52240	2	104.79
Marker72338	2	104.79
Marker33107	2	104.79
Marker55373	2	105.371
Marker30848	2	105.953
Marker100503	2	105.953
Marker13835	2	105.953
Marker27031	2	107.425
Marker44945	2	108.885
Marker42935	2	109.467
Marker46366	2	114.96
Marker54630	2	114.96
Marker46017	2	114.96
Marker19551	2	114.96
Marker119753	2	136.255
Marker32210	2	136.255
Marker34822	2	136.837
Marker107995	2	136.837
Marker113851	2	136.837
Marker134414	2	138.006
Marker43815	2	139.176
Marker35330	2	139.176
Marker51818	2	139.176
Marker56157	2	139.757
Marker32731	2	139.757
Marker131037	2	139.757
Marker17588	2	140.339
Marker31514	2	140.339
Marker27611	2	140.339
Marker12722	2	154.243
Marker13490	2	154.243
Marker44581	2	163.766
Marker6264	2	168.618
Marker11511	2	168.618
Marker30946	2	168.618
Marker14426	2	169.199
Marker43306	2	169.199
Marker19156	2	169.199
Marker12249	2	169.199
Marker6421	2	169.199
Marker22331	2	169.199
Marker7516	2	169.199
Marker35857	2	169.199
Marker62887	2	169.199
Marker31889	2	169.781
Marker11111	2	169.781
Marker5269	2	169.781
Marker43334	2	169.781
Marker26205	2	170.95
Marker31330	2	170.95
Marker45418	2	170.95
Marker16462	2	170.95
Marker44030	2	170.95
Marker74868	2	172.12
Marker11594	2	172.12
Marker25262	2	172.702
Marker49993	2	172.702
Marker69111	2	172.702
Marker81231	2	173.283
Marker26789	2	173.283
Marker82816	2	173.283
Marker32601	2	173.283
Marker54058	2	173.283
Marker13553	2	173.283
Marker7768	2	173.283
Marker8535	2	173.283
Marker27550	2	173.283
Marker36313	2	173.283
Marker72941	2	173.864
Marker143958	2	173.864
Marker23786	2	174.446
Marker51072	2	174.446
Marker14963	2	174.446
Marker12869	2	174.446
Marker17242	2	174.446
Marker12270	2	174.446
Marker33574	2	174.446
Marker4202	2	174.446
Marker26787	2	174.446
Marker42317	2	174.446
Marker25072	2	174.446
Marker32629	2	174.446
Marker18153	2	174.446
Marker18483	2	175.027
Marker62382	2	175.027
Marker39946	2	175.027
Marker57683	2	175.609
Marker35038	2	175.609
Marker10580	2	175.609
Marker11095	2	175.609
Marker63807	2	175.609
Marker46434	2	175.609
Marker22818	2	175.609
Marker66492	2	176.778
Marker30317	2	176.778
Marker5641	2	176.778
Marker50517	2	177.36
Marker42061	2	177.36
Marker20035	2	177.36
Marker14384	2	177.36
Marker15743	2	177.36
Marker43333	2	177.36
Marker82358	2	180.355
Marker14601	3	0
Marker27277	3	1.17
Marker66762	3	2.935
Marker10839	3	2.935
Marker36065	3	2.935
Marker29187	3	3.516
Marker28737	3	4.686
Marker159441	3	4.686
Marker58548	3	4.686
Marker18330	3	4.686
Marker87891	3	4.686
Marker25458	3	7.807
Marker1679	3	9.431
Marker99923	3	9.431
Marker170658	3	9.431
Marker129857	3	9.431
Marker24982	3	13.026
Marker21865	3	13.026
Marker14838	3	13.026
Marker84263	3	13.026
Marker44026	3	13.026
Marker72589	3	13.607
Marker14574	3	14.777
Marker61896	3	18.996
Marker85843	3	19.578
Marker34808	3	20.159
Marker19576	3	24.448
Marker39567	3	28.834
Marker24626	3	34.086
Marker40479	3	34.086
Marker70823	3	34.667
Marker18993	3	34.667
Marker56889	3	34.667
Marker39275	3	34.667
Marker10277	3	34.667
Marker42341	3	34.667
Marker2708	3	34.667
Marker98987	3	34.667
Marker12521	3	34.667
Marker4832	3	34.667
Marker59960	3	34.667
Marker3708	3	34.667
Marker11647	3	37.035
Marker40350	3	37.035
Marker29897	3	38.799
Marker5500	3	39.381
Marker21868	3	39.962
Marker23780	3	41.132
Marker27204	3	42.302
Marker8527	3	42.302
Marker23180	3	47.795
Marker44308	3	47.795
Marker46529	3	47.795
Marker85941	3	48.376
Marker95931	3	48.958
Marker44316	3	53.581
Marker117211	3	55.562
Marker32140	3	58.539
Marker15535	3	63.852
Marker39557	3	64.472
Marker26657	3	66.365
Marker50671	3	66.365
Marker5202	3	66.947
Marker57583	3	68.712
Marker72073	3	68.712
Marker48372	3	72.343
Marker48119	3	84.7
Marker24189	3	86.465
Marker60962	3	88.23
Marker27096	3	89.482
Marker49392	3	96.855
Marker18160	3	96.855
Marker40539	3	97.437
Marker39690	3	97.437
Marker47153	3	97.437
Marker3331	3	97.437
Marker141505	3	98.018
Marker1994	3	98.018
Marker16086	3	98.018
Marker33136	3	98.018
Marker15035	3	98.018
Marker20038	3	98.018
Marker8469	3	98.018
Marker59175	3	98.018
Marker47245	3	98.6
Marker20431	3	98.6
Marker10300	3	98.6
Marker23088	3	98.6
Marker78281	3	99.769
Marker40543	3	99.769
Marker20471	3	100.939
Marker13112	3	100.939
Marker56878	3	101.52
Marker19388	3	101.52
Marker38552	3	101.52
Marker17441	3	101.52
Marker6651	3	102.69
Marker7132	3	102.69
Marker20555	3	102.69
Marker47986	3	102.69
Marker38160	3	102.69
Marker25955	3	102.69
Marker31403	3	102.69
Marker26066	3	107.542
Marker35336	3	107.542
Marker61869	3	107.542
Marker116847	3	107.542
Marker12228	3	107.542
Marker67868	3	107.542
Marker34465	3	108.124
Marker18723	3	108.124
Marker240410	3	108.124
Marker23070	3	108.705
Marker14933	3	110.47
Marker18033	3	110.47
Marker24227	3	110.47
Marker7147	3	110.47
Marker54427	3	110.47
Marker30594	3	110.47
Marker58427	3	110.47
Marker56495	3	111.051
Marker13204	3	111.051
Marker48842	3	111.633
Marker7247	3	111.633
Marker30713	3	111.633
Marker134714	3	112.214
Marker36939	3	112.796
Marker31955	3	113.965
Marker16748	3	115.73
Marker17724	3	115.73
Marker21269	3	116.312
Marker28560	3	116.312
Marker38377	3	116.312
Marker69787	3	116.312
Marker26131	3	116.312
Marker49071	3	116.312
Marker46492	3	116.312
Marker69105	3	116.893
Marker8409	3	116.893
Marker30533	3	116.893
Marker9076	3	116.893
Marker138607	3	116.893
Marker137917	3	116.893
Marker24941	3	117.474
Marker10702	3	118.056
Marker39482	3	118.056
Marker8055	3	118.637
Marker6545	3	118.637
Marker12004	3	118.637
Marker62743	3	119.219
Marker27559	3	119.219
Marker111248	3	119.219
Marker46346	3	119.219
Marker11922	3	119.219
Marker6225	3	119.219
Marker11955	3	119.219
Marker15712	3	119.219
Marker11653	3	119.219
Marker6956	3	119.8
Marker46886	3	119.8
Marker6605	3	119.8
Marker22186	3	120.381
Marker10414	3	120.381
Marker57776	3	120.381
Marker31472	3	120.963
Marker27757	3	121.544
Marker59802	3	121.544
Marker22036	3	121.544
Marker31694	3	121.544
Marker7975	3	121.544
Marker14106	3	122.714
Marker26330	3	122.714
Marker46546	3	122.714
Marker10265	3	123.295
Marker25617	3	123.877
Marker19173	3	123.877
Marker22281	3	124.458
Marker37160	3	125.039
Marker27026	3	125.039
Marker7115	3	125.039
Marker25118	3	125.039
Marker26116	3	125.039
Marker22119	3	125.039
Marker44000	3	125.039
Marker21777	3	125.039
Marker78510	3	125.039
Marker25694	3	125.039
Marker28615	3	125.039
Marker24246	3	125.039
Marker62830	3	125.039
Marker9804	3	126.209
Marker28628	3	126.209
Marker14927	3	130.428
Marker20129	3	130.428
Marker8329	3	130.428
Marker21892	3	130.428
Marker12931	3	130.428
Marker2766	3	130.428
Marker15455	3	132.193
Marker121431	3	132.193
Marker35087	3	135.62
Marker94607	3	136.95
Marker20160	3	136.95
Marker17611	3	138.12
Marker262828	3	148.634
Marker61266	3	153.229
Marker27441	3	153.811
Marker11566	3	153.811
Marker112425	3	153.811
Marker24586	3	154.392
Marker19134	3	154.973
Marker58442	3	159.8
Marker59142	3	164.449
Marker31089	3	165.333
Marker169254	3	178.363
Marker15283	3	178.363
Marker8731	3	187.191
Marker47615	3	187.773
Marker63167	3	187.773
Marker17089	3	195.24
Marker14873	3	196.41
Marker109453	3	196.41
Marker10560	3	196.41
Marker9432	3	196.41
Marker139181	3	196.991
Marker16506	3	196.991
Marker10365	3	196.991
Marker27476	3	196.991
Marker9915	3	196.991
Marker7234	3	196.991
Marker67199	3	197.572
Marker59668	3	197.572
Marker29797	3	197.572
Marker99662	3	198.154
Marker5874	3	198.154
Marker21279	3	198.154
Marker14592	3	198.154
Marker48536	3	198.154
Marker2952	3	198.154
Marker22398	3	198.154
Marker19783	3	198.154
Marker25344	3	198.154
Marker38071	3	198.735
Marker30169	3	198.735
Marker7815	3	198.735
Marker34630	4	0
Marker30207	4	0
Marker13588	4	0.183
Marker40242	4	0.22
Marker48252	4	0.334
Marker38608	4	0.334
Marker32095	4	0.494
Marker33240	4	0.494
Marker120437	4	0.595
Marker16688	4	0.595
Marker8282	4	0.595
Marker25521	4	0.628
Marker58228	4	0.645
Marker2767	4	0.696
Marker5825	4	0.696
Marker192042	4	0.747
Marker40720	4	0.747
Marker8612	4	0.747
Marker66099	4	0.747
Marker29232	4	0.747
Marker70601	4	0.747
Marker30480	4	0.747
Marker41378	4	0.785
Marker56074	4	3.143
Marker16875	4	6.15
Marker3131	4	6.15
Marker45193	4	7.35
Marker14960	4	7.775
Marker55035	4	7.939
Marker65921	4	7.939
Marker102003	4	7.939
Marker52920	4	7.939
Marker24220	4	7.939
Marker66907	4	8.537
Marker13745	4	8.537
Marker5654	4	8.537
Marker12471	4	9.135
Marker28638	4	11.526
Marker3403	4	11.526
Marker36053	4	11.526
Marker30101	4	11.526
Marker64055	4	11.526
Marker36495	4	11.526
Marker17069	4	11.526
Marker7216	4	12.116
Marker93250	4	12.116
Marker12203	4	12.116
Marker18207	4	12.116
Marker21982	4	12.116
Marker30798	4	12.116
Marker74756	4	13.304
Marker9634	4	13.899
Marker25005	4	13.899
Marker26328	4	13.899
Marker166406	4	13.899
Marker11420	4	13.899
Marker139197	4	13.899
Marker69104	4	13.899
Marker39163	4	13.899
Marker43622	4	13.899
Marker6807	4	13.899
Marker13070	4	13.899
Marker48292	4	14.462
Marker33566	4	14.488
Marker52843	4	14.488
Marker17359	4	14.837
Marker21954	4	14.837
Marker204995	4	14.837
Marker15767	4	14.837
Marker34192	4	14.868
Marker30553	4	14.939
Marker16244	4	14.939
Marker51975	4	14.939
Marker15878	4	14.954
Marker25929	4	15.177
Marker12848	4	15.309
Marker13763	4	15.395
Marker4462	4	15.535
Marker51740	4	15.535
Marker45113	4	16.308
Marker73491	4	16.308
Marker25199	4	16.308
Marker5618	4	16.308
Marker45782	4	16.308
Marker71372	4	16.843
Marker37857	4	16.843
Marker69335	4	18.646
Marker5232	4	18.646
Marker10990	4	19.247
Marker33082	4	19.247
Marker66935	4	19.247
Marker17019	4	19.247
Marker22111	4	19.247
Marker23741	4	19.247
Marker34880	4	19.85
Marker16878	4	19.85
Marker70308	4	19.85
Marker36810	4	19.85
Marker40336	4	19.85
Marker13922	4	19.85
Marker9822	4	19.85
Marker6803	4	21.061
Marker73607	4	21.061
Marker71608	4	21.061
Marker16662	4	21.061
Marker33859	4	21.061
Marker5835	4	21.061
Marker12285	4	21.061
Marker4391	4	21.061
Marker144298	4	21.061
Marker9391	4	21.389
Marker67293	4	21.537
Marker15719	4	21.686
Marker14678	4	21.696
Marker28945	4	24.15
Marker74936	4	24.15
Marker63092	4	28.194
Marker11459	4	28.485
Marker60096	4	28.485
Marker19833	4	28.485
Marker20783	4	28.485
Marker9851	4	30.344
Marker17828	4	30.344
Marker37716	4	31.581
Marker140708	4	33.451
Marker23226	4	33.907
Marker14882	4	33.907
Marker24457	4	34.283
Marker61509	4	34.48
Marker104818	4	34.743
Marker22780	4	34.743
Marker20327	4	34.743
Marker8794	4	34.743
Marker26424	4	34.966
Marker15017	4	34.966
Marker23198	4	35.179
Marker24526	4	35.311
Marker133733	4	35.41
Marker118944	4	35.45
Marker11088	4	35.837
Marker36251	4	35.837
Marker48765	4	35.837
Marker23519	4	35.837
Marker12650	4	35.837
Marker4723	4	37.178
Marker25900	4	37.178
Marker16569	4	37.178
Marker30501	4	37.178
Marker22532	4	37.178
Marker25789	4	37.178
Marker11993	4	37.214
Marker8094	4	37.442
Marker30039	4	38.007
Marker14706	4	38.007
Marker196732	4	38.007
Marker17936	4	38.073
Marker8485	4	38.073
Marker145095	4	38.341
Marker9301	4	38.545
Marker30487	4	38.545
Marker42212	4	38.769
Marker1914	4	38.769
Marker31112	4	38.769
Marker106565	4	38.769
Marker5236	4	39.614
Marker91864	4	39.614
Marker26820	4	41.385
Marker25679	4	41.385
Marker43680	4	41.385
Marker28426	4	41.385
Marker15255	4	42.31
Marker10104	4	42.756
Marker8975	4	43.245
Marker40623	4	43.245
Marker11108	4	43.291
Marker10196	4	43.291
Marker28111	4	43.291
Marker31464	4	43.291
Marker57251	4	43.605
Marker17495	4	43.605
Marker64940	4	43.744
Marker5933	4	43.895
Marker10760	4	44.187
Marker18043	4	44.187
Marker36477	4	44.247
Marker28406	4	44.459
Marker13230	4	44.459
Marker35546	4	45.315
Marker5244	4	45.365
Marker134607	4	45.365
Marker2996	4	45.365
Marker38040	4	45.754
Marker12716	4	45.754
Marker11965	4	49.85
Marker20048	4	49.85
Marker28529	4	51.342
Marker23259	4	51.342
Marker7401	4	51.342
Marker28015	4	51.342
Marker38131	4	55.019
Marker40117	4	55.019
Marker21285	4	58.886
Marker25054	4	59.077
Marker27504	4	61.254
Marker144681	4	61.254
Marker36442	4	63.051
Marker32862	4	65.642
Marker15709	4	70.219
Marker134813	4	72.786
Marker150235	4	73.56
Marker13229	4	74.501
Marker39920	4	74.501
Marker2308	4	74.501
Marker60293	4	74.526
Marker50504	4	74.56
Marker8270	4	74.56
Marker98600	4	74.668
Marker20591	4	74.685
Marker39247	4	74.685
Marker10514	4	74.716
Marker12710	4	74.723
Marker38531	4	74.723
Marker7945	4	74.769
Marker5665	4	74.769
Marker46097	4	75.319
Marker227150	4	75.764
Marker39752	4	78.134
Marker45186	4	78.615
Marker54017	4	78.765
Marker4656	4	79.341
Marker24770	4	81.081
Marker2347	4	81.232
Marker30355	4	81.654
Marker15261	4	81.654
Marker29281	4	81.654
Marker67879	4	81.654
Marker10533	4	81.654
Marker79593	4	84.365
Marker24805	4	84.365
Marker39265	4	85.531
Marker14634	4	85.531
Marker38880	4	86.105
Marker40378	4	86.264
Marker37796	4	86.323
Marker109066	4	86.323
Marker33987	4	86.458
Marker19340	4	86.458
Marker4617	4	86.522
Marker18045	4	91.515
Marker13961	4	91.515
Marker26482	4	92.71
Marker265615	4	92.962
Marker34211	4	93.294
Marker61611	4	93.294
Marker1405	4	93.294
Marker11947	4	93.894
Marker22053	4	94.003
Marker26705	4	95.709
Marker44473	4	99.4
Marker7248	4	99.4
Marker68440	4	99.4
Marker24411	4	112.948
Marker12673	4	113.091
Marker20984	4	114.67
Marker11470	4	114.894
Marker74193	4	119.539
Marker18439	4	119.539
Marker13908	4	120.579
Marker24378	4	120.579
Marker9531	4	120.579
Marker16699	4	121.183
Marker18051	4	122.971
Marker72776	4	122.971
Marker25291	4	122.971
Marker38852	4	123.58
Marker105763	4	123.58
Marker21081	4	123.58
Marker30367	4	126.177
Marker50474	4	129.203
Marker63358	4	141.61
Marker33834	4	142.615
Marker29185	4	142.615
Marker143149	4	142.615
Marker26966	4	142.778
Marker11402	4	144.512
Marker17467	4	144.512
Marker28900	4	144.898
Marker105407	4	144.898
Marker13939	4	147.82
Marker20229	4	147.89
Marker13821	4	147.89
Marker13541	4	147.89
Marker9902	4	147.89
Marker9990	4	147.89
Marker20654	4	150.274
Marker63897	4	150.274
Marker162426	4	150.454
Marker22408	4	152.064
Marker111713	4	152.064
Marker63931	4	152.064
Marker10849	4	152.661
Marker17051	4	152.661
Marker15500	4	152.661
Marker13343	4	152.661
Marker20676	4	152.661
Marker29483	4	152.661
Marker2728	4	152.661
Marker2415	4	152.661
Marker15642	4	153.253
Marker23319	4	154.442
Marker89682	4	154.442
Marker18987	4	154.442
Marker41245	4	154.442
Marker8099	4	156.775
Marker19992	4	156.775
Marker6279	4	156.775
Marker21077	4	156.775
Marker14256	4	160.423
Marker36333	4	160.423
Marker5809	4	160.423
Marker14750	4	160.423
Marker6974	4	160.423
Marker26774	4	160.423
Marker7421	4	161.036
Marker19316	4	161.036
Marker31704	4	165.323
Marker24924	4	166.095
Marker25511	4	166.508
Marker19788	4	166.508
Marker10232	4	166.508
Marker3260	4	166.508
Marker84133	4	166.508
Marker17162	4	167.101
Marker2853	4	167.101
Marker8722	4	167.101
Marker238627	4	167.101
Marker15316	4	167.712
Marker125790	4	167.712
Marker21638	4	167.712
Marker14637	4	167.943
Marker27417	4	168.178
Marker72062	4	168.289
Marker9333	4	168.885
Marker6049	4	168.885
Marker106801	4	169.936
Marker33588	4	170.093
Marker8308	4	170.093
Marker19444	4	171.308
Marker74938	4	174.254
Marker45052	4	174.351
Marker1549	4	174.351
Marker36696	4	174.917
Marker8656	4	175.543
Marker97342	4	176.137
Marker133903	4	177.661
Marker12533	4	181.375
Marker20330	4	182.135
Marker6218	4	182.567
Marker33550	4	182.728
Marker53883	4	182.728
Marker10739	4	182.728
Marker83449	4	183.32
Marker40000	4	183.911
Marker34928	4	183.911
Marker3614	4	183.911
Marker3526	4	183.911
Marker33256	4	183.911
Marker79286	4	183.911
Marker5040	4	183.911
Marker2818	4	185.088
Marker19733	4	185.088
Marker59672	4	185.088
Marker20343	4	185.088
Marker16733	4	185.088
Marker35572	4	185.088
Marker20969	4	185.088
Marker14911	4	185.088
Marker52910	4	185.267
Marker32434	4	186.245
Marker23054	4	186.245
Marker12297	4	186.245
Marker8073	4	186.245
Marker75874	4	186.245
Marker44001	4	186.814
Marker11238	4	186.814
Marker56597	4	187.259
Marker74580	4	187.322
Marker84301	4	187.8
Marker15943	4	187.923
Marker17446	4	188.389
Marker23018	5	0
Marker18574	5	0
Marker21784	5	0
Marker41730	5	0
Marker13966	5	0.581
Marker4773	5	0.581
Marker14341	5	0.581
Marker155919	5	0.581
Marker201761	5	0.581
Marker35890	5	1.163
Marker68054	5	1.163
Marker50724	5	1.163
Marker107259	5	1.163
Marker136888	5	1.163
Marker91918	5	1.163
Marker12879	5	1.163
Marker11435	5	1.744
Marker17945	5	2.326
Marker22333	5	2.326
Marker38924	5	2.907
Marker20503	5	4.672
Marker15217	5	4.672
Marker78598	5	5.253
Marker59034	5	5.253
Marker13289	5	5.253
Marker27189	5	7.621
Marker12740	5	7.621
Marker66744	5	18.561
Marker14035	5	18.561
Marker42377	5	18.561
Marker72865	5	20.326
Marker8420	5	21.496
Marker255475	5	21.496
Marker27045	5	21.496
Marker74786	5	21.496
Marker39175	5	21.496
Marker41068	5	26.989
Marker22359	5	26.989
Marker12467	5	28.159
Marker141906	5	28.159
Marker12516	5	28.159
Marker23301	5	28.159
Marker9371	5	28.159
Marker22616	5	28.159
Marker73983	5	28.159
Marker64179	5	28.159
Marker168432	5	28.159
Marker72297	5	30.526
Marker139270	5	30.526
Marker64437	5	30.526
Marker27211	5	31.108
Marker175488	5	31.108
Marker29316	5	31.108
Marker2581	5	31.108
Marker46379	5	31.108
Marker16858	5	31.689
Marker6878	5	31.689
Marker10101	5	31.689
Marker14345	5	31.689
Marker5734	5	32.859
Marker129106	5	32.859
Marker19535	5	33.44
Marker45820	5	34.022
Marker22400	5	34.022
Marker8587	5	34.022
Marker115739	5	34.022
Marker32586	5	34.022
Marker6841	5	34.022
Marker140386	5	34.022
Marker114954	5	34.022
Marker10519	5	34.022
Marker2512	5	34.022
Marker222573	5	34.022
Marker27506	5	34.022
Marker26725	5	34.022
Marker8024	5	34.022
Marker34997	5	34.603
Marker10569	5	35.184
Marker34095	5	35.184
Marker9240	5	35.184
Marker12109	5	35.184
Marker11693	5	35.184
Marker25643	5	35.766
Marker11902	5	35.766
Marker94667	5	35.766
Marker13331	5	35.766
Marker13138	5	36.347
Marker60332	5	36.347
Marker59536	5	36.347
Marker53927	5	36.929
Marker69093	5	38.693
Marker60563	5	38.693
Marker15262	5	39.275
Marker32295	5	39.275
Marker14147	5	40.444
Marker110586	5	46.587
Marker16206	5	48.352
Marker9302	5	48.352
Marker10946	5	50.117
Marker34225	5	50.117
Marker67968	5	50.117
Marker32865	5	50.698
Marker25494	5	50.698
Marker26249	5	51.28
Marker9895	5	51.28
Marker18346	5	53.994
Marker21092	5	54.827
Marker2764	5	54.827
Marker16166	5	55.409
Marker30311	5	55.409
Marker60301	5	55.409
Marker48583	5	55.409
Marker35457	5	55.99
Marker117098	5	55.99
Marker9549	5	55.99
Marker95533	5	55.99
Marker18404	5	55.99
Marker11268	5	56.571
Marker23580	5	56.571
Marker15582	5	59.548
Marker48303	5	59.548
Marker47268	5	61.313
Marker18301	5	61.313
Marker11469	5	61.895
Marker37680	5	61.895
Marker64084	5	61.895
Marker69589	5	66.747
Marker21828	5	66.747
Marker5764	5	69.875
Marker44684	5	78.188
Marker18179	5	82.016
Marker28749	5	82.673
Marker15639	5	83.843
Marker26718	5	83.843
Marker4008	5	84.424
Marker195934	5	84.424
Marker83825	5	84.424
Marker71076	5	85.006
Marker208740	5	85.006
Marker6977	5	86.175
Marker9198	5	87.94
Marker43348	5	89.11
Marker59152	5	89.11
Marker144729	5	92.087
Marker36540	5	93.613
Marker19660	5	94.429
Marker22007	5	94.429
Marker16312	5	95.97
Marker24944	5	96.874
Marker45406	5	101.621
Marker74448	5	101.621
Marker16590	5	110.449
Marker131211	5	110.449
Marker32038	5	111.03
Marker30404	5	111.03
Marker45859	5	111.03
Marker73121	5	112.2
Marker21102	5	112.2
Marker14627	5	113.965
Marker70829	5	115.134
Marker6837	5	118.112
Marker20074	5	119.281
Marker29908	5	119.281
Marker142851	5	119.281
Marker46864	5	120.451
Marker67805	5	122.818
Marker48817	5	122.818
Marker10092	5	122.818
Marker12483	5	126.413
Marker44220	5	126.413
Marker42465	5	126.413
Marker50892	5	135.935
Marker12436	5	135.935
Marker61399	5	135.935
Marker29426	5	138.649
Marker46319	5	140.672
Marker53765	5	140.672
Marker1455	5	141.842
Marker10966	5	142.423
Marker25409	5	143.004
Marker13353	5	143.004
Marker6233	5	143.586
Marker104082	5	143.586
Marker216424	5	143.586
Marker65975	5	143.586
Marker45139	5	143.586
Marker35657	5	143.586
Marker70613	5	143.586
Marker3246	5	143.586
Marker12277	5	143.586
Marker77708	5	143.586
Marker11370	5	143.586
Marker115035	5	143.586
Marker30787	5	143.586
Marker30568	5	143.586
Marker66568	5	144.167
Marker24406	5	144.167
Marker89897	5	144.167
Marker60833	5	144.167
Marker22941	5	144.749
Marker112037	5	144.749
Marker43109	5	144.749
Marker39291	5	144.749
Marker38689	5	144.749
Marker51704	5	144.749
Marker1440	5	144.749
Marker57754	5	144.749
Marker61632	5	144.749
Marker20799	5	144.749
Marker48392	6	0
Marker44603	6	0.581
Marker73900	6	0.581
Marker3674	6	0.581
Marker9353	6	0.581
Marker25050	6	0.581
Marker6778	6	0.581
Marker47398	6	0.581
Marker19903	6	0.581
Marker39128	6	0.581
Marker57513	6	0.581
Marker139913	6	0.581
Marker2175	6	1.163
Marker23904	6	1.163
Marker19166	6	1.744
Marker253585	6	1.744
Marker14101	6	2.914
Marker20757	6	2.914
Marker11949	6	3.495
Marker12412	6	5.108
Marker4155	6	5.838
Marker24474	6	22.087
Marker22996	6	22.087
Marker8564	6	22.087
Marker76024	6	22.087
Marker50647	6	22.087
Marker7812	6	22.087
Marker32918	6	23.257
Marker67153	6	25.624
Marker50280	6	25.624
Marker5701	6	41.873
Marker13202	6	41.873
Marker16583	6	41.873
Marker31945	6	43.043
Marker9235	6	43.043
Marker10007	6	44.212
Marker34102	6	44.212
Marker14896	6	45.382
Marker21340	6	47.749
Marker34583	6	47.749
Marker53899	6	47.749
Marker10399	6	47.749
Marker30200	6	47.749
Marker7972	6	58.69
Marker18855	6	59.86
Marker20729	6	59.86
Marker29372	6	61.03
Marker17643	6	62.794
Marker60257	6	63.964
Marker13855	6	63.964
Marker27409	6	67.558
Marker33197	6	69.153
Marker7781	6	69.901
Marker41198	6	70.483
Marker15570	6	70.483
Marker37953	6	70.483
Marker27906	6	70.483
Marker23278	6	71.064
Marker14291	6	71.064
Marker18740	6	71.064
Marker3547	6	71.646
Marker161051	6	71.646
Marker125182	6	72.227
Marker57514	6	73.397
Marker54215	6	73.397
Marker31956	6	73.397
Marker5062	6	73.397
Marker123793	6	73.397
Marker14944	6	73.397
Marker234879	6	73.397
Marker48147	6	73.978
Marker17254	6	74.864
Marker46479	6	74.992
Marker28120	6	75.107
Marker14295	6	75.994
Marker18524	6	77.164
Marker25627	6	78.047
Marker111863	6	78.913
Marker27246	6	78.913
Marker23325	6	79.494
Marker72845	6	81.259
Marker14568	6	81.259
Marker33878	6	81.259
Marker17252	6	81.841
Marker43315	6	81.841
Marker9091	6	82.422
Marker129266	6	82.422
Marker100884	6	82.422
Marker14321	6	82.422
Marker61581	6	88.372
Marker21989	6	88.479
Marker23129	6	91.023
Marker41330	6	91.023
Marker45345	6	91.023
Marker253084	6	91.604
Marker51602	6	92.185
Marker8258	6	92.185
Marker16476	6	92.185
Marker140108	6	92.185
Marker28236	6	92.767
Marker41484	6	92.767
Marker31286	6	92.767
Marker25903	6	92.767
Marker42348	6	93.348
Marker16794	6	93.348
Marker71171	6	93.348
Marker6236	6	93.93
Marker7486	6	95.695
Marker85453	6	95.695
Marker119420	6	95.695
Marker99404	6	95.695
Marker14409	6	96.276
Marker44203	6	96.276
Marker139266	6	97.446
Marker60835	6	97.446
Marker52876	6	98.027
Marker24718	6	98.027
Marker4476	6	98.608
Marker11022	6	98.608
Marker21880	6	98.608
Marker22495	6	98.608
Marker182938	6	98.608
Marker181607	6	98.608
Marker2258	6	98.608
Marker43457	6	98.608
Marker9546	6	98.608
Marker55759	6	98.608
Marker22669	6	98.608
Marker19319	6	98.608
Marker8205	6	98.608
Marker186003	6	98.608
Marker76391	6	98.608
Marker25095	6	98.608
Marker42438	6	98.608
Marker15044	6	98.608
Marker29809	6	98.608
Marker5625	6	99.19
Marker16232	6	99.19
Marker42197	6	99.19
Marker16796	6	99.19
Marker45216	6	99.19
Marker71203	6	99.19
Marker13823	6	99.19
Marker8092	6	99.19
Marker2416	6	99.19
Marker17841	6	99.19
Marker24599	6	99.771
Marker31501	6	99.771
Marker23106	6	99.771
Marker10112	6	99.771
Marker19925	6	99.771
Marker32276	6	99.771
Marker97781	6	99.771
Marker36317	6	100.353
Marker52224	6	100.353
Marker63006	6	100.353
Marker46792	6	100.353
Marker47530	6	100.934
Marker96949	6	100.934
Marker144328	6	100.934
Marker60432	6	100.934
Marker16547	6	100.934
Marker5134	6	100.934
Marker62585	6	100.934
Marker21438	6	105.153
Marker67453	6	106.323
Marker32044	6	106.323
Marker56176	6	106.323
Marker82656	6	107.493
Marker42661	6	107.493
Marker123634	6	107.493
Marker9766	6	107.493
Marker35399	6	108.074
Marker32470	6	108.808
Marker178209	6	110.417
Marker38926	6	110.417
Marker93405	6	110.417
Marker11149	6	110.999
Marker22396	6	113.366
Marker25804	6	114.536
Marker69266	6	114.536
Marker42262	6	115.705
Marker17817	6	116.287
Marker20315	6	120.506
Marker68357	6	120.506
Marker65948	6	121.877
Marker16062	6	122.002
Marker9358	6	122.051
Marker53341	6	122.097
Marker18911	6	125.58
Marker15219	6	127.345
Marker14794	6	129.109
Marker13675	6	129.109
Marker11855	6	130.516
Marker29751	6	132.642
Marker32792	6	134.407
Marker99409	6	134.407
Marker113383	6	134.407
Marker48128	6	134.988
Marker42647	6	136.158
Marker37810	6	139.064
Marker58545	6	142.73
Marker177291	6	142.73
Marker10901	6	145.707
Marker5072	6	146.289
Marker12993	6	146.289
Marker133299	6	146.289
Marker47517	7	0
Marker31005	7	0
Marker9725	7	0
Marker31147	7	0.581
Marker3127	7	0.581
Marker19969	7	0.613
Marker10085	7	0.645
Marker74902	7	0.645
Marker25525	7	0.645
Marker44584	7	0.645
Marker13258	7	0.662
Marker256184	7	0.68
Marker63585	7	0.68
Marker193030	7	0.697
Marker68978	7	0.714
Marker31862	7	0.714
Marker80176	7	3.691
Marker9830	7	3.691
Marker26442	7	3.691
Marker34754	7	4.273
Marker47425	7	6.64
Marker41456	7	6.64
Marker9826	7	6.64
Marker19626	7	6.64
Marker23646	7	6.64
Marker13848	7	6.64
Marker108224	7	6.64
Marker44505	7	6.64
Marker8340	7	6.64
Marker6224	7	6.64
Marker27841	7	6.64
Marker41860	7	6.64
Marker151458	7	6.64
Marker22148	7	7.222
Marker3729	7	7.605
Marker8345	7	7.987
Marker51108	7	7.987
Marker4225	7	7.987
Marker28866	7	7.987
Marker12661	7	7.987
Marker13129	7	14.788
Marker60483	7	14.788
Marker35948	7	16.553
Marker36002	7	16.553
Marker51817	7	16.553
Marker15191	7	22.046
Marker26147	7	22.046
Marker84165	7	33.584
Marker32168	7	33.677
Marker7779	7	36.162
Marker46351	7	36.162
Marker26088	7	36.744
Marker68091	7	36.744
Marker139579	7	40.672
Marker53288	7	44.556
Marker23745	7	44.556
Marker17759	7	45.137
Marker76283	7	45.137
Marker71837	7	45.137
Marker134981	7	45.137
Marker252511	7	49.356
Marker26180	7	49.356
Marker71653	7	49.356
Marker34007	7	49.356
Marker25792	7	49.356
Marker11543	7	49.356
Marker56962	7	50.526
Marker25850	7	52.291
Marker75376	7	54.056
Marker26614	7	54.637
Marker22417	7	54.637
Marker26534	7	55.219
Marker65442	7	55.219
Marker14983	7	60.545
Marker12092	7	62.465
Marker15784	7	63.047
Marker61367	7	63.628
Marker23996	7	63.628
Marker8266	7	64.21
Marker34442	7	64.21
Marker16926	7	64.21
Marker47635	7	64.21
Marker4747	7	64.21
Marker41408	7	64.791
Marker111513	7	64.791
Marker83892	7	65.372
Marker68581	7	65.372
Marker27963	7	65.372
Marker128843	7	65.372
Marker56868	7	67.137
Marker45907	7	67.137
Marker119867	7	67.719
Marker143909	7	67.719
Marker23945	7	68.3
Marker13390	7	68.3
Marker23802	7	68.3
Marker44877	7	68.3
Marker33530	7	68.881
Marker16956	7	68.881
Marker15839	7	68.881
Marker10911	7	71.107
Marker6165	7	71.826
Marker40315	7	73.59
Marker73183	7	74.76
Marker47987	7	74.76
Marker17344	7	75.341
Marker35427	7	76.511
Marker79808	7	76.511
Marker10673	7	76.511
Marker1350	7	76.511
Marker7706	7	76.511
Marker31706	7	77.093
Marker43722	7	78.857
Marker54339	7	78.857
Marker18602	7	78.857
Marker23630	7	79.439
Marker36740	7	80.02
Marker10029	7	81.19
Marker20289	7	81.19
Marker36675	7	81.959
Marker71554	7	83.532
Marker98361	7	83.532
Marker44498	7	85.297
Marker17047	7	85.879
Marker42001	7	86.739
Marker30588	7	87.628
Marker180319	7	88.209
Marker52998	7	88.209
Marker38894	7	88.209
Marker48200	7	88.209
Marker45979	7	91.804
Marker20477	7	92.973
Marker150262	7	92.973
Marker14937	7	92.973
Marker114365	7	92.973
Marker46574	7	92.973
Marker19976	7	92.973
Marker129807	7	92.973
Marker7308	7	92.973
Marker30281	7	92.973
Marker37519	7	93.555
Marker46644	7	93.555
Marker30423	7	95.32
Marker133493	7	95.32
Marker36995	7	95.32
Marker47064	7	95.32
Marker105602	7	97.085
Marker39456	7	97.085
Marker14404	7	97.085
Marker37626	7	97.666
Marker14330	7	97.666
Marker30437	7	97.666
Marker26388	7	98.247
Marker231231	7	98.247
Marker33210	7	98.247
Marker8062	7	100.615
Marker121227	7	101.784
Marker40557	7	101.784
Marker22880	7	101.784
Marker23036	7	101.784
Marker34336	7	101.784
Marker46937	7	101.784
Marker71445	7	103.639
Marker119665	7	115.929
Marker91218	7	115.929
Marker24514	7	117.099
Marker5842	7	117.099
Marker75685	7	117.68
Marker119502	7	117.68
Marker21693	7	118.261
Marker42283	7	118.261
Marker40469	7	118.261
Marker43245	7	118.843
Marker41197	7	118.843
Marker14684	7	118.843
Marker16964	7	118.843
Marker73764	7	120.608
Marker19372	7	120.608
Marker25527	7	120.608
Marker82953	7	120.608
Marker18870	7	122.975
Marker10440	7	122.975
Marker30029	7	122.975
Marker17449	7	122.975
Marker55739	7	122.975
Marker11633	7	122.975
Marker51656	7	123.556
Marker30298	7	123.556
Marker23670	7	123.556
Marker30830	7	123.556
Marker36851	7	124.726
Marker50204	7	124.726
Marker13560	7	125.307
Marker37588	7	125.307
Marker34482	7	125.307
Marker32174	8	0
Marker5422	8	0
Marker85059	8	0.581
Marker31506	8	0.581
Marker5668	8	2.346
Marker92724	8	2.346
Marker45256	8	2.346
Marker51400	8	2.346
Marker29597	8	2.346
Marker27129	8	2.346
Marker20479	8	4.111
Marker21214	8	4.111
Marker42585	8	5.876
Marker36355	8	6.457
Marker135756	8	7.039
Marker24697	8	8.209
Marker36025	8	12.428
Marker35504	8	12.428
Marker16814	8	12.428
Marker42515	8	13.009
Marker33350	8	14.179
Marker26459	8	14.179
Marker9496	8	15.349
Marker63689	8	17.113
Marker23628	8	17.938
Marker20880	8	19.655
Marker18705	8	24.295
Marker20243	8	27.272
Marker11840	8	27.853
Marker7887	8	27.853
Marker14796	8	27.853
Marker68139	8	28.434
Marker10728	8	37.262
Marker95911	8	37.262
Marker10189	8	37.844
Marker25587	8	37.844
Marker16576	8	40.211
Marker25485	8	41.381
Marker11785	8	42.138
Marker9535	8	44.324
Marker26057	8	44.324
Marker31952	8	44.324
Marker47210	8	44.905
Marker65103	8	44.905
Marker24398	8	46.67
Marker21552	8	49.037
Marker119487	8	49.037
Marker17434	8	51.405
Marker30073	8	51.405
Marker22689	8	51.986
Marker9321	8	53.751
Marker15359	8	53.751
Marker16656	8	53.751
Marker11794	8	57.345
Marker144313	8	57.345
Marker33541	8	59.11
Marker21167	8	59.11
Marker34342	8	59.11
Marker23870	8	59.691
Marker32916	8	59.691
Marker28976	8	59.691
Marker69593	8	59.691
Marker2757	8	59.691
Marker10562	8	59.691
Marker6498	8	59.691
Marker81159	8	61.456
Marker26640	8	64.433
Marker69039	8	66.198
Marker19801	8	66.198
Marker19613	8	69.175
Marker49090	8	70.345
Marker70592	8	70.345
Marker41806	8	70.926
Marker74712	8	70.926
Marker8102	8	72.096
Marker22803	8	72.096
Marker12537	8	72.096
Marker48872	8	72.677
Marker26051	8	73.259
Marker128300	8	73.259
Marker17297	8	73.259
Marker17195	8	73.259
Marker145124	8	73.259
Marker18600	8	73.259
Marker135892	8	73.259
Marker8374	8	73.259
Marker117346	8	75.024
Marker194762	8	75.024
Marker30444	8	75.605
Marker76204	8	77.972
Marker48532	8	78.554
Marker28602	8	79.135
Marker178025	8	80.9
Marker22962	8	82.07
Marker15495	8	83.239
Marker123082	8	83.239
Marker29375	8	83.239
Marker32291	8	83.239
Marker42103	8	83.239
Marker23211	8	88.235
Marker128875	8	116.235
Marker15333	8	116.845
Marker134827	8	116.863
Marker6378	8	117.929
Marker9415	8	117.929
Marker55397	8	117.929
Marker34354	8	117.929
Marker32660	8	118.51
Marker57116	8	119.092
Marker11313	8	119.092
Marker8323	8	119.092
Marker16524	8	119.092
Marker11292	8	119.092
Marker43646	8	122.069
Marker5763	8	122.069
Marker96852	8	122.069
Marker66526	8	122.069
Marker22810	8	122.069
Marker28275	8	122.069
Marker56197	8	122.069
Marker40700	8	123.834
Marker88192	8	123.834
Marker3271	8	123.941
Marker151056	8	124.057
Marker10464	8	125.046
Marker68859	8	125.627
Marker52257	8	127.404
Marker60950	8	129.181
Marker55088	8	129.763
Marker258521	8	129.902
Marker8016	8	129.983
Marker43621	8	129.997
Marker26804	8	132.455
Marker15281	8	141.135
Marker22044	8	151.362
Marker62229	8	151.362
Marker11884	8	152.531
Marker23709	8	152.531
Marker14343	8	152.531
Marker13838	8	152.531
Marker7322	8	152.531
Marker8088	8	152.531
Marker13371	8	152.531
Marker45426	8	153.206
Marker42214	8	155.893
Marker48344	8	156.55
Marker3991	8	157.24
Marker34296	8	157.24
Marker43134	8	157.24
Marker27839	8	157.821
Marker110970	8	157.821
Marker45455	8	157.821
Marker41103	8	157.821
Marker158577	8	157.821
Marker66208	8	157.821
Marker1619	8	157.821
Marker45988	8	157.821
Marker65279	8	157.821
Marker33532	8	157.821
Marker54545	8	158.991
Marker197329	8	159.573
Marker24664	8	159.573
Marker17704	8	159.573
Marker8639	8	160.154
Marker3879	8	160.154
Marker21873	8	160.154
Marker20856	8	161.919
Marker12106	8	163.684
Marker10494	8	164.265
Marker6884	8	164.265
Marker16028	8	164.265
Marker45161	8	164.265
Marker51160	8	164.265
Marker6450	8	164.265
Marker131938	8	164.265
Marker54107	8	165.435
Marker33730	8	165.435
Marker58353	8	165.435
Marker5327	8	165.435
Marker15332	8	165.435
Marker45776	8	165.435
Marker128905	8	165.435
Marker24748	8	165.435
Marker133540	8	167.2
Marker20640	8	167.2
Marker196231	8	167.2
Marker7958	8	167.2
Marker42575	8	167.2
Marker43045	8	167.2
Marker79263	8	167.781
Marker7291	8	167.781
Marker42557	9	0
Marker80786	9	1.557
Marker18755	9	2.992
Marker12265	9	2.992
Marker17350	9	4.558
Marker15012	9	4.558
Marker26509	9	4.726
Marker30477	9	5.09
Marker126455	9	5.213
Marker49212	9	5.302
Marker17891	9	8.017
Marker71780	9	9.445
Marker38406	9	18.182
Marker41403	9	18.323
Marker43909	9	21.848
Marker22864	9	29.211
Marker6710	9	29.933
Marker87723	9	31.233
Marker21432	9	32.521
Marker29438	9	41.041
Marker8720	9	42.812
Marker43778	9	43.403
Marker7875	9	45.163
Marker23762	9	45.163
Marker4206	9	45.163
Marker21379	9	45.163
Marker69176	9	46.5
Marker42084	9	46.817
Marker49925	9	46.817
Marker14777	9	46.817
Marker43150	9	46.817
Marker10607	9	46.817
Marker20730	9	46.817
Marker56072	9	46.961
Marker19954	9	46.961
Marker3791	9	46.961
Marker18912	9	46.961
Marker3994	9	46.961
Marker33279	9	46.961
Marker128745	9	46.961
Marker9748	9	47.091
Marker35326	9	47.297
Marker159961	9	47.297
Marker5101	9	47.297
Marker16207	9	47.297
Marker42870	9	47.297
Marker20701	9	47.428
Marker12542	9	47.683
Marker35882	9	47.683
Marker30166	9	47.683
Marker20718	9	47.683
Marker37201	9	47.683
Marker29784	9	47.683
Marker60574	9	47.683
Marker256802	9	49.112
Marker124787	9	49.112
Marker108865	9	49.259
Marker23371	9	49.259
Marker51509	9	49.259
Marker127106	9	49.259
Marker86543	9	49.259
Marker32576	9	49.259
Marker30174	9	49.259
Marker25330	9	49.259
Marker134498	9	49.259
Marker52372	9	49.259
Marker8501	9	49.259
Marker32146	9	49.265
Marker41445	9	49.404
Marker100041	9	50.698
Marker10671	9	52.022
Marker11920	9	52.022
Marker31876	9	52.022
Marker35369	9	52.436
Marker59406	9	52.436
Marker22779	9	52.436
Marker56523	9	52.66
Marker58217	9	52.66
Marker179799	9	53.127
Marker34877	9	53.127
Marker7178	9	53.127
Marker4234	9	69.712
Marker9255	9	70.369
Marker3722	9	70.369
Marker50590	9	80.054
Marker27705	9	88.404
Marker14818	9	88.97
Marker7877	9	90.759
Marker12767	9	91.949
Marker19570	9	92.545
Marker27706	9	92.545
Marker1712	9	92.545
Marker8023	9	101.866
Marker28312	9	102.484
Marker90821	9	102.484
Marker188137	9	123.108
Marker43438	9	123.131
Marker9930	9	123.131
Marker3581	9	123.131
Marker61479	9	123.131
Marker26033	9	123.131
Marker4000	9	123.131
Marker20798	9	123.131
Marker44150	9	123.131
Marker134040	9	124.613
Marker46211	9	124.857
Marker11236	9	124.857
Marker11911	9	124.857
Marker63755	9	125.917
Marker4461	9	128.89
Marker9996	9	129.48
Marker34159	9	129.593
Marker76111	9	129.612
Marker49652	9	129.612
Marker27105	9	129.756
Marker56713	9	129.756
Marker213707	9	130.154
Marker28054	9	130.739
Marker6771	9	133.075
Marker16242	9	133.76
Marker78056	9	135.344
Marker38686	9	135.344
Marker7787	9	135.344
Marker6842	9	143.052
Marker26156	9	143.052
Marker43965	9	160.221
Marker9631	9	160.597
Marker12430	9	162.813
Marker57763	9	162.813
Marker34160	9	162.813
Marker56058	9	162.813
Marker28349	9	163.123
Marker32077	9	163.485
Marker34770	9	163.485
Marker13580	9	163.486
Marker11029	9	164.127
Marker38484	9	164.127
Marker32522	9	164.127
Marker37548	9	164.431
Marker22848	9	164.431
Marker23692	9	164.431
Marker99477	9	164.431
Marker11083	9	164.91
Marker32170	9	165.493
Marker38725	9	166.68
Marker67679	9	166.68
Marker45765	9	166.68
Marker46778	9	166.68
Marker7695	9	166.68
Marker26335	9	168.099
Marker30329	9	169.108
Marker107284	9	170.316
Marker10378	9	170.316
Marker144770	9	170.316
Marker8052	9	170.316
Marker39480	9	170.316
Marker6753	9	170.316
Marker1039	9	170.316
Marker28036	9	170.73
Marker55580	9	170.948
Marker9636	9	171.173
[truncated: 2,868 more rows]

## Sheet: male map
Marker name	Linkage group location	Gentic position
Marker17382	1	0
Marker25681	1	0
Marker9249	1	0
Marker44443	1	0
Marker12307	1	0
Marker129133	1	0.581
Marker19015	1	0.581
Marker14680	1	3.558
Marker60675	1	3.558
Marker91103	1	3.558
Marker3597	1	3.558
Marker29728	1	6.536
Marker5041	1	6.536
Marker44112	1	10.13
Marker7971	1	10.13
Marker47299	1	10.711
Marker36520	1	13.688
Marker2993	1	13.688
Marker3603	1	13.688
Marker9265	1	14.27
Marker4091	1	14.27
Marker27381	1	36.458
Marker74490	1	36.458
Marker17032	1	43.258
Marker7521	1	43.258
Marker5133	1	43.84
Marker65707	1	45.009
Marker3924	1	45.009
Marker7046	1	45.009
Marker11385	1	46.774
Marker56586	1	46.774
Marker16262	1	47.356
Marker51759	1	47.356
Marker40212	1	50.95
Marker40462	1	51.532
Marker69926	1	58.999
Marker38802	1	58.999
Marker8133	1	58.999
Marker41939	1	58.999
Marker47483	1	67.827
Marker56707	1	68.408
Marker4915	1	68.989
Marker100560	1	69.571
Marker7455	1	69.571
Marker250061	1	70.152
Marker121553	1	70.152
Marker15593	1	70.734
Marker48305	1	70.734
Marker4229	1	70.734
Marker69147	1	70.734
Marker3538	1	70.734
Marker39098	1	70.734
Marker27116	1	71.315
Marker36095	1	71.315
Marker71022	1	79.458
Marker38149	1	79.458
Marker20374	1	79.458
Marker12286	1	79.458
Marker26663	1	79.458
Marker22284	1	79.458
Marker39472	1	88.98
Marker209433	1	89.562
Marker50497	1	89.562
Marker24486	1	93.156
Marker4900	1	93.156
Marker8367	1	101.984
Marker46774	1	102.565
Marker68419	1	102.565
Marker12766	1	102.565
Marker35595	1	105.543
Marker17504	1	105.543
Marker25823	1	105.543
Marker7258	1	105.543
Marker96305	1	105.543
Marker18545	1	107.307
Marker42286	1	107.889
Marker65463	1	108.47
Marker27642	1	108.47
Marker26670	1	109.64
Marker19474	1	110.81
Marker45949	1	110.81
Marker21407	1	110.81
Marker25639	1	110.81
Marker41553	1	110.81
Marker75713	1	110.81
Marker62974	1	110.81
Marker19642	1	110.81
Marker130325	1	110.81
Marker8830	1	110.81
Marker3653	1	110.81
Marker17538	1	110.81
Marker71225	1	110.81
Marker33706	1	110.81
Marker55514	1	110.81
Marker18287	1	110.81
Marker30069	1	110.81
Marker27672	1	110.81
Marker61626	1	110.81
Marker5432	1	110.81
Marker145602	1	110.81
Marker33147	1	110.81
Marker16690	1	110.81
Marker34066	1	110.81
Marker61955	1	110.81
Marker6601	1	110.81
Marker94191	1	110.81
Marker13721	1	110.81
Marker29838	1	110.81
Marker42941	1	110.81
Marker26320	1	110.81
Marker92804	1	110.81
Marker198213	1	110.81
Marker22965	1	110.81
Marker20410	1	110.81
Marker28701	1	110.81
Marker12618	1	110.81
Marker9375	1	110.81
Marker86005	1	110.81
Marker12757	1	110.81
Marker32337	1	110.81
Marker54958	1	110.81
Marker28778	1	111.391
Marker54273	1	111.391
Marker19831	1	111.391
Marker15409	1	111.972
Marker18077	1	111.972
Marker25501	1	111.972
Marker16507	1	111.972
Marker7475	1	111.972
Marker29602	1	111.972
Marker28421	1	111.972
Marker2039	1	111.972
Marker115934	1	112.554
Marker139251	1	112.554
Marker47649	1	112.554
Marker10987	1	113.135
Marker10536	1	113.135
Marker2726	1	113.135
Marker36858	1	113.717
Marker19413	1	113.717
Marker20090	1	113.717
Marker47119	1	113.717
Marker25962	1	113.717
Marker33422	1	113.717
Marker63115	1	113.717
Marker113605	2	0
Marker34043	2	0
Marker19017	2	0.581
Marker5576	2	0.581
Marker131774	2	2.613
Marker130675	2	11.142
Marker19572	2	14.119
Marker118301	2	14.119
Marker45751	2	23.642
Marker40969	2	23.642
Marker23578	2	23.642
Marker18510	2	23.642
Marker8707	2	23.642
Marker18992	2	24.223
Marker19064	2	24.804
Marker89456	2	26.569
Marker37826	2	26.569
Marker15381	2	30.789
Marker70285	2	30.789
Marker23558	2	30.789
Marker37859	2	30.789
Marker123931	2	31.958
Marker15728	2	31.958
Marker33853	2	32.54
Marker66146	2	33.121
Marker47553	2	33.121
Marker20428	2	33.703
Marker39824	2	33.703
Marker15718	2	34.872
Marker30702	2	34.872
Marker14844	2	34.872
Marker14815	2	38.467
Marker26814	2	38.467
Marker38444	2	38.467
Marker14596	2	40.231
Marker22663	2	40.813
Marker22064	2	42.578
Marker7742	2	43.747
Marker53044	2	43.747
Marker51096	2	66.78
Marker3494	2	67.992
Marker14926	2	67.992
Marker69544	2	67.992
Marker47218	2	69.161
Marker29807	2	69.743
Marker16371	2	69.743
Marker34788	2	69.743
Marker127813	2	69.743
Marker28875	2	73.962
Marker47581	2	82.105
Marker8924	2	85.699
Marker14951	2	102.755
Marker21858	2	102.755
Marker93766	2	105.122
Marker39466	2	116.063
Marker10091	2	116.063
Marker41282	2	117.232
Marker62625	2	117.232
Marker32988	2	117.232
Marker32466	2	117.814
Marker6720	2	118.395
Marker154064	2	118.395
Marker113851	2	118.395
Marker35330	2	119.565
Marker49472	2	119.565
Marker56157	2	119.565
Marker32731	2	119.565
Marker5450	2	121.33
Marker20147	2	122.499
Marker13490	2	125.476
Marker85834	2	125.476
Marker65991	2	125.476
Marker9671	2	129.071
Marker17847	2	129.071
Marker13211	2	129.071
Marker27786	2	129.652
Marker64804	2	129.652
Marker12478	2	131.417
Marker9056	2	131.417
Marker9994	2	131.417
Marker10905	2	131.417
Marker42104	2	133.182
Marker6643	2	133.182
Marker57782	2	133.763
Marker32353	2	133.763
Marker15752	2	133.763
Marker38521	2	135.528
Marker26179	2	135.528
Marker43411	2	137.293
Marker8713	2	137.293
Marker14556	2	140.27
Marker16268	2	140.27
Marker9917	2	140.27
Marker33070	2	140.852
Marker27734	2	140.852
Marker14913	2	140.852
Marker6142	2	140.852
Marker41618	2	140.852
Marker47182	2	140.852
Marker47590	2	145.704
Marker39322	2	147.469
Marker259015	2	147.469
Marker30881	2	151.063
Marker57177	2	155.842
Marker20486	2	156.491
Marker25484	2	161.343
Marker49190	2	161.925
Marker32021	2	164.902
Marker1670	2	164.902
Marker66261	2	165.483
Marker82358	2	165.483
Marker14117	3	0
Marker28737	3	4.923
Marker7217	3	7.218
Marker136744	3	7.218
Marker26513	3	21.976
Marker15231	3	22.154
Marker22415	3	23.411
Marker35484	3	23.411
Marker19576	3	29.457
Marker40453	3	31.36
Marker11678	3	36.206
Marker6199	3	36.206
Marker18273	3	36.342
Marker98987	3	38.242
Marker42341	3	38.288
Marker10277	3	38.288
Marker18993	3	38.288
Marker17093	3	38.327
Marker14216	3	38.327
Marker59960	3	38.393
Marker75345	3	38.469
Marker34781	3	38.6
Marker3190	3	38.6
Marker18947	3	39.064
Marker28197	3	39.905
Marker29897	3	40.951
Marker95265	3	41.759
Marker73901	3	41.759
Marker44869	3	41.759
Marker3728	3	42.115
Marker50098	3	43.02
Marker130551	3	43.02
Marker31183	3	43.066
Marker2553	3	43.066
Marker33679	3	43.066
Marker18476	3	43.268
Marker44982	3	43.319
Marker14174	3	43.319
Marker173110	3	43.425
Marker63272	3	43.58
Marker54712	3	46.31
Marker42840	3	52.963
Marker3657	3	52.963
Marker15535	3	54.595
Marker39557	3	54.749
Marker2010	3	64.274
Marker43608	3	67.305
Marker27096	3	73.568
Marker78127	3	75.097
Marker46849	3	75.097
Marker69012	3	75.097
Marker39884	3	75.097
Marker58700	3	88.053
Marker32719	3	88.053
Marker36837	3	89.867
Marker102649	3	89.867
Marker3927	3	91.508
Marker9168	3	93.457
Marker60220	3	93.457
Marker8371	3	96.969
Marker22675	3	96.969
Marker15283	3	96.996
Marker15175	3	98.209
Marker18608	3	99.944
Marker37804	3	102.268
Marker20333	3	104.117
Marker8731	3	104.868
Marker40242	4	0
Marker5546	4	0.168
Marker81991	4	0.168
Marker19338	4	0.168
Marker25521	4	0.203
Marker41378	4	0.58
Marker37463	4	0.747
Marker33389	4	0.747
Marker8094	4	31.948
Marker196732	4	31.954
Marker30039	4	31.954
Marker14706	4	31.954
Marker17936	4	32.045
Marker8485	4	32.045
Marker36947	4	32.059
Marker23297	4	32.059
Marker10119	4	32.059
Marker69668	4	32.059
Marker46958	4	32.059
Marker145095	4	32.272
Marker1914	4	32.491
Marker42212	4	32.491
Marker106565	4	32.491
Marker31112	4	32.491
Marker4962	4	50.2
Marker32661	4	50.2
Marker10128	4	52.918
Marker24303	4	53.514
Marker43710	4	53.514
Marker17593	4	53.514
Marker60495	4	53.514
Marker40658	4	55.738
Marker19901	4	56.338
Marker64291	4	56.338
Marker224552	4	56.45
Marker9111	4	56.941
Marker256437	4	65.487
Marker18485	4	65.487
Marker50338	4	68.567
Marker5043	4	68.567
Marker20854	4	69.346
Marker50336	4	69.346
Marker18598	4	69.346
Marker82474	4	69.346
Marker4449	4	70.602
Marker12002	4	70.602
Marker11377	4	74.881
Marker57691	4	78.954
Marker14031	4	84.12
Marker150235	4	84.376
Marker130747	4	84.761
Marker60293	4	85.599
Marker98600	4	85.949
Marker13005	4	85.976
Marker46097	4	86.85
Marker227150	4	87.359
Marker39372	4	88.313
Marker39752	4	88.399
Marker45186	4	89.334
Marker19601	4	89.542
Marker17496	4	90.156
Marker22733	4	90.722
Marker3244	4	90.722
Marker2347	4	90.904
Marker107572	4	92.443
Marker104294	4	92.443
Marker23436	4	92.551
Marker3549	4	92.649
Marker25824	4	92.649
Marker13286	4	92.649
Marker21153	4	92.649
Marker9929	4	92.766
Marker116499	4	92.772
Marker35090	4	99.127
Marker11780	4	99.127
Marker34031	4	99.127
Marker44890	4	99.138
Marker72171	4	99.359
Marker8781	4	118.129
Marker79118	4	118.646
Marker65816	4	119.225
Marker39685	4	119.225
Marker13349	4	119.225
Marker19989	4	119.225
Marker7096	4	119.225
Marker33400	4	119.799
Marker30129	4	120.929
Marker44028	4	120.929
Marker9082	4	120.929
Marker2780	4	120.929
Marker40417	4	120.929
Marker70642	4	120.929
Marker69955	4	130.191
Marker36931	4	130.191
Marker72986	4	130.191
Marker18204	4	131.135
Marker32247	4	131.191
Marker38143	4	131.529
Marker9463	4	131.866
Marker118328	4	131.866
Marker33039	4	131.866
Marker70461	4	131.866
Marker72775	4	132.277
Marker1671	4	132.277
Marker6277	4	132.277
Marker20508	4	132.277
Marker46941	4	132.277
Marker59291	4	132.493
Marker138612	4	133.07
Marker72473	4	133.07
Marker23889	4	133.07
Marker5365	4	133.07
Marker699	4	133.144
Marker72680	4	133.15
Marker27499	4	133.15
Marker44826	4	133.15
Marker42168	4	133.248
Marker26354	4	133.248
Marker34474	4	133.248
Marker22579	4	133.376
Marker67055	4	133.376
Marker23189	4	133.525
Marker34449	4	133.525
Marker23801	4	133.651
Marker23034	4	133.666
Marker9740	4	133.752
Marker129083	4	133.752
Marker63358	4	133.765
Marker29222	4	133.924
Marker26966	4	134.379
Marker62426	4	134.507
Marker7600	4	134.507
Marker53806	4	134.507
Marker42142	4	134.507
Marker3844	4	134.507
Marker67311	4	135.261
Marker22998	4	136.222
Marker27003	4	136.222
Marker62353	4	136.222
Marker66926	4	136.222
Marker13939	4	136.355
Marker73424	4	136.451
Marker25743	4	136.451
Marker20294	4	136.465
Marker10835	4	136.465
Marker4451	4	136.465
Marker37011	4	136.465
Marker11527	4	136.465
Marker14455	4	136.465
Marker108467	4	136.465
Marker8864	4	136.465
Marker15741	4	136.465
Marker45114	4	136.465
Marker3125	4	136.465
Marker102327	4	136.465
Marker43869	4	136.465
Marker17929	4	136.465
Marker20972	4	136.741
Marker23696	4	137.165
Marker15596	4	137.165
Marker11834	4	137.165
Marker162426	4	137.919
Marker42189	5	0
Marker69589	5	0
Marker25548	5	0.581
Marker5764	5	1.163
Marker90782	5	2.332
Marker15909	5	2.332
Marker7192	5	2.332
Marker20415	5	2.914
Marker34941	5	2.914
Marker27068	5	7.133
Marker39597	5	7.715
Marker27503	5	7.715
Marker17701	5	10.082
Marker18179	5	10.082
Marker4008	5	11.847
Marker195934	5	11.847
Marker15565	5	14.214
Marker2688	5	14.796
Marker40583	5	14.796
Marker208740	5	14.796
Marker22007	5	27.943
Marker31875	5	27.943
Marker15346	5	32.162
Marker32518	5	32.743
Marker27650	5	33.325
Marker45406	5	35.09
Marker33337	5	35.671
Marker23839	5	37.436
Marker3232	5	38.017
Marker3641	5	38.599
Marker27809	5	39.18
Marker39507	5	39.18
Marker34215	5	39.762
Marker39856	5	39.762
Marker179993	5	39.762
Marker29354	5	40.931
Marker73121	5	43.299
Marker21199	5	43.299
Marker8694	5	60.354
Marker31861	5	60.354
Marker81128	5	60.354
Marker25188	5	60.935
Marker27531	5	60.935
Marker3091	5	61.517
Marker33960	5	61.517
Marker18735	5	61.517
Marker8136	5	61.517
Marker12483	5	61.517
Marker32472	5	63.282
Marker192960	5	63.282
Marker9598	5	66.259
Marker34475	5	66.259
Marker15280	5	66.259
Marker36881	5	71.752
Marker5108	5	71.752
Marker61281	5	72.922
Marker25742	5	73.503
Marker29347	5	78.896
Marker14508	5	80.158
Marker9526	5	80.158
Marker267535	5	83.135
Marker66673	5	84.305
Marker25409	5	84.305
Marker13353	5	84.305
Marker6233	5	84.305
Marker216424	5	85.474
Marker45139	5	86.056
Marker35657	5	86.056
Marker12277	5	86.056
Marker11370	5	86.056
Marker115035	5	86.056
Marker30568	5	86.637
Marker66568	5	86.637
Marker89897	5	87.218
Marker60833	5	87.218
Marker112037	5	88.388
Marker39291	5	88.388
Marker51704	5	88.388
Marker20799	5	88.97
Marker37230	5	88.97
Marker48392	6	0
Marker25050	6	0.327
Marker6778	6	0.327
Marker9353	6	0.327
Marker191764	6	0.441
Marker253585	6	0.544
Marker19166	6	0.544
Marker139913	6	0.544
Marker39128	6	0.601
Marker19903	6	0.601
Marker172285	6	0.801
Marker3964	6	0.801
Marker31769	6	0.801
Marker20757	6	0.955
Marker10055	6	0.979
Marker10054	6	1.023
Marker11949	6	1.331
Marker116261	6	1.592
Marker24712	6	1.92
Marker72529	6	1.92
Marker12412	6	1.923
Marker31579	6	2.386
Marker48531	6	2.386
Marker26071	6	2.386
Marker11156	6	2.724
Marker7056	6	3.229
Marker46214	6	3.411
Marker23061	6	3.411
Marker37559	6	3.411
Marker7966	6	3.926
Marker27593	6	3.926
Marker144396	6	3.965
Marker19496	6	3.965
Marker22824	6	3.965
Marker10958	6	3.965
Marker59365	6	3.965
Marker19849	6	3.965
Marker138842	6	3.975
Marker13128	6	3.975
Marker32588	6	3.975
Marker6512	6	12.165
Marker15837	6	12.711
Marker22952	6	14.38
Marker33376	6	14.38
Marker23077	6	14.38
Marker14896	6	30.994
Marker28105	6	31.978
Marker34583	6	32.094
Marker76826	6	32.195
Marker53899	6	32.6
Marker20729	6	37.276
Marker262203	6	49.721
Marker26578	6	49.721
Marker23278	6	49.841
Marker14291	6	49.861
Marker9358	6	88.177
Marker53341	6	88.256
Marker65948	6	88.256
Marker16062	6	88.629
Marker72028	6	89.388
Marker42851	6	89.758
Marker18911	6	90.428
Marker15219	6	91.127
Marker65792	6	91.665
Marker19796	6	91.665
Marker59204	6	91.665
Marker11262	6	92.217
Marker130890	6	92.217
Marker23837	6	92.217
Marker14794	6	92.389
Marker9402	6	99.321
Marker56726	6	99.321
Marker35518	6	99.321
Marker10901	6	107.699
Marker5072	6	108.02
Marker12993	6	108.305
Marker31147	7	0
Marker19969	7	0.617
Marker13258	7	0.631
Marker193030	7	0.784
Marker31862	7	1.821
Marker67510	7	3.586
Marker1249	7	3.586
Marker140673	7	3.586
Marker15089	7	5.351
Marker47425	7	12.818
Marker73706	7	12.818
Marker25569	7	12.818
Marker24347	7	12.818
Marker8340	7	14.583
Marker151458	7	14.583
Marker3729	7	14.78
Marker51108	7	15.852
Marker22761	7	22.537
Marker62566	7	22.537
Marker1898	7	23.118
Marker96731	7	23.118
Marker28311	7	23.118
Marker60483	7	23.118
Marker18336	7	23.118
Marker41320	7	23.7
Marker22253	7	23.7
Marker41954	7	23.7
Marker29898	7	24.869
Marker132759	7	24.869
Marker36002	7	24.869
Marker51817	7	26.039
Marker27670	7	26.039
Marker112014	7	26.62
Marker124629	7	26.62
Marker240627	7	59.853
Marker61907	7	59.853
Marker28457	7	59.853
Marker2219	7	61.618
Marker21196	7	61.618
Marker136666	7	61.618
Marker5067	7	100.81
Marker75685	7	105.662
Marker41197	7	108.346
Marker73764	7	111.011
Marker17449	7	112.629
Marker30298	7	113.354
Marker30830	7	113.404
Marker57236	7	116.328
Marker50204	7	116.328
Marker31790	8	0
Marker36194	8	0
Marker32286	8	0.581
Marker20411	8	0.581
Marker5742	8	0.581
Marker48532	8	1.751
Marker23211	8	10.987
Marker81428	8	13.294
Marker176533	8	15.996
Marker40323	8	18.363
Marker7931	8	18.363
Marker14002	8	23.857
Marker11610	8	25.622
Marker15939	8	27.386
Marker15758	8	32.88
Marker128875	8	38.934
Marker15333	8	38.957
Marker134827	8	38.975
Marker6378	8	39.659
Marker9415	8	40.828
Marker55397	8	40.828
Marker34354	8	40.828
Marker32660	8	40.831
Marker19400	8	41.415
Marker11313	8	41.415
Marker8323	8	43.783
Marker16524	8	43.783
Marker11292	8	44.555
Marker14138	8	46.125
Marker23726	8	46.707
Marker26551	8	46.707
Marker43646	8	48.472
Marker5763	8	48.472
Marker96852	8	48.472
Marker66526	8	48.472
Marker28049	8	48.472
Marker22810	8	48.472
Marker28275	8	49.053
Marker56197	8	49.053
Marker16505	8	49.053
Marker40700	8	49.053
Marker88192	8	49.053
Marker3271	8	49.743
Marker151056	8	50.441
Marker57593	8	51.428
Marker10464	8	51.431
Marker68859	8	51.431
Marker52257	8	51.431
Marker60950	8	51.431
Marker55088	8	51.431
Marker258521	8	51.431
Marker8016	8	51.488
Marker43621	8	51.503
Marker11383	8	97.368
Marker12106	8	97.368
Marker22746	8	97.368
Marker6884	8	97.368
Marker16028	8	97.368
Marker45161	8	97.368
Marker6450	8	98.538
Marker131938	8	99.239
Marker6590	8	102.091
Marker41003	8	102.091
Marker54107	8	102.091
Marker19428	8	103.855
Marker58353	8	103.855
Marker128905	8	103.855
Marker8821	8	105.025
Marker133540	8	105.025
Marker3978	8	105.025
Marker7958	8	105.025
Marker42575	8	105.025
Marker14981	8	105.025
Marker43045	8	105.025
Marker66235	9	0
Marker33660	9	0
Marker141023	9	0
Marker57184	9	1.765
Marker22676	9	2.346
Marker25246	9	2.928
Marker80786	9	5.905
Marker29174	9	5.905
Marker16461	9	51.864
Marker34521	9	51.864
Marker15941	9	63.53
Marker13159	9	63.53
Marker32998	9	63.53
Marker3637	9	63.53
Marker46497	9	63.53
Marker11242	9	63.53
Marker25335	9	63.53
Marker9977	9	63.53
Marker71347	9	63.53
Marker42135	9	63.53
Marker10234	9	67.749
Marker69023	9	67.749
Marker58190	9	70.726
Marker26783	9	73.093
Marker52177	9	73.093
Marker49213	9	73.675
Marker12717	9	73.675
Marker4902	9	73.675
Marker4224	9	74.256
Marker27242	9	74.256
Marker43022	9	74.256
Marker42331	9	74.256
Marker37676	9	74.256
Marker20267	9	75.426
Marker29814	9	75.426
Marker31797	9	75.426
Marker62151	9	76.595
Marker65866	9	76.595
Marker71776	9	77.765
Marker32156	9	77.765
Marker16684	9	78.935
Marker34418	9	78.935
Marker89910	9	78.935
Marker5219	9	78.935
Marker8015	9	78.935
Marker17715	9	78.935
Marker30467	9	80.7
Marker12926	9	81.869
Marker8549	9	81.869
Marker66307	9	84.846
Marker2180	9	84.846
Marker44993	9	84.846
Marker25125	9	86.016
Marker10487	9	86.016
Marker86979	9	86.016
Marker20739	9	86.597
Marker12016	9	86.597
Marker52935	9	90.192
Marker31146	9	90.192
Marker12024	9	92.826
Marker11843	9	92.971
Marker21493	9	96.933
Marker23598	9	96.933
Marker26255	9	99.91
Marker21935	9	99.91
Marker50590	9	103.508
Marker28279	9	104.68
Marker13172	9	104.68
Marker29041	9	105.262
Marker21810	9	105.262
Marker27943	9	106.431
Marker36321	9	108.196
Marker10650	9	114.339
Marker42604	9	114.339
Marker79070	9	115.509
Marker28017	9	118.241
Marker18844	9	119.254
Marker11724	9	120.226
Marker33585	9	120.226
Marker71910	9	120.226
Marker58028	9	121.395
Marker65531	9	126.889
Marker16111	9	126.889
Marker10770	9	126.889
Marker13693	9	126.889
Marker224645	9	126.889
Marker110237	9	128.654
Marker41296	9	128.654
Marker233406	9	129.235
Marker94816	9	129.816
Marker54508	9	164.186
Marker45286	9	164.186
Marker19641	9	164.186
Marker11648	9	165.355
Marker16242	9	165.937
Marker29405	9	165.937
Marker16793	9	165.937
Marker14011	9	166.518
Marker57828	9	166.518
Marker17770	9	166.518
Marker17095	9	172.011
Marker71068	9	173.463
Marker52590	9	174.944
Marker17149	9	179.796
Marker27629	9	179.796
Marker5353	9	179.796
Marker53347	9	179.796
Marker21551	9	181.561
Marker23631	9	181.561
Marker63176	9	181.561
Marker18932	9	184.538
Marker50732	9	184.538
Marker19432	9	184.538
Marker52847	9	184.538
Marker1415	9	184.538
Marker44334	9	184.538
Marker9631	9	186.909
Marker82997	9	216.885
Marker117648	9	216.885
Marker73745	9	216.885
Marker10299	9	216.885
Marker9485	9	216.885
Marker45702	9	216.885
Marker27064	9	216.885
Marker15426	9	216.885
Marker104687	9	216.885
Marker21079	9	218.054
Marker3655	9	218.054
Marker24186	9	218.054
Marker20385	9	218.054
Marker16718	9	218.054
Marker123990	9	218.054
Marker64803	9	218.054
Marker200870	9	218.054
Marker9576	9	218.054
Marker82244	9	242.078
Marker159239	9	242.078
Marker2260	9	242.078
Marker24571	9	242.659
Marker28502	9	242.659
Marker13207	9	242.659
Marker35925	9	243.24
Marker30747	9	243.822
Marker21652	9	249.315
Marker42456	9	249.315
Marker11048	9	250.485
Marker24241	9	251.066
Marker1686	9	252.236
Marker44779	9	253.405
Marker5920	9	254.575
Marker75452	9	254.575
Marker51668	9	254.575
Marker12690	9	254.575
Marker2730	9	254.575
Marker31997	9	254.575
Marker30179	9	255.156
Marker22403	9	255.156
Marker10267	9	255.156
Marker253341	9	255.156
Marker42218	9	255.738
Marker14467	9	255.738
Marker77574	9	256.319
Marker40347	9	256.319
Marker15891	9	256.901
Marker57645	9	256.901
Marker48251	9	256.901
Marker9580	9	257.482
Marker15161	9	257.482
Marker39315	9	258.063
Marker19786	9	258.063
Marker16288	9	258.063
Marker22405	10	0
Marker26487	10	0
Marker44546	10	1.765
Marker28790	10	1.765
Marker18093	10	1.765
Marker51655	10	2.346
Marker12396	10	2.928
Marker31810	10	4.693
Marker225682	10	4.693
Marker21114	10	4.693
Marker4219	10	4.693
Marker34914	10	8.912
Marker7844	10	10.677
Marker6818	10	10.677
Marker20238	10	11.258
Marker59640	10	11.258
Marker15099	10	11.258
Marker49745	10	11.258
Marker72871	10	11.258
Marker21719	10	11.258
Marker159900	10	11.258
Marker11008	10	11.258
Marker17713	10	11.258
Marker22411	10	11.258
Marker57260	10	11.258
Marker72429	10	11.258
Marker68640	10	11.258
Marker54882	10	11.258
Marker84472	10	12.428
Marker43295	10	12.428
Marker29763	10	17.28
Marker30735	10	17.28
Marker6683	10	17.28
Marker36232	10	17.28
Marker20042	10	18.45
Marker23331	10	52.819
Marker40854	10	52.819
Marker23512	10	52.819
Marker25600	10	53.989
Marker20532	10	53.989
Marker28313	10	53.989
Marker134087	10	54.57
Marker32871	10	54.57
Marker69521	10	57.547
Marker17027	10	57.547
Marker71602	10	58.129
Marker10372	10	58.129
Marker9940	10	58.129
Marker90628	10	58.129
Marker9741	10	58.129
Marker32197	10	58.129
Marker31098	10	58.129
Marker13557	10	58.129
Marker58189	10	58.129
Marker30541	10	58.129
Marker9608	10	58.129
Marker52080	10	58.129
Marker13004	10	58.129
Marker91678	10	58.129
Marker19566	10	58.129
Marker61004	10	58.71
Marker10010	10	58.71
Marker79378	10	58.71
Marker120759	10	58.71
Marker52232	10	58.71
Marker32147	10	58.71
Marker64641	10	58.71
Marker5019	10	58.71
Marker13244	10	58.71
Marker43267	10	58.71
Marker6971	10	58.71
Marker16186	10	58.71
Marker6419	10	58.71
Marker12481	10	58.71
Marker41214	10	58.71
Marker34422	10	62.929
Marker5332	10	62.929
Marker15162	10	62.929
Marker32274	10	62.929
Marker9891	10	62.929
Marker42116	10	62.929
Marker179085	10	63.511
Marker125198	10	64.092
Marker14235	10	64.673
Marker15563	10	66.444
Marker49900	10	68.203
Marker33737	10	69.373
Marker12008	10	69.373
Marker6794	10	69.954
Marker41470	10	69.954
Marker88610	10	79.477
Marker41506	10	81.844
Marker74133	10	81.844
Marker65662	10	82.425
Marker134226	10	82.425
Marker6684	10	83.007
Marker10100	10	83.007
Marker34922	10	83.007
Marker45030	10	83.007
Marker10072	10	83.007
Marker11430	10	84.772
Marker34603	10	85.353
Marker8298	10	85.353
Marker10442	10	85.353
Marker74102	10	86.671
Marker6291	10	90.11
Marker7471	10	94.235
Marker141875	10	94.282
Marker33390	10	94.927
Marker24472	10	97.295
Marker18057	10	97.295
Marker24337	10	99.665
Marker10598	10	100.249
Marker193095	10	101.422
Marker17452	10	101.425
Marker29668	10	103.798
Marker3001	10	104.968
Marker20067	10	104.968
Marker224551	10	106.137
Marker55492	10	107.902
Marker114416	10	107.902
Marker1951	10	107.902
Marker14924	10	107.902
Marker4264	10	108.484
Marker32218	10	108.484
Marker20519	10	116.342
Marker26903	10	116.95
Marker10382	10	122.698
Marker9115	10	122.698
Marker87059	10	122.698
Marker70683	11	0
Marker123657	11	0.581
Marker127522	11	0.581
Marker18392	11	0.581
Marker114204	11	0.581
Marker34140	11	1.751
Marker3566	11	1.751
Marker6295	11	1.751
Marker40907	11	1.751
Marker73830	11	4.728
Marker50703	11	4.847
Marker34395	11	4.962
Marker3439	11	5.015
Marker108975	11	15.075
Marker43506	11	15.086
Marker1763	11	23.921
Marker57896	11	23.921
Marker24680	11	23.921
Marker38831	11	24.502
Marker23860	11	26.267
Marker68263	11	26.849
Marker137482	11	26.849
Marker4364	11	26.849
Marker17663	11	28.018
Marker14599	11	28.6
Marker47317	11	28.6
Marker15284	11	28.6
Marker47546	11	30.365
Marker46180	11	30.365
Marker30466	11	30.365
Marker32200	11	30.365
Marker28642	11	30.365
Marker17902	11	30.365
Marker19741	11	30.365
Marker19418	11	30.365
Marker8509	11	31.534
Marker55454	11	31.534
Marker32741	11	31.534
Marker32506	11	31.534
Marker87971	11	31.534
Marker3853	11	33.299
Marker10762	11	33.299
Marker8804	11	33.299
Marker7623	11	33.881
Marker57526	11	40.023
Marker13069	11	40.023
Marker10437	11	41.788
Marker48206	11	43.553
Marker14448	11	43.553
Marker29166	11	47.772
Marker5307	11	47.772
Marker15034	11	47.772
Marker102129	11	47.772
Marker12496	11	47.772
Marker40123	11	48.354
Marker73953	11	49.701
Marker49878	11	50.508
Marker23882	11	53.067
Marker13545	11	53.648
Marker45873	11	54.23
Marker17979	11	54.23
Marker21587	11	55.399
Marker5158	11	55.399
Marker28471	11	57.432
Marker61158	11	60.136
Marker17468	11	61.306
Marker15845	11	61.306
Marker46512	11	61.306
Marker127378	11	61.306
Marker11929	11	61.306
Marker24561	11	61.306
Marker5696	11	64.289
Marker22794	11	64.292
Marker60984	11	66.06
Marker105383	11	66.06
Marker11284	11	66.06
Marker23656	11	66.06
Marker35157	11	85.526
Marker6630	11	85.538
Marker28508	11	86.143
Marker35995	11	86.154
Marker1733	11	86.756
Marker34204	11	86.765
Marker35918	11	86.779
Marker30715	11	86.785
Marker22075	11	87.39
Marker33057	11	89.155
Marker11120	11	90.919
Marker11754	11	90.919
Marker33483	11	90.919
Marker20607	11	90.919
Marker42802	11	92.684
Marker42004	11	92.684
Marker33811	11	92.684
Marker17221	11	93.266
Marker19155	11	93.266
Marker21905	11	94.435
Marker210713	11	94.435
Marker98090	11	94.435
Marker12176	11	94.435
Marker71105	11	94.435
Marker110442	11	94.435
Marker7203	11	96.2
Marker133731	11	96.2
Marker15363	11	96.782
Marker57023	11	96.782
Marker32444	11	96.782
Marker23127	11	96.782
Marker5511	11	97.363
Marker25579	11	97.363
Marker29925	11	97.363
Marker17182	11	97.363
Marker33383	11	97.363
Marker16681	11	97.363
Marker31750	11	97.363
Marker45282	11	97.944
Marker29514	11	97.944
Marker63185	11	99.709
Marker14283	11	100.291
Marker2956	11	100.291
Marker27818	11	100.872
Marker41396	11	102.042
Marker21712	11	102.146
Marker31358	11	104.753
Marker75489	11	106.773
Marker69112	11	107.548
Marker222486	11	107.661
Marker32305	11	108.298
Marker1162	11	109.337
Marker33310	11	109.337
Marker51872	11	109.337
Marker15351	11	109.919
Marker44186	11	109.919
Marker30387	11	109.919
Marker27162	11	109.919
Marker15678	11	109.919
Marker6300	11	110.5
Marker44463	11	112.265
Marker16743	11	112.847
Marker23826	11	112.847
Marker42897	11	112.847
Marker73154	11	113.487
Marker33239	11	119.564
Marker22248	11	121.931
Marker61982	11	122.513
Marker52895	11	123.682
Marker27379	11	123.682
Marker24382	11	126.05
Marker7141	11	126.05
Marker172696	11	126.05
Marker18596	11	126.631
Marker15481	11	126.631
Marker8829	11	126.631
Marker73562	11	127.801
Marker7777	11	128.382
Marker124544	11	128.963
Marker30357	11	128.963
Marker31484	11	128.963
Marker74457	11	128.963
Marker15448	11	130.133
Marker21117	11	130.133
Marker15153	11	131.303
Marker72111	11	131.884
Marker71567	11	131.884
Marker108770	11	132.465
Marker71302	11	139.95
Marker70664	11	150.908
Marker28288	11	151.49
Marker23403	11	151.49
Marker69618	11	152.882
Marker42209	11	153.244
Marker21349	11	155.009
Marker82466	11	155.122
Marker34517	11	155.235
Marker45196	11	155.887
Marker48057	11	155.956
Marker12417	11	159.613
Marker48038	11	161.336
Marker73566	11	163.338
Marker114306	11	163.395
Marker39047	11	163.416
Marker6330	11	163.444
Marker147884	11	163.453
Marker33935	11	163.465
Marker46562	11	164.729
Marker2596	11	164.801
Marker60995	11	165.971
Marker4786	11	165.971
Marker248080	11	168.338
Marker53040	11	169.508
Marker13839	11	169.508
Marker52365	11	169.508
Marker10827	11	169.508
Marker38930	11	169.508
Marker107362	11	169.508
Marker67663	11	181.115
Marker23441	11	181.749
Marker13999	11	182.331
Marker54189	11	183.672
Marker62607	11	183.794
Marker3192	11	183.852
Marker44575	11	184.903
Marker44349	11	184.903
Marker4159	11	184.903
Marker45642	11	185.484
Marker16637	11	188.461
Marker24933	11	188.461
Marker19491	11	188.461
Marker10045	11	188.461
Marker43452	11	188.461
Marker73041	11	188.461
Marker46974	11	188.461
Marker150215	11	188.461
Marker26114	11	188.461
Marker10703	11	188.461
Marker146277	11	188.461
Marker8022	11	188.461
Marker41612	11	188.461
Marker125406	11	188.461
Marker5897	11	188.461
Marker61129	11	188.461
Marker18334	11	188.461
Marker44891	11	189.043
Marker65266	11	189.043
Marker11658	11	189.043
Marker28141	11	189.043
Marker22807	11	189.043
Marker35057	11	189.624
Marker39770	11	189.624
Marker46755	11	189.624
Marker72213	11	189.624
Marker15453	11	189.624
Marker22259	11	189.624
Marker143906	11	189.624
Marker7039	11	189.624
Marker7422	12	0
Marker48627	12	0
Marker29764	12	0
Marker32526	12	1.765
Marker28764	12	2.935
Marker21470	12	2.935
Marker11542	12	2.935
Marker7000	12	4.104
Marker113179	12	4.104
Marker6146	12	4.104
Marker8438	12	4.104
Marker47018	12	4.104
Marker1978	12	25.399
Marker65238	12	26.098
Marker10250	12	32.11
Marker76465	12	32.691
Marker15338	12	32.691
Marker134074	12	33.273
Marker10053	12	33.854
Marker9124	12	33.854
Marker14609	12	33.854
Marker4509	12	33.854
Marker15869	12	42.682
Marker7914	12	42.682
Marker47703	12	42.682
Marker137599	12	43.263
Marker44113	12	43.263
Marker45931	12	43.263
Marker43903	12	43.845
Marker25735	12	43.845
Marker168874	12	43.845
Marker12540	12	46.212
Marker16189	12	46.212
Marker32097	12	49.189
Marker6965	12	52.784
Marker36353	12	52.784
Marker32202	12	53.365
Marker55625	12	53.365
Marker17239	12	53.365
Marker11327	12	56.342
Marker44396	12	57.512
Marker7473	12	57.512
Marker24953	12	58.093
Marker69832	12	58.093
Marker14119	12	58.093
Marker29523	12	58.093
Marker23122	12	58.093
Marker20017	12	58.093
Marker74235	12	59.858
Marker20002	12	61.623
Marker31209	12	62.793
Marker2615	12	68.935
Marker137886	12	68.935
Marker17426	12	70.105
Marker22210	12	70.105
Marker7048	12	70.105
Marker6442	12	70.105
Marker255131	12	71.87
Marker24118	12	71.87
Marker32211	12	72.451
Marker130561	12	72.451
Marker41420	12	72.451
Marker2271	12	72.451
Marker2903	12	72.451
Marker238041	12	72.451
Marker23874	12	72.451
Marker7760	12	72.451
Marker8893	12	72.451
Marker22225	12	76.105
Marker19335	12	79.134
Marker73409	12	79.718
Marker8875	12	80.903
Marker32654	12	80.903
Marker35306	12	80.903
Marker5851	12	81.484
Marker35288	12	82.065
Marker6491	12	82.065
Marker18801	12	84.3
Marker21292	12	85.01
Marker133369	12	85.591
Marker73898	12	85.591
Marker57845	12	88.568
Marker39616	12	88.568
Marker21044	12	88.568
Marker18922	12	88.568
Marker40826	12	88.568
Marker16838	12	89.15
Marker48100	12	89.15
Marker24539	12	91.52
Marker32523	12	91.523
Marker12611	12	92.695
Marker798	12	99.499
Marker8741	12	99.499
Marker35094	12	99.499
Marker41162	12	99.499
Marker11497	12	99.499
Marker20898	12	99.499
Marker123558	12	99.499
Marker55325	12	99.499
Marker19249	12	99.499
Marker8712	12	99.499
Marker39753	12	99.499
Marker17390	12	101.867
Marker63527	12	101.867
Marker28070	12	101.867
Marker54664	12	104.234
Marker119841	12	106.601
Marker9243	12	106.601
Marker63059	13	0
Marker29508	13	0
Marker40489	13	0
Marker45822	13	0
Marker30347	13	0
Marker13522	13	0
Marker12620	13	0
Marker15862	13	6.801
Marker46843	13	6.801
Marker34316	13	7.97
Marker14331	13	9.14
Marker32553	13	9.14
Marker18283	13	9.14
Marker33589	13	9.14
Marker4032	13	9.14
Marker70464	13	9.14
Marker15679	13	9.14
Marker45064	13	9.14
Marker6508	13	13.359
Marker14075	13	13.359
Marker29762	13	13.359
Marker50496	13	13.359
Marker9426	13	13.359
Marker18654	13	13.941
Marker20919	13	13.941
Marker64834	13	13.941
Marker41287	13	13.941
Marker49608	13	15.11
Marker16782	13	15.11
Marker5627	13	15.11
Marker123231	13	15.11
Marker101000	13	16.28
Marker18527	13	16.28
Marker63039	13	17.45
Marker48553	13	17.45
Marker5832	13	17.45
Marker23974	13	17.45
Marker37501	13	17.45
Marker6337	13	20.427
Marker6029	13	20.427
Marker54933	13	20.427
Marker45209	13	20.427
Marker18677	13	20.427
Marker29742	13	20.427
Marker18814	13	20.427
Marker9899	13	20.427
Marker90845	13	20.427
Marker44230	13	20.427
Marker140004	13	20.427
Marker23386	13	20.427
Marker20734	13	20.427
Marker47095	13	20.427
Marker27157	13	20.427
Marker25240	13	21.008
Marker6492	13	21.008
Marker75992	13	22.178
Marker43935	13	22.759
Marker7805	13	24.524
Marker14200	13	28.743
Marker8439	13	29.024
Marker128656	13	29.306
Marker115230	13	30.475
Marker38942	13	30.475
Marker11380	13	30.475
Marker5166	13	34.07
Marker27763	13	36.437
Marker47691	13	36.437
Marker50001	13	36.437
Marker18124	13	36.437
Marker19529	13	51.111
Marker32119	13	51.692
Marker239030	13	51.692
Marker42382	13	52.274
Marker26124	13	52.274
Marker22990	13	52.274
Marker106180	13	52.274
Marker206816	13	53.443
Marker13613	13	53.443
Marker33950	13	54.025
Marker40029	13	54.606
Marker24521	13	58.201
Marker2882	13	59.965
Marker4578	13	59.965
Marker96051	13	59.965
Marker16208	13	60.547
Marker83850	13	60.547
Marker31715	13	60.547
Marker34317	13	60.547
Marker1776	13	61.128
Marker32587	13	61.128
Marker7020	13	63.496
Marker2339	13	63.496
Marker132657	13	63.496
Marker23030	13	63.496
Marker19182	13	65.26
Marker8385	13	65.842
Marker22625	13	65.842
Marker47573	13	67.011
Marker99259	13	69.989
Marker25247	13	69.989
Marker1742	13	69.989
Marker18208	13	69.989
Marker11098	13	74.841
Marker5541	13	74.841
Marker42716	13	74.841
Marker2899	13	83.325
Marker47450	13	83.502
Marker23302	13	91.309
Marker14207	13	91.309
Marker35931	13	93.676
Marker18794	13	93.676
Marker39134	13	93.676
Marker21659	13	97.896
Marker45046	13	99.661
Marker21709	13	99.661
Marker57370	13	99.661
Marker70528	13	102.028
Marker46580	13	102.028
Marker12815	13	103.198
Marker28190	13	103.198
Marker30651	13	103.198
Marker32671	13	103.198
Marker43638	13	103.198
Marker35557	13	108.05
Marker7452	13	108.05
Marker23505	13	108.05
Marker28082	13	108.05
Marker12063	13	109.219
Marker142003	13	109.219
Marker1292	13	109.219
Marker184431	13	109.801
Marker58533	13	109.801
Marker94577	13	110.971
Marker30608	13	110.971
Marker18719	13	111.552
Marker47027	13	111.552
Marker14367	13	112.43
Marker27508	13	113.307
Marker10639	13	113.889
Marker3625	13	114.47
Marker7387	13	114.47
Marker55479	13	115.051
Marker12030	13	115.051
Marker20388	13	115.051
Marker17337	13	115.051
Marker11205	13	115.051
Marker114144	13	115.051
Marker15011	13	116.221
Marker40465	13	116.802
Marker133272	13	116.802
Marker20833	13	116.802
Marker164514	13	118.567
Marker119184	13	118.567
Marker33329	13	119.737
Marker56984	13	119.737
Marker57939	13	119.737
Marker94378	13	119.737
Marker10312	13	141.032
Marker30399	13	141.032
Marker68940	13	141.032
Marker35139	14	0
Marker20633	14	0
Marker33944	14	0.581
Marker10556	14	0.581
Marker39922	14	3.558
Marker29658	14	3.558
Marker35472	14	3.558
Marker105628	14	3.558
Marker32760	14	5.926
Marker18048	14	6.507
Marker52582	14	6.507
Marker24127	14	7.089
Marker57214	14	7.67
Marker3199	14	8.33
Marker46318	14	9.731
Marker65423	14	11.189
Marker19598	14	11.189
Marker6632	14	11.189
Marker65325	14	11.77
Marker6729	14	11.77
Marker18807	14	11.77
Marker24298	14	11.77
Marker75761	14	11.77
Marker3103	14	11.77
Marker23722	14	12.94
Marker25561	14	12.94
Marker126659	14	12.94
Marker10627	14	14.705
Marker125295	14	14.705
Marker6828	14	14.705
Marker12845	14	15.286
Marker116534	14	15.286
Marker43199	14	15.286
Marker37750	14	16.684
Marker4325	14	19.426
Marker40979	14	19.426
Marker26721	14	20.595
Marker24498	14	21.177
Marker12029	14	21.177
Marker32531	14	22.346
Marker233747	14	24.297
Marker31087	14	25.384
Marker37753	14	27.648
Marker23438	14	29.413
Marker29576	14	29.413
Marker28892	14	31.178
Marker1429	14	31.178
Marker201714	14	31.178
Marker19537	14	31.178
Marker4005	14	31.178
Marker4616	14	33.545
Marker12205	14	35.913
Marker51663	14	35.913
Marker19297	14	37.082
Marker11206	14	38.252
Marker15145	14	38.833
Marker6192	14	40.003
Marker44745	14	40.003
Marker22156	14	40.584
Marker11356	14	40.584
Marker17642	14	41.166
Marker62724	14	41.166
Marker40437	14	45.986
Marker8701	14	47.997
Marker18234	14	48.249
Marker9459	14	48.886
Marker29454	14	50.145
Marker105654	14	50.348
Marker54809	14	52.247
Marker28706	14	99.121
Marker55085	14	99.121
Marker105782	14	99.121
Marker2655	14	99.121
Marker19818	14	99.121
Marker2133	14	99.121
Marker32736	14	99.121
Marker24390	14	100.373
Marker35880	14	108.421
Marker39271	14	109.003
Marker23350	14	109.003
Marker10515	14	109.003
Marker1187	14	109.003
Marker74829	14	109.003
Marker77143	14	109.003
Marker24612	14	109.003
Marker29769	14	109.003
Marker125765	15	0
Marker27425	15	0
Marker16822	15	0
Marker29156	15	0
Marker41410	15	0
Marker107686	15	0.581
Marker46718	15	0.581
Marker28321	15	0.581
Marker150651	15	0.581
Marker32513	15	2.949
Marker21273	15	4.124
Marker23011	15	4.312
Marker31884	15	5.877
Marker8020	15	6.459
Marker46897	15	8.826
Marker44576	15	8.826
Marker15402	15	9.407
Marker33839	15	9.407
Marker31824	15	9.407
Marker16406	15	9.407
Marker18737	15	9.407
Marker32804	15	9.407
Marker25599	15	10.577
Marker14218	15	10.577
Marker9847	15	10.577
Marker94373	15	10.577
Marker60268	15	10.577
Marker11411	15	10.577
Marker37829	15	13.554
Marker32986	15	13.554
Marker34263	15	14.135
Marker65028	15	14.135
Marker58124	15	14.717
Marker2868	15	14.717
Marker29264	15	17.694
Marker12509	15	17.694
Marker129903	15	17.694
Marker7353	15	17.694
Marker70727	15	18.275
Marker140482	15	18.275
Marker32776	15	18.275
Marker17448	15	18.857
Marker11487	15	18.857
Marker47860	15	21.224
Marker16138	15	36.679
Marker9914	15	37.849
Marker69064	15	37.849
Marker1462	15	39.018
Marker11826	15	39.018
Marker13470	15	39.018
Marker35174	15	45.161
Marker22543	15	45.161
Marker4263	15	45.161
Marker2629	15	45.743
Marker37540	15	48.11
Marker75329	15	48.11
Marker70828	15	48.11
Marker32250	15	49.28
Marker12305	15	49.28
Marker30481	15	49.28
Marker15766	15	49.28
Marker48332	15	49.28
Marker10900	15	49.28
Marker46001	15	49.28
Marker9506	15	52.874
Marker38013	15	52.874
Marker20932	15	69.123
Marker88154	15	69.123
Marker46586	15	69.123
Marker12532	15	70.292
Marker38408	15	70.292
Marker112075	15	70.874
Marker28787	15	70.874
Marker34632	15	73.241
Marker3063	15	73.823
Marker38525	15	73.823
Marker21866	15	78.675
Marker57770	15	79.844
Marker26561	15	79.844
Marker13734	15	81.014
Marker15606	15	81.014
Marker30865	15	81.014
Marker89648	15	81.014
Marker22940	15	81.014
Marker6046	15	81.014
Marker7474	15	82.184
Marker58682	15	82.184
Marker15066	15	82.184
Marker3455	15	82.184
Marker18314	15	83.353
Marker9801	15	83.353
Marker3533	15	83.353
Marker68506	15	83.353
Marker13013	15	83.353
Marker72104	15	84.523
Marker24435	15	84.523
Marker37534	15	85.104
Marker9094	15	85.104
Marker33336	16	0
Marker18201	16	0
Marker20862	16	0.581
Marker25925	16	0.581
Marker63845	16	0.581
Marker23755	16	1.751
Marker126188	16	1.751
Marker262113	16	2.921
Marker2506	16	2.921
Marker6702	16	2.921
Marker134674	16	4.09
Marker9181	16	6.458
Marker139499	16	7.039
Marker10460	16	7.039
Marker7734	16	7.039
Marker40068	16	7.039
Marker20342	16	8.804
Marker15873	16	8.804
Marker10605	16	8.804
Marker15211	16	9.974
Marker10366	16	10.555
Marker14225	16	13.532
Marker75939	16	15.297
Marker87578	16	15.297
Marker110330	16	15.552
Marker47331	16	15.807
Marker19279	16	16.388
Marker32373	16	16.388
Marker26607	16	18.153
Marker22555	16	19.323
Marker25411	16	19.323
Marker5345	16	19.323
Marker12349	16	19.323
Marker36239	16	19.323
Marker6979	16	19.323
Marker32604	16	19.323
Marker36798	16	19.323
Marker4939	16	19.323
Marker34695	16	19.323
Marker19063	16	19.323
Marker30161	16	19.323
Marker11608	16	19.323
Marker24165	16	19.323
Marker16554	16	19.323
Marker58606	16	19.323
Marker16200	16	19.323
Marker151565	16	19.323
Marker36395	16	19.904
Marker31711	16	20.486
Marker21082	16	20.775
Marker36546	16	20.836
Marker13089	16	21.065
Marker75657	16	21.065
Marker2807	16	21.065
Marker46951	16	21.065
Marker2565	16	21.065
Marker11153	16	21.065
Marker4953	16	21.065
Marker131181	16	21.065
Marker43474	16	21.065
Marker20014	16	21.065
Marker128243	16	22.83
Marker14923	16	24
Marker38277	16	24
Marker62280	16	24
Marker9055	16	24
Marker15628	16	24
Marker25268	16	24
Marker17674	16	26.367
Marker136832	16	26.367
Marker43861	16	26.367
Marker24702	16	26.367
Marker13123	16	26.367
Marker35689	16	26.367
Marker44090	16	26.367
Marker34330	16	26.367
Marker11067	16	26.367
Marker180541	16	26.367
Marker196352	16	27.537
Marker19234	16	27.537
Marker11655	16	39.937
Marker61634	16	39.937
Marker6441	16	39.937
Marker69869	16	39.937
Marker143595	16	44.79
Marker11232	16	44.79
Marker144184	16	44.79
Marker43081	16	44.79
Marker51228	16	44.79
Marker28483	16	44.79
Marker11413	16	44.79
Marker66739	16	44.79
Marker41525	16	44.79
Marker18236	16	52.933
Marker11328	16	52.933
Marker13170	16	53.514
Marker58792	16	53.514
Marker43313	16	55.279
Marker35494	16	55.279
Marker16015	16	55.279
Marker4054	16	55.279
Marker117960	16	55.279
Marker9473	16	55.86
Marker53984	16	55.86
Marker69079	16	55.86
Marker18377	16	55.86
Marker11848	16	62.492
Marker72639	16	65.014
Marker44395	16	65.014
Marker7460	16	65.014
Marker72323	16	66.779
Marker18202	16	66.779
Marker9951	16	66.779
Marker21711	16	67.949
Marker10633	16	67.949
Marker216894	16	68.53
Marker18845	16	70.295
Marker4514	16	70.295
Marker7084	16	70.295
Marker33126	16	70.295
Marker33973	16	70.295
Marker238196	16	72.663
Marker21818	16	72.663
Marker46304	16	72.663
Marker50742	16	72.663
Marker17849	16	72.663
Marker2970	16	72.663
Marker5099	16	73.832
Marker39083	16	75.597
Marker2314	16	75.597
Marker28058	16	76.178
Marker13846	16	77.348
Marker31436	16	77.348
Marker14122	16	77.348
Marker45755	16	78.755
Marker8663	16	80.88
Marker38473	16	81.462
Marker18152	16	81.462
Marker58042	16	82.043
Marker174440	16	82.043
Marker12958	16	82.043
Marker30083	16	83.213
Marker41132	16	83.213
Marker17758	16	83.213
Marker2466	16	83.213
Marker11967	16	84.383
Marker25565	16	84.383
Marker40598	16	84.964
Marker3780	16	84.964
Marker68975	16	85.545
Marker24313	16	86.127
Marker83812	16	93.594
Marker47361	16	94.764
Marker32083	16	94.764
Marker4665	16	94.764
Marker67582	16	94.764
Marker5716	16	95.345
Marker28276	16	95.345
Marker2475	16	100.838
Marker13477	16	100.838
Marker39664	16	101.42
Marker2488	16	101.42
Marker44604	16	102.589
Marker26965	16	102.589
Marker34732	16	102.589
Marker34666	16	104.354
Marker47215	16	104.354
Marker54330	16	104.354
Marker38113	16	105.524
Marker66136	16	105.524
Marker67667	16	105.524
Marker8819	16	136.559
Marker8869	16	136.559
Marker266709	16	136.559
Marker26781	16	137.728
Marker21582	16	137.728
Marker14372	16	137.728
Marker13328	16	137.728
Marker46491	16	138.31
Marker4961	16	140.075
Marker58649	16	141.244
Marker42975	16	141.244
Marker51835	16	141.826
Marker74743	16	141.826
Marker88434	16	142.407
Marker31121	16	142.407
Marker15711	16	142.407
Marker12124	16	142.407
Marker130730	16	142.407
Marker9734	16	142.988
Marker64110	16	142.988
Marker10226	16	142.988
Marker14861	16	142.988
Marker47142	16	142.988
Marker24552	16	142.988
Marker73826	16	142.988
Marker64080	16	142.988
Marker36133	16	142.988
Marker23964	16	145.356
Marker16753	16	146.525
Marker136607	16	146.525
Marker10621	16	146.525
Marker116115	16	146.525
Marker18722	16	146.525
Marker18684	16	146.525
Marker252675	16	146.525
Marker66145	16	148.893
Marker212911	16	148.893
Marker139556	16	149.474
Marker13389	16	149.474
Marker49282	16	151.775
Marker261840	16	157.989
Marker140670	16	159.159
Marker11305	16	159.159
Marker150932	16	159.159
Marker10446	16	161.526
Marker91704	16	163.894
Marker44289	16	164.475
Marker15388	16	164.475
Marker36367	16	164.475
Marker65313	16	168.921
Marker18490	16	169.13
Marker19458	16	169.13
Marker36146	17	0
Marker35079	17	0
Marker1979	17	0
Marker16245	17	0
Marker7984	17	0
Marker42712	17	0
Marker69752	17	0.581
Marker21239	17	4.176
Marker48759	17	6.238
Marker67891	17	8.739
Marker4505	17	19.547
Marker13481	17	25.85
Marker14272	17	32.159
Marker49106	17	39.627
Marker40332	17	39.627
Marker11214	17	39.627
Marker17059	17	40.208
Marker22279	17	40.208
Marker24972	17	40.208
Marker48185	17	40.789
Marker74717	17	40.789
Marker16727	17	40.789
Marker50485	17	41.959
Marker22769	17	41.959
[truncated: 586 more rows]

## Sheet: integrated map
Marker name	Linkage group location	Gentic position
Marker192293	1	0
Marker33352	1	0
Marker18501	1	0
Marker13771	1	0.581
Marker67822	1	0.581
Marker59246	1	0.581
Marker43629	1	0.581
Marker7464	1	0.581
Marker37789	1	0.581
Marker71530	1	1.163
Marker46348	1	1.163
Marker16913	1	1.163
Marker33514	1	1.163
Marker38351	1	1.163
Marker67096	1	1.163
Marker34397	1	1.163
Marker27324	1	1.163
Marker12167	1	1.163
Marker16759	1	1.163
Marker44886	1	1.163
Marker41115	1	1.163
Marker21212	1	1.163
Marker87101	1	1.163
Marker61641	1	4.14
Marker45779	1	4.14
Marker20310	1	4.14
Marker25681	1	5.087
Marker17382	1	5.087
Marker9249	1	5.087
Marker44443	1	5.087
Marker12307	1	5.087
Marker129133	1	5.669
Marker19015	1	5.669
Marker34885	1	5.905
Marker7432	1	5.905
Marker14680	1	8.646
Marker60675	1	8.646
Marker91103	1	8.646
Marker3597	1	8.646
Marker29728	1	11.623
Marker5041	1	11.623
Marker63711	1	14.048
Marker4491	1	14.048
Marker179898	1	14.048
Marker35190	1	15.217
Marker44112	1	15.217
Marker7971	1	15.217
Marker47299	1	15.508
Marker14790	1	15.508
Marker36520	1	17.287
Marker53981	1	17.287
Marker5997	1	17.287
Marker10278	1	17.287
Marker2993	1	17.287
Marker3603	1	17.287
Marker15368	1	17.287
Marker83973	1	17.287
Marker9265	1	17.578
Marker4091	1	17.578
Marker164325	1	18.145
Marker7254	1	18.145
Marker15414	1	18.712
Marker29753	1	18.712
Marker26941	1	19.853
Marker39742	1	19.853
Marker20120	1	22.161
Marker6603	1	22.161
Marker120453	1	22.161
Marker12196	1	22.161
Marker40339	1	22.728
Marker225623	1	22.728
Marker29993	1	22.728
Marker25202	1	22.728
Marker27005	1	24.45
Marker25273	1	25.017
Marker22989	1	25.017
Marker25010	1	25.584
Marker74661	1	25.584
Marker72376	1	25.584
Marker20367	1	25.584
Marker12389	1	25.584
Marker38733	1	25.584
Marker114628	1	26.151
Marker61288	1	27.291
Marker17974	1	27.858
Marker12440	1	28.999
Marker51398	1	28.999
Marker43151	1	28.999
Marker24778	1	28.999
Marker113524	1	28.999
Marker33037	1	28.999
Marker10646	1	28.999
Marker16394	1	28.999
Marker25023	1	28.999
Marker18827	1	28.999
Marker37628	1	28.999
Marker13160	1	30.14
Marker37480	1	30.732
Marker74490	1	40.344
Marker27381	1	40.344
Marker17032	1	47.322
Marker7521	1	47.322
Marker5133	1	47.918
Marker3924	1	49.119
Marker65707	1	49.119
Marker7046	1	49.119
Marker56586	1	50.929
Marker11385	1	50.929
Marker16262	1	51.526
Marker51759	1	51.526
Marker16923	1	52.331
Marker51769	1	52.331
Marker26061	1	52.331
Marker21026	1	52.331
Marker23160	1	53.472
Marker14836	1	53.472
Marker40212	1	55.214
Marker40462	1	55.811
Marker22974	1	59.463
Marker70599	1	59.463
Marker73842	1	60.03
Marker97251	1	60.03
Marker9838	1	60.03
Marker32101	1	60.03
Marker23425	1	60.597
Marker48777	1	61.164
Marker69926	1	63.472
Marker38802	1	63.472
Marker8133	1	64.658
Marker41939	1	64.658
Marker47483	1	70.834
Marker56707	1	71.241
Marker4915	1	71.648
Marker100560	1	72.055
Marker7455	1	72.055
Marker250061	1	72.561
Marker121553	1	72.561
Marker15593	1	73.067
Marker48305	1	73.067
Marker4229	1	73.067
Marker69147	1	73.067
Marker3538	1	73.067
Marker39098	1	73.067
Marker61639	1	73.43
Marker12387	1	73.43
Marker27116	1	73.573
Marker36095	1	73.573
Marker71022	1	80.659
Marker38149	1	80.659
Marker20374	1	80.659
Marker12286	1	80.659
Marker26663	1	80.659
Marker22284	1	80.659
Marker30789	1	83
Marker19486	1	85.075
Marker39472	1	88.945
Marker209433	1	89.451
Marker50497	1	89.451
Marker24486	1	92.578
Marker4900	1	92.578
Marker59848	1	93.071
Marker81615	1	93.758
Marker13866	1	93.758
Marker26714	1	95.133
Marker70067	1	95.133
Marker13212	1	96.508
Marker198308	1	96.508
Marker28215	1	96.508
Marker12994	1	96.508
Marker45091	1	96.508
Marker46655	1	96.508
Marker9299	1	96.508
Marker18058	1	96.508
Marker26597	1	96.508
Marker6526	1	96.508
Marker38217	1	96.508
Marker9341	1	97.191
Marker10102	1	97.874
Marker7237	1	97.874
Marker69659	1	97.874
Marker70405	1	98.558
Marker53822	1	98.558
Marker69145	1	99.241
Marker6665	1	99.241
Marker123629	1	99.241
Marker16089	1	99.241
Marker80618	1	99.241
Marker19835	1	99.924
Marker8367	1	100.26
Marker46774	1	100.766
Marker68419	1	100.766
Marker12766	1	100.766
Marker72457	1	101.299
Marker65267	1	101.299
Marker9008	1	101.982
Marker26036	1	101.982
Marker18738	1	101.982
Marker35176	1	101.982
Marker43185	1	101.982
Marker17504	1	103.357
Marker35595	1	103.357
Marker25823	1	103.357
Marker7258	1	103.357
Marker96305	1	103.357
Marker29085	1	103.848
Marker11775	1	103.848
Marker1780	1	103.848
Marker22030	1	103.848
Marker27217	1	104.339
Marker27748	1	104.339
Marker18747	1	104.83
Marker26430	1	104.83
Marker18545	1	105.52
Marker22434	1	105.818
Marker42286	1	106.232
Marker14712	1	106.309
Marker65463	1	106.945
Marker27642	1	106.945
Marker220088	1	107.297
Marker8631	1	107.297
Marker22517	1	107.297
Marker26670	1	108.378
Marker45949	1	109.811
Marker21407	1	109.811
Marker25639	1	109.811
Marker19474	1	109.811
Marker41553	1	109.811
Marker75713	1	109.811
Marker62974	1	109.811
Marker19642	1	109.811
Marker130325	1	109.811
Marker8830	1	109.811
Marker3653	1	109.811
Marker17538	1	109.811
Marker71225	1	109.811
Marker33706	1	109.811
Marker55514	1	109.811
Marker18287	1	109.811
Marker30069	1	109.811
Marker27672	1	109.811
Marker61626	1	109.811
Marker5432	1	109.811
Marker145602	1	109.811
Marker33147	1	109.811
Marker16690	1	109.811
Marker34066	1	109.811
Marker61955	1	109.811
Marker6601	1	109.811
Marker94191	1	109.811
Marker13721	1	109.811
Marker29838	1	109.811
Marker42941	1	109.811
Marker26320	1	109.811
Marker92804	1	109.811
Marker198213	1	109.811
Marker22965	1	109.811
Marker20410	1	109.811
Marker28701	1	109.811
Marker12618	1	109.811
Marker9375	1	109.811
Marker86005	1	109.811
Marker12757	1	109.811
Marker32337	1	109.811
Marker54958	1	109.811
Marker28778	1	110.393
Marker54273	1	110.393
Marker19831	1	110.393
Marker15409	1	110.974
Marker18077	1	110.974
Marker25501	1	110.974
Marker16507	1	110.974
Marker7475	1	110.974
Marker29602	1	110.974
Marker28421	1	110.974
Marker2039	1	110.974
Marker115934	1	111.556
Marker139251	1	111.556
Marker47649	1	111.556
Marker20813	1	111.576
Marker46603	1	111.576
Marker69332	1	111.576
Marker10987	1	112.137
Marker10536	1	112.137
Marker2726	1	112.137
Marker75636	1	112.158
Marker31906	1	112.158
Marker47409	1	112.158
Marker36858	1	112.718
Marker19413	1	112.718
Marker20090	1	112.718
Marker47119	1	112.718
Marker25962	1	112.718
Marker33422	1	112.718
Marker63115	1	112.718
Marker125968	1	112.739
Marker10458	1	112.739
Marker118081	1	113.321
Marker124273	1	115.688
Marker3162	1	115.688
Marker30655	1	115.688
Marker30949	1	121.181
Marker30604	1	121.763
Marker19193	1	121.763
Marker30428	1	122.344
Marker63532	1	126.563
Marker5447	1	126.563
Marker3958	1	126.563
Marker20884	1	130.783
Marker32348	1	130.783
Marker97183	1	130.783
Marker10736	1	130.783
Marker82531	1	130.783
Marker19380	1	130.783
Marker64399	1	130.783
Marker30120	1	131.364
Marker16176	1	131.364
Marker23509	1	133.731
Marker8672	1	133.731
Marker12614	1	133.731
Marker28428	1	135.496
Marker24105	1	135.496
Marker99265	1	138.473
Marker3284	1	139.055
Marker11445	1	142.032
Marker111524	1	142.613
Marker9761	1	143.195
Marker132728	1	143.195
Marker63419	1	143.195
Marker15264	1	143.195
Marker4139	1	143.776
Marker31588	1	143.776
Marker47761	1	143.776
Marker68275	1	143.776
Marker31526	1	144.357
Marker49689	1	144.357
Marker3229	1	144.357
Marker81714	1	146.725
Marker59780	1	146.725
Marker31606	1	149.092
Marker43214	1	150.262
Marker63198	1	151.434
Marker22139	1	154.414
Marker41308	1	154.414
Marker228289	1	154.996
Marker113843	1	158.59
Marker69313	1	158.59
Marker23653	1	161.567
Marker23216	1	161.567
Marker75537	1	163.935
Marker5226	1	163.935
Marker10459	1	163.935
Marker23243	1	164.651
Marker5977	1	166.879
Marker28102	1	167.46
Marker5051	1	167.46
Marker46394	1	167.46
Marker20239	1	168.042
Marker5516	1	168.042
Marker8261	1	168.042
Marker62643	1	168.042
Marker45221	1	168.042
Marker17632	1	168.042
Marker29463	2	0
Marker113605	2	0.581
Marker34043	2	0.581
Marker14758	2	0.581
Marker62768	2	1.012
Marker43480	2	1.012
Marker19017	2	1.477
Marker5576	2	1.477
Marker20092	2	4.605
Marker131774	2	4.605
Marker16032	2	7.184
Marker9466	2	7.184
Marker24830	2	7.184
Marker100960	2	7.184
Marker130675	2	11.087
Marker19572	2	13.35
Marker12355	2	13.35
Marker118301	2	13.35
Marker69628	2	13.35
Marker10884	2	16.082
Marker27664	2	16.082
Marker20134	2	16.615
Marker52878	2	17.149
Marker8667	2	17.149
Marker39015	2	17.149
Marker51361	2	17.149
Marker45751	2	23.811
Marker23578	2	23.811
Marker18510	2	23.811
Marker40969	2	23.811
Marker8707	2	23.811
Marker18992	2	24.45
Marker19064	2	25.089
Marker89456	2	27.028
Marker37826	2	27.028
Marker15381	2	31.663
Marker70285	2	31.663
Marker23558	2	31.663
Marker37859	2	31.663
Marker123931	2	32.948
Marker15728	2	32.948
Marker33853	2	33.587
Marker66146	2	34.225
Marker47553	2	34.225
Marker20428	2	34.864
Marker39824	2	34.864
Marker6068	2	35.094
Marker11155	2	35.094
Marker108070	2	35.094
Marker33305	2	35.094
Marker22781	2	35.094
Marker105518	2	35.094
Marker15206	2	35.094
Marker45067	2	35.094
Marker33922	2	35.094
Marker4489	2	35.094
Marker43707	2	35.094
Marker15718	2	36.149
Marker30702	2	36.149
Marker14844	2	36.149
Marker45908	2	36.168
Marker50328	2	36.168
Marker14815	2	40.098
Marker26814	2	40.098
Marker38444	2	40.098
Marker222386	2	40.62
Marker18270	2	40.62
Marker31850	2	40.62
Marker132963	2	40.62
Marker14596	2	42.037
Marker11085	2	42.24
Marker22663	2	42.675
Marker3060	2	44.412
Marker134452	2	44.412
Marker3926	2	44.412
Marker22064	2	44.614
Marker248694	2	44.946
Marker7742	2	45.899
Marker53044	2	45.899
Marker46281	2	54.042
Marker60723	2	59.946
Marker35133	2	69.986
Marker23102	2	69.986
Marker247450	2	69.986
Marker70960	2	69.986
Marker51096	2	71.203
Marker3494	2	72.534
Marker14926	2	72.534
Marker69544	2	72.534
Marker73005	2	73.284
Marker60745	2	73.284
Marker47218	2	73.818
Marker29807	2	74.457
Marker16371	2	74.457
Marker34788	2	74.457
Marker127813	2	74.457
Marker28875	2	79.093
Marker47581	2	88.038
Marker5656	2	90.452
Marker2653	2	90.452
Marker30637	2	91.525
Marker65065	2	91.525
Marker48354	2	91.525
Marker11844	2	91.525
Marker8924	2	91.987
Marker13854	2	92.599
Marker53201	2	92.599
Marker204368	2	92.599
Marker11178	2	94.218
Marker7342	2	94.752
Marker23564	2	95.285
Marker10976	2	95.285
Marker96405	2	95.819
Marker4374	2	96.352
Marker20166	2	97.426
Marker33107	2	98.499
Marker52240	2	98.499
Marker72338	2	98.499
Marker55373	2	99.032
Marker13835	2	99.566
Marker30848	2	99.566
Marker100503	2	99.566
Marker27031	2	100.917
Marker44945	2	102.257
Marker42935	2	102.791
Marker46366	2	107.832
Marker54630	2	107.832
Marker46017	2	107.832
Marker19551	2	107.832
Marker21858	2	110.724
Marker14951	2	110.724
Marker93766	2	113.325
Marker10091	2	125.344
Marker39466	2	125.344
Marker41282	2	126.629
Marker62625	2	126.629
Marker32988	2	126.629
Marker32466	2	127.268
Marker119753	2	127.373
Marker32210	2	127.373
Marker6720	2	127.907
Marker154064	2	127.907
Marker34822	2	127.907
Marker107995	2	127.907
Marker113851	2	127.907
Marker134414	2	128.784
Marker43815	2	129.661
Marker35330	2	129.661
Marker49472	2	129.661
Marker51818	2	129.661
Marker56157	2	129.952
Marker32731	2	129.952
Marker131037	2	129.952
Marker17588	2	130.361
Marker31514	2	130.361
Marker27611	2	130.361
Marker5450	2	132.997
Marker20147	2	135.015
Marker12722	2	140.151
Marker13490	2	140.151
Marker85834	2	140.151
Marker65991	2	140.151
Marker9671	2	143.121
Marker17847	2	143.121
Marker13211	2	143.121
Marker27786	2	143.601
Marker64804	2	143.601
Marker12478	2	145.06
Marker9056	2	145.06
Marker9994	2	145.06
Marker10905	2	145.06
Marker42104	2	146.518
Marker6643	2	146.518
Marker57782	2	146.998
Marker32353	2	146.998
Marker15752	2	146.998
Marker38521	2	148.457
Marker26179	2	148.457
Marker43411	2	149.915
Marker8713	2	149.915
Marker44581	2	152.207
Marker14556	2	152.375
Marker16268	2	152.375
Marker9917	2	152.375
Marker33070	2	152.856
Marker27734	2	152.856
Marker14913	2	152.856
Marker6142	2	152.856
Marker41618	2	152.856
Marker47182	2	152.856
Marker47590	2	156.865
Marker39322	2	158.324
Marker259015	2	158.324
Marker11511	2	158.35
Marker6264	2	158.35
Marker30946	2	158.35
Marker43306	2	159.086
Marker22331	2	159.086
Marker7516	2	159.086
Marker35857	2	159.086
Marker62887	2	159.086
Marker19156	2	159.086
Marker14426	2	159.086
Marker12249	2	159.086
Marker6421	2	159.086
Marker5269	2	159.822
Marker43334	2	159.822
Marker11111	2	159.822
Marker31889	2	159.822
Marker30881	2	161.294
Marker26205	2	161.303
Marker45418	2	161.303
Marker16462	2	161.303
Marker44030	2	161.303
Marker31330	2	161.303
Marker11594	2	162.784
Marker74868	2	162.784
Marker25262	2	163.52
Marker49993	2	163.52
Marker69111	2	163.52
Marker54058	2	164.256
Marker13553	2	164.256
Marker7768	2	164.256
Marker8535	2	164.256
Marker27550	2	164.256
Marker36313	2	164.256
Marker26789	2	164.256
Marker82816	2	164.256
Marker81231	2	164.256
Marker32601	2	164.256
Marker143958	2	164.992
Marker72941	2	164.992
Marker57177	2	165.243
Marker12869	2	165.728
Marker26787	2	165.728
Marker42317	2	165.728
Marker25072	2	165.728
Marker17242	2	165.728
Marker23786	2	165.728
Marker12270	2	165.728
Marker33574	2	165.728
Marker32629	2	165.728
Marker18153	2	165.728
Marker4202	2	165.728
Marker51072	2	165.728
Marker14963	2	165.728
Marker20486	2	165.779
Marker39946	2	166.464
Marker62382	2	166.464
Marker18483	2	166.464
Marker35038	2	167.2
Marker10580	2	167.2
Marker57683	2	167.2
Marker11095	2	167.2
Marker63807	2	167.2
Marker46434	2	167.2
Marker22818	2	167.2
Marker66492	2	168.681
Marker30317	2	168.681
Marker5641	2	168.681
Marker50517	2	169.417
Marker42061	2	169.417
Marker20035	2	169.417
Marker14384	2	169.417
Marker15743	2	169.417
Marker43333	2	169.417
Marker25484	2	169.789
Marker49190	2	170.269
Marker1670	2	172.729
Marker32021	2	172.729
Marker66261	2	173.21
Marker82358	2	173.21
Marker14117	3	0
Marker27277	3	4.19
Marker14601	3	4.636
Marker10839	3	5.077
Marker66762	3	5.077
Marker36065	3	5.077
Marker29187	3	5.555
Marker28737	3	6.223
Marker18330	3	6.569
Marker87891	3	6.569
Marker58548	3	6.569
Marker159441	3	6.569
Marker136744	3	6.999
Marker7217	3	6.999
Marker25458	3	9.569
Marker1679	3	11.338
Marker170658	3	11.338
Marker99923	3	11.553
Marker129857	3	12.084
Marker84263	3	14.494
Marker24982	3	14.767
Marker21865	3	14.767
Marker44026	3	14.767
Marker14838	3	14.767
Marker72589	3	15.308
Marker14574	3	16.485
Marker61896	3	20.6
Marker26513	3	20.842
Marker15231	3	21.014
Marker85843	3	21.203
Marker34808	3	21.79
Marker22415	3	22.248
Marker35484	3	22.248
Marker19576	3	27.534
Marker40453	3	30.093
Marker39567	3	30.835
Marker11678	3	34.904
Marker6199	3	34.904
Marker18273	3	35.042
Marker40479	3	35.335
Marker24626	3	35.335
Marker39275	3	35.919
Marker3708	3	35.919
Marker12521	3	35.919
Marker70823	3	35.919
Marker4832	3	35.919
Marker2708	3	35.919
Marker56889	3	35.919
Marker98987	3	36.477
Marker42341	3	36.518
Marker10277	3	36.518
Marker18993	3	36.518
Marker59960	3	36.594
Marker17093	3	37.006
Marker14216	3	37.006
Marker75345	3	37.149
Marker34781	3	37.28
Marker3190	3	37.28
Marker18947	3	37.752
Marker11647	3	38.127
Marker40350	3	38.127
Marker28197	3	38.614
Marker29897	3	39.58
Marker5500	3	40.272
Marker95265	3	40.541
Marker44869	3	40.541
Marker73901	3	40.541
Marker21868	3	40.818
Marker3728	3	40.897
Marker31183	3	41.764
Marker2553	3	41.764
Marker33679	3	41.764
Marker130551	3	41.82
Marker50098	3	41.82
Marker23780	3	41.901
Marker18476	3	42.068
Marker14174	3	42.125
Marker44982	3	42.125
Marker173110	3	42.229
Marker63272	3	42.389
Marker27204	3	42.975
Marker8527	3	42.975
Marker54712	3	45.275
Marker23180	3	47.53
Marker46529	3	47.53
Marker44308	3	47.53
Marker85941	3	48.061
Marker95931	3	48.594
Marker44316	3	52.003
Marker42840	3	52.648
Marker3657	3	52.648
Marker117211	3	52.726
Marker32140	3	55.091
Marker15535	3	56.59
Marker39557	3	56.905
Marker26657	3	61.064
Marker50671	3	61.268
Marker5202	3	61.875
Marker57583	3	63.419
Marker72073	3	63.419
Marker2010	3	65.069
Marker48372	3	67.545
Marker43608	3	68.538
Marker39884	3	77.105
Marker69012	3	77.105
Marker46849	3	77.105
Marker78127	3	77.105
Marker27096	3	77.733
Marker48119	3	78.042
Marker24189	3	78.172
Marker60962	3	78.232
Marker18160	3	84.105
Marker49392	3	84.105
Marker39690	3	84.695
Marker3331	3	84.695
Marker40539	3	84.695
Marker47153	3	84.695
Marker10300	3	84.863
Marker20431	3	84.863
Marker47245	3	84.863
Marker23088	3	84.863
Marker78281	3	85.151
Marker59175	3	85.204
Marker15035	3	85.204
Marker20038	3	85.204
Marker1994	3	85.204
Marker33136	3	85.204
Marker141505	3	85.204
Marker8469	3	85.204
Marker16086	3	85.204
Marker40543	3	85.297
Marker38552	3	85.366
Marker17441	3	85.366
Marker19388	3	85.366
Marker56878	3	85.479
Marker20471	3	85.497
Marker13112	3	85.546
Marker6651	3	86.373
Marker38160	3	86.373
Marker31403	3	86.373
Marker25955	3	86.373
Marker47986	3	86.373
Marker7132	3	86.373
Marker20555	3	86.613
Marker26066	3	90.742
Marker116847	3	90.742
Marker12228	3	90.742
Marker67868	3	90.742
Marker35336	3	90.742
Marker61869	3	90.742
Marker18723	3	91.307
Marker240410	3	91.307
Marker34465	3	91.307
Marker23070	3	91.851
Marker58427	3	93.572
Marker7147	3	93.572
Marker14933	3	93.572
Marker54427	3	93.572
Marker18033	3	93.572
Marker24227	3	93.572
Marker30594	3	93.572
Marker13204	3	94.119
Marker56495	3	94.119
Marker48842	3	94.444
Marker7247	3	94.684
Marker30713	3	94.684
Marker134714	3	95.26
Marker36939	3	95.825
Marker31955	3	96.978
Marker17724	3	97.945
Marker16748	3	97.945
Marker46492	3	98.159
Marker38377	3	98.159
Marker26131	3	98.159
Marker21269	3	98.159
Marker69787	3	98.159
Marker49071	3	98.159
Marker28560	3	98.159
Marker24941	3	98.251
Marker39482	3	98.255
Marker10702	3	98.255
Marker8055	3	98.281
Marker12004	3	98.281
Marker6545	3	98.281
Marker30533	3	98.646
Marker8409	3	98.646
Marker137917	3	98.646
Marker69105	3	98.646
Marker138607	3	98.646
Marker9076	3	98.646
Marker11922	3	98.762
Marker62743	3	98.762
Marker46346	3	98.762
Marker27559	3	98.762
Marker11955	3	98.762
Marker15712	3	98.762
Marker111248	3	98.762
Marker6225	3	98.762
Marker11653	3	98.921
Marker46886	3	99.24
Marker6605	3	99.24
Marker6956	3	99.24
Marker22186	3	99.821
Marker10414	3	99.821
Marker57776	3	99.821
Marker31472	3	100.399
Marker59802	3	100.98
Marker31694	3	100.98
Marker7975	3	100.98
Marker22036	3	100.98
Marker27757	3	100.98
Marker26330	3	102.141
Marker14106	3	102.141
Marker46546	3	102.141
Marker10265	3	102.721
Marker25617	3	103.301
Marker19173	3	103.301
Marker22281	3	103.786
Marker27026	3	104.255
Marker7115	3	104.255
Marker25118	3	104.255
Marker62830	3	104.255
Marker78510	3	104.255
Marker22119	3	104.255
Marker25694	3	104.255
Marker26116	3	104.255
Marker37160	3	104.255
Marker24246	3	104.255
Marker21777	3	104.255
Marker44000	3	104.255
Marker28615	3	104.255
Marker9804	3	105.263
Marker28628	3	105.263
Marker20129	3	109.356
Marker21892	3	109.356
Marker14927	3	109.356
Marker2766	3	109.356
Marker8329	3	109.356
Marker12931	3	109.356
Marker15455	3	111.208
Marker121431	3	111.225
Marker35087	3	114.282
Marker20160	3	115.577
Marker94607	3	116.244
Marker17611	3	117.285
Marker262828	3	127.735
Marker61266	3	132.525
Marker27441	3	132.952
Marker24586	3	132.991
Marker112425	3	133.022
Marker11566	3	133.022
Marker19134	3	133.13
Marker58442	3	136.712
Marker59142	3	139.983
Marker31089	3	141.263
Marker58700	3	144.044
Marker32719	3	144.044
Marker36837	3	145.858
Marker102649	3	145.858
Marker3927	3	147.5
Marker9168	3	149.436
Marker60220	3	149.436
Marker169254	3	152.595
Marker22675	3	152.96
Marker8371	3	152.96
Marker15175	3	154.17
Marker15283	3	154.776
Marker18608	3	155.858
Marker37804	3	158.117
Marker20333	3	159.851
Marker8731	3	160.513
Marker47615	3	160.938
Marker63167	3	161.345
Marker17089	3	167.711
Marker14873	3	167.834
Marker10560	3	167.9
Marker9432	3	167.9
Marker109453	3	167.9
Marker9915	3	168.443
Marker10365	3	168.443
Marker16506	3	168.443
Marker139181	3	168.443
Marker27476	3	168.443
Marker7234	3	168.754
Marker67199	3	168.998
Marker59668	3	168.998
Marker29797	3	168.998
Marker99662	3	169.242
Marker19783	3	169.553
Marker14592	3	169.553
Marker48536	3	169.553
Marker5874	3	169.553
Marker2952	3	169.553
Marker21279	3	169.553
Marker22398	3	169.553
Marker25344	3	169.553
Marker38071	3	170.135
Marker30169	3	170.135
Marker7815	3	170.135
Marker30207	4	0
Marker34630	4	0
Marker13588	4	0.184
Marker40242	4	0.296
Marker38608	4	0.334
Marker48252	4	0.334
Marker33240	4	0.494
Marker32095	4	0.494
Marker16688	4	0.595
Marker8282	4	0.595
Marker120437	4	0.595
Marker58228	4	0.645
Marker25521	4	0.664
Marker2767	4	0.696
Marker5825	4	0.696
Marker192042	4	0.747
Marker66099	4	0.747
Marker70601	4	0.747
Marker29232	4	0.747
Marker30480	4	0.747
Marker40720	4	0.747
Marker8612	4	0.747
Marker81991	4	0.802
Marker19338	4	0.802
Marker5546	4	0.802
Marker41378	4	0.859
Marker37463	4	1.39
Marker33389	4	1.39
Marker56074	4	3.141
Marker3131	4	6.145
Marker16875	4	6.145
Marker45193	4	7.344
Marker14960	4	7.768
Marker102003	4	7.932
Marker65921	4	7.932
Marker24220	4	7.932
Marker55035	4	7.932
Marker52920	4	7.932
Marker13745	4	8.53
Marker66907	4	8.53
Marker5654	4	8.53
Marker12471	4	9.128
Marker28638	4	11.518
Marker36053	4	11.518
Marker36495	4	11.518
Marker64055	4	11.518
Marker30101	4	11.518
Marker17069	4	11.518
Marker3403	4	11.518
Marker7216	4	12.107
Marker21982	4	12.107
Marker12203	4	12.107
Marker93250	4	12.107
Marker30798	4	12.107
Marker18207	4	12.107
Marker74756	4	13.294
Marker43622	4	13.889
Marker6807	4	13.889
Marker11420	4	13.889
Marker69104	4	13.889
Marker166406	4	13.889
Marker139197	4	13.889
Marker25005	4	13.889
Marker13070	4	13.889
Marker9634	4	13.889
Marker26328	4	13.889
Marker39163	4	13.889
Marker48292	4	14.452
Marker33566	4	14.478
Marker52843	4	14.478
Marker15767	4	14.828
Marker204995	4	14.828
Marker21954	4	14.828
Marker17359	4	14.828
Marker34192	4	14.858
Marker30553	4	14.929
Marker51975	4	14.929
Marker16244	4	14.929
Marker15878	4	14.944
Marker25929	4	15.167
Marker12848	4	15.299
Marker13763	4	15.385
Marker51740	4	15.525
Marker4462	4	15.525
Marker45782	4	16.297
Marker73491	4	16.297
Marker25199	4	16.297
Marker5618	4	16.297
Marker45113	4	16.297
Marker37857	4	16.832
Marker71372	4	16.832
Marker69335	4	18.634
Marker5232	4	18.634
Marker66935	4	19.236
Marker23741	4	19.236
Marker10990	4	19.236
Marker22111	4	19.236
Marker33082	4	19.236
Marker17019	4	19.236
Marker13922	4	19.838
Marker36810	4	19.838
Marker16878	4	19.838
Marker34880	4	19.838
Marker9822	4	19.838
Marker40336	4	19.838
Marker70308	4	19.838
Marker33859	4	21.049
Marker12285	4	21.049
Marker4391	4	21.049
Marker71608	4	21.049
Marker16662	4	21.049
Marker5835	4	21.049
Marker144298	4	21.049
Marker6803	4	21.049
Marker73607	4	21.049
Marker9391	4	21.376
Marker67293	4	21.524
Marker15719	4	21.673
Marker14678	4	21.683
Marker74936	4	24.136
Marker28945	4	24.136
Marker63092	4	28.178
Marker19833	4	28.47
Marker20783	4	28.47
Marker11459	4	28.47
Marker60096	4	28.47
Marker17828	4	30.327
Marker9851	4	30.327
Marker37716	4	31.565
Marker140708	4	33.433
Marker23226	4	33.889
Marker14882	4	33.889
Marker24457	4	34.265
Marker61509	4	34.462
Marker8794	4	34.724
Marker20327	4	34.724
Marker22780	4	34.724
Marker104818	4	34.724
Marker15017	4	34.947
Marker26424	4	34.947
Marker23198	4	35.158
Marker24526	4	35.29
Marker133733	4	35.39
Marker118944	4	35.429
Marker12650	4	35.816
Marker11088	4	35.816
Marker48765	4	35.816
Marker36251	4	35.816
Marker23519	4	35.816
Marker23297	4	36.061
Marker10119	4	36.061
Marker46958	4	36.061
Marker69668	4	36.061
Marker36947	4	36.061
Marker8094	4	37.152
Marker25900	4	37.155
Marker22532	4	37.155
Marker25789	4	37.155
Marker30501	4	37.155
Marker4723	4	37.155
Marker16569	4	37.155
Marker11993	4	37.191
Marker196732	4	37.64
Marker30039	4	37.64
Marker14706	4	37.64
Marker17936	4	37.703
Marker8485	4	37.703
Marker145095	4	37.974
Marker106565	4	38.364
Marker1914	4	38.364
Marker31112	4	38.364
Marker42212	4	38.364
Marker9301	4	38.523
Marker30487	4	38.523
Marker91864	4	39.601
Marker5236	4	39.601
Marker28426	4	41.385
Marker43680	4	41.385
Marker26820	4	41.385
Marker25679	4	41.385
Marker15255	4	42.322
Marker10104	4	42.773
Marker40623	4	43.27
Marker8975	4	43.27
Marker31464	4	43.291
Marker11108	4	43.291
Marker28111	4	43.291
Marker10196	4	43.291
Marker17495	4	43.637
Marker57251	4	43.637
Marker64940	4	43.751
Marker5933	4	43.934
Marker18043	4	44.236
Marker10760	4	44.236
Marker36477	4	44.3
Marker28406	4	44.516
Marker13230	4	44.516
Marker35546	4	45.34
Marker5244	4	45.39
Marker134607	4	45.39
Marker2996	4	45.39
Marker12716	4	45.786
Marker38040	4	45.786
Marker4962	4	49.097
Marker32661	4	49.097
Marker20048	4	50.453
Marker11965	4	50.453
Marker10128	4	51.484
Marker60495	4	52.011
Marker43710	4	52.011
Marker17593	4	52.011
Marker24303	4	52.011
Marker28015	4	52.164
Marker28529	4	52.164
Marker23259	4	52.164
Marker7401	4	52.164
Marker40658	4	54.012
Marker19901	4	54.558
Marker64291	4	54.558
Marker224552	4	54.65
Marker9111	4	55.096
Marker40117	4	56.416
Marker38131	4	56.416
Marker21285	4	60.781
Marker25054	4	61.006
Marker18485	4	62.629
Marker256437	4	62.629
Marker144681	4	63.432
Marker27504	4	63.432
Marker5043	4	65.393
Marker50338	4	65.393
Marker36442	4	65.416
Marker18598	4	66.126
Marker82474	4	66.126
Marker20854	4	66.126
Marker50336	4	66.126
Marker12002	4	67.273
Marker4449	4	67.273
Marker32862	4	68.249
Marker11377	4	71.068
Marker15709	4	73.149
Marker57691	4	74.724
Marker134813	4	75.854
Marker39920	4	77.598
Marker13229	4	77.598
Marker2308	4	77.598
Marker50504	4	77.671
Marker8270	4	77.671
Marker150235	4	77.777
Marker39247	4	77.797
Marker20591	4	77.797
Marker10514	4	77.829
Marker12710	4	77.83
Marker38531	4	77.83
Marker7945	4	77.88
Marker5665	4	77.88
Marker60293	4	78.846
Marker98600	4	79.023
Marker14031	4	79.499
Marker46097	4	79.86
Marker130747	4	80.091
Marker227150	4	80.392
Marker13005	4	81.209
Marker54017	4	81.873
Marker39752	4	82.276
Marker4656	4	82.442
Marker45186	4	82.992
Marker39372	4	83.525
Marker24770	4	84.158
Marker30355	4	84.724
Marker15261	4	84.724
Marker29281	4	84.724
Marker67879	4	84.724
Marker10533	4	84.724
Marker19601	4	84.786
Marker2347	4	85.175
Marker17496	4	85.427
Marker3244	4	86.01
Marker22733	4	86.01
Marker24805	4	87.361
Marker79593	4	87.361
Marker104294	4	87.826
Marker107572	4	87.826
Marker23436	4	87.919
Marker3549	4	88.032
Marker25824	4	88.032
Marker21153	4	88.032
Marker13286	4	88.032
Marker116499	4	88.144
Marker9929	4	88.153
Marker14634	4	88.489
Marker39265	4	88.489
Marker38880	4	89.051
Marker40378	4	89.212
Marker109066	4	89.269
Marker37796	4	89.269
Marker33987	4	89.394
Marker19340	4	89.394
Marker4617	4	89.46
Marker13961	4	94.248
Marker18045	4	94.248
Marker34031	4	94.911
Marker11780	4	94.911
Marker35090	4	94.911
Marker44890	4	94.92
Marker72171	4	95.148
Marker26482	4	95.383
Marker265615	4	95.617
Marker61611	4	95.933
Marker1405	4	95.933
Marker34211	4	95.933
Marker11947	4	96.505
Marker22053	4	96.597
Marker26705	4	98.203
Marker68440	4	101.506
Marker7248	4	101.506
Marker44473	4	101.506
Marker24411	4	112.221
Marker12673	4	112.304
Marker20984	4	113.67
Marker11470	4	113.876
Marker74193	4	117.801
Marker18439	4	117.801
Marker8781	4	117.969
Marker79118	4	118.523
Marker9531	4	118.756
Marker24378	4	118.756
Marker13908	4	118.756
Marker13349	4	119.174
Marker65816	4	119.174
Marker19989	4	119.174
Marker39685	4	119.174
Marker7096	4	119.174
Marker16699	4	119.288
Marker33400	4	119.826
Marker72776	4	120.905
Marker25291	4	120.905
Marker18051	4	120.905
Marker30129	4	121.107
Marker40417	4	121.107
Marker44028	4	121.107
Marker2780	4	121.107
Marker70642	4	121.107
Marker9082	4	121.107
Marker38852	4	121.457
Marker21081	4	121.457
Marker105763	4	121.457
Marker30367	4	123.877
Marker50474	4	126.584
Marker36931	4	134.196
Marker72986	4	134.196
Marker69955	4	134.196
Marker18204	4	135.156
Marker32247	4	135.209
Marker38143	4	135.552
Marker9463	4	135.892
Marker118328	4	135.892
Marker33039	4	135.892
Marker70461	4	135.892
Marker20508	4	136.25
Marker1671	4	136.25
Marker72775	4	136.25
Marker6277	4	136.25
Marker46941	4	136.25
Marker59291	4	136.475
Marker72473	4	137.076
Marker138612	4	137.076
Marker23889	4	137.076
Marker5365	4	137.076
Marker699	4	137.15
Marker27499	4	137.157
Marker44826	4	137.157
Marker72680	4	137.157
Marker26354	4	137.289
Marker42168	4	137.289
Marker34474	4	137.289
Marker67055	4	137.421
Marker22579	4	137.421
Marker34449	4	137.57
Marker23189	4	137.57
Marker23801	4	137.696
Marker23034	4	137.71
Marker63358	4	137.737
Marker129083	4	137.796
Marker9740	4	137.796
Marker29222	4	137.945
Marker26966	4	138.489
Marker143149	4	138.497
Marker29185	4	138.497
Marker33834	4	138.497
Marker42142	4	138.533
Marker7600	4	138.533
Marker53806	4	138.533
Marker62426	4	138.533
Marker3844	4	138.533
Marker67311	4	139.297
Marker22998	4	140.267
Marker27003	4	140.267
Marker62353	4	140.267
Marker66926	4	140.267
Marker11402	4	140.304
Marker17467	4	140.304
Marker25743	4	140.496
Marker73424	4	140.496
Marker10835	4	140.51
Marker45114	4	140.51
Marker43869	4	140.51
Marker108467	4	140.51
Marker4451	4	140.51
Marker8864	4	140.51
Marker11527	4	140.51
Marker14455	4	140.51
Marker15741	4	140.51
Marker102327	4	140.51
Marker37011	4	140.51
Marker3125	4	140.51
Marker20294	4	140.51
Marker17929	4	140.51
Marker28900	4	140.667
Marker105407	4	140.667
Marker20972	4	140.785
Marker15596	4	141.207
Marker23696	4	141.207
Marker11834	4	141.207
Marker13939	4	141.418
Marker9902	4	143.559
Marker9990	4	143.559
Marker13541	4	143.559
Marker13821	4	143.559
Marker20229	4	143.559
Marker162426	4	143.73
Marker63897	4	145.928
Marker20654	4	145.928
Marker63931	4	147.711
Marker22408	4	147.711
Marker111713	4	147.711
Marker15500	4	148.309
Marker10849	4	148.309
Marker20676	4	148.309
Marker2415	4	148.309
Marker29483	4	148.309
Marker17051	4	148.309
Marker2728	4	148.309
Marker13343	4	148.309
Marker15642	4	148.899
Marker18987	4	150.088
Marker41245	4	150.088
Marker89682	4	150.088
Marker23319	4	150.088
Marker21077	4	152.425
Marker8099	4	152.425
Marker19992	4	152.425
Marker6279	4	152.425
Marker14256	4	156.07
Marker5809	4	156.07
Marker14750	4	156.07
Marker26774	4	156.07
Marker36333	4	156.07
Marker6974	4	156.07
Marker7421	4	156.683
Marker19316	4	156.683
Marker31704	4	160.971
Marker24924	4	161.743
Marker19788	4	162.156
Marker84133	4	162.156
Marker25511	4	162.156
Marker3260	4	162.156
Marker10232	4	162.156
Marker17162	4	162.751
Marker238627	4	162.751
Marker2853	4	162.751
Marker8722	4	162.751
Marker125790	4	163.36
Marker15316	4	163.36
Marker21638	4	163.36
Marker14637	4	163.591
Marker27417	4	163.827
Marker72062	4	163.938
Marker6049	4	164.534
Marker9333	4	164.534
Marker106801	4	165.585
Marker8308	4	165.742
Marker33588	4	165.742
Marker19444	4	166.956
Marker74938	4	169.902
Marker1549	4	169.999
Marker45052	4	169.999
Marker36696	4	170.565
Marker8656	4	171.191
Marker97342	4	171.785
Marker133903	4	173.308
Marker12533	4	177.022
Marker20330	4	177.783
Marker6218	4	178.215
Marker33550	4	178.376
Marker53883	4	178.376
Marker10739	4	178.376
Marker83449	4	178.968
Marker3526	4	179.558
Marker79286	4	179.558
Marker34928	4	179.558
Marker5040	4	179.558
Marker40000	4	179.558
Marker33256	4	179.558
Marker3614	4	179.558
Marker16733	4	180.736
Marker20969	4	180.736
Marker35572	4	180.736
Marker14911	4	180.736
Marker2818	4	180.736
Marker59672	4	180.736
Marker19733	4	180.736
Marker20343	4	180.736
Marker52910	4	180.915
Marker12297	4	181.892
Marker75874	4	181.892
Marker23054	4	181.892
Marker8073	4	181.892
Marker32434	4	181.892
Marker11238	4	182.461
Marker44001	4	182.461
Marker56597	4	182.907
Marker74580	4	182.97
Marker84301	4	183.447
Marker15943	4	183.571
Marker17446	4	184.037
Marker23018	5	0
Marker18574	5	0
Marker21784	5	0
Marker41730	5	0
Marker13966	5	0.581
Marker4773	5	0.581
Marker14341	5	0.581
Marker155919	5	0.581
Marker201761	5	0.581
Marker35890	5	1.163
Marker68054	5	1.163
Marker50724	5	1.163
Marker107259	5	1.163
Marker136888	5	1.163
Marker91918	5	1.163
Marker12879	5	1.163
Marker11435	5	1.744
Marker17945	5	2.326
Marker22333	5	2.326
Marker38924	5	2.907
Marker20503	5	4.672
Marker15217	5	4.672
Marker78598	5	5.253
Marker59034	5	5.253
Marker13289	5	5.253
Marker27189	5	7.621
Marker12740	5	7.621
Marker66744	5	18.561
Marker14035	5	18.561
Marker42377	5	18.561
Marker72865	5	20.326
Marker8420	5	21.496
Marker255475	5	21.496
Marker27045	5	21.496
Marker74786	5	21.496
Marker39175	5	21.496
Marker41068	5	26.989
Marker22359	5	26.989
Marker12467	5	28.159
Marker141906	5	28.159
Marker12516	5	28.159
Marker23301	5	28.159
Marker9371	5	28.159
Marker22616	5	28.159
Marker73983	5	28.159
Marker64179	5	28.159
Marker168432	5	28.159
Marker72297	5	30.526
Marker139270	5	30.526
Marker64437	5	30.526
Marker27211	5	31.108
Marker175488	5	31.108
Marker29316	5	31.108
Marker2581	5	31.108
Marker46379	5	31.108
Marker16858	5	31.689
Marker6878	5	31.689
Marker10101	5	31.689
Marker14345	5	31.689
Marker5734	5	32.859
Marker129106	5	32.859
Marker19535	5	33.44
Marker45820	5	34.022
Marker22400	5	34.022
Marker8587	5	34.022
Marker115739	5	34.022
Marker32586	5	34.022
Marker6841	5	34.022
Marker140386	5	34.022
Marker114954	5	34.022
Marker10519	5	34.022
Marker2512	5	34.022
Marker222573	5	34.022
Marker27506	5	34.022
Marker26725	5	34.022
Marker8024	5	34.022
Marker34997	5	34.603
Marker10569	5	35.184
Marker34095	5	35.184
Marker9240	5	35.184
Marker12109	5	35.184
Marker11693	5	35.184
Marker25643	5	35.766
Marker11902	5	35.766
Marker94667	5	35.766
Marker13331	5	35.766
Marker13138	5	36.347
Marker60332	5	36.347
Marker59536	5	36.347
Marker53927	5	36.929
Marker69093	5	38.693
Marker60563	5	38.693
Marker15262	5	39.275
Marker32295	5	39.275
Marker14147	5	40.444
Marker110586	5	46.587
Marker16206	5	48.352
Marker9302	5	48.352
Marker10946	5	50.117
Marker34225	5	50.117
Marker67968	5	50.117
Marker32865	5	50.698
Marker25494	5	50.698
Marker26249	5	51.28
Marker9895	5	51.28
Marker18346	5	53.994
Marker21092	5	54.827
Marker2764	5	54.827
Marker16166	5	55.409
Marker30311	5	55.409
Marker60301	5	55.409
Marker48583	5	55.409
Marker35457	5	55.99
Marker117098	5	55.99
Marker9549	5	55.99
Marker95533	5	55.99
Marker18404	5	55.99
Marker11268	5	56.571
Marker23580	5	56.571
Marker15582	5	59.548
Marker48303	5	59.548
Marker47268	5	61.313
Marker18301	5	61.313
Marker11469	5	61.895
Marker37680	5	61.895
Marker64084	5	61.895
Marker42189	5	66.747
Marker69589	5	66.747
Marker21828	5	66.747
Marker25548	5	67.82
Marker5764	5	68.892
Marker90782	5	70.273
Marker15909	5	70.273
Marker7192	5	70.273
Marker20415	5	70.96
Marker34941	5	70.96
Marker27068	5	75.941
Marker44684	5	76.102
Marker39597	5	76.628
Marker27503	5	76.628
Marker17701	5	79.422
Marker18179	5	79.422
Marker28749	5	79.992
Marker15639	5	81.005
Marker26718	5	81.005
Marker4008	5	81.509
Marker195934	5	81.509
Marker83825	5	81.509
Marker15565	5	82.926
Marker2688	5	83.274
Marker71076	5	83.274
Marker40583	5	83.274
Marker208740	5	83.274
Marker6977	5	84.675
Marker9198	5	86.789
Marker43348	5	88.189
Marker59152	5	88.189
Marker144729	5	91.755
Marker36540	5	93.582
Marker19660	5	94.559
Marker22007	5	94.559
Marker31875	5	94.559
Marker16312	5	96.095
Marker24944	5	96.997
Marker15346	5	98.792
Marker32518	5	99.375
Marker27650	5	99.958
Marker45406	5	101.729
Marker74448	5	101.729
Marker33337	5	102.394
Marker23839	5	104.414
Marker3232	5	105.079
Marker3641	5	105.745
Marker27809	5	106.41
Marker39507	5	106.41
Marker34215	5	107.075
Marker39856	5	107.075
Marker179993	5	107.075
Marker29354	5	108.414
Marker16590	5	109.568
Marker131211	5	109.568
Marker32038	5	110.084
Marker30404	5	110.084
Marker45859	5	110.084
Marker73121	5	111.123
Marker21199	5	111.123
Marker21102	5	111.123
Marker14627	5	113.136
Marker70829	5	114.471
Marker6837	5	117.867
Marker20074	5	119.202
Marker29908	5	119.202
Marker142851	5	119.202
Marker46864	5	120.536
Marker67805	5	123.237
Marker48817	5	123.237
Marker10092	5	123.237
Marker81128	5	126.303
Marker31861	5	126.303
Marker8694	5	126.303
Marker25188	5	126.821
Marker27531	5	126.821
Marker3091	5	127.338
Marker33960	5	127.338
Marker18735	5	127.338
Marker8136	5	127.338
Marker12483	5	127.338
Marker44220	5	127.338
Marker42465	5	127.338
Marker32472	5	128.863
Marker192960	5	128.863
Marker9598	5	131.435
Marker34475	5	131.435
Marker15280	5	131.435
Marker36881	5	136.182
Marker5108	5	136.182
Marker61281	5	137.193
Marker25742	5	137.695
Marker50892	5	138.639
Marker12436	5	138.639
Marker61399	5	138.639
Marker29426	5	141.859
Marker29347	5	142.355
Marker14508	5	143.445
Marker9526	5	143.445
Marker46319	5	144.26
Marker53765	5	144.26
Marker1455	5	145.648
Marker267535	5	146.017
Marker10966	5	146.338
Marker66673	5	147.028
Marker25409	5	147.028
Marker13353	5	147.028
Marker6233	5	147.319
Marker104082	5	147.319
Marker216424	5	147.904
Marker65975	5	147.904
Marker45139	5	148.194
Marker35657	5	148.194
Marker70613	5	148.194
Marker3246	5	148.194
Marker12277	5	148.194
Marker77708	5	148.194
Marker11370	5	148.194
Marker115035	5	148.194
Marker30787	5	148.194
Marker30568	5	148.485
Marker66568	5	148.776
Marker24406	5	148.776
Marker89897	5	149.066
Marker60833	5	149.066
Marker22941	5	149.942
Marker112037	5	149.942
Marker43109	5	149.942
Marker39291	5	149.942
Marker38689	5	149.942
Marker51704	5	149.942
Marker1440	5	149.942
Marker57754	5	149.942
Marker61632	5	149.942
Marker20799	5	150.233
Marker37230	5	150.233
Marker47398	6	0
Marker57513	6	0
Marker3674	6	0
Marker44603	6	0
Marker73900	6	0
Marker48392	6	0.059
Marker23904	6	0.282
Marker2175	6	0.282
Marker9353	6	0.363
Marker25050	6	0.363
Marker6778	6	0.363
Marker39128	6	0.602
Marker19903	6	0.602
Marker191764	6	0.619
Marker139913	6	0.649
Marker19166	6	0.649
Marker253585	6	0.649
Marker31769	6	0.982
Marker3964	6	0.982
Marker172285	6	0.982
Marker20757	6	1.099
Marker10055	6	1.172
Marker14101	6	1.195
Marker10054	6	1.221
Marker11949	6	1.507
Marker116261	6	1.83
Marker24712	6	2.164
Marker72529	6	2.164
Marker12412	6	2.234
Marker48531	6	2.648
Marker31579	6	2.648
Marker26071	6	2.648
Marker11156	6	2.993
Marker7056	6	3.511
Marker46214	6	3.7
Marker23061	6	3.7
Marker37559	6	3.7
Marker4155	6	3.985
Marker7966	6	4.104
Marker27593	6	4.104
Marker19496	6	4.146
Marker59365	6	4.146
Marker19849	6	4.146
Marker144396	6	4.146
Marker10958	6	4.146
Marker22824	6	4.146
Marker138842	6	4.157
Marker32588	6	4.157
Marker13128	6	4.157
Marker6512	6	13.61
Marker15837	6	14.24
Marker33376	6	16.203
Marker23077	6	16.203
Marker22952	6	16.203
Marker22996	6	17.254
Marker8564	6	17.254
Marker50647	6	17.254
Marker76024	6	17.254
Marker24474	6	17.254
Marker7812	6	17.254
Marker32918	6	18.367
Marker50280	6	20.024
Marker67153	6	20.367
Marker13202	6	34.057
Marker5701	6	34.057
Marker16583	6	34.057
Marker31945	6	35.226
Marker9235	6	35.226
Marker34102	6	35.927
Marker10007	6	35.978
Marker14896	6	37.679
Marker28105	6	38.652
Marker76826	6	38.885
Marker10399	6	38.962
Marker30200	6	38.962
Marker21340	6	38.997
Marker34583	6	39.058
Marker53899	6	39.374
Marker20729	6	47.754
Marker7972	6	48.646
Marker29372	6	50.001
Marker18855	6	50.227
Marker17643	6	51.614
Marker13855	6	52.761
Marker60257	6	52.761
Marker27409	6	56.439
Marker33197	6	58.135
Marker26578	6	58.203
Marker262203	6	58.203
Marker37953	6	58.612
Marker15570	6	58.612
Marker27906	6	58.612
Marker14291	6	58.831
Marker7781	6	58.85
Marker23278	6	58.86
Marker41198	6	58.887
Marker18740	6	58.93
Marker3547	6	59.192
Marker161051	6	59.192
Marker125182	6	59.788
Marker57514	6	60.77
Marker54215	6	60.965
Marker31956	6	60.965
Marker5062	6	60.965
Marker123793	6	60.965
Marker234879	6	60.965
Marker14944	6	60.965
Marker48147	6	61.562
Marker17254	6	62.182
Marker28120	6	62.182
Marker46479	6	62.182
Marker14295	6	62.728
Marker18524	6	62.795
Marker25627	6	63.699
Marker23325	6	63.745
Marker27246	6	63.871
Marker111863	6	63.871
Marker17252	6	65.638
Marker43315	6	65.718
Marker72845	6	65.748
Marker33878	6	65.748
Marker14568	6	65.748
Marker129266	6	65.771
Marker14321	6	65.771
Marker100884	6	65.771
Marker9091	6	65.771
Marker21989	6	71.23
Marker61581	6	71.23
Marker41330	6	73.67
Marker45345	6	73.782
Marker23129	6	73.782
Marker16476	6	74.169
Marker8258	6	74.169
Marker42348	6	74.262
Marker16794	6	74.262
Marker71171	6	74.262
Marker253084	6	74.37
Marker31286	6	74.402
Marker25903	6	74.402
Marker28236	6	74.402
Marker41484	6	74.402
Marker140108	6	74.411
Marker51602	6	74.411
Marker6236	6	74.451
Marker99404	6	75.493
Marker85453	6	75.493
Marker14409	6	75.647
Marker119420	6	75.647
Marker7486	6	75.647
Marker44203	6	75.659
Marker60835	6	76.834
Marker139266	6	76.834
Marker24718	6	77.406
Marker52876	6	77.406
Marker22669	6	77.99
Marker42438	6	77.99
Marker11022	6	77.99
Marker76391	6	77.99
Marker15044	6	77.99
Marker9546	6	77.99
Marker181607	6	77.99
Marker2258	6	77.99
Marker8205	6	77.99
Marker43457	6	77.99
Marker4476	6	77.99
Marker21880	6	77.99
Marker22495	6	77.99
Marker55759	6	77.99
Marker186003	6	77.99
Marker182938	6	77.99
Marker29809	6	77.99
Marker25095	6	77.99
Marker19319	6	77.99
Marker5625	6	78.572
Marker45216	6	78.572
Marker13823	6	78.572
Marker16232	6	78.572
Marker17841	6	78.572
Marker42197	6	78.572
Marker16796	6	78.572
Marker71203	6	78.572
Marker2416	6	78.572
Marker8092	6	78.572
Marker24599	6	78.674
Marker19925	6	78.947
Marker10112	6	78.947
Marker23106	6	78.947
Marker97781	6	78.947
Marker32276	6	78.947
Marker31501	6	78.947
Marker62585	6	79.006
Marker96949	6	79.006
Marker16547	6	79.006
Marker5134	6	79.006
Marker144328	6	79.006
Marker47530	6	79.006
Marker60432	6	79.006
Marker52224	6	79.275
Marker36317	6	79.275
Marker63006	6	79.275
Marker46792	6	79.275
Marker21438	6	83
Marker32044	6	83.546
Marker67453	6	83.546
Marker56176	6	83.546
Marker9766	6	84.739
Marker42661	6	84.739
Marker123634	6	84.739
Marker82656	6	84.739
Marker35399	6	85.343
Marker32470	6	86.094
Marker38926	6	87.675
Marker178209	6	87.712
Marker93405	6	87.712
Marker11149	6	87.945
Marker22396	6	90.326
Marker25804	6	90.604
Marker69266	6	90.912
Marker42262	6	92.01
Marker17817	6	92.586
Marker20315	6	95.741
Marker68357	6	96.322
Marker16062	6	98.729
Marker9358	6	99.132
Marker65948	6	99.197
Marker53341	6	99.197
Marker72028	6	100.139
Marker42851	6	100.511
Marker18911	6	101.041
Marker15219	6	102.36
Marker19796	6	102.44
Marker65792	6	102.44
Marker59204	6	102.44
Marker23837	6	102.994
Marker11262	6	102.994
Marker130890	6	102.994
Marker14794	6	103.534
Marker13675	6	104.122
Marker11855	6	105.733
Marker29751	6	108.016
Marker113383	6	109.906
Marker32792	6	109.906
Marker99409	6	109.906
Marker35518	6	110.137
Marker9402	6	110.137
Marker56726	6	110.137
Marker48128	6	110.345
Marker42647	6	111.452
Marker37810	6	113.076
Marker58545	6	115.982
Marker177291	6	115.982
Marker10901	6	118.847
Marker133299	6	119.191
Marker5072	6	119.267
Marker12993	6	119.437
Marker47517	7	0
Marker31005	7	0
Marker9725	7	0
Marker31147	7	0.581
Marker3127	7	0.581
Marker19969	7	0.906
Marker10085	7	0.926
Marker74902	7	0.926
Marker25525	7	0.926
Marker44584	7	0.926
Marker13258	7	0.937
Marker256184	7	0.984
Marker63585	7	0.984
Marker193030	7	1.031
Marker68978	7	1.558
Marker31862	7	1.558
Marker67510	7	2.916
Marker1249	7	2.916
Marker140673	7	2.916
Marker15089	7	4.274
Marker9830	7	5.809
Marker26442	7	5.809
Marker80176	7	5.809
[truncated: 4,595 more rows]
